# Supplementary material for: Gene Expression in the Hippocampus in a Rat Model of Premenstrual Dysphoric Disorder After Treatment With Baixiangdan Capsules
Source: Front Psychol. 2018 Nov 13;9:2065. doi: 10.3389/fpsyg.2018.02065 (PMC6242977; doi:10.3389/fpsyg.2018.02065)
Supplement: Supplementary file 1 [file Data_Sheet_1.ZIP]

Archive with 5 entries (4 files):
- File 1. Summary & QC/
- File 1. Summary & QC/Agilent Gene Expression Profiling Service Report Instruction.doc
- File 1. Summary & QC/Labeling_Report.pdf
- File 1. Summary & QC/Protocol of Agilent profiling(one color).doc
- File 1. Summary & QC/RNA_QC.pdf
