# Supplementary material for: Gene Expression in the Hippocampus in a Rat Model of Premenstrual Dysphoric Disorder After Treatment With Baixiangdan Capsules
Source: Front Psychol. 2018 Nov 13;9:2065. doi: 10.3389/fpsyg.2018.02065 (PMC6242977; doi:10.3389/fpsyg.2018.02065)
Supplement: Supplementary file 3 [file Data_Sheet_3.ZIP]

Archive with 421 entries (394 files):
- Data Analysis Folder/
- Data Analysis Folder/Differentially Expressed Genes (Pass Volcano Plot).xls
- Data Analysis Folder/Gene Expression Profiling Data.xls
- Data Analysis Folder/GO Analysis Report/
- Data Analysis Folder/GO Analysis Report/BXD vs blank (down)/
- Data Analysis Folder/GO Analysis Report/BXD vs blank (down)/BP_Count.png
- Data Analysis Folder/GO Analysis Report/BXD vs blank (down)/BP_EnrichmentScore.png
- Data Analysis Folder/GO Analysis Report/BXD vs blank (down)/BP_FoldEnrichment.png
- Data Analysis Folder/GO Analysis Report/BXD vs blank (down)/BP_Pvalue_tree.pdf
- Data Analysis Folder/GO Analysis Report/BXD vs blank (down)/BP_result(Rat).html
- Data Analysis Folder/GO Analysis Report/BXD vs blank (down)/BP_result(Rat).xls
- Data Analysis Folder/GO Analysis Report/BXD vs blank (down)/BP_result.txt
- Data Analysis Folder/GO Analysis Report/BXD vs blank (down)/CC_Count.png
- Data Analysis Folder/GO Analysis Report/BXD vs blank (down)/CC_EnrichmentScore.png
- Data Analysis Folder/GO Analysis Report/BXD vs blank (down)/CC_FoldEnrichment.png
- Data Analysis Folder/GO Analysis Report/BXD vs blank (down)/CC_Pvalue_tree.pdf
- Data Analysis Folder/GO Analysis Report/BXD vs blank (down)/CC_result(Rat).html
- Data Analysis Folder/GO Analysis Report/BXD vs blank (down)/CC_result(Rat).xls
- Data Analysis Folder/GO Analysis Report/BXD vs blank (down)/CC_result.txt
- Data Analysis Folder/GO Analysis Report/BXD vs blank (down)/MF_Count.png
- Data Analysis Folder/GO Analysis Report/BXD vs blank (down)/MF_EnrichmentScore.png
- Data Analysis Folder/GO Analysis Report/BXD vs blank (down)/MF_FoldEnrichment.png
- Data Analysis Folder/GO Analysis Report/BXD vs blank (down)/MF_Pvalue_tree.pdf
- Data Analysis Folder/GO Analysis Report/BXD vs blank (down)/MF_result(Rat).html
- Data Analysis Folder/GO Analysis Report/BXD vs blank (down)/MF_result(Rat).xls
- Data Analysis Folder/GO Analysis Report/BXD vs blank (down)/MF_result.txt
- Data Analysis Folder/GO Analysis Report/BXD vs blank (up)/
- Data Analysis Folder/GO Analysis Report/BXD vs blank (up)/BP_Count.png
- Data Analysis Folder/GO Analysis Report/BXD vs blank (up)/BP_EnrichmentScore.png
- Data Analysis Folder/GO Analysis Report/BXD vs blank (up)/BP_FoldEnrichment.png
- Data Analysis Folder/GO Analysis Report/BXD vs blank (up)/BP_Pvalue_tree.pdf
- Data Analysis Folder/GO Analysis Report/BXD vs blank (up)/BP_result(Rat).html
- Data Analysis Folder/GO Analysis Report/BXD vs blank (up)/BP_result(Rat).xls
- Data Analysis Folder/GO Analysis Report/BXD vs blank (up)/BP_result.txt
- Data Analysis Folder/GO Analysis Report/BXD vs blank (up)/CC_Count.png
- Data Analysis Folder/GO Analysis Report/BXD vs blank (up)/CC_EnrichmentScore.png
- Data Analysis Folder/GO Analysis Report/BXD vs blank (up)/CC_FoldEnrichment.png
- Data Analysis Folder/GO Analysis Report/BXD vs blank (up)/CC_Pvalue_tree.pdf
- Data Analysis Folder/GO Analysis Report/BXD vs blank (up)/CC_result(Rat).html
- Data Analysis Folder/GO Analysis Report/BXD vs blank (up)/CC_result(Rat).xls
- Data Analysis Folder/GO Analysis Report/BXD vs blank (up)/CC_result.txt
- Data Analysis Folder/GO Analysis Report/BXD vs blank (up)/MF_Count.png
- Data Analysis Folder/GO Analysis Report/BXD vs blank (up)/MF_EnrichmentScore.png
- Data Analysis Folder/GO Analysis Report/BXD vs blank (up)/MF_FoldEnrichment.png
- Data Analysis Folder/GO Analysis Report/BXD vs blank (up)/MF_Pvalue_tree.pdf
- Data Analysis Folder/GO Analysis Report/BXD vs blank (up)/MF_result(Rat).html
- Data Analysis Folder/GO Analysis Report/BXD vs blank (up)/MF_result(Rat).xls
- Data Analysis Folder/GO Analysis Report/BXD vs blank (up)/MF_result.txt
- Data Analysis Folder/GO Analysis Report/BXD vs fluoxetine (down)/
- Data Analysis Folder/GO Analysis Report/BXD vs fluoxetine (down)/BP_Count.png
- Data Analysis Folder/GO Analysis Report/BXD vs fluoxetine (down)/BP_EnrichmentScore.png
- Data Analysis Folder/GO Analysis Report/BXD vs fluoxetine (down)/BP_FoldEnrichment.png
- Data Analysis Folder/GO Analysis Report/BXD vs fluoxetine (down)/BP_Pvalue_tree.pdf
- Data Analysis Folder/GO Analysis Report/BXD vs fluoxetine (down)/BP_result(Rat).html
- Data Analysis Folder/GO Analysis Report/BXD vs fluoxetine (down)/BP_result(Rat).xls
- Data Analysis Folder/GO Analysis Report/BXD vs fluoxetine (down)/BP_result.txt
- Data Analysis Folder/GO Analysis Report/BXD vs fluoxetine (down)/CC_Count.png
- Data Analysis Folder/GO Analysis Report/BXD vs fluoxetine (down)/CC_EnrichmentScore.png
- Data Analysis Folder/GO Analysis Report/BXD vs fluoxetine (down)/CC_FoldEnrichment.png
- Data Analysis Folder/GO Analysis Report/BXD vs fluoxetine (down)/CC_Pvalue_tree.pdf
- Data Analysis Folder/GO Analysis Report/BXD vs fluoxetine (down)/CC_result(Rat).html
- Data Analysis Folder/GO Analysis Report/BXD vs fluoxetine (down)/CC_result(Rat).xls
- Data Analysis Folder/GO Analysis Report/BXD vs fluoxetine (down)/CC_result.txt
- Data Analysis Folder/GO Analysis Report/BXD vs fluoxetine (down)/MF_Count.png
- Data Analysis Folder/GO Analysis Report/BXD vs fluoxetine (down)/MF_EnrichmentScore.png
- Data Analysis Folder/GO Analysis Report/BXD vs fluoxetine (down)/MF_FoldEnrichment.png
- Data Analysis Folder/GO Analysis Report/BXD vs fluoxetine (down)/MF_Pvalue_tree.pdf
- Data Analysis Folder/GO Analysis Report/BXD vs fluoxetine (down)/MF_result(Rat).html
- Data Analysis Folder/GO Analysis Report/BXD vs fluoxetine (down)/MF_result(Rat).xls
- Data Analysis Folder/GO Analysis Report/BXD vs fluoxetine (down)/MF_result.txt
- Data Analysis Folder/GO Analysis Report/BXD vs fluoxetine (up)/
- Data Analysis Folder/GO Analysis Report/BXD vs fluoxetine (up)/BP_Count.png
- Data Analysis Folder/GO Analysis Report/BXD vs fluoxetine (up)/BP_EnrichmentScore.png
- Data Analysis Folder/GO Analysis Report/BXD vs fluoxetine (up)/BP_FoldEnrichment.png
- Data Analysis Folder/GO Analysis Report/BXD vs fluoxetine (up)/BP_Pvalue_tree.pdf
- Data Analysis Folder/GO Analysis Report/BXD vs fluoxetine (up)/BP_result(Rat).html
- Data Analysis Folder/GO Analysis Report/BXD vs fluoxetine (up)/BP_result(Rat).xls
- Data Analysis Folder/GO Analysis Report/BXD vs fluoxetine (up)/BP_result.txt
- Data Analysis Folder/GO Analysis Report/BXD vs fluoxetine (up)/CC_Count.png
- Data Analysis Folder/GO Analysis Report/BXD vs fluoxetine (up)/CC_EnrichmentScore.png
- Data Analysis Folder/GO Analysis Report/BXD vs fluoxetine (up)/CC_FoldEnrichment.png
- Data Analysis Folder/GO Analysis Report/BXD vs fluoxetine (up)/CC_Pvalue_tree.pdf
- Data Analysis Folder/GO Analysis Report/BXD vs fluoxetine (up)/CC_result(Rat).html
- Data Analysis Folder/GO Analysis Report/BXD vs fluoxetine (up)/CC_result(Rat).xls
- Data Analysis Folder/GO Analysis Report/BXD vs fluoxetine (up)/CC_result.txt
- Data Analysis Folder/GO Analysis Report/BXD vs fluoxetine (up)/MF_Count.png
- Data Analysis Folder/GO Analysis Report/BXD vs fluoxetine (up)/MF_EnrichmentScore.png
- Data Analysis Folder/GO Analysis Report/BXD vs fluoxetine (up)/MF_FoldEnrichment.png
- Data Analysis Folder/GO Analysis Report/BXD vs fluoxetine (up)/MF_Pvalue_tree.pdf
- Data Analysis Folder/GO Analysis Report/BXD vs fluoxetine (up)/MF_result(Rat).html
- Data Analysis Folder/GO Analysis Report/BXD vs fluoxetine (up)/MF_result(Rat).xls
- Data Analysis Folder/GO Analysis Report/BXD vs fluoxetine (up)/MF_result.txt
- Data Analysis Folder/GO Analysis Report/BXD vs model (down)/
- Data Analysis Folder/GO Analysis Report/BXD vs model (down)/BP_Count.png
- Data Analysis Folder/GO Analysis Report/BXD vs model (down)/BP_EnrichmentScore.png
- Data Analysis Folder/GO Analysis Report/BXD vs model (down)/BP_FoldEnrichment.png
- Data Analysis Folder/GO Analysis Report/BXD vs model (down)/BP_Pvalue_tree.pdf
- Data Analysis Folder/GO Analysis Report/BXD vs model (down)/BP_result(Rat).html
- Data Analysis Folder/GO Analysis Report/BXD vs model (down)/BP_result(Rat).xls
- Data Analysis Folder/GO Analysis Report/BXD vs model (down)/BP_result.txt
- Data Analysis Folder/GO Analysis Report/BXD vs model (down)/CC_Count.png
- Data Analysis Folder/GO Analysis Report/BXD vs model (down)/CC_EnrichmentScore.png
- Data Analysis Folder/GO Analysis Report/BXD vs model (down)/CC_FoldEnrichment.png
- Data Analysis Folder/GO Analysis Report/BXD vs model (down)/CC_Pvalue_tree.pdf
- Data Analysis Folder/GO Analysis Report/BXD vs model (down)/CC_result(Rat).html
- Data Analysis Folder/GO Analysis Report/BXD vs model (down)/CC_result(Rat).xls
- Data Analysis Folder/GO Analysis Report/BXD vs model (down)/CC_result.txt
- Data Analysis Folder/GO Analysis Report/BXD vs model (down)/MF_Count.png
- Data Analysis Folder/GO Analysis Report/BXD vs model (down)/MF_EnrichmentScore.png
- Data Analysis Folder/GO Analysis Report/BXD vs model (down)/MF_FoldEnrichment.png
- Data Analysis Folder/GO Analysis Report/BXD vs model (down)/MF_Pvalue_tree.pdf
- Data Analysis Folder/GO Analysis Report/BXD vs model (down)/MF_result(Rat).html
- Data Analysis Folder/GO Analysis Report/BXD vs model (down)/MF_result(Rat).xls
- Data Analysis Folder/GO Analysis Report/BXD vs model (down)/MF_result.txt
- Data Analysis Folder/GO Analysis Report/BXD vs model (up)/
- Data Analysis Folder/GO Analysis Report/BXD vs model (up)/BP_Count.png
- Data Analysis Folder/GO Analysis Report/BXD vs model (up)/BP_EnrichmentScore.png
- Data Analysis Folder/GO Analysis Report/BXD vs model (up)/BP_FoldEnrichment.png
- Data Analysis Folder/GO Analysis Report/BXD vs model (up)/BP_Pvalue_tree.pdf
- Data Analysis Folder/GO Analysis Report/BXD vs model (up)/BP_result(Rat).html
- Data Analysis Folder/GO Analysis Report/BXD vs model (up)/BP_result(Rat).xls
- Data Analysis Folder/GO Analysis Report/BXD vs model (up)/BP_result.txt
- Data Analysis Folder/GO Analysis Report/BXD vs model (up)/CC_Count.png
- Data Analysis Folder/GO Analysis Report/BXD vs model (up)/CC_EnrichmentScore.png
- Data Analysis Folder/GO Analysis Report/BXD vs model (up)/CC_FoldEnrichment.png
- Data Analysis Folder/GO Analysis Report/BXD vs model (up)/CC_Pvalue_tree.pdf
- Data Analysis Folder/GO Analysis Report/BXD vs model (up)/CC_result(Rat).html
- Data Analysis Folder/GO Analysis Report/BXD vs model (up)/CC_result(Rat).xls
- Data Analysis Folder/GO Analysis Report/BXD vs model (up)/CC_result.txt
- Data Analysis Folder/GO Analysis Report/BXD vs model (up)/MF_Count.png
- Data Analysis Folder/GO Analysis Report/BXD vs model (up)/MF_EnrichmentScore.png
- Data Analysis Folder/GO Analysis Report/BXD vs model (up)/MF_FoldEnrichment.png
- Data Analysis Folder/GO Analysis Report/BXD vs model (up)/MF_Pvalue_tree.pdf
- Data Analysis Folder/GO Analysis Report/BXD vs model (up)/MF_result(Rat).html
- Data Analysis Folder/GO Analysis Report/BXD vs model (up)/MF_result(Rat).xls
- Data Analysis Folder/GO Analysis Report/BXD vs model (up)/MF_result.txt
- Data Analysis Folder/GO Analysis Report/fluoxetine vs blank (down)/
- Data Analysis Folder/GO Analysis Report/fluoxetine vs blank (down)/BP_Count.png
- Data Analysis Folder/GO Analysis Report/fluoxetine vs blank (down)/BP_EnrichmentScore.png
- Data Analysis Folder/GO Analysis Report/fluoxetine vs blank (down)/BP_FoldEnrichment.png
- Data Analysis Folder/GO Analysis Report/fluoxetine vs blank (down)/BP_Pvalue_tree.pdf
- Data Analysis Folder/GO Analysis Report/fluoxetine vs blank (down)/BP_result(Rat).html
- Data Analysis Folder/GO Analysis Report/fluoxetine vs blank (down)/BP_result(Rat).xls
- Data Analysis Folder/GO Analysis Report/fluoxetine vs blank (down)/BP_result.txt
- Data Analysis Folder/GO Analysis Report/fluoxetine vs blank (down)/CC_Count.png
- Data Analysis Folder/GO Analysis Report/fluoxetine vs blank (down)/CC_EnrichmentScore.png
- Data Analysis Folder/GO Analysis Report/fluoxetine vs blank (down)/CC_FoldEnrichment.png
- Data Analysis Folder/GO Analysis Report/fluoxetine vs blank (down)/CC_Pvalue_tree.pdf
- Data Analysis Folder/GO Analysis Report/fluoxetine vs blank (down)/CC_result(Rat).html
- Data Analysis Folder/GO Analysis Report/fluoxetine vs blank (down)/CC_result(Rat).xls
- Data Analysis Folder/GO Analysis Report/fluoxetine vs blank (down)/CC_result.txt
- Data Analysis Folder/GO Analysis Report/fluoxetine vs blank (down)/MF_Count.png
- Data Analysis Folder/GO Analysis Report/fluoxetine vs blank (down)/MF_EnrichmentScore.png
- Data Analysis Folder/GO Analysis Report/fluoxetine vs blank (down)/MF_FoldEnrichment.png
- Data Analysis Folder/GO Analysis Report/fluoxetine vs blank (down)/MF_Pvalue_tree.pdf
- Data Analysis Folder/GO Analysis Report/fluoxetine vs blank (down)/MF_result(Rat).html
- Data Analysis Folder/GO Analysis Report/fluoxetine vs blank (down)/MF_result(Rat).xls
- Data Analysis Folder/GO Analysis Report/fluoxetine vs blank (down)/MF_result.txt
- Data Analysis Folder/GO Analysis Report/fluoxetine vs blank (up)/
- Data Analysis Folder/GO Analysis Report/fluoxetine vs blank (up)/BP_Count.png
- Data Analysis Folder/GO Analysis Report/fluoxetine vs blank (up)/BP_EnrichmentScore.png
- Data Analysis Folder/GO Analysis Report/fluoxetine vs blank (up)/BP_FoldEnrichment.png
- Data Analysis Folder/GO Analysis Report/fluoxetine vs blank (up)/BP_Pvalue_tree.pdf
- Data Analysis Folder/GO Analysis Report/fluoxetine vs blank (up)/BP_result(Rat).html
- Data Analysis Folder/GO Analysis Report/fluoxetine vs blank (up)/BP_result(Rat).xls
- Data Analysis Folder/GO Analysis Report/fluoxetine vs blank (up)/BP_result.txt
- Data Analysis Folder/GO Analysis Report/fluoxetine vs blank (up)/CC_Count.png
- Data Analysis Folder/GO Analysis Report/fluoxetine vs blank (up)/CC_EnrichmentScore.png
- Data Analysis Folder/GO Analysis Report/fluoxetine vs blank (up)/CC_FoldEnrichment.png
- Data Analysis Folder/GO Analysis Report/fluoxetine vs blank (up)/CC_Pvalue_tree.pdf
- Data Analysis Folder/GO Analysis Report/fluoxetine vs blank (up)/CC_result(Rat).html
- Data Analysis Folder/GO Analysis Report/fluoxetine vs blank (up)/CC_result(Rat).xls
- Data Analysis Folder/GO Analysis Report/fluoxetine vs blank (up)/CC_result.txt
- Data Analysis Folder/GO Analysis Report/fluoxetine vs blank (up)/MF_Count.png
- Data Analysis Folder/GO Analysis Report/fluoxetine vs blank (up)/MF_EnrichmentScore.png
- Data Analysis Folder/GO Analysis Report/fluoxetine vs blank (up)/MF_FoldEnrichment.png
- Data Analysis Folder/GO Analysis Report/fluoxetine vs blank (up)/MF_Pvalue_tree.pdf
- Data Analysis Folder/GO Analysis Report/fluoxetine vs blank (up)/MF_result(Rat).html
- Data Analysis Folder/GO Analysis Report/fluoxetine vs blank (up)/MF_result(Rat).xls
- Data Analysis Folder/GO Analysis Report/fluoxetine vs blank (up)/MF_result.txt
- Data Analysis Folder/GO Analysis Report/fluoxetine vs model (down)/
- Data Analysis Folder/GO Analysis Report/fluoxetine vs model (down)/BP_Count.png
- Data Analysis Folder/GO Analysis Report/fluoxetine vs model (down)/BP_EnrichmentScore.png
- Data Analysis Folder/GO Analysis Report/fluoxetine vs model (down)/BP_FoldEnrichment.png
- Data Analysis Folder/GO Analysis Report/fluoxetine vs model (down)/BP_Pvalue_tree.pdf
- Data Analysis Folder/GO Analysis Report/fluoxetine vs model (down)/BP_result(Rat).html
- Data Analysis Folder/GO Analysis Report/fluoxetine vs model (down)/BP_result(Rat).xls
- Data Analysis Folder/GO Analysis Report/fluoxetine vs model (down)/BP_result.txt
- Data Analysis Folder/GO Analysis Report/fluoxetine vs model (down)/CC_Count.png
- Data Analysis Folder/GO Analysis Report/fluoxetine vs model (down)/CC_EnrichmentScore.png
- Data Analysis Folder/GO Analysis Report/fluoxetine vs model (down)/CC_FoldEnrichment.png
- Data Analysis Folder/GO Analysis Report/fluoxetine vs model (down)/CC_Pvalue_tree.pdf
- Data Analysis Folder/GO Analysis Report/fluoxetine vs model (down)/CC_result(Rat).html
- Data Analysis Folder/GO Analysis Report/fluoxetine vs model (down)/CC_result(Rat).xls
- Data Analysis Folder/GO Analysis Report/fluoxetine vs model (down)/CC_result.txt
- Data Analysis Folder/GO Analysis Report/fluoxetine vs model (down)/MF_Count.png
- Data Analysis Folder/GO Analysis Report/fluoxetine vs model (down)/MF_EnrichmentScore.png
- Data Analysis Folder/GO Analysis Report/fluoxetine vs model (down)/MF_FoldEnrichment.png
- Data Analysis Folder/GO Analysis Report/fluoxetine vs model (down)/MF_Pvalue_tree.pdf
- Data Analysis Folder/GO Analysis Report/fluoxetine vs model (down)/MF_result(Rat).html
- Data Analysis Folder/GO Analysis Report/fluoxetine vs model (down)/MF_result(Rat).xls
- Data Analysis Folder/GO Analysis Report/fluoxetine vs model (down)/MF_result.txt
- Data Analysis Folder/GO Analysis Report/fluoxetine vs model (up)/
- Data Analysis Folder/GO Analysis Report/fluoxetine vs model (up)/BP_Count.png
- Data Analysis Folder/GO Analysis Report/fluoxetine vs model (up)/BP_EnrichmentScore.png
- Data Analysis Folder/GO Analysis Report/fluoxetine vs model (up)/BP_FoldEnrichment.png
- Data Analysis Folder/GO Analysis Report/fluoxetine vs model (up)/BP_Pvalue_tree.pdf
- Data Analysis Folder/GO Analysis Report/fluoxetine vs model (up)/BP_result(Rat).html
- Data Analysis Folder/GO Analysis Report/fluoxetine vs model (up)/BP_result(Rat).xls
- Data Analysis Folder/GO Analysis Report/fluoxetine vs model (up)/BP_result.txt
- Data Analysis Folder/GO Analysis Report/fluoxetine vs model (up)/CC_Count.png
- Data Analysis Folder/GO Analysis Report/fluoxetine vs model (up)/CC_EnrichmentScore.png
- Data Analysis Folder/GO Analysis Report/fluoxetine vs model (up)/CC_FoldEnrichment.png
- Data Analysis Folder/GO Analysis Report/fluoxetine vs model (up)/CC_Pvalue_tree.pdf
- Data Analysis Folder/GO Analysis Report/fluoxetine vs model (up)/CC_result(Rat).html
- Data Analysis Folder/GO Analysis Report/fluoxetine vs model (up)/CC_result(Rat).xls
- Data Analysis Folder/GO Analysis Report/fluoxetine vs model (up)/CC_result.txt
- Data Analysis Folder/GO Analysis Report/fluoxetine vs model (up)/MF_Count.png
- Data Analysis Folder/GO Analysis Report/fluoxetine vs model (up)/MF_EnrichmentScore.png
- Data Analysis Folder/GO Analysis Report/fluoxetine vs model (up)/MF_FoldEnrichment.png
- Data Analysis Folder/GO Analysis Report/fluoxetine vs model (up)/MF_Pvalue_tree.pdf
- Data Analysis Folder/GO Analysis Report/fluoxetine vs model (up)/MF_result(Rat).html
- Data Analysis Folder/GO Analysis Report/fluoxetine vs model (up)/MF_result(Rat).xls
- Data Analysis Folder/GO Analysis Report/fluoxetine vs model (up)/MF_result.txt
- Data Analysis Folder/GO Analysis Report/model vs blank (down)/
- Data Analysis Folder/GO Analysis Report/model vs blank (down)/BP_Count.png
- Data Analysis Folder/GO Analysis Report/model vs blank (down)/BP_EnrichmentScore.png
- Data Analysis Folder/GO Analysis Report/model vs blank (down)/BP_FoldEnrichment.png
- Data Analysis Folder/GO Analysis Report/model vs blank (down)/BP_Pvalue_tree.pdf
- Data Analysis Folder/GO Analysis Report/model vs blank (down)/BP_result(Rat).html
- Data Analysis Folder/GO Analysis Report/model vs blank (down)/BP_result(Rat).xls
- Data Analysis Folder/GO Analysis Report/model vs blank (down)/BP_result.txt
- Data Analysis Folder/GO Analysis Report/model vs blank (down)/CC_Count.png
- Data Analysis Folder/GO Analysis Report/model vs blank (down)/CC_EnrichmentScore.png
- Data Analysis Folder/GO Analysis Report/model vs blank (down)/CC_FoldEnrichment.png
- Data Analysis Folder/GO Analysis Report/model vs blank (down)/CC_Pvalue_tree.pdf
- Data Analysis Folder/GO Analysis Report/model vs blank (down)/CC_result(Rat).html
- Data Analysis Folder/GO Analysis Report/model vs blank (down)/CC_result(Rat).xls
- Data Analysis Folder/GO Analysis Report/model vs blank (down)/CC_result.txt
- Data Analysis Folder/GO Analysis Report/model vs blank (down)/MF_Count.png
- Data Analysis Folder/GO Analysis Report/model vs blank (down)/MF_EnrichmentScore.png
- Data Analysis Folder/GO Analysis Report/model vs blank (down)/MF_FoldEnrichment.png
- Data Analysis Folder/GO Analysis Report/model vs blank (down)/MF_Pvalue_tree.pdf
- Data Analysis Folder/GO Analysis Report/model vs blank (down)/MF_result(Rat).html
- Data Analysis Folder/GO Analysis Report/model vs blank (down)/MF_result(Rat).xls
- Data Analysis Folder/GO Analysis Report/model vs blank (down)/MF_result.txt
- Data Analysis Folder/GO Analysis Report/model vs blank (up)/
- Data Analysis Folder/GO Analysis Report/model vs blank (up)/BP_Count.png
- Data Analysis Folder/GO Analysis Report/model vs blank (up)/BP_EnrichmentScore.png
- Data Analysis Folder/GO Analysis Report/model vs blank (up)/BP_FoldEnrichment.png
- Data Analysis Folder/GO Analysis Report/model vs blank (up)/BP_Pvalue_tree.pdf
- Data Analysis Folder/GO Analysis Report/model vs blank (up)/BP_result(Rat).html
- Data Analysis Folder/GO Analysis Report/model vs blank (up)/BP_result(Rat).xls
- Data Analysis Folder/GO Analysis Report/model vs blank (up)/BP_result.txt
- Data Analysis Folder/GO Analysis Report/model vs blank (up)/CC_Count.png
- Data Analysis Folder/GO Analysis Report/model vs blank (up)/CC_EnrichmentScore.png
- Data Analysis Folder/GO Analysis Report/model vs blank (up)/CC_FoldEnrichment.png
- Data Analysis Folder/GO Analysis Report/model vs blank (up)/CC_Pvalue_tree.pdf
- Data Analysis Folder/GO Analysis Report/model vs blank (up)/CC_result(Rat).html
- Data Analysis Folder/GO Analysis Report/model vs blank (up)/CC_result(Rat).xls
- Data Analysis Folder/GO Analysis Report/model vs blank (up)/CC_result.txt
- Data Analysis Folder/GO Analysis Report/model vs blank (up)/MF_Count.png
- Data Analysis Folder/GO Analysis Report/model vs blank (up)/MF_EnrichmentScore.png
- Data Analysis Folder/GO Analysis Report/model vs blank (up)/MF_FoldEnrichment.png
- Data Analysis Folder/GO Analysis Report/model vs blank (up)/MF_Pvalue_tree.pdf
- Data Analysis Folder/GO Analysis Report/model vs blank (up)/MF_result(Rat).html
- Data Analysis Folder/GO Analysis Report/model vs blank (up)/MF_result(Rat).xls
- Data Analysis Folder/GO Analysis Report/model vs blank (up)/MF_result.txt
- Data Analysis Folder/GO Analysis Report/summary_GO.doc
- Data Analysis Folder/Pathway Analysis Report/
- Data Analysis Folder/Pathway Analysis Report/BXD vs blank (down)/
- Data Analysis Folder/Pathway Analysis Report/BXD vs blank (down)/rno00062.png
- Data Analysis Folder/Pathway Analysis Report/BXD vs blank (down)/rno01040.png
- Data Analysis Folder/Pathway Analysis Report/BXD vs blank (down)/rno03013.png
- Data Analysis Folder/Pathway Analysis Report/BXD vs blank (down)/rno03040.png
- Data Analysis Folder/Pathway Analysis Report/BXD vs blank (down)/rno04010.png
- Data Analysis Folder/Pathway Analysis Report/BXD vs blank (down)/rno04130.png
- Data Analysis Folder/Pathway Analysis Report/BXD vs blank (down)/rno04141.png
- Data Analysis Folder/Pathway Analysis Report/BXD vs blank (down)/rno04310.png
- Data Analysis Folder/Pathway Analysis Report/BXD vs blank (down)/rno04360.png
- Data Analysis Folder/Pathway Analysis Report/BXD vs blank (down)/rno04530.png
- Data Analysis Folder/Pathway Analysis Report/BXD vs blank (down)/rno04670.png
- Data Analysis Folder/Pathway Analysis Report/BXD vs blank (down)/rno04723.png
- Data Analysis Folder/Pathway Analysis Report/BXD vs blank (down)/rno04724.png
- Data Analysis Folder/Pathway Analysis Report/BXD vs blank (down)/rno04728.png
- Data Analysis Folder/Pathway Analysis Report/BXD vs blank (down)/rno04912.png
- Data Analysis Folder/Pathway Analysis Report/BXD vs blank (down)/rno04930.png
- Data Analysis Folder/Pathway Analysis Report/BXD vs blank (down)/rno05014.png
- Data Analysis Folder/Pathway Analysis Report/BXD vs blank (down)/rno05132.png
- Data Analysis Folder/Pathway Analysis Report/BXD vs blank (down)/rno05134.png
- Data Analysis Folder/Pathway Analysis Report/BXD vs blank (down)/rno05152.png
- Data Analysis Folder/Pathway Analysis Report/BXD vs blank (down)/rno05412.png
- Data Analysis Folder/Pathway Analysis Report/BXD vs blank (down)/rno_EnrichmentScore.png
- Data Analysis Folder/Pathway Analysis Report/BXD vs blank (down)/rno_pathwayResult.html
- Data Analysis Folder/Pathway Analysis Report/BXD vs blank (down)/rno_pathwayResult.txt
- Data Analysis Folder/Pathway Analysis Report/BXD vs blank (down)/rno_pathwayResult.xls
- Data Analysis Folder/Pathway Analysis Report/BXD vs blank (up)/
- Data Analysis Folder/Pathway Analysis Report/BXD vs blank (up)/rno04020.png
- Data Analysis Folder/Pathway Analysis Report/BXD vs blank (up)/rno04080.png
- Data Analysis Folder/Pathway Analysis Report/BXD vs blank (up)/rno04966.png
[truncated: 121 more entries]
