# Supplementary material for: Gene Expression in the Hippocampus in a Rat Model of Premenstrual Dysphoric Disorder After Treatment With Baixiangdan Capsules
Source: Front Psychol. 2018 Nov 13;9:2065. doi: 10.3389/fpsyg.2018.02065 (PMC6242977; doi:10.3389/fpsyg.2018.02065)
Supplement: Supplementary file 3 [file Data_Sheet_3.ZIP › Data Analysis Folder/Differentially Expressed Genes (Pass Volcano Plot).xls]

## Sheet: Volcano Plots
Volcano Plots Volcano Plots are useful tools for visualizing differential expression between two different conditions. They are constructed using fold-change values and P-values, and thus allow you to visulaize the relationship between fold-change (magnitude of change) and statistical significance (which takes both magnitude of change and variability into consideration). They also allow subsets o…

## Sheet: model vs blank_up
# Fold-Change cut-off: 2.0 # P-value cut-off: 0.05 # Condition pairs: model vs blank # Column A: ProbeName, it represents probe name. # Column B: p, P-value, P-value calculated from t-test. # Column C: FC(abs), the absolute ratio (no log scale) of normalized intensities between two conditions. # Column D: Regulation, it depicts which group has greater or lower intensity values wrt other group. # …
model vs blank 2 fold up regulated genes
	P-value	Fold change and Regulation		Annotations									Group--Raw Intensity		Group--Normalized Intensity		Raw Intensity						Normalized Intensity
ProbeName	p	FC (abs)	Regulation	GenbankAccession	GenomicCoordinates	GeneSymbol	Description	Go	RefSeqAccession	UniGeneID	EntrezGeneID	GeneName	model(raw)	blank(raw)	model(normalized)	blank(normalized)	[15_11, model](raw)	[17_11, model](raw)	[17_4, model](raw)	[21_20, blank](raw)	[3_1, blank](raw)	[6_25, blank](raw)	[15_11, model](normalized)	[17_11, model](normalized)	[17_4, model](normalized)	[21_20, blank](normalized)	[3_1, blank](normalized)	[6_25, blank](normalized)
A_64_P144869	0.00461067	2.03521	up	NM_017131	chr2:197239141-197239200	Casq2	Rattus norvegicus calsequestrin 2 (cardiac muscle) (Casq2), nuclear gene encoding mitochondrial protein, mRNA [NM_017131]	GO:0008150|GO:0003674|GO:0005488|GO:0005509|GO:0033018|GO:0005575	NM_017131	Rn.10111	29209	calsequestrin 2 (cardiac muscle)	547.916	280.426	8.83347	7.80829	375.809	515.29	752.648	539.057	141.92	160.3	8.55921	8.87807	9.06313	7.70351	7.70896	8.0124
A_42_P571433	0.000645613	3.54191	up	NM_031059	chr14:78260990-78261049	Msx1	Rattus norvegicus msh homeobox 1 (Msx1), mRNA [NM_031059]	GO:0030308|GO:0034504|GO:0030262|GO:0051216|GO:0000982|GO:0007507|GO:0051154|GO:0023019|GO:0030509|GO:0000122|GO:0071316|GO:0001701|GO:0043392|GO:0007517|GO:0060349|GO:0060536|GO:0045892|GO:0042733|GO:0008285|GO:0021983|GO:0042481|GO:0005634|GO:0030326|GO:2000678|GO:0009952|GO:0030513|GO:0002039|GO:0003674|GO:0045944|GO:0042476|GO:0042475|GO:0060021|GO:0042474|GO:0061312|GO:0005667|GO:0043066|GO:…	NM_031059	Rn.18117	81710	msh homeobox 1	10899.4	2791.28	13.1177	11.2932	9157.45	14454.9	9085.73	5385.87	1606.26	1381.72	13.0488	13.4658	12.8386	11.2151	11.3606	11.3039
A_42_P575104	0.000129407	147.715	up	NM_153737	chr6:55070308-55070367	Sostdc1	Rattus norvegicus sclerostin domain containing 1 (Sostdc1), mRNA [NM_153737]	GO:0030514|GO:0007389|GO:0007566|GO:0042475|GO:0005576|GO:0016055|GO:0005615	NM_153737	Rn.2415	266803	sclerostin domain containing 1	26685.2	266.017	14.4319	7.22522	25950.4	35288.5	18816.7	629.42	110.808	57.8224	14.5548	14.7879	13.953	7.91343	7.32174	6.44049
A_44_P991940	0.0299501	2.30509	up	XM_225667	chr18:85723099-85723040	Socs6	PREDICTED: Rattus norvegicus suppressor of cytokine signaling 6 (Socs6), mRNA [XM_225667]	GO:0035556|GO:0008150|GO:0003674|GO:0001678|GO:0005575|GO:0040008	XM_225667	Rn.8206	307200	suppressor of cytokine signaling 6	219.277	83.7597	7.59574	6.39091	189.303	189.528	278.999	103.357	81.4894	66.4325	7.59731	7.56089	7.62902	5.67122	6.85276	6.64876
A_44_P596424	0.00295491	2.14127	up		chr5:105425357-105425416		SFR488180 allatotropin {Spodoptera frugiperda} (exp=-1; wgp=0; cg=0), partial (13%) [TC642059]						537.667	294.841	8.84818	7.74971	468.207	572.17	572.624	615.398	123.099	146.025	8.86855	9.01873	8.65725	7.89076	7.48218	7.87619
A_42_P521242	0.0256328	6.28742	up	XM_213312	chr10:45022438-45022379	Fam183b	Uncharacterized protein [Source:UniProtKB/TrEMBL;Acc:D3Z8P9] [ENSRNOT00000003841]		XM_213312	Rn.23162	287346	family with sequence similarity 183, member B	3006.33	351.402	11.1095	8.45706	3013.4	4564.99	1440.59	430.093	278.924	345.187	11.4544	11.8275	10.0467	7.41111	8.75079	9.20927
A_64_P005288	0.0297912	4.00468	up	XM_575125	chr3:18787889-18787948	Wdr38	PREDICTED: Rattus norvegicus WD repeat domain 38 (Wdr38), mRNA [XM_575125]		XM_575125	Rn.198114	366035	WD repeat domain 38	326.599	68.9008	8.05703	6.05534	362.56	436.202	181.036	96.1066	44.858	65.7378	8.50923	8.64666	7.01518	5.59068	5.94175	6.63359
A_64_P039737	0.00865797	5.31065	up	NM_001130508	chr7:114506633-114506692	Scx	Rattus norvegicus scleraxis (Scx), mRNA [NM_001130508]	GO:0046982|GO:0045944|GO:0003677	NM_001130508	Rn.198233	680712	scleraxis	1299.81	282.882	9.94841	7.53952	899.116	2133.68	866.639	627.084	131.086	90.4757	9.76159	10.8004	9.28328	7.90968	7.58187	7.127
A_42_P465144	0.0274715	2.473	up	NM_001107714	chr2:201799892-201799951	Dennd2d	Rattus norvegicus DENN/MADD domain containing 2D (Dennd2d), mRNA [NM_001107714]		NM_001107714	Rn.105855	310772	DENN/MADD domain containing 2D	123.684	65.6423	6.79541	5.48914	108.581	146.835	115.635	143.819	25.7707	27.3366	6.7824	7.22355	6.38027	6.07612	5.10335	5.28797
A_44_P870348	0.0185751	2.03579	up	NM_001107522	chr1:15086311-15086254	Slc35d3	Rattus norvegicus solute carrier family 35, member D3 (Slc35d3), mRNA [NM_001107522]	GO:0016020|GO:0016021	NM_001107522	Rn.110407	308717	solute carrier family 35, member D3	383.12	175.169	8.3495	7.32391	301.709	319.173	528.479	277.564	115.893	132.049	8.26161	8.2613	8.52559	6.85543	7.39399	7.72231
A_44_P492173	0.0244612	4.76198	up	NM_001106417	chr2:59062980-59063039	Capsl	Rattus norvegicus calcyphosine-like (Capsl), mRNA [NM_001106417]	GO:0005509	NM_001106417	Rn.18671	294795	calcyphosine-like	345.848	61.5197	8.10214	5.85058	286.307	548.787	202.45	87.2992	33.1564	64.1034	8.1835	8.96034	7.16257	5.47844	5.47899	6.5943
A_42_P603980	0.00191647	3.24324	up	NM_173109	chr3:155587997-155588056	Wfdc2	Rattus norvegicus WAP four-disulfide core domain 2 (Wfdc2), mRNA [NM_173109]	GO:0004867|GO:0005576|GO:0030414	NM_173109	Rn.14640	286888	WAP four-disulfide core domain 2	3280.63	1030.81	11.3701	9.67261	3090.21	4160.55	2591.13	2111.51	547.057	433.865	11.4854	11.69	10.9348	9.68761	9.77232	9.55791
A_64_P004007	0.0455816	2.24716	up	NM_001134560	chr6:136771690-136771631	RGD1305627	Rattus norvegicus hypothetical LOC314467 (RGD1305627), mRNA [NM_001134560]		NM_001134560	Rn.22347	314467	hypothetical LOC314467	700.781	465.504	9.19865	8.03054	509.565	725.961	866.816	1117.32	174.751	104.441	8.97772	9.33414	9.28408	8.71578	8.01719	7.35865
A_64_P147029	0.000532895	2.4481	up	NM_001013171	chr9:43797159-43797218	Gulp1	Rattus norvegicus GULP, engulfment adaptor PTB domain containing 1 (Gulp1), mRNA [NM_001013171]	GO:0005737|GO:0006869|GO:0006810|GO:0006915|GO:0006911|GO:0043231	NM_001013171	Rn.32649	314543	GULP, engulfment adaptor PTB domain containing 1	4998.07	2115.76	12.0131	10.7215	4189.1	5907.14	4897.96	4468.38	966.272	912.638	11.9383	12.1996	11.9015	10.8906	10.608	10.6658
A_44_P299247	0.0231819	2.18067	up	NM_012778	chr4:84110125-84110184	Aqp1	Rattus norvegicus aquaporin 1 (Aqp1), mRNA [NM_012778]	GO:0005515|GO:0015079|GO:0005215|GO:0020003|GO:0043627|GO:0070301|GO:0020005|GO:0048593|GO:0030157|GO:0031526|GO:0035377|GO:0006884|GO:0030104|GO:0034644|GO:0009925|GO:0015793|GO:0006833|GO:0033363|GO:0070062|GO:0005223|GO:0031965|GO:0030335|GO:0030950|GO:0015696|GO:0005267|GO:0042538|GO:0033554|GO:0035378|GO:0035379|GO:0046878|GO:0051458|GO:0006182|GO:0042060|GO:0071241|GO:0071280|GO:0043005|GO:…	NM_012778	Rn.1618	25240	aquaporin 1	592.686	348.351	8.95985	7.83508	559.407	707.091	511.561	783.007	130.394	131.652	9.10208	9.29903	8.47845	8.21405	7.57473	7.71646
A_42_P669779	0.00730334	4.67407	up	NM_031699	chr11:76488733-76488792	Cldn1	Rattus norvegicus claudin 1 (Cldn1), mRNA [NM_031699]	GO:0030054|GO:0016338|GO:0005886|GO:0005198|GO:0016021|GO:0005923|GO:0016328|GO:0042802	NM_031699	Rn.24293	65129	claudin 1	1073.84	224.573	9.69313	7.46845	812.403	1699.24	709.89	437.321	113.598	122.801	9.61208	10.4846	8.98271	7.43236	7.36137	7.61162
A_42_P626433	0.0499868	4.67642	up	NM_001135855	chr15:45188985-45189044	Scara5	Rattus norvegicus scavenger receptor class A, member 5 (putative) (Scara5), mRNA [NM_001135855]	GO:0034605|GO:0006879|GO:0070207|GO:0007165|GO:0009986|GO:0005887|GO:0070287|GO:0034755|GO:0006897	NM_001135855	Rn.163284	305974	scavenger receptor class A, member 5 (putative)	1235.2	523.925	9.96811	7.7427	980.271	1684.45	1040.88	1369.88	60.5411	141.356	9.88098	10.4728	9.55055	9.00868	6.39792	7.82151
A_44_P667489	0.0151011	2.25585	up	NM_001109130	chr19:35679615-35679674	Tsnaxip1	Rattus norvegicus translin-associated factor X interacting protein 1 (Tsnaxip1), mRNA [NM_001109130]	GO:0005737	NM_001109130	Rn.210041	498944	translin-associated factor X interacting protein 1	90.55	43.008	6.36675	5.19308	85.6757	105.863	80.1117	79.2248	25.2656	24.5337	6.4452	6.79486	5.86017	5.37359	5.0743	5.13134
A_44_P560541	0.0025134	9.75503	up	XM_002726897	chr7:51155948-51155889	RGD1563000	Uncharacterized protein [Source:UniProtKB/TrEMBL;Acc:D3ZI91] [ENSRNOT00000048015]	GO:0005576	XM_002726897		503139	similar to hypothetical protein MGC26856	741.438	63.1672	9.21571	5.92956	637.553	1066.35	520.41	88.8209	41.2112	59.4694	9.29112	9.85045	8.50555	5.49671	5.80782	6.48415
A_42_P500847	0.00269259	2.64271	up	XM_001078936	chr10:54536109-54536168	Dhrs7c	Uncharacterized protein [Source:UniProtKB/TrEMBL;Acc:D3ZGP9] [ENSRNOT00000036752]	GO:0005488|GO:0016491	XM_001078936	Rn.81884	287411	dehydrogenase/reductase (SDR family) member 7C	110.689	43.0518	6.61232	5.2103	76.7078	110.109	145.25	77.6771	23.3153	28.1632	6.29083	6.84863	6.69749	5.35166	4.94951	5.32974
A_44_P716637	0.00406242	2.18214	up	NM_012982	chr17:17248562-17248621	Msx2	Rattus norvegicus msh homeobox 2 (Msx2), mRNA [NM_012982]	GO:0003700|GO:0003416|GO:0006366|GO:0044212|GO:0042640|GO:0045599|GO:0051216|GO:0000982|GO:0032792|GO:0000989|GO:0045617|GO:0002063|GO:0071392|GO:0023019|GO:0007275|GO:0000122|GO:0030509|GO:0000978|GO:0001649|GO:0060346|GO:0001503|GO:0002076|GO:0060349|GO:0042060|GO:0045892|GO:0060444|GO:0042733|GO:0051795|GO:0008134|GO:0008285|GO:0035313|GO:0005634|GO:0030326|GO:2000678|GO:0009952|GO:0030513|GO:…	NM_012982	Rn.10414	25483	msh homeobox 2	121.6	64.1821	6.7714	5.64565	99.9231	124.728	140.15	127.161	31.7127	33.6728	6.66177	7.006	6.64642	5.92409	5.41279	5.60008
A_42_P522638	0.0163729	2.29779	up	NM_001034952	chr6:40676785-40676726	Pqlc3	Rattus norvegicus PQ loop repeat containing 3 (Pqlc3), mRNA [NM_001034952]		NM_001034952	Rn.12743	298906	PQ loop repeat containing 3	822.789	443.5	9.4205	8.22025	732.481	991.853	744.032	984.375	151	195.124	9.47046	9.7474	9.04365	8.54194	7.79625	8.32256
A_64_P137320	0.0195627	3.2399	up	XM_001060951	chr19:9955069-9955010	Ccdc113	PREDICTED: Rattus norvegicus coiled-coil domain containing 113 (Ccdc113), mRNA [XM_001060951]	GO:0043234	XM_001060951	Rn.28599	291847	coiled-coil domain containing 113	2228.61	702.583	10.734	9.03806	2107.97	3287.65	1290.21	1481.24	311.488	315.018	10.9594	11.3681	9.87457	9.12482	8.92453	9.06484
A_64_P154454	0.0330887	2.14797	up	NM_001106805	chr8:21072532-21072473	Rgl3	Rattus norvegicus ral guanine nucleotide dissociation stimulator-like 3 (Rgl3), mRNA [NM_001106805]	GO:0005622|GO:0005085|GO:0051056|GO:0007165|GO:0050790|GO:0008321|GO:0017016	NM_001106805	Rn.48616	300444	ral guanine nucleotide dissociation stimulator-like 3	241.972	129.903	7.712	6.60903	222.193	311.989	191.732	263.765	63.2088	62.7335	7.81428	8.22868	7.09305	6.79159	6.46782	6.56766
A_64_P121021	0.00574711	5.14773	up	XR_086164	chr2:80044514-80044573	LOC683212	PREDICTED: Rattus norvegicus similar to keratin complex 1, acidic, gene 18 (LOC683212), miscRNA [XR_086164]		XR_086164	Rn.224873	683212	similar to keratin complex 1, acidic, gene 18	459.846	86.1588	8.55572	6.19178	399.611	667.082	312.845	154.571	45.2886	58.617	8.64608	9.22214	7.79893	6.16074	5.95281	6.46179
A_64_P061504	0.0141492	6.06455	up	NM_001134688	chrUn:52098800-52098859	Ccdc40	Rattus norvegicus coiled-coil domain containing 40 (Ccdc40), mRNA [NM_001134688]	GO:0060287|GO:0060286|GO:0005929|GO:0005737|GO:0060285|GO:0070286	NM_001134688	Rn.58111	287867	coiled-coil domain containing 40	1343.71	174.804	10.0477	7.4473	1233.51	1969.03	828.582	215.679	147.643	161.091	10.2283	10.692	9.22277	6.55874	7.76453	8.01863
A_64_P045671	0.00158054	3.84431	up	NM_030859	chr3:76311334-76311275	Mdk	Rattus norvegicus midkine (Mdk), mRNA [NM_030859]	GO:0021542|GO:0030421|GO:0021987|GO:0030325|GO:0042493|GO:0007614|GO:0009611|GO:0051384|GO:0005576|GO:0007275|GO:0030154|GO:0016477|GO:0050795|GO:0021681|GO:0000087|GO:0051781|GO:0001662|GO:0009725|GO:0043526|GO:0008083|GO:0008201	NM_030859	Rn.17447	81517	midkine	3852.35	1082.04	11.6172	9.67445	4029.54	4572.04	2955.47	2317.87	482.613	445.634	11.8825	11.8318	11.1373	9.84118	9.58504	9.59713
A_42_P522582	0.034273	2.33906	up	NM_001100968	chr10:54657858-54657799	Usp43	Rattus norvegicus ubiquitin specific peptidase 43 (Usp43), mRNA [NM_001100968]	GO:0005737|GO:0043231	NM_001100968	Rn.12678	303233	ubiquitin specific peptidase 43	644.746	298.664	9.04083	7.8149	674.123	815.939	444.175	609.697	142.196	144.1	9.36387	9.48423	8.2744	7.87525	7.71141	7.85804
A_42_P506198	0.0313164	2.11718	up	NM_001173972	chr17:86427403-86427344	Itga8	Rattus norvegicus integrin, alpha 8 (Itga8), mRNA [NM_001173972]	GO:0001656|GO:0003674|GO:0042472|GO:0032591|GO:0030198|GO:0007420|GO:0030030|GO:0045177|GO:0043204|GO:0014069|GO:0007613|GO:0030511	NM_001173972	Rn.69726	364786	integrin, alpha 8	668.48	431.033	9.15354	8.0714	620.004	612.95	772.486	989.623	119.481	183.996	9.25036	9.10465	9.10562	8.54886	7.44	8.22532
A_64_P115506	0.0317607	3.74247	up	NM_053976		Krt18	Rattus norvegicus keratin 18 (Krt18), mRNA [NM_053976]	GO:0005882|GO:0043066|GO:0005815|GO:0034451|GO:0006915|GO:0005634|GO:0016363|GO:0033209|GO:0003674|GO:0008150|GO:0005737|GO:0005198|GO:0045095|GO:0043000	NM_053976	Rn.103924	294853	keratin 18	1100.76	243.825	9.76532	7.86133	1028.9	1567.02	706.367	345.495	156.894	229.086	9.95264	10.3683	8.97504	7.13876	7.85562	8.5896
A_42_P830301	0.0348417	2.79406	up	NM_001105668	chr4:41321419-41321478	Mdfic	Rattus norvegicus MyoD family inhibitor domain containing (Mdfic), mRNA [NM_001105668]	GO:0005737|GO:0030111|GO:0030332|GO:0042308|GO:0005730|GO:0005634|GO:0007257|GO:0045893|GO:0045892|GO:0030957|GO:0050434|GO:0008134	NM_001105668	Rn.18295	362325	MyoD family inhibitor domain containing	2382.1	1270.27	10.9376	9.45524	2043.08	2856	2247.22	3180.34	303.801	326.671	10.9129	11.1854	10.7145	10.3491	8.89281	9.12376
A_64_P203665	0.0476958	2.23217	up	BC166501	chr20:4150086-4150027		Uncharacterized protein [Source:UniProtKB/TrEMBL;Acc:F1LWE0] [ENSRNOT00000065767]			Rn.158433			141.938	60.7348	6.99782	5.83937	156.36	143.06	126.395	84.7489	64.0384	33.4169	7.30342	7.18883	6.5012	5.44473	6.48415	5.58922
A_64_P003948	0.0360808	2.27796	up	NM_001108051	chr6:126538437-126538496	Slc24a4	Rattus norvegicus solute carrier family 24 (sodium/potassium/calcium exchanger), member 4 (Slc24a4), mRNA [NM_001108051]	GO:0008150|GO:0003674|GO:0016020|GO:0016021|GO:0005575|GO:0055085	NM_001108051	Rn.198754	314396	solute carrier family 24 (sodium/potassium/calcium exchanger), member 4	4158.6	1561.44	11.6939	10.5062	3866.19	5745.29	2864.32	2691.01	1075.39	917.929	11.8246	12.1606	11.0965	10.0723	10.7699	10.6764
A_42_P678904	0.00289213	5.90226	up	NM_001108266	chr10:10688730-10688671	RGD1563547	Rattus norvegicus RGD1563547 (RGD1563547), mRNA [NM_001108266]		NM_001108266	Rn.137175	360478	RGD1563547	1368.62	284.434	10.1154	7.55416	1187.69	1896.5	1021.65	632.926	99.0988	121.276	10.1715	10.6483	9.52642	7.92155	7.15199	7.58894
A_64_P162197	0.0217164	2.16477	up	NM_001107352	chr17:48459105-48459164	Hist1h2bh	Rattus norvegicus histone cluster 1, H2bh (Hist1h2bh), mRNA [NM_001107352]		NM_001107352	Rn.199024	306945	histone cluster 1, H2bh	6638.58	2559.2	12.385	11.2707	4398.71	8750.43	6766.58	4403.58	1570.91	1703.09	12.0182	12.748	12.3887	10.8644	11.3251	11.6227
A_44_P473586	0.047659	2.02121	up	NM_001007009	chr6:26012515-26012456	Ccdc164	Rattus norvegicus coiled-coil domain containing 164 (Ccdc164), mRNA [NM_001007009]		NM_001007009	Rn.51279	362712	coiled-coil domain containing 164	609.796	312.737	8.98049	7.96527	745.852	627.447	456.089	601.593	186.546	150.071	9.49292	9.13888	8.30966	7.86059	8.1215	7.91371
A_44_P787524	0.0174936	2.05487	up	BI295963	chr3:169712264-169712323		Q9JKK4_MOUSE (Q9JKK4) Collagen type IX alpha 3 (Fragment), partial (39%) [TC597482]			Rn.200277			676.557	447.424	9.16907	8.13003	592.568	716.965	720.137	1031.23	174.647	136.393	9.18885	9.31648	9.00188	8.60863	8.01625	7.7652
A_64_P045122	0.00642765	2.46692	up	NM_001107531	chr1:135572446-135572387	Mesp1	Rattus norvegicus mesoderm posterior 1 homolog (mouse) (Mesp1), mRNA [NM_001107531]	GO:0090082|GO:0003700|GO:0003259|GO:0007369|GO:0044212|GO:0003236|GO:0003139|GO:0042662|GO:0005634|GO:0060913|GO:0042664|GO:0003143|GO:0001947|GO:0003260|GO:0008078|GO:0060975|GO:0045944|GO:0051155|GO:0035481|GO:0045446|GO:0055007|GO:0003241|GO:0022008|GO:0045747|GO:0023019|GO:0060921|GO:0006351|GO:0035326|GO:0070368|GO:0048368|GO:0003007|GO:0003210|GO:0060947|GO:0003211|GO:0045893|GO:0045892	NM_001107531	Rn.115951	308766	mesoderm posterior 1 homolog (mouse)	101.979	46.7011	6.53781	5.23509	87.7501	102.749	115.438	89.8206	20.8867	29.3961	6.47992	6.75492	6.37858	5.51045	4.794	5.40083
A_64_P048815	0.0473259	2.6713	up	NM_001108252	chrX:38544667-38544726	Usp51	Rattus norvegicus ubiquitin specific peptidase 51 (Usp51), mRNA [NM_001108252]	GO:0006511|GO:0008270|GO:0008233|GO:0008234|GO:0004221|GO:0046872	NM_001108252	Rn.56303	317398	ubiquitin specific peptidase 51	501.147	169.137	8.66686	7.24932	497.827	697.794	307.82	275.417	125.852	106.141	8.94375	9.28328	7.77356	6.84833	7.51747	7.38217
A_64_P105373	0.0063688	5.35749	up	NM_001109289	chr8:11561529-11558339	RGD1561795	Rattus norvegicus similar to RIKEN cDNA 1700012B09 (RGD1561795), mRNA [NM_001109289]		NM_001109289	Rn.59584	500945	similar to RIKEN cDNA 1700012B09	425.379	67.9757	8.45536	6.03381	401.236	589.053	285.849	98.9518	54.8768	50.0985	8.64942	9.05719	7.65948	5.62491	6.25473	6.22177
A_43_P11861	0.0258925	5.51601	up	NM_017210	chr6_random:1589962-1590021	Dio3	Rattus norvegicus deiodinase, iodothyronine, type III (Dio3), mRNA [NM_017210]	GO:0001666|GO:0005886|GO:0070342|GO:0004800|GO:0005575|GO:0042403|GO:0042446|GO:0016021|GO:0040018|GO:0033798|GO:0010008|GO:0042404|GO:0005768|GO:0055114	NM_017210	Rn.11237	29475	deiodinase, iodothyronine, type III	683.388	127.345	8.98193	6.5183	855.222	919.26	275.683	266.617	51.6101	63.8063	9.69131	9.64646	7.60802	6.80559	6.16107	6.58825
A_64_P050502	0.0137846	2.23983	up	XM_001074114	chr13:76737300-76737359	Ankrd45	Uncharacterized protein [Source:UniProtKB/TrEMBL;Acc:D3Z8M5] [ENSRNOT00000003857]		XM_001074114	Rn.154449	289152	ankyrin repeat domain 45	545.902	256.94	8.84442	7.68103	540.073	644.195	453.437	494.314	143.874	132.634	9.05757	9.17419	8.30149	7.58733	7.72943	7.72634
A_42_P759993	0.0319277	2.01751	up	NM_031634	chr10:12069231-12069290	Mefv	Rattus norvegicus Mediterranean fever (Mefv), mRNA [NM_031634]	GO:0005875|GO:0005874|GO:0003779|GO:0005634|GO:0005575|GO:0046872|GO:0005622|GO:0003674|GO:0008150|GO:0005737|GO:0006954|GO:0008270|GO:0005856	NM_031634	Rn.29105	58923	Mediterranean fever	155.164	97.954	7.12185	6.10928	160.031	164.303	141.158	209.299	42.5032	42.0598	7.33642	7.37167	6.65747	6.5257	5.85174	5.9504
A_64_P021686	0.0324275	2.88459	up	NM_017002	chr8:21061385-21061326	Epor	Rattus norvegicus erythropoietin receptor (Epor), mRNA [NM_017002]	GO:0007507|GO:0046697|GO:0007165|GO:0016020|GO:0007420|GO:0016021|GO:0009790|GO:0007204|GO:0042802|GO:0004900	NM_017002	Rn.22394	24336	erythropoietin receptor	135.602	44.5727	6.83853	5.31016	109.156	206.123	91.5272	76.7068	30.884	26.1271	6.79341	7.67971	6.04246	5.33524	5.37336	5.22189
A_44_P359040	0.000396029	2.93886	up	NM_001013944	chr6:99028239-99028298	RGD1309051	Rattus norvegicus similar to chromosome 14 open reading frame 50 (RGD1309051), mRNA [NM_001013944]		NM_001013944	Rn.203121	299153	similar to chromosome 14 open reading frame 50	2843.26	964.445	11.1916	9.63637	2448.88	3405.73	2675.16	1895.92	532.729	464.691	11.1721	11.4215	10.9813	9.51669	9.72962	9.66279
A_44_P996729	0.00899939	4.00687	up	NM_031054	chr19:15246280-15246221	Mmp2	Rattus norvegicus matrix metallopeptidase 2 (Mmp2), mRNA [NM_031054]	GO:0042542|GO:0043627|GO:0048705|GO:0005615|GO:0030017|GO:0043231|GO:0071392|GO:0030574|GO:0051602|GO:0006508|GO:0006979|GO:0007565|GO:0060033|GO:0007567|GO:0007568|GO:0001542|GO:0060346|GO:0001957|GO:0071345|GO:0071347|GO:0055093|GO:0016049|GO:0008270|GO:0008233|GO:0004222|GO:0001955|GO:0008237|GO:0048771|GO:0005886|GO:0005634|GO:0046872|GO:0001541|GO:0005737|GO:0071230|GO:0045906|GO:0014012|GO:…	NM_031054	Rn.6422	81686	matrix metallopeptidase 2	2176.52	620.174	10.7284	8.72593	2082.53	3078.68	1368.35	1380.86	238.639	241.028	10.939	11.2795	9.96665	9.02012	8.50779	8.64987
A_64_P018071	0.00492418	2.48807	up	NM_001025682	chr1:179804490-179804431	Cdr2	Rattus norvegicus cerebellar degeneration-related 2 (Cdr2), mRNA [NM_001025682]	GO:0005737	NM_001025682	Rn.3537	308958	cerebellar degeneration-related 2	12446.3	4153.91	13.312	11.9969	10779.7	16589	9970.05	7401.36	2643.58	2416.79	13.2828	13.6735	12.9796	11.7594	12.0868	12.1446
A_64_P099521	0.0124637	2.15604	up	XM_001054449	chr13:87574290-87574349	LOC685808	Uncharacterized protein [Source:UniProtKB/TrEMBL;Acc:E9PT21] [ENSRNOT00000006266]		XM_001054449	Rn.113760	685808	similar to transmembrane NK cell receptor 2B4	307.698	137.007	8.08726	6.97888	286.489	288.375	348.231	211.645	116.027	83.3479	8.18532	8.12879	7.94768	6.54233	7.39538	6.99892
A_64_P143032	0.0382341	2.46061	up	NM_001109648	chr10:55827943-55828002	Tmem107	Rattus norvegicus transmembrane protein 107 (Tmem107), mRNA [NM_001109648]	GO:0008150|GO:0003674|GO:0005575	NM_001109648	Rn.2425	691750	transmembrane protein 107	969.718	345.542	9.62321	8.32419	851.768	1294.96	762.427	542.383	269.476	224.768	9.68215	10.1047	9.08282	7.71614	8.70046	8.55599
A_44_P963812	0.0206062	2.0642	up	NM_001106649	chr5:74716304-74716245	Ctnnal1	Rattus norvegicus catenin (cadherin associated protein), alpha-like 1 (Ctnnal1), mRNA [NM_001106649]	GO:0045296|GO:0005198|GO:0007266|GO:0015629|GO:0007155|GO:0005829	NM_001106649	Rn.33021	298019	catenin (cadherin associated protein), alpha-like 1	401.356	260.273	8.42014	7.37456	310.45	468.637	424.982	589.865	101.691	89.2619	8.30149	8.74643	8.2125	7.82826	7.18931	7.10612
A_64_P143865	0.0379535	5.30878	up	NM_012681	chr18:12413621-12413680	Ttr	Rattus norvegicus transthyretin (Ttr), mRNA [NM_012681]	GO:0042403|GO:0005179|GO:0042562|GO:0006810|GO:0005576|GO:0005615	NM_012681	Rn.1404	24856	transthyretin	198861	51422.3	17.5176	15.1092	194901	182820	218861	128990	16959.4	8317.8	17.6375	17.4576	17.4576	16.6188	14.7394	13.9694
A_44_P716867	0.0114103	4.06225	up	NM_001025772	chr5:154307954-154308013	MGC114440	Rattus norvegicus similar to RIKEN cDNA 4930555I21 (MGC114440), mRNA [NM_001025772]		NM_001025772	Rn.211002	500566	similar to RIKEN cDNA 4930555I21	195.85	46.2109	7.40044	5.37816	247.89	213.314	126.348	78.3767	30.5289	29.727	7.97867	7.72192	6.50071	5.35947	5.35718	5.41781
A_44_P1043302	0.0249122	4.08347	up	NM_001025661	chrUn:24701225-24701166	Crb3	Rattus norvegicus crumbs homolog 3 (Drosophila) (Crb3), mRNA [NM_001025661]	GO:0043234|GO:0017124|GO:0019904|GO:0072659	NM_001025661	Rn.14560	301112	crumbs homolog 3 (Drosophila)	679.481	288.783	9.14633	7.11654	615.686	854.267	568.489	730.399	78.8415	57.1094	9.23961	9.55172	8.64767	8.12454	6.80361	6.42147
A_44_P608167	0.0290819	2.18836	up	NM_001159625	chr12:36176768-36176709	Tmem116	Rattus norvegicus transmembrane protein 116 (Tmem116), mRNA [NM_001159625]	GO:0008150|GO:0003674|GO:0005575	NM_001159625	Rn.39141	690442	transmembrane protein 116	102.151	44.8195	6.50331	5.37345	81.9759	135.326	89.1524	72.1147	34.8878	27.4561	6.38731	7.11736	6.00524	5.26694	5.55853	5.29489
A_64_P099240	0.0158226	2.24969	up	XR_006253	chr10:66106841-66106782		Keratin, type I cytoskeletal 18 [Source:UniProtKB/Swiss-Prot;Acc:Q5BJY9] [ENSRNOT00000036962]		XR_006253	Rn.196318			158.193	78.3439	7.13508	5.96535	141.799	191.824	140.956	151.753	39.5491	43.7297	7.17341	7.57737	6.65446	6.1355	5.74669	6.01387
A_64_P076277	0.00815277	7.65811	up	NM_031700	chr12_random:770714-770655	Cldn3	Rattus norvegicus claudin 3 (Cldn3), mRNA [NM_031700]	GO:0001666|GO:0030054|GO:0016338|GO:0005886|GO:0005198|GO:0016021|GO:0005923|GO:0042802	NM_031700	Rn.4513	65130	claudin 3	621.666	63.9923	8.94732	6.01033	830.717	690.97	343.311	81.8327	57.1648	52.9793	9.64311	9.26915	7.9297	5.40546	6.31745	6.30809
A_43_P23118	0.00689817	4.12866	up	NM_001108972	chr5:62326746-62326687	Igfbpl1	Rattus norvegicus insulin-like growth factor binding protein-like 1 (Igfbpl1), mRNA [NM_001108972]	GO:0005576|GO:0001558|GO:0005520	NM_001108972	Rn.32120	366366	insulin-like growth factor binding protein-like 1	407.414	85.7008	8.44715	6.40147	362.826	496.555	362.862	113.722	66.0792	77.3009	8.5096	8.82356	8.00828	5.79023	6.5337	6.88049
A_43_P15235	0.0172908	3.25525	up	NM_012760	chr1:7921813-7921873	Plagl1	Rattus norvegicus pleiomorphic adenoma gene-like 1 (Plagl1), mRNA [NM_012760]	GO:0010468|GO:0005622|GO:0045944|GO:0008270|GO:0003677	NM_012760	Rn.6977	25157	pleiomorphic adenoma gene-like 1	2993.13	1300.41	11.2694	9.5666	3237.98	3072.27	2669.15	3201.06	336.994	363.174	11.5531	11.2757	10.9793	10.3584	9.0508	9.29062
A_64_P083399	0.0356901	2.015	up	XM_002726064	chr2:210193319-210193378	Col11a1	Collagen alpha-1(XI) chain [Source:UniProtKB/Swiss-Prot;Acc:P20909] [ENSRNOT00000024138]	GO:0005581|GO:0042472|GO:0055010|GO:0005592|GO:0051216|GO:0007605|GO:0048705|GO:0048704|GO:0005576|GO:0006029|GO:0031012|GO:0003007|GO:0001503|GO:0002063|GO:0001502|GO:0050910|GO:0030199|GO:0007601|GO:0005201	XM_002726064	Rn.260	25654	collagen, type XI, alpha 1	1348.47	616.516	10.1212	9.1104	1154.77	1728.19	1162.45	1068.26	403.776	377.515	10.1331	10.5138	9.71661	8.65347	9.32365	9.3541
A_64_P051816	0.0356936	2.02685	up	NM_001134631	chr6:108498777-108498836	RGD1560978	Rattus norvegicus similar to hypothetical protein (RGD1560978), mRNA [NM_001134631]		NM_001134631	Rn.198747	500693	similar to hypothetical protein	212.811	104.75	7.51195	6.49271	155.669	287.829	194.934	184.172	72.9899	57.0879	7.29656	8.12653	7.11275	6.36846	6.68843	6.42122
A_44_P976816	0.00720416	2.05354	up	NM_001109364	chrUn:15229029-15228970	Ankrd57	Rattus norvegicus ankyrin repeat domain 57 (Ankrd57), mRNA [NM_001109364]		NM_001109364	Rn.55986	503306	ankyrin repeat domain 57	1005.09	491.203	9.68706	8.64894	670.409	1137.24	1207.64	943.663	253.005	276.941	9.3554	9.93163	9.77414	8.48001	8.60531	8.8615
A_64_P048817	0.0428082	2.25219	up	NM_001108252	chrX:38544554-38544613	Usp51	Rattus norvegicus ubiquitin specific peptidase 51 (Usp51), mRNA [NM_001108252]	GO:0006511|GO:0008270|GO:0008233|GO:0008234|GO:0004221|GO:0046872	NM_001108252	Rn.56303	317398	ubiquitin specific peptidase 51	404.232	182.665	8.4052	7.23388	424.356	508.596	279.745	339.211	99.9801	108.804	8.72547	8.85687	7.63327	7.11247	7.16372	7.42544
A_64_P141420	0.0278261	3.65402	up	NM_001031642	chr17:37958944-37959003	Serpinb1a	Rattus norvegicus serine (or cysteine) proteinase inhibitor, clade B, member 1a (Serpinb1a), mRNA [NM_001031642]	GO:0030162|GO:0010951|GO:0005737|GO:0042176|GO:0004867|GO:0030414|GO:0005615	NM_001031642	Rn.103402	291091	serine (or cysteine) proteinase inhibitor, clade B, member 1a	626.653	311.907	9.06061	7.19112	599.253	671.478	609.229	796.559	65.7405	73.4213	9.20468	9.23037	8.74677	8.23998	6.52698	6.80641
A_64_P047641	0.0186652	5.25404	up	NM_031744		Slc16a8	Rattus norvegicus solute carrier family 16, member 8 (monocarboxylic acid transporter 3) (Slc16a8), mRNA [NM_031744]	GO:0009925|GO:0005886|GO:0015711|GO:0015355|GO:0016021|GO:0055085|GO:0015293	NM_031744	Rn.14526	65200	solute carrier family 16, member 8 (monocarboxylic acid transporter 3)	282.345	46.6223	7.84647	5.45304	329.482	370.752	146.8	68.5432	45.9363	25.3873	8.38363	8.44641	6.70937	5.20835	5.97253	5.17824
A_44_P578654	0.00362844	2.24793	up	NM_001024326	chr4:66899105-66899164	Rab19	Rattus norvegicus RAB19, member RAS oncogene family (Rab19), mRNA [NM_001024326]	GO:0005886|GO:0000166|GO:0007264|GO:0015031|GO:0005525	NM_001024326	Rn.53184	500088	RAB19, member RAS oncogene family	139.305	63.7443	6.9769	5.8083	131.76	146.348	139.806	110.168	38.4518	42.6128	7.06898	7.21819	6.64353	5.74935	5.70302	5.97253
A_64_P152079	0.00359825	3.63565	up		chr13:040488117-040488176								225.724	63.7101	7.63602	5.7738	238.091	255.867	183.212	113.694	38.3532	39.0828	7.91683	7.9577	7.03352	5.79	5.69942	5.83199
A_64_P023472	0.0236806	3.33426	up	NM_001031642	chr17:37958921-37958980	Serpinb1a	Rattus norvegicus serine (or cysteine) proteinase inhibitor, clade B, member 1a (Serpinb1a), mRNA [NM_001031642]	GO:0030162|GO:0010951|GO:0005737|GO:0042176|GO:0004867|GO:0030414|GO:0005615	NM_001031642	Rn.103402	291091	serine (or cysteine) proteinase inhibitor, clade B, member 1a	836.815	421.735	9.46143	7.72406	813.963	906.569	789.912	1060.08	102.157	102.967	9.61581	9.62781	9.14067	8.64383	7.19624	7.33212
A_64_P078403	0.00483825	5.98987	up	NM_001024890	chrX:127865887-127865946	MGC114520	Rattus norvegicus similar to hypothetical protein E230019M04 (MGC114520), mRNA [NM_001024890]		NM_001024890	Rn.162345	315915	similar to hypothetical protein E230019M04	513.218	72.8629	8.69072	6.10819	377.445	773.458	388.753	108.369	48.0834	62.1367	8.56356	9.41996	8.08863	5.72927	6.04434	6.55096
A_64_P150256	0.000640574	3.30596	up	NM_001024791	chr10:83129083-83129024	Epn3	Rattus norvegicus epsin 3 (Epn3), mRNA [NM_001024791]	GO:0048471|GO:0005737|GO:0030136|GO:0005634|GO:0031410|GO:0005938|GO:0008289	NM_001024791	Rn.26582	360605	epsin 3	2970.65	864.55	11.2545	9.52942	2540.92	3578.12	2792.9	1622.58	510.753	460.312	11.2206	11.4835	11.0594	9.27228	9.66777	9.6482
A_42_P623662	0.0132902	3.56722	up	NM_001122947	chr9:19750096-19750155	Efhc1	Rattus norvegicus EF-hand domain (C-terminal) containing 1 (Efhc1), mRNA [NM_001122947]	GO:0019861|GO:0005929|GO:0005930|GO:0005509|GO:0043025|GO:0008022	NM_001122947	Rn.198826	301295	EF-hand domain (C-terminal) containing 1	1428.58	464.046	10.1651	8.33034	1641.49	1721.53	922.734	1013.41	174.345	204.385	10.6188	10.5071	9.36957	8.58218	8.01192	8.39692
A_64_P078914	0.0289327	2.04851	up	XM_001080765	chr3:105281999-105282058	Phgr1	Uncharacterized protein [Source:UniProtKB/TrEMBL;Acc:F1M1G0] [ENSRNOT00000046472]		XM_001080765	Rn.34033	499867	proline/histidine/glycine-rich 1	117.754	55.139	6.74221	5.70763	129.931	119.224	104.106	82.5117	46.8601	36.0452	7.05016	6.94994	6.22653	5.41474	6.00296	5.70521
A_44_P997940	0.00270062	3.96502	up	NM_001135006	chr19:35733042-35733101	Nrn1l	Rattus norvegicus neuritin 1-like (Nrn1l), mRNA [NM_001135006]		NM_001135006	Rn.220423	100189544	neuritin 1-like	1460.14	407.571	10.2259	8.23856	1445.16	1832.52	1102.73	845.637	195.492	181.584	10.448	10.5932	9.63651	8.31651	8.19336	8.2058
A_44_P593525	0.00063322	3.80548	up	FQ209772	chrX:145744285-145744226		Rattus norvegicus TL0ABA3YL04 mRNA sequence. [FQ209772]			Rn.105357			5892.58	1435.65	12.2421	10.314	4666.08	7298.21	5713.46	2637.48	940.714	728.761	12.1016	12.4954	12.1294	10.0388	10.5679	10.3354
A_64_P010531	0.0070767	11.2221	up	NM_012544	chr10:95380760-95380819	Ace	Rattus norvegicus angiotensin I converting enzyme (peptidyl-dipeptidase A) 1 (Ace), mRNA [NM_012544]	GO:0060047|GO:0031404|GO:0005886|GO:0014910|GO:0005615|GO:0046872|GO:0050769|GO:0008144|GO:0042310|GO:0032496|GO:0006508|GO:0004180|GO:0008241|GO:0031667|GO:0043171|GO:0050482|GO:0042277|GO:0001666|GO:0031711|GO:0043065|GO:0002446|GO:0001822|GO:0005624|GO:0005576|GO:0003779|GO:0019233|GO:0050729|GO:0042447|GO:0008217|GO:0042755|GO:0008233|GO:0008270|GO:0016021|GO:0008237|GO:0009897|GO:0006518|GO:…	NM_012544	Rn.10149	24310	angiotensin I converting enzyme (peptidyl-dipeptidase A) 1	411.404	52.9266	8.40209	4.91382	557.232	417.457	259.524	127.195	16.5294	15.0552	9.09503	8.59024	7.52099	5.92503	4.44316	4.37326
A_43_P15474	0.0220427	3.38331	up	NM_022620	chr2:59168213-59168154	Spef2	Rattus norvegicus sperm flagellar 2 (Spef2), mRNA [NM_022620]	GO:0006139|GO:0005524|GO:0019205	NM_022620	Rn.48731	64555	sperm flagellar 2	472.295	130.607	8.56872	6.81029	435.766	694.268	286.852	229.076	85.6407	77.1038	8.76641	9.27476	7.66499	6.63161	6.92344	6.87582
A_64_P146165	0.0263577	5.61511	up	NM_001109164	chr1:226871337-226871278	RGD1560242	Rattus norvegicus similar to RIKEN cDNA 1700028P14 (RGD1560242), mRNA [NM_001109164]		NM_001109164	Rn.217357	499334	similar to RIKEN cDNA 1700028P14	426.811	59.2219	8.37155	5.88223	585.608	501.226	193.6	76.1358	41.8025	59.7275	9.17391	8.83554	7.10518	5.32498	5.83055	6.49116
A_64_P015558	0.0188048	4.65047	up	XM_235966	chr8:023625334-023625393		Rattus norvegicus similar to endo B cytokeratin (LOC315493), mRNA [XM_235966]						275.61	80.9992	7.85816	5.64078	268.081	376.644	182.105	187.392	25.6474	29.9577	8.08489	8.46643	7.02315	6.393	5.09738	5.43197
A_43_P12451	0.0238397	2.32555	up	NM_030834	chr10:110163119-110163178	Slc16a3	Rattus norvegicus solute carrier family 16, member 3 (monocarboxylic acid transporter 4) (Slc16a3), mRNA [NM_030834]	GO:0031965|GO:0005886|GO:0015711|GO:0015355|GO:0016021|GO:0015629|GO:0055085|GO:0015293	NM_030834	Rn.10826	80878	solute carrier family 16, member 3 (monocarboxylic acid transporter 4)	767.644	319.225	9.31833	8.10076	843.174	858.715	601.044	564.02	196.952	196.701	9.66812	9.55758	8.72929	7.76263	8.20462	8.33502
A_64_P020711	0.0378857	5.05025	up	NM_001108451	chr19:46547850-46547791	Dynlrb2	Rattus norvegicus dynein light chain roadblock-type 2 (Dynlrb2), mRNA [NM_001108451]	GO:0005868	NM_001108451	Rn.27744	361415	dynein light chain roadblock-type 2	2569.53	397.723	10.9605	8.62418	2480.02	3636.96	1591.61	440.501	274.635	478.033	11.1851	11.5033	10.1932	7.44055	8.72787	9.70412
A_44_P421333	0.0256545	3.0794	up	NM_080778	chr1:125281054-125280995	Nr2f2	Rattus norvegicus nuclear receptor subfamily 2, group F, member 2 (Nr2f2), mRNA [NM_080778]	GO:0003700|GO:0045736|GO:0048514|GO:0003707|GO:0009956|GO:0003706|GO:0005634|GO:0009952|GO:0042803|GO:0046872|GO:0032355|GO:0001945|GO:0006355|GO:0000122|GO:0003677|GO:0006351|GO:0043565|GO:0010596|GO:0060849|GO:0007519|GO:0001937|GO:0001972|GO:0060173|GO:0008270|GO:0030900|GO:0001764|GO:0045893|GO:0045892	NM_080778	Rn.17815	113984	nuclear receptor subfamily 2, group F, member 2	418.942	209.133	8.45838	6.83573	287.296	434.951	534.579	504.209	48.8085	74.3815	8.18858	8.64277	8.54378	7.618	6.06889	6.8203
A_64_P158058	0.0287146	2.97158	up	NM_017048	chr4:6100994-6100935	Slc4a2	Rattus norvegicus solute carrier family 4 (anion exchanger), member 2 (Slc4a2), mRNA [NM_017048]	GO:0016323|GO:0006821|GO:0005215|GO:0034220|GO:0015297|GO:0016020|GO:0005452|GO:0015108|GO:0016021	NM_017048	Rn.9860	24780	solute carrier family 4 (anion exchanger), member 2	2755.38	1350.64	11.1512	9.58	3156.01	2652.57	2457.57	3359.21	347.058	345.651	11.5155	11.0862	10.852	10.4328	9.09525	9.21192
A_44_P548949	0.00062663	20.2632	up	XM_001067334	chr14_random:1627209-1627268	LOC683753	PREDICTED: Rattus norvegicus hypothetical protein LOC683753 (LOC683753), mRNA [XM_001067334]		XM_001067334	Rn.224775	683753	hypothetical protein LOC683753	3527.29	216.835	11.4189	7.07808	3236.34	5067.74	2277.78	495.851	83.2277	71.4253	11.5528	11.9711	10.7328	7.59156	6.88021	6.76248
A_64_P098735	0.000276649	4.44671	up	NM_001127575	chr8:67014300-67014359	Calml4	Rattus norvegicus calmodulin-like 4 (Calml4), mRNA [NM_001127575]	GO:0005509	NM_001127575	Rn.14593	691455	calmodulin-like 4	1047.57	246.97	9.7703	7.61756	903.701	1258.9	980.121	477.494	138.284	125.131	9.76948	10.0736	9.46778	7.53888	7.6703	7.64351
A_64_P057626	0.0156241	2.11	up										174.335	80.6996	7.28727	6.21002	160.464	181.726	180.815	125.462	71.1511	45.4854	7.3423	7.50692	7.01257	5.90839	6.64695	6.07473
A_64_P130174	0.000985375	17.4577	up	NM_023970	chr12:43265830-43265889	Trpv4	Rattus norvegicus transient receptor potential cation channel, subfamily V, member 4 (Trpv4), mRNA [NM_023970]	GO:0008017|GO:0005881|GO:0005516|GO:0030054|GO:0005886|GO:0030175|GO:0043622|GO:0007204|GO:0030426|GO:0030103|GO:0051015|GO:0005912|GO:0005080|GO:0006816|GO:0007015|GO:0042169|GO:0006811|GO:0005262|GO:0071476|GO:0031117|GO:0005261|GO:0007231|GO:0031532|GO:0019901|GO:0043014|GO:0048487|GO:0006874|GO:0042538|GO:0032587|GO:0003779|GO:0006970|GO:0006971|GO:0055085|GO:0030027|GO:0005929|GO:0070509|GO:…	NM_023970	Rn.64508	66026	transient receptor potential cation channel, subfamily V, member 4	2096.07	148.605	10.6861	6.56032	2026.22	2907.5	1354.49	336.813	49.9637	59.0385	10.8997	11.2079	9.95075	7.10243	6.10539	6.47316
A_64_P158738	0.0279217	2.31538	up	NM_001033655	chr16:6694933-6694874	Dnah1	Rattus norvegicus dynein, axonemal, heavy chain 1 (Dnah1), mRNA [NM_001033655]	GO:0005929|GO:0005737|GO:0030286|GO:0000166|GO:0005874|GO:0035085|GO:0005856|GO:0003777|GO:0016887|GO:0005524|GO:0007018	NM_001033655	Rn.136817	171339	dynein, axonemal, heavy chain 1	154.158	72.949	7.07957	5.86831	138.485	201.163	122.826	141.157	37.4432	40.2466	7.13613	7.64007	6.4625	6.05251	5.66688	5.88555
A_64_P138415	0.00716971	2.82456	up	NM_001008514	chr5:139842651-139842710	Cldn19	Rattus norvegicus claudin 19 (Cldn19), mRNA [NM_001008514]	GO:0043297|GO:0043296|GO:0016323|GO:0005737|GO:0030054|GO:0005886|GO:0005198|GO:0005634|GO:0016021|GO:0005923|GO:0019227	NM_001008514	Rn.106342	298487	claudin 19	1079.87	383.291	9.79114	8.29312	1012.01	1381.26	846.327	727.066	221.758	201.047	9.92912	10.1971	9.24723	8.11873	8.38969	8.37093
A_64_P098230	0.00184373	5.78817	up	NM_012544	chr10:95381347-95381406	Ace	Rattus norvegicus angiotensin I converting enzyme (peptidyl-dipeptidase A) 1 (Ace), mRNA [NM_012544]	GO:0060047|GO:0031404|GO:0005886|GO:0014910|GO:0005615|GO:0046872|GO:0050769|GO:0008144|GO:0042310|GO:0032496|GO:0006508|GO:0004180|GO:0008241|GO:0031667|GO:0043171|GO:0050482|GO:0042277|GO:0001666|GO:0031711|GO:0043065|GO:0002446|GO:0001822|GO:0005624|GO:0005576|GO:0003779|GO:0019233|GO:0050729|GO:0042447|GO:0008217|GO:0042755|GO:0008233|GO:0008270|GO:0016021|GO:0008237|GO:0009897|GO:0006518|GO:…	NM_012544	Rn.10149	24310	angiotensin I converting enzyme (peptidyl-dipeptidase A) 1	4600.63	832.528	11.8437	9.31062	5875.25	4806.52	3120.13	1746.07	397.591	353.919	12.409	11.8988	11.2233	9.38202	9.30109	9.24876
A_42_P687706	0.0361221	2.08164	up	XM_223518	chr14:79857465-79857406	Ccdc96	PREDICTED: Rattus norvegicus coiled-coil domain containing 96, transcript variant 2 (Ccdc96), mRNA [XM_223518]		XM_223518	Rn.47243	289716	coiled-coil domain containing 96	2260.65	975.663	10.8373	9.77955	2243.09	2789.57	1749.29	1711.71	662.928	552.35	11.0453	11.1486	10.3179	9.34941	10.0644	9.92486
A_64_P074958	0.0179051	3.69968	up	NM_001163562	chr6:10902896-10902837	LOC681766	Rattus norvegicus hypothetical protein LOC681766 (LOC681766), mRNA [NM_001163562]		NM_001163562	Rn.155764	681766	hypothetical protein LOC681766	563.816	129.08	8.83124	6.94384	474.58	819.417	397.452	188.583	94.0854	104.573	8.88559	9.48851	8.11962	6.40273	7.06898	7.35981
A_43_P11553	0.0382646	3.47433	up	NM_012765	chrX:31015738-31015679	Htr2c	Rattus norvegicus 5-hydroxytryptamine (serotonin) receptor 2C (Htr2c), mRNA [NM_012765]	GO:0005515|GO:0007631|GO:0005886|GO:0031100|GO:0005634|GO:0051378|GO:0014054|GO:0014057|GO:0005737|GO:0004993|GO:0045907|GO:0071886|GO:0008144|GO:0040013|GO:0045963|GO:0004872|GO:0070371|GO:0031583|GO:0051209|GO:0006661|GO:0009986|GO:0004930|GO:0042493|GO:0048016|GO:0007210|GO:0035095|GO:0007187|GO:0004435|GO:0007208|GO:0006182|GO:0016021|GO:0009897|GO:0051930	NM_012765	Rn.9935	25187	5-hydroxytryptamine (serotonin) receptor 2C	198.148	103.166	7.45565	5.65891	165.46	185.684	243.3	258.708	20.5431	30.2454	7.39598	7.53752	7.43345	6.76891	4.76335	5.44448
A_44_P788634	0.0481977	2.26397	up	NM_001109321	chrX:126915364-126915423	Mum1l1	Rattus norvegicus melanoma associated antigen (mutated) 1-like 1 (Mum1l1), mRNA [NM_001109321]		NM_001109321	Rn.12231	501630	melanoma associated antigen (mutated) 1-like 1	486.057	222.973	8.65238	7.47352	524.571	612.355	321.244	429.667	113.599	125.654	9.01914	9.10323	7.83476	7.40856	7.36185	7.65016
A_44_P792784	0.0109944	5.64192	up	NM_012765	chrX:31013420-31013361	Htr2c	Rattus norvegicus 5-hydroxytryptamine (serotonin) receptor 2C (Htr2c), mRNA [NM_012765]	GO:0005515|GO:0007631|GO:0005886|GO:0031100|GO:0005634|GO:0051378|GO:0014054|GO:0014057|GO:0005737|GO:0004993|GO:0045907|GO:0071886|GO:0008144|GO:0040013|GO:0045963|GO:0004872|GO:0070371|GO:0031583|GO:0051209|GO:0006661|GO:0009986|GO:0004930|GO:0042493|GO:0048016|GO:0007210|GO:0035095|GO:0007187|GO:0004435|GO:0007208|GO:0006182|GO:0016021|GO:0009897|GO:0051930	NM_012765	Rn.9935	25187	5-hydroxytryptamine (serotonin) receptor 2C	17740.8	3845.87	13.8055	11.3093	16853.7	24304.3	12064.3	9268.11	880.555	1388.96	13.9011	14.2343	13.2811	12.1426	10.4721	11.3132
A_64_P025699	0.0217542	5.41623	up	XM_001077360	chr19:40530957-40531016		Uncharacterized protein [Source:UniProtKB/TrEMBL;Acc:F1LSN6] [ENSRNOT00000059128]		XM_001077360	Rn.115733			1466.91	207.036	10.1143	7.67704	1150.21	2399.36	851.144	261.544	174.803	184.763	10.1284	10.9567	9.25789	6.77979	8.01805	8.23326
A_64_P051104	0.00113314	13.7311	up	NM_001105967	chr13:83498450-83498509	Lmx1a	Rattus norvegicus LIM homeobox transcription factor 1 alpha (Lmx1a), mRNA [NM_001105967]	GO:0010468|GO:0021542|GO:0003700|GO:0021953|GO:0005634|GO:0021549|GO:0005575|GO:0007417|GO:0001558|GO:0046872|GO:0043565|GO:0003674|GO:0021766|GO:0045665|GO:0007411|GO:0007420|GO:0030182|GO:0008270	NM_001105967	Rn.137284	289201	LIM homeobox transcription factor 1 alpha	1332.08	139.656	10.108	6.32857	1220.86	1655.31	1120.06	331.178	40.3457	47.4439	10.214	10.4506	9.65926	7.07608	5.77318	6.13645
A_64_P036285	3.94206e-05	26.0347	up	NM_001107561	chr1:201004284-201004343	Scgb1c1	Rattus norvegicus secretoglobin, family 1C, member 1 (Scgb1c1), mRNA [NM_001107561]	GO:0005488|GO:0005576	NM_001107561	Rn.41707	309100	secretoglobin, family 1C, member 1	8374.25	322.147	12.7616	8.05924	9525.86	8309.53	7287.36	590.545	217.656	158.24	13.1116	12.6673	12.5059	7.82986	8.3574	7.99046
A_64_P010037	0.0305951	3.40275	up	NM_001134578	chr2:204107874-204107933	RGD1309139	Rattus norvegicus similar to CG5435-PA (RGD1309139), mRNA [NM_001134578]		NM_001134578	Rn.62955	362020	similar to CG5435-PA	385.621	96.879	8.29119	6.52449	380.873	546.487	229.501	143.691	71.7058	75.24	8.57675	8.95585	7.34098	6.07571	6.65975	6.83802
A_64_P065789	0.0292957	2.19036	up	XM_001076863	chr2:227374719-227374660	Ccdc109b	Uncharacterized protein [Source:UniProtKB/TrEMBL;Acc:F1LUQ0] [ENSRNOT00000012587]		XM_001076863	Rn.35486	295462	coiled-coil domain containing 109B	239.533	110.906	7.68601	6.55485	196.43	325.322	196.846	199.659	66.3449	66.7129	7.64489	8.28736	7.12578	6.46782	6.54042	6.6563
A_64_P027752	0.0391411	3.85048	up	NM_001044696	chr2:117192713-117192772	Lrrc34	Rattus norvegicus leucine rich repeat containing 34 (Lrrc34), mRNA [NM_001044696]	GO:0008150|GO:0003674|GO:0005575	NM_001044696	Rn.30636	499589	leucine rich repeat containing 34	582.364	120.124	8.86922	6.92418	552.511	834.382	360.197	141.128	96.6288	122.615	9.08492	9.52063	8.0021	6.05214	7.11075	7.60964
A_43_P19751	0.0015789	2.42232	up	XM_238038	chr19:15762320-15762379	RGD1565975	PREDICTED: Rattus norvegicus RGD1565975 (RGD1565975), mRNA [XM_238038]		XM_238038	Rn.39276	291903	RGD1565975	177.837	81.8257	7.31281	6.03641	164.026	168.356	201.128	156.988	39.5004	48.9881	7.38155	7.40487	7.15199	6.17928	5.74372	6.18625
A_64_P077658	0.0340676	2.88511	up		chr3:048146740-048146681		Q6PIF5_HUMAN (Q6PIF5) TTC21B protein (Fragment), partial (10%) [TC646322]						2177.74	718.662	10.832	9.30337	1943.91	1952.38	2636.93	1106.33	753.522	296.128	10.852	10.6834	10.9606	8.70111	10.244	8.96505
A_64_P002730	0.029901	3.08031	up	NM_001077677	chr1:44836410-44836469	Pacrg	Rattus norvegicus Park2 co-regulated (Pacrg), mRNA [NM_001077677]	GO:0005739	NM_001077677	Rn.14085	499021	Park2 co-regulated	2371.69	636.168	10.8852	9.26214	2084.05	3240.68	1790.35	934.916	515.398	458.19	10.9406	11.353	10.362	8.46467	9.68159	9.64015
A_64_P146637	0.00139806	2.0623	up		chr8:084756467-084756408								190.717	97.6112	7.40039	6.35614	162.54	195.578	214.032	178.333	54.4536	60.0469	7.36325	7.60361	7.23432	6.32629	6.24142	6.50071
A_64_P039006	0.0399338	2.0284	up	NM_001024740	chr11:85852759-85852818	Ccdc116	Rattus norvegicus coiled-coil domain containing 116 (Ccdc116), mRNA [NM_001024740]		NM_001024740	Rn.159954	287936	coiled-coil domain containing 116	152.41	68.6206	7.09941	6.07906	154.245	154.771	148.215	91.7775	64.125	49.9592	7.2815	7.29062	6.7261	5.53213	6.48707	6.21798
A_64_P054708	0.0392042	2.01993	up	NM_024360	chr11:72603538-72603477	Hes1	Rattus norvegicus hairy and enhancer of split 1 (Drosophila) (Hes1), mRNA [NM_024360]	GO:0071820|GO:0005515|GO:0007389|GO:0003700|GO:0061106|GO:0021555|GO:0000981|GO:0021558|GO:0045598|GO:0021557|GO:0046331|GO:0048844|GO:0048538|GO:0003281|GO:0007224|GO:0005622|GO:0061009|GO:0007219|GO:0048505|GO:0000122|GO:0001701|GO:0060037|GO:0001889|GO:0045608|GO:2000227|GO:0045165|GO:0045596|GO:0045892|GO:0021984|GO:0008284|GO:0042668|GO:0042826|GO:0030324|GO:0021983|GO:0005634|GO:0021537|GO:…	NM_024360	Rn.19727	29577	hairy and enhancer of split 1 (Drosophila)	4455.46	1862.48	11.8569	10.8426	4148.85	4348.64	4868.88	2877.1	1489.97	1220.35	11.9238	11.755	11.892	10.1835	11.2412	11.1032
A_44_P1047441	0.0361926	2.13053	up	NM_030827	chr3:51563867-51563808	Lrp2	Rattus norvegicus low density lipoprotein receptor-related protein 2 (Lrp2), mRNA [NM_030827]	GO:0020028|GO:0017124|GO:0005886|GO:0010165|GO:0005783|GO:0008283|GO:0031100|GO:0033280|GO:0030139|GO:0031526|GO:0005615|GO:0045056|GO:0042953|GO:0005737|GO:0016324|GO:0030492|GO:0016197|GO:0004872|GO:0032526|GO:0042954|GO:0005794|GO:0042359|GO:0042493|GO:0005509|GO:0007568|GO:0045177|GO:0005624|GO:0006898|GO:0046879|GO:0005903|GO:0010951|GO:0005905|GO:0016020|GO:0006766|GO:0030900|GO:0016021|GO:…	NM_030827	Rn.26430	29216	low density lipoprotein receptor-related protein 2	248.622	122.551	7.75229	6.66108	238.463	315.927	191.476	226.018	79.1068	62.5283	7.91888	8.24698	7.09102	6.61476	6.80689	6.56159
A_44_P638511	0.000655222	3.1444	up	NM_001014092	chr8:66084233-66084174	Paqr5	Rattus norvegicus progestin and adipoQ receptor family member V (Paqr5), mRNA [NM_001014092]	GO:0004872|GO:0016021	NM_001014092	Rn.18098	315741	progestin and adipoQ receptor family member V	1593.8	608.125	10.3815	8.72875	1303.84	1816.92	1660.64	1335.1	273.32	215.952	10.3085	10.5839	10.2522	8.97202	8.72042	8.49382
A_44_P213175	0.0034545	2.7239	up	NM_001077667	chr18:66665657-66665716	Ccdc68	Rattus norvegicus coiled-coil domain containing 68 (Ccdc68), mRNA [NM_001077667]		NM_001077667	Rn.151076	291530	coiled-coil domain containing 68	463.12	222.773	8.62653	7.18085	388.949	411.967	588.444	496.367	99.0607	72.8916	8.60239	8.57634	8.70086	7.59365	7.15142	6.79748
A_64_P150047	0.000713317	2.47624	up	NM_001109535	chr16:82894965-82895024	Rab20	Rattus norvegicus RAB20, member RAS oncogene family (Rab20), mRNA [NM_001109535]	GO:0000166|GO:0007264|GO:0005525	NM_001109535	Rn.140755	689377	RAB20, member RAS oncogene family	138.756	53.2441	6.95808	5.64993	114.726	132.189	169.354	81.8795	39.3853	38.4675	6.87302	7.08552	6.91568	5.40666	5.73898	5.80413
A_64_P036440	0.000392555	11.3597	up	NM_012786	chr1:201057384-201057325	Cox8b	Rattus norvegicus cytochrome c oxidase, subunit VIIIb (Cox8b), nuclear gene encoding mitochondrial protein, mRNA [NM_012786]	GO:0005739|GO:0016020|GO:0006123|GO:0042493|GO:0004129|GO:0005743|GO:0016021	NM_012786	Rn.10325	25250	cytochrome c oxidase, subunit VIIIb	1303.32	113.548	10.0647	6.55886	1693.79	1158.54	1057.63	209.246	71.0407	60.359	10.658	9.96028	9.57584	6.52495	6.64425	6.50737
A_44_P115192	0.000787691	5.3486	up	NM_052983	chr16:19056181-19056240	Slc5a5	Rattus norvegicus solute carrier family 5 (sodium iodide symporter), member 5 (Slc5a5), mRNA [NM_052983]	GO:0006820|GO:0005215|GO:0005886|GO:0008507|GO:0005634|GO:0015111|GO:0055085|GO:0071436|GO:0071371|GO:0006590|GO:0016021|GO:0071320|GO:0006814|GO:0015705|GO:0006811|GO:0015293	NM_052983	Rn.10505	114613	solute carrier family 5 (sodium iodide symporter), member 5	3412.91	669.726	11.4398	9.02066	3851.44	3797.54	2589.76	1366.82	341.413	300.944	11.8169	11.5685	10.934	9.00423	9.06898	8.98879
A_44_P386579	0.00155657	2.0165	up	U61261	chr18:4114864-4117807		Uncharacterized protein [Source:UniProtKB/TrEMBL;Acc:D3ZN05] [ENSRNOT00000052028]			Rn.10597			116.455	60.7162	6.71087	5.69902	101.534	101.879	145.953	108.457	32.7294	40.9621	6.68379	6.74489	6.70395	5.73069	5.45835	5.908
A_64_P152252	0.00999159	3.44612	up	NM_001107072	chr10:109795396-109795455	Fscn2	Rattus norvegicus fascin homolog 2, actin-bundling protein, retinal (Strongylocentrotus purpuratus) (Fscn2), mRNA [NM_001107072]	GO:0008150|GO:0003674|GO:0051015|GO:0032420|GO:0005575|GO:0030674|GO:0015629|GO:0042462	NM_001107072	Rn.138713	303741	fascin homolog 2, actin-bundling protein, retinal (Strongylocentrotus purpuratus)	251.979	75.5093	7.76005	5.97508	243.537	330.061	182.341	138.936	48.2334	39.3591	7.94918	8.30627	7.02471	6.03541	6.04761	5.84221
A_44_P1048380	0.00699358	4.80526	up	NM_001106844	chr8:90503464-90503405	Fam46a	Rattus norvegicus family with sequence similarity 46, member A (Fam46a), mRNA [NM_001106844]		NM_001106844	Rn.788	300870	family with sequence similarity 46, member A	2880.56	666.532	11.1032	8.83855	2611.71	4275.6	1754.38	1482.04	246.266	271.291	11.2546	11.731	10.3239	9.1264	8.5614	8.82786
A_44_P870763	0.0481127	2.62362	up	NM_001031647	chr5:144399374-144399315	Dnali1	Rattus norvegicus dynein, axonemal, light intermediate chain 1 (Dnali1), mRNA [NM_001031647]	GO:0003774|GO:0030286	NM_001031647	Rn.146067	298524	dynein, axonemal, light intermediate chain 1	686.217	226.204	9.10889	7.71733	635.102	955.59	467.959	346.444	160.273	171.897	9.28408	9.69131	8.35128	7.14251	7.88731	8.12217
A_44_P341075	0.00539338	5.55015	up	NM_057104	chr7:91301822-91296429	Enpp2	Rattus norvegicus ectonucleotide pyrophosphatase/phosphodiesterase 2 (Enpp2), mRNA [NM_057104]	GO:0030334|GO:0005509|GO:0005576|GO:0003676|GO:0005615|GO:0016042|GO:0006955|GO:0006935|GO:0016787|GO:0004622|GO:0047391|GO:0008270|GO:0030247|GO:0034638|GO:0005044	NM_057104	Rn.20403	84050	ectonucleotide pyrophosphatase/phosphodiesterase 2	18501.9	4108.05	13.9019	11.4293	17517.3	22336.6	15651.8	9914.19	1125.31	1284.63	13.953	14.0914	13.6612	12.2697	10.8288	11.1895
A_64_P036474	0.0102334	2.67002	up	NM_173109	chr3:155585495-155585554	Wfdc2	Rattus norvegicus WAP four-disulfide core domain 2 (Wfdc2), mRNA [NM_173109]	GO:0004867|GO:0005576|GO:0030414	NM_173109	Rn.14640	286888	WAP four-disulfide core domain 2	906.984	422.761	9.56512	8.14827	986.828	967.521	766.602	935.146	194.04	139.096	9.89174	9.71044	9.09319	8.46524	8.18294	7.79663
A_64_P065636	0.0111946	2.53512	up	NM_001134631	chr6:108478635-108478694	RGD1560978	Rattus norvegicus similar to hypothetical protein (RGD1560978), mRNA [NM_001134631]		NM_001134631	Rn.198747	500693	similar to hypothetical protein	301.795	124.988	8.00241	6.66035	240.092	405.425	259.868	236.531	72.9358	65.4979	7.92819	8.55631	7.52273	6.66552	6.68782	6.62771
A_64_P037913	0.023196	2.07674	up		chr17:054762321-054762380								85.4129	41.9839	6.28828	5.23396	87.1605	96.4419	72.6364	72.0858	26.4557	27.4103	6.46926	6.67693	5.71865	5.26646	5.14378	5.29162
A_64_P066601	2.45162e-05	2.53441	up	NM_001106323	chr1:207000396-207000337	Rhod	Rattus norvegicus ras homolog gene family, member D (Rhod), mRNA [NM_001106323]	GO:0005622|GO:0008150|GO:0003674|GO:0016020|GO:0000166|GO:0007264|GO:0005575|GO:0005525	NM_001106323	Rn.25197	293660	ras homolog gene family, member D	605.557	267.461	9.01092	7.66926	513.573	603.951	699.148	538.925	130.599	132.859	8.98963	9.08492	8.95819	7.7023	7.57648	7.72902
A_64_P039342	0.00843917	5.16557	up	NM_001004242	chr7:122794370-122794429	Arhgap8	Rattus norvegicus Rho GTPase activating protein 8 (Arhgap8), mRNA [NM_001004242]	GO:0005622|GO:0007165|GO:0032321|GO:0070374|GO:0005100	NM_001004242	Rn.7830	300115	Rho GTPase activating protein 8	349.798	67.2948	8.16339	5.79446	380.062	461.394	207.937	125.481	41.199	35.2041	8.57226	8.7209	7.19701	5.90871	5.80696	5.66772
A_44_P1025613	0.0156559	4.72696	up	NM_001004086	chr4:30000799-30000740	Pon3	Rattus norvegicus paraoxonase 3 (Pon3), mRNA [NM_001004086]	GO:0005792|GO:0019439|GO:0016787|GO:0004063|GO:0005576|GO:0004064|GO:0046395|GO:0005615|GO:0046872|GO:0042803	NM_001004086	Rn.16469	312086	paraoxonase 3	395.998	143.649	8.40726	6.16635	333.567	467.484	386.943	357.827	42.4187	30.7004	8.3989	8.7409	8.08198	7.18544	5.85004	5.46356
A_64_P020769	0.0261166	2.83466	up	NM_001108205	chr9:10413558-10413617	Rsph9	Rattus norvegicus radial spoke head 9 homolog (Chlamydomonas) (Rsph9), mRNA [NM_001108205]	GO:0035083|GO:0003341	NM_001108205	Rn.98420	316238	radial spoke head 9 homolog (Chlamydomonas)	1144.07	441.903	9.83431	8.33114	1241.18	1482.69	708.343	933.671	192.59	199.447	10.2393	10.2841	8.97957	8.46279	8.17081	8.35982
A_64_P129048	0.0286787	2.98682	up	NM_031776	chr1:224582160-224582101	Gda	Rattus norvegicus guanine deaminase (Gda), mRNA [NM_031776]	GO:0016787|GO:0008892|GO:0008270|GO:0046872	NM_031776	Rn.161897	83585	guanine deaminase	5949.3	1658.69	12.2138	10.6352	3579.08	7338.85	6929.98	2630.37	884.962	1460.74	11.7104	12.5018	12.4291	10.0344	10.4819	11.3891
A_64_P011424	0.0233374	2.84716	up	NM_001025413	chr12:15309798-15309857	Tmem184a	Rattus norvegicus transmembrane protein 184A (Tmem184a), mRNA [NM_001025413]	GO:0016020|GO:0016021	NM_001025413	Rn.203695	304325	transmembrane protein 184A	210.896	72.0057	7.50668	5.99715	219.495	268.537	144.656	122.266	51.9618	41.7887	7.79997	8.02827	6.69179	5.87415	6.17445	5.94286
A_44_P1009603	0.0459953	2.92217	up	NM_001130500	chr7:123878423-123878482	Gtse1	Rattus norvegicus G-2 and S-phase expressed 1 (Gtse1), mRNA [NM_001130500]		NM_001130500	Rn.162961	300126	G-2 and S-phase expressed 1	428.364	116.822	8.41123	6.8642	236.569	639.994	408.53	147.256	108.419	94.7919	7.90487	9.16641	8.16243	6.10485	7.28755	7.20019
A_44_P175758	0.00324064	4.83802	up	CF110723	chr20:30088453-30089216		Radial spokehead-like 3 (Predicted)Uncharacterized protein [Source:UniProtKB/TrEMBL;Acc:D4A8S8] [ENSRNOT00000036449]			Rn.100424			239.689	44.3038	7.70412	5.4297	196.092	302.135	220.839	62.5462	29.2953	41.07	7.64284	8.18563	7.28388	5.08822	5.28869	5.91219
A_64_P017565	0.000178779	11.6436	up	NM_053938	chr19:36393714-36393773	Cdh3	Rattus norvegicus cadherin 3 (Cdh3), mRNA [NM_053938]	GO:0003674|GO:0016337|GO:0005737|GO:0005913|GO:0005886|GO:0042493|GO:0042060	NM_053938	Rn.105829	116777	cadherin 3	2146.1	196.041	10.7818	7.24031	2045.52	2581.82	1810.97	387.72	86.0419	114.36	10.9147	11.0529	10.3778	7.29097	6.93203	7.49794
A_44_P374733	0.031765	4.29578	up	NM_013047	chr7:80095310-80095369	Trhr	Rattus norvegicus thyrotropin releasing hormone receptor (Trhr), mRNA [NM_013047]	GO:0090073|GO:0009986|GO:0005886|GO:0004997|GO:0004872|GO:0016021|GO:0007204|GO:0042803	NM_013047	Rn.9962	25570	thyrotropin releasing hormone receptor	193.873	46.1612	7.33167	5.22875	223.602	254.305	103.711	85.3425	17.9727	35.1683	7.82362	7.94962	6.22177	5.45174	4.56863	5.66589
A_64_P024948	0.0215861	2.85156	up	NM_134361	chr13:80691254-80691195	Xcl1	Rattus norvegicus chemokine (C motif) ligand 1 (Xcl1), mRNA [NM_134361]	GO:2000538|GO:0032733|GO:2000518|GO:0007267|GO:0071560|GO:2000412|GO:2000513|GO:0005615|GO:0042803|GO:0043433|GO:0071636|GO:0042104|GO:0006955|GO:0006935|GO:0071353|GO:0035744|GO:0035745|GO:0051281|GO:0032689|GO:0032703|GO:0035740|GO:0008009|GO:0051209|GO:0002426|GO:0010820|GO:0050727|GO:0005576|GO:0002725|GO:0042379|GO:0002726|GO:0009615|GO:0071663|GO:0002690|GO:0001916|GO:0035739|GO:0090023|GO:…	NM_134361	Rn.90962	171371	chemokine (C motif) ligand 1	323.769	114.59	8.08862	6.57687	334.958	417.062	219.288	210.595	70.9873	62.1878	8.40436	8.58935	7.27217	6.53502	6.64353	6.55207
A_44_P1037706	0.0291265	2.56363	up	NM_001106957	chrX:26520294-26520353	Glod5	Rattus norvegicus glyoxalase domain containing 5 (Glod5), mRNA [NM_001106957]		NM_001106957	Rn.19978	302554	glyoxalase domain containing 5	386.453	187.849	8.34095	6.98276	335.428	531.522	292.408	410.736	85.2729	67.5386	8.40752	8.92047	7.69485	7.3583	6.91607	6.6739
A_44_P1050054	0.0387223	2.2379	up	NM_022268	chr6:92298400-92298341	Pygl	Rattus norvegicus phosphorylase, glycogen, liver (Pygl), mRNA [NM_022268]	GO:0032052|GO:0016208|GO:0016757|GO:0005975|GO:0005977|GO:0005529|GO:0008184|GO:0019842|GO:0005625|GO:0042593|GO:0005524|GO:0042803|GO:0005737|GO:0000166|GO:0008144|GO:0030170|GO:0006015|GO:0002060|GO:0005980	NM_022268	Rn.21399	64035	phosphorylase, glycogen, liver	454.04	190.511	8.52635	7.3642	291.282	664.211	406.628	332.094	113.025	126.416	8.20979	9.21503	8.15422	7.07911	7.35365	7.65985
A_64_P068252	0.0117034	2.27614	up	XM_002726698	chr6:23874561-23874502	Fam179a	Uncharacterized protein [Source:UniProtKB/TrEMBL;Acc:D4A1L0] [ENSRNOT00000036374]	GO:0005488	XM_002726698	Rn.214074	313892	family with sequence similarity 179, member A	324.723	145.216	8.13888	6.95229	299.366	387.476	287.327	256.59	88.26	90.7966	8.25034	8.49994	7.66636	6.75876	6.96426	7.13386
A_44_P145060	0.00134076	3.53406	up	NM_001106930	chrUn:26629296-26628353	Efcab1	Rattus norvegicus EF hand calcium binding domain 1 (Efcab1), mRNA [NM_001106930]		NM_001106930	Rn.90429	301957	EF hand calcium binding domain 1	168.125	45.4461	7.16109	5.33977	103.44	173.518	227.417	78.0345	29.6506	28.6531	6.71054	7.4451	7.32763	5.35575	5.30637	5.35718
A_64_P166138	0.00419977	10.0981	up	XM_346805	chr7:117234254-117234195	Slc16a8	Monocarboxylate transporter 3 [Source:UniProtKB/Swiss-Prot;Acc:O70461] [ENSRNOT00000016247]	GO:0009925|GO:0005886|GO:0015711|GO:0015355|GO:0016021|GO:0055085|GO:0015293			65200	solute carrier family 16, member 8 (monocarboxylic acid transporter 3)	1325.42	108.345	9.99284	6.65683	1331.57	1943.66	701.035	165.223	88.7575	71.0548	10.3387	10.6783	8.96152	6.24171	6.97528	6.75349
A_64_P141747	0.0451759	2.34328	up	NM_001106825	chr8:62466255-62466196	RGD1311874	Rattus norvegicus hypothetical LOC300751 (RGD1311874), mRNA [NM_001106825]		NM_001106825	Rn.163007	300751	hypothetical LOC300751	128.771	80.432	6.84384	5.61531	126.63	92.3098	167.372	185.573	33.4999	22.2232	7.01322	6.62002	6.89828	6.37903	5.49599	4.9709
A_44_P113879	0.0334432	2.61596	up	NM_030838	chr4:179797315-179793557	Slco1a5	Rattus norvegicus solute carrier organic anion transporter family, member 1a5 (Slco1a5), mRNA [NM_030838]	GO:0005215|GO:0005886|GO:0008028|GO:0031100|GO:0015349|GO:0005624|GO:0070327|GO:0031526|GO:0015125|GO:0015718|GO:0050892|GO:0016020|GO:0005887|GO:0015721|GO:0015711|GO:0008514|GO:0006811	NM_030838	Rn.9912	80900	solute carrier organic anion transporter family, member 1a5	510.969	302.479	8.73102	7.34368	400.939	384.948	747.02	740.626	81.5782	85.2312	8.64812	8.49332	9.05163	8.1426	6.85376	7.03469
A_44_P304220	0.0113004	2.09617	up	NM_053719	chr2:49155015-49155074	Emb	Rattus norvegicus embigin (Emb), mRNA [NM_053719]	GO:0016020|GO:0016021|GO:0007155	NM_053719	Rn.16221	114511	embigin	1692.12	831.63	10.451	9.38322	1611.14	2074.61	1390.6	1667.83	417.701	409.354	10.5956	10.7679	9.98936	9.31482	9.36783	9.467
A_64_P129403	0.0480464	2.69046	up	XM_001074457	chr9:73710695-73710754	LOC690437	PREDICTED: Rattus norvegicus hypothetical protein LOC690437 (LOC690437), mRNA [XM_001074457]		XM_001074457	Rn.184014	690437	hypothetical protein LOC690437	228.543	127.418	7.63869	6.21084	228.067	281.981	175.581	300.939	43.2538	38.0604	7.84797	8.09615	6.97197	6.95962	5.88405	5.78884
A_44_P457599	0.0399467	4.06015	up	NM_053832		Foxj1	Rattus norvegicus forkhead box J1 (Foxj1), mRNA [NM_053832]	GO:0014070|GO:0003700|GO:0030036|GO:0033085|GO:0030324|GO:0003705|GO:0035089|GO:0045409|GO:0005634|GO:0007283|GO:0050900|GO:0042130|GO:0001947|GO:0003674|GO:0003690|GO:0030856|GO:0060972|GO:0045944|GO:0006959|GO:0030855|GO:0002635|GO:0002924|GO:0032355|GO:0005667|GO:0050869|GO:0008301|GO:0019904|GO:0002508|GO:0032088|GO:0032862|GO:0005575|GO:0000122|GO:0002897|GO:0043565|GO:0042384|GO:0071363|GO:…	NM_053832	Rn.202954	116557	forkhead box J1	3845.79	712.111	11.4826	9.46107	3479.53	5999.68	2058.15	975.344	575.141	585.848	11.6591	12.2171	10.5716	8.52588	9.85072	10.0066
A_64_P107892	0.00163084	21.9996	up	NM_133527	chr1:159315326-159315267	Folr1	Rattus norvegicus folate receptor 1 (adult) (Folr1), mRNA [NM_133527]	GO:0005903|GO:0005542|GO:0015884|GO:0046655|GO:0008517|GO:0046658	NM_133527	Rn.6912	171049	folate receptor 1 (adult)	6869.98	248.968	12.3846	7.9252	7383.05	9210.68	4016.2	334.442	186.528	225.935	12.7354	12.8217	11.5968	7.08956	8.12067	8.56538
A_44_P866810	0.0334093	2.63377	up	NM_001107512	chr1:95709785-95709844	Tead2	Rattus norvegicus TEA domain family member 2 (Tead2), mRNA [NM_001107512]	GO:0005667|GO:0048339|GO:0006355|GO:0003700|GO:0003705|GO:0001843|GO:0005634|GO:0035329|GO:0003677|GO:0006351|GO:0003143|GO:0048368|GO:0045944|GO:0030903|GO:0001570	NM_001107512	Rn.130442	308582	TEA domain family member 2	362.052	202.41	8.27885	6.88172	348.97	440.96	296.227	478.168	65.3686	63.6935	8.46117	8.66186	7.71352	7.54166	6.51655	6.58695
A_43_P11075	0.00096411	2.13413	up	NM_001134588	chrX:50201768-50201827	Mospd2	Rattus norvegicus motile sperm domain containing 2 (Mospd2), mRNA [NM_001134588]	GO:0005198	NM_001134588	Rn.15602	363463	motile sperm domain containing 2	12189.7	5150.64	13.304	12.2104	10986.4	14797	10785.6	10256.2	2739.09	2456.64	13.3069	13.4942	13.1111	12.328	12.1312	12.172
A_44_P511379	0.0291282	2.04153	up	NM_001191793	chr8:53982086-53982145	Pih1d2	Rattus norvegicus PIH1 domain containing 2 (Pih1d2), mRNA [NM_001191793]		NM_001191793	Rn.105880	315645	PIH1 domain containing 2	558.815	307.141	8.86797	7.83832	546.885	685.429	444.131	632.259	141.723	147.442	9.06991	9.26014	8.27387	7.92013	7.70697	7.88786
A_64_P056841	0.011311	2.07619	up		chrX:102600908-102600967								158.357	76.4517	7.11499	6.06106	112.506	190.76	171.804	133.181	52.3329	43.8412	6.83616	7.56907	6.93976	5.98215	6.18327	6.01775
A_44_P159430	0.0128328	4.56339	up	NM_001127575	chr8:67018681-67018740	Calml4	Rattus norvegicus calmodulin-like 4 (Calml4), mRNA [NM_001127575]	GO:0005509	NM_001127575	Rn.14593	691455	calmodulin-like 4	4499.82	816.305	11.8426	9.65252	4475.23	5580.47	3443.77	1143.68	658.108	647.13	12.0394	12.1128	11.3757	8.74511	10.0553	10.1571
A_64_P049786	0.0304708	2.94268	up	NM_001107451	chr1:23321470-23321411	Slc2a12	Rattus norvegicus solute carrier family 2 (facilitated glucose transporter), member 12 (Slc2a12), mRNA [NM_001107451]	GO:0016020|GO:0022891|GO:0008643|GO:0016021	NM_001107451	Rn.164992	308028	solute carrier family 2 (facilitated glucose transporter), member 12	7421.91	3107.87	12.5843	11.0271	6361.28	8572.91	7331.54	7324.36	702.079	1297.16	12.5166	12.7212	12.515	11.7417	10.142	11.1977

## Sheet: model vs blank_down
# Fold-Change cut-off: 2.0 # P-value cut-off: 0.05 # Condition pairs: model vs blank # Column A: ProbeName, it represents probe name. # Column B: p, P-value, P-value calculated from t-test. # Column C: FC(abs), the absolute ratio (no log scale) of normalized intensities between two conditions. # Column D: Regulation, it depicts which group has greater or lower intensity values wrt other group. # …
model vs blank 2 fold down regulated genes
	P-value	Fold change and Regulation		Annotations									Group--Raw Intensity		Group--Normalized Intensity		Raw Intensity						Normalized Intensity
ProbeName	p	FC (abs)	Regulation	GenbankAccession	GenomicCoordinates	GeneSymbol	Description	Go	RefSeqAccession	UniGeneID	EntrezGeneID	GeneName	model(raw)	blank(raw)	model(normalized)	blank(normalized)	[15_11, model](raw)	[17_11, model](raw)	[17_4, model](raw)	[21_20, blank](raw)	[3_1, blank](raw)	[6_25, blank](raw)	[15_11, model](normalized)	[17_11, model](normalized)	[17_4, model](normalized)	[21_20, blank](normalized)	[3_1, blank](normalized)	[6_25, blank](normalized)
A_44_P852695	0.0344493	2.47736	down		chrX:026040497-026040558								1446.45	3653.82	10.1605	11.4693	1192.19	864.894	2282.26	8142.84	1357.42	1461.21	10.1801	9.56572	10.7358	11.9212	11.0965	11.3903
A_43_P12808	0.0276143	2.00025	down	NM_053457	chr2:116627517-116627458	Cldn11	Rattus norvegicus claudin 11 (Cldn11), mRNA [NM_053457]	GO:0030054|GO:0016338|GO:0005886|GO:0005198|GO:0016021|GO:0007283|GO:0005923|GO:0008366|GO:0007155|GO:0042802	NM_053457	Rn.8282	84588	claudin 11	3453.98	5761.48	11.4234	12.4236	2578.69	2547.4	5235.85	11075.4	3156.37	3052.66	11.2396	11.0355	11.995	12.4666	12.333	12.4711
A_64_P102158	0.00704005	2.0408	down	XM_002726376	chr11:031411212-031411153	LOC100362172	LRRGT00112-like (LOC100362172), mRNA [Source:RefSeq DNA;Acc:NM_001177820] [ENSRNOT00000043267]		XM_002726376	Rn.91149	100362172	LRRGT00112-like	4517.13	7151.3	11.8382	12.8673	3207.47	4662.91	5681.01	12341.2	4782.57	4330.14	11.5399	11.8559	12.1186	12.6409	12.9624	12.9985
A_43_P19742	0.0207635	3.40261	down	NM_001134614	chr2:93510147-93510205	Fabp12	Rattus norvegicus fatty acid binding protein 12 (Fabp12), mRNA [NM_001134614]	GO:0005215|GO:0008289	NM_001134614	Rn.23613	499570	fatty acid binding protein 12	759.758	3218.59	9.26323	11.0299	520.073	582.161	1177.04	7799.55	1018.27	837.936	9.00868	9.03974	9.74127	11.8513	10.6879	10.5504
A_44_P370355	0.0359904	2.07289	down		chr14_random:001718511-001718570								2097.91	3763.13	10.6883	11.7399	1373	1560.81	3359.91	7412.58	1829	2047.8	10.369	10.3628	11.3332	11.7639	11.5506	11.9053
A_64_P103537	0.0288134	2.4375	down	NM_031506	chr4:44041769-44041828	Cftr	Rattus norvegicus cystic fibrosis transmembrane conductance regulator homolog (human) (Cftr), mRNA [NM_031506]	GO:0030321|GO:0006821|GO:0006695|GO:0043627|GO:0030324|GO:0043434|GO:0030301|GO:0031205|GO:0032870|GO:0003674|GO:0016323|GO:0005737|GO:0016324|GO:0000166|GO:0045909|GO:0042311|GO:0006833|GO:0034097|GO:0016887|GO:0030659|GO:0006811|GO:0007589|GO:0005260|GO:0042493|GO:0034707|GO:0030165|GO:0055085|GO:0005524|GO:0005902|GO:0016020|GO:0016787|GO:0015701|GO:0016021|GO:0019899|GO:0005216|GO:0015705|GO:…	NM_031506	Rn.124539	24255	cystic fibrosis transmembrane conductance regulator homolog (human)	169.092	478.892	7.13206	8.41746	88.0655	207.592	211.618	1021.09	246.114	169.475	6.48673	7.68856	7.22091	8.59421	8.56074	8.09744
A_64_P074340	0.0439919	2.05837	down	XM_002726502	chr5:48551242-48550987	LOC100363421	PREDICTED: Rattus norvegicus hypothetical protein LOC100363421 (LOC100363421), mRNA [XM_002726502]		XM_002726502		100363421	hypothetical protein LOC100363421	3856.66	5981.98	11.5513	12.5928	2167	3633.05	5769.93	10201.3	4054.76	3689.85	11.0036	11.5022	12.1482	12.3189	12.7074	12.7523
A_64_P095403	0.0455643	2.23625	down	XM_002728651	chr13:75820704-75820763		LRRG00116 [Source:UniProtKB/TrEMBL;Acc:Q6QI92] [ENSRNOT00000043321]		XM_002728651	Rn.157610			2667.26	5639.53	11.028	12.1891	1533.83	2274.28	4193.66	12371.4	2373	2174.19	10.5314	10.8935	11.6591	12.6502	11.9316	11.9854

## Sheet: fluoxetine vs blank_up
# Fold-Change cut-off: 2.0 # P-value cut-off: 0.05 # Condition pairs: fluoxetine vs blank # Column A: ProbeName, it represents probe name. # Column B: p, P-value, P-value calculated from t-test. # Column C: FC(abs), the absolute ratio (no log scale) of normalized intensities between two conditions. # Column D: Regulation, it depicts which group has greater or lower intensity values wrt other grou…
fluoxetine vs blank 2 fold up regulated genes
	P-value	Fold change and Regulation		Annotations									Group--Raw Intensity		Group--Normalized Intensity		Raw Intensity						Normalized Intensity
ProbeName	p	FC (abs)	Regulation	GenbankAccession	GenomicCoordinates	GeneSymbol	Description	Go	RefSeqAccession	UniGeneID	EntrezGeneID	GeneName	fluoxetine(raw)	blank(raw)	fluoxetine(normalized)	blank(normalized)	[18_8, fluoxetine](raw)	[21_20, blank](raw)	[24_14, fluoxetine](raw)	[2_26, fluoxetine](raw)	[3_1, blank](raw)	[6_25, blank](raw)	[18_8, fluoxetine](normalized)	[21_20, blank](normalized)	[24_14, fluoxetine](normalized)	[2_26, fluoxetine](normalized)	[3_1, blank](normalized)	[6_25, blank](normalized)
A_64_P067749	0.0175722	2.03585	up	NM_012659	chr11:79126157-79126216	Sst	Rattus norvegicus somatostatin (Sst), mRNA [NM_012659]	GO:0030334|GO:0009408|GO:0005179|GO:0042493|GO:0043025|GO:0010243|GO:0001101|GO:0005576|GO:0048545|GO:0006972|GO:0043200|GO:0005615	NM_012659	Rn.34418	24797	somatostatin	39229.2	19358.9	14.8448	14.9432	42476.4	28436.9	46774.4	30232.2	13175.3	14669.3	15.1749	13.9935	15.366	15.6794	14.4015	14.7485
A_44_P317600	0.010099	2.87471	up	NM_012612	chr5:165074636-165074695	Nppa	Rattus norvegicus natriuretic peptide precursor A (Nppa), mRNA [NM_012612]	GO:0032868|GO:0030308|GO:0048471|GO:0005102|GO:0005576|GO:0005634|GO:0051428|GO:0042629|GO:0042312|GO:0005737|GO:0050880|GO:0005179|GO:0050891|GO:0006182|GO:0008217|GO:0007168|GO:0050878	NM_012612	Rn.2004	24602	natriuretic peptide precursor A	434.359	201.935	8.24583	8.26332	547.327	279.224	476.526	312.615	163.037	130.154	8.99976	6.86535	8.87238	9.17671	7.91448	7.69878
A_42_P538527	0.0402564	3.63187	up	NM_001108885	chr18:13167904-13167845	Klhl14	Rattus norvegicus kelch-like 14 (Drosophila) (Klhl14), mRNA [NM_001108885]		NM_001108885	Rn.39343	364823	kelch-like 14 (Drosophila)	690.001	270.5	8.70735	8.77364	843.227	225.705	1001.07	381.705	197.649	232.146	9.59963	6.61266	9.90975	9.50317	8.20979	8.60796
A_42_P768355	0.0307604	2.04001	up	NM_057130	chr12:39520607-39520548	Hrk	Rattus norvegicus harakiri, BCL2 interacting protein (contains only BH3 domain) (Hrk), mRNA [NM_057130]	GO:0032464|GO:0005515|GO:0043525|GO:0090200|GO:0006915|GO:0042981|GO:0051365	NM_057130	Rn.89639	117271	harakiri, BCL2 interacting protein (contains only BH3 domain)	1209.74	347.684	9.69865	9.22246	1435.72	1046.51	1146.99	371.633	338.466	332.953	10.3674	8.62882	10.0997	9.4574	9.05653	9.15344
A_64_P033895	0.00978408	2.15885	up	NM_001126084	chr19:11300191-11300132	Mt4	Rattus norvegicus metallothionein 4 (Mt4), mRNA [NM_001126084]	GO:0006875|GO:0046872	NM_001126084	Rn.1675	498911	metallothionein 4	251.024	84.2666	7.53576	6.95713	241.501	231.376	280.195	105.914	87.4237	59.4627	7.85603	6.64001	8.11125	7.43746	6.95058	6.48335
A_44_P215075	0.00997022	2.35103	up	NM_012667	chr4:116780051-116780110	Tacr1	Rattus norvegicus tachykinin receptor 1 (Tacr1), mRNA [NM_012667]	GO:0014070|GO:0009408|GO:0010996|GO:0070474|GO:0007218|GO:0002118|GO:0007611|GO:0045760|GO:0032355|GO:0050679|GO:0008306|GO:0002526|GO:0009986|GO:0007616|GO:0004930|GO:0010193|GO:0050671|GO:0006950|GO:0007217|GO:0043278|GO:0032230|GO:0060083|GO:0032224|GO:0046878|GO:0051496|GO:0016496|GO:0035815|GO:0032570|GO:0005886|GO:0045471|GO:0014910|GO:0045777|GO:0007204|GO:0045778|GO:0030425|GO:0071944|GO:…	NM_012667	Rn.89609	24807	tachykinin receptor 1	169.67	84.713	6.98477	6.83517	191.106	178.959	138.944	146.18	49.8995	58.0592	7.52252	6.33216	7.09964	7.9577	6.10162	6.44619
A_44_P596424	0.00049139	2.95662	up		chr5:105425357-105425416		SFR488180 allatotropin {Spodoptera frugiperda} (exp=-1; wgp=0; cg=0), partial (13%) [TC642059]						657.847	200.389	8.85377	8.2096	643.041	615.398	715.101	332.043	123.099	146.025	9.21981	7.89076	9.45074	9.27042	7.48218	7.87619
A_42_P577421	0.0027708	2.41468	up	NM_001106819	chr8:51871650-51871591	Nnmt	Rattus norvegicus nicotinamide N-methyltransferase (Nnmt), mRNA [NM_001106819]	GO:0003674|GO:0042493|GO:0031100|GO:0008168|GO:0010243|GO:0005625|GO:0016740	NM_001106819	Rn.15755	300691	nicotinamide N-methyltransferase	497.065	202.525	8.46586	8.25839	495.724	497.102	498.368	316.149	126.664	164.761	8.86223	7.59549	8.93986	9.19203	7.5275	8.05564
A_64_P039737	0.00286655	2.94127	up	NM_001130508	chr7:114506633-114506692	Scx	Rattus norvegicus scleraxis (Scx), mRNA [NM_001130508]	GO:0046982|GO:0045944|GO:0003677	NM_001130508	Rn.198233	680712	scleraxis	603.341	167.467	8.73136	7.90412	562.766	627.084	620.174	280.84	131.086	90.4757	9.04046	7.90968	9.24395	9.00348	7.58187	7.127
A_44_P384017	0.0342941	2.28142	up	NM_031688	chr16:10026283-10026224	Sncg	Rattus norvegicus synuclein, gamma (breast cancer-specific protein 1) (Sncg), mRNA [NM_031688]	GO:0030424|GO:0008344|GO:0048471|GO:0005737|GO:0005815|GO:0007422|GO:0043025|GO:0005819|GO:0046928|GO:0043679|GO:0005856|GO:0014059	NM_031688	Rn.2883	64347	synuclein, gamma (breast cancer-specific protein 1)	608.601	174.862	8.67729	8.09595	844.046	576.887	404.871	230.354	117.882	176.351	9.60273	7.79462	8.63452	8.70751	7.42194	8.15841
A_44_P205869	0.0145099	2.01338	up	NM_138891	chr2:152176440-152176381	Gpr149	Rattus norvegicus G protein-coupled receptor 149 (Gpr149), mRNA [NM_138891]	GO:0005886|GO:0004930|GO:0004872|GO:0016021	NM_138891	Rn.96392	192251	G protein-coupled receptor 149	815.649	320.559	9.14989	9.07817	843.745	740.47	862.73	392.978	278.022	290.677	9.60108	8.14219	9.7064	9.54904	8.74583	8.93962
A_64_P130184	0.000620635	2.40812	up	NM_017207	chr10:48786080-48786139	Trpv2	Rattus norvegicus transient receptor potential cation channel, subfamily V, member 2 (Trpv2), mRNA [NM_017207]	GO:0005515|GO:0030424|GO:0009408|GO:0005886|GO:0045773|GO:0090280|GO:0009266|GO:0005622|GO:0005737|GO:0034220|GO:0006812|GO:0006811|GO:0042470|GO:0005262|GO:0005261|GO:0009986|GO:0032584|GO:0044295|GO:0055085|GO:0044297|GO:0012505|GO:0016020|GO:0070588|GO:0016021|GO:0005216	NM_017207	Rn.206528	29465	transient receptor potential cation channel, subfamily V, member 2	2761.67	891.555	10.9122	10.5558	2529.78	2584.98	3170.26	1328.02	668.553	678.094	11.1664	10.0075	11.5626	11.3747	10.0751	10.2175
A_64_P061677	0.0124886	2.54099	up	NM_001100724	chr8:114214973-114214914	Camp	Rattus norvegicus cathelicidin antimicrobial peptide (Camp), mRNA [NM_001100724]	GO:0008284|GO:0051873|GO:0050830|GO:0042581|GO:0042995|GO:0005615|GO:0045766|GO:0003674|GO:0050829|GO:0005737|GO:0071222|GO:0071356|GO:0071347|GO:0001934|GO:0071354|GO:0044130|GO:0071224|GO:0044140	NM_001100724	Rn.33146	316010	cathelicidin antimicrobial peptide	276.493	154.172	7.66285	7.76888	304.822	255.127	269.53	267.011	97.4215	98.0839	8.18109	6.75349	8.05398	8.93062	7.12323	7.25278
A_64_P024035	0.00229692	2.30336	up	NM_001012352	chr16:64952359-64952300	Dusp26	Rattus norvegicus dual specificity phosphatase 26 (putative) (Dusp26), mRNA [NM_001012352]	GO:0005739|GO:0005737|GO:0006470|GO:0005794|GO:0016787|GO:0005634|GO:0008138|GO:0004725	NM_001012352	Rn.22231	306527	dual specificity phosphatase 26 (putative)	20989.5	6141.33	13.9501	13.3311	21582.6	19279.4	22106.6	9926.75	4597.2	3900.04	14.1877	13.3806	14.2819	14.2577	12.8974	12.8381
A_42_P600870	0.0339923	2.09787	up	NM_001171802	chr5:27291392-27291451	LOC500413	Rattus norvegicus hypothetical protein LOC500413 (LOC500413), mRNA [NM_001171802]	GO:0016020|GO:0005783|GO:0005789|GO:0016021	NM_001171802	Rn.23267	500413	hypothetical protein LOC500413	2401.22	871.512	10.6733	10.5881	2447.09	1856.32	2900.25	1005.19	866.99	742.356	11.1172	9.48035	11.4224	10.9559	10.441	10.3674
A_44_P506980	0.0290274	2.10561	up	NM_022293	chr6:124175968-124176027	Kcnk13	Rattus norvegicus potassium channel, subfamily K, member 13 (Kcnk13), mRNA [NM_022293]	GO:0005244|GO:0016020|GO:0005267|GO:0016021|GO:0006813|GO:0006811	NM_022293	Rn.53793	64120	potassium channel, subfamily K, member 13	1095.3	371.588	9.55177	9.32422	1248.62	871.097	1166.18	414.93	341.941	357.891	10.1692	8.36528	10.1208	9.63532	9.07209	9.26526
A_42_P685330	0.00279361	2.09877	up	NM_001127531	chrX:51329689-51329630	Ap1s2	Rattus norvegicus adaptor-related protein complex 1, sigma 2 subunit (Ap1s2), mRNA [NM_001127531]	GO:0008150|GO:0003674|GO:0008565|GO:0006892|GO:0005575|GO:0016192|GO:0006886|GO:0030117|GO:0016044|GO:0005829	NM_001127531	Rn.17309	302671	adaptor-related protein complex 1, sigma 2 subunit	6040.97	1622.18	12.0803	11.506	5883.98	5598.93	6640.01	2047.7	1455.68	1363.17	12.3745	11.2854	12.581	12.0282	11.2103	11.2795
A_64_P057594	0.0301002	2.3019	up	NM_019315	chr2:181860388-181860447	Kcnn3	Rattus norvegicus potassium intermediate/small conductance calcium-activated channel, subfamily N, member 3 (Kcnn3), mRNA [NM_019315]	GO:0005516|GO:0005886|GO:0016021|GO:0015269|GO:0006813|GO:0005216|GO:0042802|GO:0016286|GO:0006811	NM_019315	Rn.10840	54263	potassium intermediate/small conductance calcium-activated channel, subfamily N, member 3	1383.18	575.141	9.87478	9.95053	1533.46	1014.94	1601.15	744.604	512.282	468.536	10.4606	8.58428	10.5795	10.5021	9.67332	9.67612
A_44_P609518	0.0100193	2.1886	up	NM_001109259	chr5:6481909-6481850	RGD1564053	Rattus norvegicus similar to hypothetical protein (RGD1564053), transcript variant 1, mRNA [NM_001109259]	GO:0007165|GO:0008603	NM_001109259	Rn.228287	500390	similar to hypothetical protein	939.393	314.502	9.33439	9.03294	864.3	857.851	1096.03	399.74	239.341	304.426	9.63118	8.33832	10.0337	9.58116	8.513	9.00466
A_64_P162456	0.0320705	3.56829	up	NM_001008802	chr7:140541081-140541022	Krt1	Rattus norvegicus keratin 1 (Krt1), mRNA [NM_001008802]	GO:0008150|GO:0003674|GO:0016020|GO:0005886|GO:0005198|GO:0005529|GO:0005575|GO:0045095|GO:0001867	NM_001008802	Rn.31789	300250	keratin 1	244.974	44.4244	7.50002	5.88058	280.345	197.836	256.74	70.2073	25.8289	37.2369	8.05324	6.45748	7.98934	6.78117	5.10623	5.75434
A_44_P530131	0.0252635	2.06113	up	NM_001011984	chr6:127609609-127609550	Asb2	Rattus norvegicus ankyrin repeat and SOCS box-containing 2 (Asb2), mRNA [NM_001011984]	GO:0035556	NM_001011984	Rn.98677	299266	ankyrin repeat and SOCS box-containing 2	1276.5	296.188	9.77421	8.95795	1405.14	1400.82	1023.54	353.93	261.164	273.471	10.3387	9.03875	9.9452	9.37951	8.65606	8.83827
A_42_P517083	0.000784329	3.14719	up	FQ212560	chr5:119132019-119132078		Rattus norvegicus TL0AAA52YK09 mRNA sequence. [FQ212560]			Rn.32617			2496.79	664.676	10.7489	10.0531	2797.73	2064.27	2628.37	1094.33	385.668	514.028	11.3144	9.65198	11.2804	11.0894	9.25522	9.81479
A_42_P833096	0.000422849	3.27537	up	NM_053314	chr10:100515861-100515920	Kcnj16	Rattus norvegicus potassium inwardly-rectifying channel, subfamily J, member 16 (Kcnj16), mRNA [NM_053314]	GO:0005515|GO:0005242|GO:0005244|GO:0005886|GO:0016021|GO:0006813|GO:0006811	NM_053314	Rn.1989	29719	potassium inwardly-rectifying channel, subfamily J, member 16	1224.78	334.631	9.71815	8.95835	1416.52	1124.32	1133.51	587.704	202.175	214.015	10.3478	8.72321	10.0834	10.151	8.24559	8.47845
A_64_P053785	0.013143	2.43406	up	NM_012739		Adra2a	Rattus norvegicus adrenergic, alpha-2A-, receptor (Adra2a), mRNA [NM_012739]	GO:0051044|GO:0050995|GO:0005886|GO:0090303|GO:0030818|GO:0045202|GO:0051379|GO:0031996|GO:0001819|GO:0031696|GO:0032870|GO:0042803|GO:0032147|GO:0051380|GO:0042596|GO:0005737|GO:0043406|GO:0032148|GO:0071881|GO:0071882|GO:0004872|GO:0071883|GO:0046676|GO:0004935|GO:0030335|GO:0046982|GO:0019901|GO:0004930|GO:0045741|GO:0035625|GO:0042593|GO:0004938|GO:0043235|GO:0006260|GO:0007165|GO:0032795|GO:…	NM_012739	Rn.170171	25083	adrenergic, alpha-2A-, receptor	192.548	62.8449	7.13731	6.38012	182.67	237.706	157.27	107.378	37.2761	43.8806	7.45629	6.67177	7.28388	7.46103	5.65971	6.01962
A_42_P506198	0.0168496	2.95994	up	NM_001173972	chr17:86427403-86427344	Itga8	Rattus norvegicus integrin, alpha 8 (Itga8), mRNA [NM_001173972]	GO:0001656|GO:0003674|GO:0042472|GO:0032591|GO:0030198|GO:0007420|GO:0030030|GO:0045177|GO:0043204|GO:0014069|GO:0007613|GO:0030511	NM_001173972	Rn.69726	364786	integrin, alpha 8	987.786	206.676	9.42146	8.28689	993.696	989.623	980.038	316.553	119.481	183.996	9.83826	8.54886	9.87727	9.19535	7.44	8.22532
A_64_P087325	0.0070248	2.06704	up		chr5:160987702-160987761								164.759	54.2498	6.96663	6.28378	172.55	164.391	157.335	70.3168	50.9269	41.5055	7.37941	6.23588	7.2846	6.78295	6.13768	5.93071
A_44_P980916	0.0264221	2.24955	up	NM_001048215	chr8:34835823-34835882	Kirrel3	Rattus norvegicus kin of IRRE like 3 (Drosophila) (Kirrel3), mRNA [NM_001048215]	GO:0030097|GO:0030424|GO:0005886|GO:0043198|GO:0005576|GO:0016021	NM_001048215	Rn.7602	315546	kin of IRRE like 3 (Drosophila)	10410.3	3790.7	12.8032	12.744	12460	6468.04	12302.8	4624.78	3765.09	2982.24	13.4253	11.5324	13.4518	13.1981	12.5897	12.4443
A_64_P134032	0.0224662	2.4779	up		chr3:060639793-060639852								573.299	203.536	8.62046	8.36408	718.167	365.832	635.898	244.15	198.426	168.032	9.37392	7.21333	9.27412	8.79244	8.2167	8.0831
A_44_P1039249	0.0433811	2.2012	up	NM_001107336	chr17:15159354-15159413	Dok3	Rattus norvegicus docking protein 3 (Dok3), mRNA [NM_001107336]	GO:0005737|GO:0005886|GO:0005158|GO:0007265	NM_001107336	Rn.19911	306760	docking protein 3	425.453	136.495	8.14187	7.57262	401.808	622.551	252.001	237.974	91.8117	79.6982	8.56164	7.90229	7.96169	8.75584	7.03169	6.93032
A_44_P256677	0.0319827	2.27275	up	NM_001107671	chr2:53584488-53584547	Plcxd3	Rattus norvegicus phosphatidylinositol-specific phospholipase C, X domain containing 3 (Plcxd3), mRNA [NM_001107671]	GO:0035556|GO:0006629|GO:0004629	NM_001107671	Rn.102997	310358	phosphatidylinositol-specific phospholipase C, X domain containing 3	966.385	398.782	9.36304	9.2149	814.533	1207.15	877.467	683.058	194.323	318.965	9.54441	8.81847	9.72624	10.3729	8.18563	9.08615
A_44_P288091	0.0083936	2.68376	up	NM_053656	chr12:46488004-46488063	P2rx2	Rattus norvegicus purinergic receptor P2X, ligand-gated ion channel, 2 (P2rx2), mRNA [NM_053656]	GO:0005515|GO:0005886|GO:0007268|GO:0046870|GO:0051291|GO:0019228|GO:0042802|GO:0009743|GO:0034220|GO:0050909|GO:0043197|GO:0007528|GO:0043195|GO:0008144|GO:0043025|GO:0033198|GO:0001614|GO:0051260|GO:0004872|GO:0014832|GO:0006812|GO:0015276|GO:0016151|GO:0035590|GO:0001666|GO:0010033|GO:0004931|GO:0005507|GO:0048741|GO:0005624|GO:0014069|GO:0007274|GO:0005524|GO:0003029|GO:0030432|GO:0045340|GO:…	NM_053656	Rn.88799	114115	purinergic receptor P2X, ligand-gated ion channel, 2	85.0626	26.1685	6.07466	5.0823	97.512	69.1227	88.5531	40.462	17.574	20.4695	6.58234	5.21656	6.42509	5.8644	4.53232	4.85018
A_64_P009999	0.0279022	2.74706	up	NM_012666	chr4:32657551-32657610	Tac1	Rattus norvegicus tachykinin 1 (Tac1), transcript variant 1, mRNA [NM_012666]	GO:0030424|GO:0005886|GO:0007268|GO:0045778|GO:0007204|GO:0005615|GO:0006954|GO:0002675|GO:0007218|GO:0031835|GO:0032496|GO:0043025|GO:0045760|GO:0009725|GO:0008306|GO:0010459|GO:0007616|GO:0050671|GO:0007217|GO:0005576|GO:0043278|GO:0019233|GO:0032230|GO:0032224|GO:0046878|GO:0051496|GO:0035815|GO:0008217|GO:0048265|GO:0010634	NM_012666	Rn.1920	24806	tachykinin 1	8450.92	2464.95	12.591	11.8354	6593.06	9548.6	9211.09	4795.47	1190.88	1408.49	12.5328	12.1949	13.0453	13.2483	10.9172	11.3406
A_64_P048815	0.00507439	3.37336	up	NM_001108252	chrX:38544667-38544726	Usp51	Rattus norvegicus ubiquitin specific peptidase 51 (Usp51), mRNA [NM_001108252]	GO:0006511|GO:0008270|GO:0008233|GO:0008234|GO:0004221|GO:0046872	NM_001108252	Rn.56303	317398	ubiquitin specific peptidase 51	516.382	146.301	8.44469	7.80815	653.905	275.417	619.823	206.91	125.852	106.141	9.24286	6.84833	9.24286	8.5248	7.51747	7.38217
A_44_P508280	0.0289159	2.68633	up	M64867	chr15:55533559-55533618	Htr2a	5-hydroxytryptamine receptor 2A [Source:UniProtKB/Swiss-Prot;Acc:P14842] [ENSRNOT00000013408]	GO:0008219|GO:0008284|GO:0001659|GO:0005886|GO:0043267|GO:0051378|GO:0032403|GO:0014059|GO:0030425|GO:0005829|GO:0001965|GO:0005737|GO:0004993|GO:0045907|GO:0043406|GO:0043198|GO:0071886|GO:0008144|GO:0004872|GO:0007613|GO:0070371|GO:0051209|GO:0006661|GO:0004930|GO:0051967|GO:0042493|GO:0007568|GO:0006950|GO:0005624|GO:0030431|GO:0014065|GO:0007210|GO:0019233|GO:0007186|GO:0004435|GO:0007208|GO:…		Rn.10294	29595	5-hydroxytryptamine (serotonin) receptor 2A	224.557	57.7298	7.33931	6.25453	162.221	263.595	247.855	97.4731	34.4194	41.2968	7.29062	6.79095	7.93638	7.30222	5.54021	5.92115
A_44_P125025	0.00767388	2.21716	up	NM_013174	chr6:110173915-110173856	Tgfb3	Rattus norvegicus transforming growth factor, beta 3 (Tgfb3), mRNA [NM_013174]	GO:0043627|GO:0043932|GO:0051491|GO:0030879|GO:0009790|GO:0048702|GO:0005615|GO:0005114|GO:0042802|GO:0043524|GO:0043025|GO:0009887|GO:0051781|GO:0007179|GO:0050678|GO:0048839|GO:0007565|GO:0030501|GO:0046982|GO:0009986|GO:0007568|GO:0045740|GO:0001701|GO:0005160|GO:0045216|GO:0010936|GO:0070483|GO:0032967|GO:0007184|GO:0042060|GO:0032570|GO:0016049|GO:0045893|GO:0008083|GO:0045601|GO:0008285|GO:…	NM_013174	Rn.7018	25717	transforming growth factor, beta 3	734.334	197.398	8.98943	8.29637	844.037	779.266	579.698	261.569	158.012	172.612	9.60232	8.21047	9.1555	8.89395	7.86677	8.1284
A_43_P11861	6.53136e-05	12.5064	up	NM_017210	chr6_random:1589962-1590021	Dio3	Rattus norvegicus deiodinase, iodothyronine, type III (Dio3), mRNA [NM_017210]	GO:0001666|GO:0005886|GO:0070342|GO:0004800|GO:0005575|GO:0042403|GO:0042446|GO:0016021|GO:0040018|GO:0033798|GO:0010008|GO:0042404|GO:0005768|GO:0055114	NM_017210	Rn.11237	29475	deiodinase, iodothyronine, type III	857.491	260.784	8.98461	7.69659	1143.31	266.617	1162.54	666.934	51.6101	63.8063	10.032	6.80559	10.1162	10.3405	6.16107	6.58825
A_64_P047266	0.0214307	3.73308	up	XM_001072885	chr2:35852549-35852490	Fam159b	Uncharacterized protein [Source:UniProtKB/TrEMBL;Acc:D4AB47] [ENSRNOT00000017870]		XM_001072885	Rn.145575	499520	family with sequence similarity 159, member B	214.139	42.6315	7.30125	5.76175	184.196	178.303	279.917	74.3416	26.5883	26.9647	7.46817	6.32593	8.10964	6.86724	5.15037	5.26765
A_42_P648475	0.0148332	2.00577	up		chr7:31984943-31984884		Uncharacterized protein [Source:UniProtKB/TrEMBL;Acc:D4A7M0] [ENSRNOT00000011178]						7796.18	3088.2	12.4409	12.4495	7992.96	6311.58	9084.02	4030.04	2572.73	2661.83	12.8043	11.4954	13.0229	13.0146	12.0482	12.2858
A_64_P021686	0.0163256	2.74427	up	NM_017002	chr8:21061385-21061326	Epor	Rattus norvegicus erythropoietin receptor (Epor), mRNA [NM_017002]	GO:0007507|GO:0046697|GO:0007165|GO:0016020|GO:0007420|GO:0016021|GO:0009790|GO:0007204|GO:0042802|GO:0004900	NM_017002	Rn.22394	24336	erythropoietin receptor	120.214	34.1402	6.52734	5.54941	131.803	76.7068	152.131	45.4094	30.884	26.1271	7.01166	5.33524	7.23512	6.05298	5.37336	5.22189
A_64_P154212	0.00139866	2.04178	up	NM_013099	chr18:63391499-63391440	Mc4r	Rattus norvegicus melanocortin 4 receptor (Mc4r), mRNA [NM_013099]	GO:0032868|GO:0007631|GO:0005886|GO:0004930|GO:0030819|GO:0002024|GO:0019222|GO:0004977|GO:0006112|GO:0042923|GO:0007186|GO:0045780|GO:0004980|GO:0004872|GO:0016021|GO:0017046|GO:0030073|GO:0031625	NM_013099	Rn.10620	25635	melanocortin 4 receptor	139.294	56.7522	6.73444	6.33968	157.683	133.194	127.006	77.3607	52.1449	40.751	7.25423	5.98241	6.96667	6.93503	6.18006	5.90397
A_64_P071257	0.0146248	3.03062	up	AW919694	chrX:146509766-146509707		EST350998 Rat gene index, normalized rat, norvegicus, Bento Soares Rattus norvegicus cDNA clone RGIGF73 5' end, mRNA sequence [AW919694]			Rn.40357			1318.47	467.992	9.7453	9.61292	1795.37	734.514	1425.53	663.637	385.292	355.047	10.6873	8.13259	10.416	10.3334	9.25236	9.25296
A_64_P065185	0.0194698	3.48408	up		chr1:116630146-116630205								1421.21	507.492	9.84782	9.60282	1505	786.693	1971.95	770.485	530.118	221.873	10.4333	8.22071	10.8895	10.5544	9.72027	8.53382
A_64_P031610	0.000105077	3.1037	up	XR_085895	chr8:42450265-42450206		Uncharacterized protein [Source:UniProtKB/TrEMBL;Acc:D4A1U8] [ENSRNOT00000007843]		XR_085895	Rn.40964			368.848	140.083	8.04348	7.66301	423.173	270.843	412.527	230.435	98.2262	91.5876	8.63263	6.82795	8.66985	8.70824	7.13559	7.14521
A_44_P510436	0.0319536	2.2495	up	NM_138893	chr16:83812888-83812829	Myo16	Rattus norvegicus myosin XVI (Myo16), mRNA [NM_138893]	GO:0005515|GO:0048471|GO:0008285|GO:0005886|GO:0019903|GO:0005624|GO:0021549|GO:0003779|GO:0005625|GO:0016459|GO:0005626|GO:0032403|GO:0005524|GO:0045749|GO:0005829|GO:0003774|GO:0005737|GO:0051015|GO:0000166|GO:0005654	NM_138893	Rn.207204	192253	myosin XVI	1381.57	600.315	9.87726	10.0071	1642.14	1054.53	1448.03	789.761	535.392	475.793	10.5564	8.6397	10.4357	10.5888	9.73617	9.69621
A_64_P051139	0.0254681	2.04438	up		chr8:116841382-116841441								551.573	172.585	8.60876	8.11276	577.611	485.137	591.973	188.263	181.134	148.358	9.07951	7.56373	9.18305	8.36722	8.07409	7.89696
A_44_P716867	0.00714416	2.7845	up	NM_001025772	chr5:154307954-154308013	MGC114440	Rattus norvegicus similar to RIKEN cDNA 4930555I21 (MGC114440), mRNA [NM_001025772]		NM_001025772	Rn.211002	500566	similar to RIKEN cDNA 4930555I21	122.595	37.5396	6.54584	5.68789	157.562	78.3767	131.845	52.3629	30.5289	29.727	7.25223	5.35947	7.02581	6.28868	5.35718	5.41781
A_42_P625922	0.0418493	2.19707	up	NM_012547	chr8:52707670-52707729	Drd2	Rattus norvegicus dopamine receptor D2 (Drd2), mRNA [NM_012547]	GO:0005515|GO:0007608|GO:0001659|GO:0007409|GO:0042220|GO:0031223|GO:0007243|GO:0019861|GO:0010039|GO:0030672|GO:0030534|GO:0009416|GO:0016055|GO:0008306|GO:0030336|GO:0007616|GO:0004930|GO:0035240|GO:0009636|GO:0014069|GO:0007212|GO:0030432|GO:0007416|GO:0032922|GO:0002031|GO:0007270|GO:0007186|GO:0002027|GO:0005887|GO:0032228|GO:0008542|GO:0035815|GO:0002028|GO:0001591|GO:0007188|GO:0035810|GO:…	NM_012547	Rn.87299	24318	dopamine receptor D2	753.815	184.127	8.97696	8.192	468.994	809.188	983.262	243.002	160.766	148.614	8.78996	8.25854	9.88236	8.78447	7.89185	7.89966
A_64_P076277	0.0175352	3.50623	up	NM_031700	chr12_random:770714-770655	Cldn3	Rattus norvegicus claudin 3 (Cldn3), mRNA [NM_031700]	GO:0001666|GO:0030054|GO:0016338|GO:0005886|GO:0005198|GO:0016021|GO:0005923|GO:0042802	NM_031700	Rn.4513	65130	claudin 3	225.941	65.7435	7.2472	6.58339	283.882	81.8327	312.109	87.0863	57.1648	52.9793	8.07512	5.40546	8.261	7.12464	6.31745	6.30809
A_64_P079609	0.00783777	3.07199	up	NM_001044295	chr1:26951721-26951780	Tpd52l1	Rattus norvegicus tumor protein D52-like 1 (Tpd52l1), mRNA [NM_001044295]	GO:0048471|GO:0005737|GO:0046982|GO:0043406|GO:0006919|GO:0006309|GO:0000086|GO:0046330|GO:0006917|GO:0008656|GO:0042803|GO:0042802	NM_001044295	Rn.24825	689256	tumor protein D52-like 1	4673.29	1302.97	11.6989	10.8975	4871.66	5020.69	4127.52	2525.92	689.668	693.336	12.0918	11.095	11.9099	12.3216	10.1187	10.2522
A_43_P15235	0.00190143	8.54275	up	NM_012760	chr1:7921813-7921873	Plagl1	Rattus norvegicus pleiomorphic adenoma gene-like 1 (Plagl1), mRNA [NM_012760]	GO:0010468|GO:0005622|GO:0045944|GO:0008270|GO:0003677	NM_012760	Rn.6977	25157	pleiomorphic adenoma gene-like 1	5444.11	1494.36	11.8075	10.4204	7121.15	3201.06	6010.12	3782.92	336.994	363.174	12.6265	10.3584	12.4376	12.9198	9.0508	9.29062
A_64_P042415	0.0387284	2.83298	up	NM_173096	chr11:37438639-37438580	Mx1	Rattus norvegicus myxovirus (influenza virus) resistance 1 (Mx1), mRNA [NM_173096]	GO:0005737|GO:0000166|GO:0003924|GO:0005634|GO:0009615|GO:0005525	NM_173096	Rn.10373	24575	myxovirus (influenza virus) resistance 1	4511.56	1586.06	11.4715	11.4599	6856.14	2298.58	4379.95	2102.32	1222.93	1432.94	12.5863	9.82742	12.0006	12.0636	10.9501	11.366
A_64_P150397	0.0374021	2.06799	up	NM_001109566	chr5:136044414-136044355	LOC690079	Rattus norvegicus hypothetical protein LOC690079 (LOC690079), mRNA [NM_001109566]		NM_001109566	Rn.198289	690079	hypothetical protein LOC690079	79.9969	25.8865	5.98583	5.13901	95.8331	65.0243	79.1332	31.1876	25.7289	20.7429	6.55371	5.14521	6.25857	5.44732	5.10163	4.86808
A_64_P044156	0.019972	2.45228	up	NM_017217	chrX:89159701-89159642	Slc7a3	Rattus norvegicus solute carrier family 7 (cationic amino acid transporter, y+ system), member 3 (Slc7a3), mRNA [NM_017217]	GO:0015326|GO:0032006|GO:0005886|GO:0003333|GO:0015822|GO:0034220|GO:0015181|GO:0000064|GO:0016021|GO:0015809|GO:0006812|GO:0015807|GO:0015189|GO:0015819	NM_017217	Rn.9804	29485	solute carrier family 7 (cationic amino acid transporter, y+ system), member 3	2722.58	624.983	10.889	9.97021	2208.89	3358.43	2600.42	1026.65	407.412	440.882	10.9723	10.4322	11.2624	10.9953	9.33543	9.57991
A_64_P090866	0.00269223	2.66562	up	NM_012719	chr6:78806638-78806697	Sstr1	Rattus norvegicus somatostatin receptor 1 (Sstr1), mRNA [NM_012719]	GO:0005886|GO:0004930|GO:0005624|GO:0007268|GO:0021549|GO:0007215|GO:0007283|GO:0004994|GO:0005737|GO:0042594|GO:0030217|GO:0007186|GO:0007218|GO:0071392|GO:0004872|GO:0030900|GO:0016021	NM_012719	Rn.42915	25033	somatostatin receptor 1	3420.4	925.144	11.2021	10.5945	2812.81	3032.17	4416.22	1428.13	690.352	656.955	11.3233	10.2692	12.0138	11.4796	10.1197	10.1843
A_64_P071732	0.0113391	2.08645	up	NM_175763	chrX:136291270-136291211	Igsf1	Rattus norvegicus immunoglobulin superfamily, member 1 (Igsf1), mRNA [NM_175763]	GO:0007165|GO:0006355|GO:0048186|GO:0016020|GO:0048187|GO:0005576|GO:0004872|GO:0016021|GO:0015026	NM_175763	Rn.23738	302822	immunoglobulin superfamily, member 1	25293.4	6470.99	14.1931	13.4916	32437.7	21696.4	21745.9	8817.53	5970.48	4624.97	14.7563	13.5653	14.2577	14.1047	13.2693	13.1009
A_64_P098334	0.0417939	2.49404	up	NM_001106671	chr5:127716868-127716927	Ttc22	Rattus norvegicus tetratricopeptide repeat domain 22 (Ttc22), mRNA [NM_001106671]	GO:0005488	NM_001106671	Rn.39367	298300	tetratricopeptide repeat domain 22	907.362	292.204	9.23857	8.90369	933.041	584.258	1204.79	335.318	343.082	198.211	9.73907	7.81055	10.1661	9.28595	9.07675	8.34837
A_64_P048817	0.00450523	2.70831	up	NM_001108252	chrX:38544554-38544613	Usp51	Rattus norvegicus ubiquitin specific peptidase 51 (Usp51), mRNA [NM_001108252]	GO:0006511|GO:0008270|GO:0008233|GO:0008234|GO:0004221|GO:0046872	NM_001108252	Rn.56303	317398	ubiquitin specific peptidase 51	444.593	126.988	8.30491	7.60023	511.883	339.211	482.685	172.179	99.9801	108.804	8.91074	7.11247	8.89153	8.21154	7.16372	7.42544
A_44_P231597	0.0210641	2.09923	up	NM_017356	chr6:41576039-41576098	Hpcal1	Rattus norvegicus hippocalcin-like 1 (Hpcal1), mRNA [NM_017356]	GO:0005509	NM_017356	Rn.102820	50871	hippocalcin-like 1	607.453	171.086	8.68133	8.00181	465.856	871.837	484.667	271.071	118.142	124.044	8.78024	8.36606	8.89771	8.95156	7.42624	7.62762
A_64_P109555	0.0235652	2.31902	up	NM_001000730	chr1:166132697-166132638	Olr278	Rattus norvegicus olfactory receptor 278 (Olr278), mRNA [NM_001000730]	GO:0050911|GO:0004984|GO:0007186|GO:0004930|GO:0004872|GO:0016021	NM_001000730	Rn.141762	404986	olfactory receptor 278	865.031	336.989	9.20118	9.14702	1089.83	630.208	875.054	421.726	314.904	274.338	9.96665	7.91517	9.72173	9.6542	8.9421	8.84477
A_64_P149119	0.0132585	2.88121	up	NM_001135011	chr9:6206914-6206973	Rftn1	Rattus norvegicus raftlin lipid raft linker 1 (Rftn1), mRNA [NM_001135011]		NM_001135011	Rn.204423	501095	raftlin lipid raft linker 1	860.491	426.483	9.21914	9.30751	970.753	713.832	896.887	753.158	224.711	301.578	9.80075	8.09615	9.76053	10.5187	8.41114	8.99268
A_64_P001259	0.0145557	2.40545	up	NM_001106465	chr2:205438228-205438169	Ntng1	Rattus norvegicus netrin G1 (Ntng1), mRNA [NM_001106465]	GO:0005886|GO:0007409|GO:0046658	NM_001106465	Rn.162628	295382	netrin G1	886.834	231.314	9.23562	8.55295	726.715	776.611	1157.18	294.252	212.449	187.241	9.38867	8.20651	10.1117	9.08196	8.31986	8.25703
A_64_P145286	0.0407341	2.27265	up	XM_228058	chr20:9199854-9199913	Dnah8	Uncharacterized protein [Source:UniProtKB/TrEMBL;Acc:F1MAM6] [ENSRNOT00000000651]	GO:0008150|GO:0003674|GO:0005737|GO:0009434|GO:0005575	XM_228058	Rn.224155	207117	dynein, axonemal, heavy chain 8	339.259	129.802	7.91319	7.63925	333.54	229.455	454.782	150.609	145.629	93.1686	8.30255	6.63319	8.80382	7.99885	7.74411	7.1748
A_42_P729743	0.035431	3.32438	up	NM_022005	chr8:48371770-48371828	Fxyd6	Rattus norvegicus FXYD domain-containing ion transport regulator 6 (Fxyd6), mRNA [NM_022005]	GO:0005886|GO:0016021|GO:0005216|GO:0006811	NM_022005	Rn.839	63847	FXYD domain-containing ion transport regulator 6	10644.4	1957.54	12.9403	11.5215	9298.64	10831.1	11803.3	3729.99	1034.55	1108.07	13.0066	12.4228	13.3916	12.8941	10.7097	10.9606
A_44_P480925	0.0166493	2.38345	up	NM_001103353	chr10:57937512-57937453	LOC691995	Rattus norvegicus hypothetical protein LOC691995 (LOC691995), mRNA [NM_001103353]		NM_001103353	Rn.129490	691995	hypothetical protein LOC691995	26392.2	12299.3	14.1953	14.3218	29826.2	15876.3	33474.2	19540	9540.75	7817.27	14.65	13.0669	14.8691	15.1362	13.9496	13.8797
A_44_P421333	0.0281562	3.29772	up	NM_080778	chr1:125281054-125280995	Nr2f2	Rattus norvegicus nuclear receptor subfamily 2, group F, member 2 (Nr2f2), mRNA [NM_080778]	GO:0003700|GO:0045736|GO:0048514|GO:0003707|GO:0009956|GO:0003706|GO:0005634|GO:0009952|GO:0042803|GO:0046872|GO:0032355|GO:0001945|GO:0006355|GO:0000122|GO:0003677|GO:0006351|GO:0043565|GO:0010596|GO:0060849|GO:0007519|GO:0001937|GO:0001972|GO:0060173|GO:0008270|GO:0030900|GO:0001764|GO:0045893|GO:0045892	NM_080778	Rn.17815	113984	nuclear receptor subfamily 2, group F, member 2	397.233	132.937	8.10396	7.28897	405.054	504.209	282.438	275.621	48.8085	74.3815	8.57514	7.618	8.11873	8.97772	6.06889	6.8203
A_64_P121031	0.0355712	2.32093	up		chr20:009199860-009199919								251.702	95.2835	7.51581	7.13672	246.811	174.139	334.157	113.387	110.955	61.5078	7.88628	6.29813	8.36301	7.55156	7.3243	6.5343
A_64_P060215	0.0194396	2.14727	up		chrX:031613555-031613496								278.505	75.2979	7.6703	6.8045	291.065	285.769	258.679	94.1157	67.7582	64.0198	8.11532	6.89142	8.00416	7.24648	6.57445	6.59258
A_64_P032928	0.0084419	2.43737	up	NM_001012044	chr15:56091784-56091843	Lcp1	Rattus norvegicus lymphocyte cytosolic protein 1 (Lcp1), mRNA [NM_001012044]	GO:0005886|GO:0005884|GO:0005509|GO:0031100|GO:0001891|GO:0005575|GO:0015629|GO:0001726|GO:0042802|GO:0005829|GO:0003674|GO:0005737|GO:0051015|GO:0033157|GO:0051017|GO:0002286	NM_001012044	Rn.14256	306071	lymphocyte cytosolic protein 1	5488.93	1360.94	11.8983	11.2216	4617.14	4674.73	7174.91	1858.21	1059.14	1165.47	12.0202	10.9754	12.6994	11.8883	10.7462	11.0303
A_64_P022654	0.00612403	2.2122	up	NM_001109085	chr13_random:541157-541216	LOC498316	Rattus norvegicus hypothetical LOC498316 (LOC498316), mRNA [NM_001109085]		NM_001109085	Rn.57389	498316	hypothetical LOC498316	1690.83	606.547	10.1704	10.0165	2044.53	1494.5	1533.45	811.859	536.094	471.689	10.8573	9.13888	10.515	10.6262	9.73961	9.68359
A_43_P11794	0.0143085	3.06446	up	NM_017053	chr2:232404773-232404832	Tacr3	Rattus norvegicus tachykinin receptor 3 (Tacr3), mRNA [NM_017053]	GO:0060259|GO:0005886|GO:0004930|GO:0007568|GO:0005624|GO:0007217|GO:0043278|GO:0042538|GO:0005634|GO:0045777|GO:0042220|GO:0042053|GO:0032809|GO:0004995|GO:0005737|GO:0032590|GO:0070474|GO:0004872|GO:0010460|GO:0016021|GO:0032355	NM_017053	Rn.9702	24808	tachykinin receptor 3	299.96	102.311	7.7406	6.97406	288.761	371.007	240.113	203.796	50.1684	52.9675	8.10507	7.23046	7.88628	8.5041	6.11055	6.30754
A_64_P076865	0.00835899	3.75042	up	NM_001037369		LOC641520	Rattus norvegicus popeye domain-containing 3 (LOC641520), mRNA [NM_001037369]		NM_001037369	Rn.178910	641520	popeye domain-containing 3	950.239	272.649	9.22405	8.7299	1516.9	468.299	865.521	414.487	242.67	160.79	10.4471	7.51465	9.71044	9.634	8.53996	8.01574
A_43_P11553	0.0495206	3.34283	up	NM_012765	chrX:31015738-31015679	Htr2c	Rattus norvegicus 5-hydroxytryptamine (serotonin) receptor 2C (Htr2c), mRNA [NM_012765]	GO:0005515|GO:0007631|GO:0005886|GO:0031100|GO:0005634|GO:0051378|GO:0014054|GO:0014057|GO:0005737|GO:0004993|GO:0045907|GO:0071886|GO:0008144|GO:0040013|GO:0045963|GO:0004872|GO:0070371|GO:0031583|GO:0051209|GO:0006661|GO:0009986|GO:0004930|GO:0042493|GO:0048016|GO:0007210|GO:0035095|GO:0007187|GO:0004435|GO:0007208|GO:0006182|GO:0016021|GO:0009897|GO:0051930	NM_012765	Rn.9935	25187	5-hydroxytryptamine (serotonin) receptor 2C	188.058	60.1337	7.06989	5.98901	134.066	258.708	171.4	129.613	20.5431	30.2454	7.03352	6.76891	7.40724	7.7592	4.76335	5.44448
A_44_P128062	0.00214351	2.60202	up	NM_138849	chr1:176599946-176599887	Syt17	Rattus norvegicus synaptotagmin XVII (Syt17), mRNA [NM_138849]	GO:0005802|GO:0005215|GO:0016020|GO:0008021	NM_138849	Rn.31973	192189	synaptotagmin XVII	7384.44	2309.72	12.3099	11.991	8512.66	5038.74	8601.93	3272.71	1864.68	1791.77	12.8935	11.1038	12.9323	12.6949	11.5803	11.6977
A_44_P788634	0.00487874	2.65235	up	NM_001109321	chrX:126915364-126915423	Mum1l1	Rattus norvegicus melanoma associated antigen (mutated) 1-like 1 (Mum1l1), mRNA [NM_001109321]		NM_001109321	Rn.12231	501630	melanoma associated antigen (mutated) 1-like 1	527.838	144.349	8.54461	7.80971	574.113	429.667	579.733	193.793	113.599	125.654	9.06938	7.40856	9.15588	8.41711	7.36185	7.65016
A_44_P792784	0.013686	4.31423	up	NM_012765	chrX:31013420-31013361	Htr2c	Rattus norvegicus 5-hydroxytryptamine (serotonin) receptor 2C (Htr2c), mRNA [NM_012765]	GO:0005515|GO:0007631|GO:0005886|GO:0031100|GO:0005634|GO:0051378|GO:0014054|GO:0014057|GO:0005737|GO:0004993|GO:0045907|GO:0071886|GO:0008144|GO:0040013|GO:0045963|GO:0004872|GO:0070371|GO:0031583|GO:0051209|GO:0006661|GO:0009986|GO:0004930|GO:0042493|GO:0048016|GO:0007210|GO:0035095|GO:0007187|GO:0004435|GO:0007208|GO:0006182|GO:0016021|GO:0009897|GO:0051930	NM_012765	Rn.9935	25187	5-hydroxytryptamine (serotonin) receptor 2C	11716.1	2388.99	13.0392	11.6885	11274	9268.11	14606.3	4897.45	880.555	1388.96	13.277	12.1426	13.6979	13.2803	10.4721	11.3132
A_64_P060942	0.0352582	2.82251	up	NM_203334	chr1:99793114-99793173	Slc6a5	Rattus norvegicus solute carrier family 6 (neurotransmitter transporter, glycine), member 5 (Slc6a5), mRNA [NM_203334]	GO:0015816|GO:0016020|GO:0005328|GO:0006836|GO:0015187|GO:0016021|GO:0015293	NM_203334	Rn.34566	171148	solute carrier family 6 (neurotransmitter transporter, glycine), member 5	803.243	161.695	9.09354	7.93215	579.101	810.939	1019.69	239.406	98.9092	146.77	9.08154	8.26196	9.93711	8.76535	7.14955	7.88155
A_44_P545193	0.0289802	2.47138	up	NM_017081	chr19:35341413-35341472	Hsd11b2	Rattus norvegicus hydroxysteroid 11-beta dehydrogenase 2 (Hsd11b2), mRNA [NM_017081]	GO:0032868|GO:0001666|GO:0005792|GO:0007565|GO:0005783|GO:0042493|GO:0006950|GO:0003845|GO:0051384|GO:0048545|GO:0032094|GO:0005737|GO:0051287|GO:0002017|GO:0005488|GO:0008152|GO:0016491|GO:0005496|GO:0008211|GO:0055114	NM_017081	Rn.10186	25117	hydroxysteroid 11-beta dehydrogenase 2	109.002	60.2112	6.35884	6.21654	132.987	115.263	78.7568	113.25	37.028	30.3561	7.02089	5.80594	6.24968	7.55047	5.64903	5.45012
A_64_P031329	0.018425	4.36668	up	NM_001107224	chr14:78885820-78885879	Stk32b	Rattus norvegicus serine/threonine kinase 32B (Stk32b), mRNA [NM_001107224]	GO:0004672|GO:0005524|GO:0016772	NM_001107224	Rn.146703	305431	serine/threonine kinase 32B	1579.46	499.381	9.83931	9.66921	2222.68	504.242	2011.44	770.148	366.638	361.358	10.9817	7.61848	10.9178	10.5531	9.17391	9.28057
A_64_P089285	0.00968082	2.00309	up	NM_001107489	chr1:79866762-79866703	Zfp575	Rattus norvegicus zinc finger protein 575 (Zfp575), mRNA [NM_001107489]	GO:0005622|GO:0008270|GO:0003676	NM_001107489	Rn.24529	308430	zinc finger protein 575	2123.97	835.515	10.529	10.5051	2274.05	1991.49	2106.38	1078.02	782.212	646.317	11.0146	9.59557	10.977	11.0631	10.2976	10.1548
A_44_P330197	0.0052711	2.25758	up	NM_184045	chrX:159701230-159701289	Srpk3	Rattus norvegicus SRSF protein kinase 3 (Srpk3), mRNA [NM_184045]	GO:0007519|GO:0004674|GO:0060537|GO:0006468	NM_184045	Rn.72618	293854	SRSF protein kinase 3	1106.87	288.758	9.5694	8.88187	1219.23	1198.23	903.162	390.873	271.832	203.568	10.1286	8.81011	9.76948	9.54097	8.71402	8.3906
A_44_P1029805	0.0418429	2.04172	up	XM_217035	chr7:140175626-140175685		Q6IG12_RAT (Q6IG12) Type II keratin Kb7, partial (36%) [TC613234]			Rn.7913			136.764	38.1086	6.69231	5.71144	128.12	162.129	120.043	52.408	29.4382	32.4797	6.9737	6.21747	6.88578	6.29083	5.2962	5.54727
A_64_P037993	0.00296371	2.65498	up	NM_001109612	chr4:185978262-185978321	Rps4y2	Rattus norvegicus ribosomal protein S4, Y-linked 2 (Rps4y2), mRNA [NM_001109612]	GO:0005622|GO:0003735|GO:0003723|GO:0005840|GO:0007275|GO:0006412|GO:0005844	NM_001109612	Rn.107176	690845	ribosomal protein S4, Y-linked 2	687.93	203.598	8.91098	8.27907	743.546	635.204	685.04	296.561	196.856	117.378	9.42157	7.92762	9.38374	9.09281	8.20303	7.54136
A_64_P065789	0.000393708	2.13932	up	XM_001076863	chr2:227374719-227374660	Ccdc109b	Uncharacterized protein [Source:UniProtKB/TrEMBL;Acc:F1LUQ0] [ENSRNOT00000012587]		XM_001076863	Rn.35486	295462	coiled-coil domain containing 109B	211.205	81.3198	7.30372	6.90313	230.959	199.659	202.996	110.902	66.3449	66.7129	7.80207	6.46782	7.64128	7.51266	6.54042	6.6563
A_44_P1035007	0.0233308	2.10355	up	NM_017194	chr10:57497367-57497308	Chrne	Rattus norvegicus cholinergic receptor, nicotinic, epsilon (Chrne), mRNA [NM_017194]	GO:0005230|GO:0030054|GO:0005886|GO:0045211|GO:0042391|GO:0045202|GO:0004872|GO:0016021|GO:0005216|GO:0004889|GO:0006811	NM_017194	Rn.10301	29422	cholinergic receptor, nicotinic, epsilon	264.557	78.6943	7.53806	6.79102	197.36	364.646	231.664	124.34	56.6696	55.0728	7.57189	7.20815	7.83413	7.69684	6.30542	6.37081
A_64_P050084	0.00261375	2.36885	up	NM_153294	chr10:13908253-13908194	Npw	Rattus norvegicus neuropeptide W (Npw), mRNA [NM_153294]	GO:0007631|GO:0001664|GO:0007186|GO:0007218|GO:0005576	NM_153294	Rn.14575	259224	neuropeptide W	144.574	54.6008	6.76615	6.23698	181.93	132.955	118.837	83.1135	39.4218	41.2672	7.45059	5.97929	6.86857	7.05181	5.73954	5.91958
A_64_P027911	0.0232696	2.89094	up	NM_001107559	chr1:199705524-199705583	Gpr123	Rattus norvegicus G protein-coupled receptor 123 (Gpr123), mRNA [NM_001107559]	GO:0005886|GO:0004930|GO:0016021	NM_001107559	Rn.169427	309097	G protein-coupled receptor 123	3208.37	1295.85	11.0198	11.1154	3466.1	1855.51	4303.5	1908.48	999.924	979.14	11.6044	9.47897	11.9759	11.9198	10.6618	10.7647
A_43_P19751	0.0038579	2.96702	up	XM_238038	chr19:15762320-15762379	RGD1565975	PREDICTED: Rattus norvegicus RGD1565975 (RGD1565975), mRNA [XM_238038]		XM_238038	Rn.39276	291903	RGD1565975	204.503	60.6536	7.25327	6.38858	200.736	156.988	255.784	93.4721	39.5004	48.9881	7.59613	6.17928	7.98439	7.23577	5.74372	6.18625
A_64_P095586	0.000692662	2.33084	up	NM_001109085	chr13_random:537041-537100	LOC498316	Rattus norvegicus hypothetical LOC498316 (LOC498316), mRNA [NM_001109085]		NM_001109085	Rn.57389	498316	hypothetical LOC498316	692.05	222.138	8.9109	8.46739	801.334	656.833	617.981	305.517	182.62	178.277	9.52151	7.97286	9.23831	9.13888	8.0869	8.17639
A_64_P007084	0.012336	2.09102	up		chrX:31613561-31613502		Uncharacterized protein [Source:UniProtKB/TrEMBL;Acc:F1LXF7] [ENSRNOT00000060135]						310.036	87.044	7.80949	7.02265	295.115	334.669	300.324	110.729	80.1234	70.2793	8.1348	7.09146	8.2022	7.5075	6.82528	6.73516
A_64_P146637	0.000422991	2.51731	up		chr8:084756467-084756408								207.622	76.0654	7.27786	6.7663	205.532	178.333	239.002	113.696	54.4536	60.0469	7.62886	6.32629	7.87843	7.55677	6.24142	6.50071
A_64_P039006	0.0146596	2.97602	up	NM_001024740	chr11:85852759-85852818	Ccdc116	Rattus norvegicus coiled-coil domain containing 116 (Ccdc116), mRNA [NM_001024740]		NM_001024740	Rn.159954	287936	coiled-coil domain containing 116	192.517	68.7171	7.09205	6.63946	207.949	91.7775	277.824	92.067	64.125	49.9592	7.64553	5.53213	8.09848	7.21333	6.48707	6.21798
A_44_P1047441	0.000242505	2.50582	up	NM_030827	chr3:51563867-51563808	Lrp2	Rattus norvegicus low density lipoprotein receptor-related protein 2 (Lrp2), mRNA [NM_030827]	GO:0020028|GO:0017124|GO:0005886|GO:0010165|GO:0005783|GO:0008283|GO:0031100|GO:0033280|GO:0030139|GO:0031526|GO:0005615|GO:0045056|GO:0042953|GO:0005737|GO:0016324|GO:0030492|GO:0016197|GO:0004872|GO:0032526|GO:0042954|GO:0005794|GO:0042359|GO:0042493|GO:0005509|GO:0007568|GO:0045177|GO:0005624|GO:0006898|GO:0046879|GO:0005903|GO:0010951|GO:0005905|GO:0016020|GO:0006766|GO:0030900|GO:0016021|GO:…	NM_030827	Rn.26430	29216	low density lipoprotein receptor-related protein 2	243.147	101.001	7.48652	7.16092	268.936	226.018	234.486	161.367	79.1068	62.5283	7.99518	6.61476	7.84962	8.11428	6.80689	6.56159
A_44_P135356	0.00410898	2.38583	up	NM_001108255	chrX:51497498-51497557	RGD1565844	Rattus norvegicus similar to RIKEN cDNA 1700045I19 (RGD1565844), mRNA [NM_001108255]	GO:0005622|GO:0008150|GO:0003674|GO:0008270|GO:0005575|GO:0046872	NM_001108255	Rn.11609	317486	similar to RIKEN cDNA 1700045I19	216.209	64.9814	7.33869	6.5504	225.325	202.677	220.624	90.6438	51.9988	52.3017	7.7637	6.48951	7.76284	7.18883	6.17611	6.28627
A_64_P150047	0.00173891	2.23643	up	NM_001109535	chr16:82894965-82895024	Rab20	Rattus norvegicus RAB20, member RAS oncogene family (Rab20), mRNA [NM_001109535]	GO:0000166|GO:0007264|GO:0005525	NM_001109535	Rn.140755	689377	RAB20, member RAS oncogene family	107.143	48.0648	6.38633	6.07473	110.056	81.8795	129.494	66.3416	39.3853	38.4675	6.75427	5.40666	6.99805	6.68106	5.73898	5.80413
A_44_P961703	0.000417038	2.08011	up	NM_022632	chr14:67546897-67546838	Slit2	Rattus norvegicus slit homolog 2 (Drosophila) (Slit2), mRNA [NM_022632]	GO:0001656|GO:0001657|GO:0090260|GO:0071676|GO:0030308|GO:0007409|GO:0048846|GO:0048495|GO:0005615|GO:0071672|GO:0030154|GO:0042803|GO:0022029|GO:0016337|GO:0006935|GO:0070100|GO:0007411|GO:0030837|GO:0031667|GO:0060603|GO:0021972|GO:0030336|GO:0009986|GO:0005509|GO:0043394|GO:0060763|GO:0043395|GO:0007275|GO:0061364|GO:0001701|GO:0021836|GO:0035385|GO:0051414|GO:0021834|GO:0010596|GO:0045499|GO:…	NM_022632	Rn.146652	360272	slit homolog 2 (Drosophila)	1675.46	522.065	10.1872	9.79605	1513.03	1794.48	1718.88	705.525	427.993	432.676	10.4415	9.42658	10.6937	10.4248	9.41087	9.55248
A_64_P135984	0.0353575	2.91905	up		chr9:33389371-33389430		Uncharacterized protein [Source:UniProtKB/TrEMBL;Acc:D3ZP11] [ENSRNOT00000032583]						332.076	147.434	7.81406	7.84149	429.33	144.97	421.928	196.664	135.8	109.839	8.65606	6.08526	8.70086	8.44466	7.63861	7.44121
A_64_P081342	0.00991512	5.35729	up		chrX:136008114-136008173		Q3Q4Q5_9GAMM (Q3Q4Q5) Extracellular solute-binding protein, family 3 precursor, partial (5%) [TC589269]						260.563	98.8094	7.3413	6.9663	331.504	66.0846	384.099	174.064	85.2335	37.1306	8.29554	5.16377	8.56461	8.23352	6.91523	5.75016
A_64_P104207	0.00423814	2.07789	up	XM_001065531	chr1:35290548-35290607	RGD1310945	PREDICTED: Rattus norvegicus similar to hypothetical protein FLJ23305 (RGD1310945), mRNA [XM_001065531]		XM_001065531	Rn.144776	292266	similar to hypothetical protein FLJ23305	11877.8	3338.28	13.0679	12.5405	15045.5	10452.5	10135.4	4473.89	3020.36	2520.59	13.6808	12.3553	13.1675	13.1469	12.2714	12.2031
A_64_P037913	0.00255456	2.16731	up		chr17:054762321-054762380								85.2777	33.4165	6.07535	5.50847	101.246	72.0858	82.5019	46.3835	26.4557	27.4103	6.64054	5.26646	6.31905	6.09	5.14378	5.29162
A_64_P076097	0.0117546	2.28884	up	AY167411	chr10:45302168-45302109		Uncharacterized protein [Source:UniProtKB/TrEMBL;Acc:F1LM20] [ENSRNOT00000058419]			Rn.40889			586.946	228.205	8.67916	8.52709	561.202	475.538	724.096	297.214	201.978	185.424	9.03619	7.53352	9.46778	9.09733	8.24395	8.23998
A_64_P100008	0.0305217	2.2133	up	NM_017336	chr4:174586503-174586562	Ptpro	Rattus norvegicus protein tyrosine phosphatase, receptor type, O (Ptpro), mRNA [NM_017336]	GO:0035335|GO:0004725|GO:0007399	NM_017336	Rn.10163	50677	protein tyrosine phosphatase, receptor type, O	5971.28	2103.59	11.9826	11.9022	7448.1	4047.65	6418.1	2510.3	1882.66	1917.82	12.6916	10.7162	12.5399	12.3149	11.5923	11.7993
A_64_P135634	0.000953664	3.37965	up	NM_001044295	chr1:26951849-26951908	Tpd52l1	Rattus norvegicus tumor protein D52-like 1 (Tpd52l1), mRNA [NM_001044295]	GO:0048471|GO:0005737|GO:0046982|GO:0043406|GO:0006919|GO:0006309|GO:0000086|GO:0046330|GO:0006917|GO:0008656|GO:0042803|GO:0042802	NM_001044295	Rn.24825	689256	tumor protein D52-like 1	11838.9	3607.8	13.0607	12.3796	13736.2	9491.61	12288.8	7086.94	1892.78	1843.67	13.5529	12.1797	13.4494	13.7934	11.602	11.7434
A_64_P039342	0.00314736	3.16255	up	NM_001004242	chr7:122794370-122794429	Arhgap8	Rattus norvegicus Rho GTPase activating protein 8 (Arhgap8), mRNA [NM_001004242]	GO:0005622|GO:0007165|GO:0032321|GO:0070374|GO:0005100	NM_001004242	Rn.7830	300115	Rho GTPase activating protein 8	182.766	52.888	7.08061	6.1694	179.631	125.481	243.187	82.261	41.199	35.2041	7.42796	5.90871	7.90518	7.03352	5.80696	5.66772
A_64_P027114	0.00877421	2.44967	up		chr10:088569794-088569735								949.696	306.701	9.3383	8.99669	1223.64	725.207	900.239	390.841	287.469	241.793	10.1355	8.11407	9.7653	9.54054	8.79387	8.65566
A_64_P149327	0.0139305	2.74649	up	XM_574259	chr19_random:84872-84813	LOC498972	PREDICTED: Rattus norvegicus similar to copine II (LOC498972), partial mRNA [XM_574259]		XM_574259	Rn.161724	498972	similar to copine II	228.462	126.077	7.38059	7.46149	306.8	175.205	203.381	217.827	76.2783	84.1248	8.19172	6.3057	7.64435	8.61344	6.75585	7.01518
A_64_P091573	0.00285861	2.43546	up	NM_001012109	chr6:22007515-22007574	Galnt14	Rattus norvegicus UDP-N-acetyl-alpha-D-galactosamine:polypeptide N-acetylgalactosaminyltransferase 14 (GalNAc-T14) (Galnt14), mRNA [NM_001012109]	GO:0005794|GO:0016020|GO:0016757|GO:0005529|GO:0016021	NM_001012109	Rn.24642	313878	UDP-N-acetyl-alpha-D-galactosamine:polypeptide N-acetylgalactosaminyltransferase 14 (GalNAc-T14)	4729.54	1201.09	11.6916	11.0176	4091	4410.43	5687.18	1727.87	984.713	890.683	11.8507	10.8672	12.3568	11.7825	10.6388	10.6314
A_64_P020769	0.000353876	3.03221	up	NM_001108205	chr9:10413558-10413617	Rsph9	Rattus norvegicus radial spoke head 9 homolog (Chlamydomonas) (Rsph9), mRNA [NM_001108205]	GO:0035083|GO:0003341	NM_001108205	Rn.98420	316238	radial spoke head 9 homolog (Chlamydomonas)	1063.2	276.241	9.51749	8.74515	1144.45	933.671	1111.49	436.686	192.59	199.447	10.0354	8.46279	10.0543	9.70483	8.17081	8.35982
A_64_P064498	0.0169365	2.08885	up	XM_001061848	chr2:5794951-5795010	LOC684998	PREDICTED: Rattus norvegicus hypothetical protein LOC684998 (LOC684998), mRNA [XM_001061848]		XM_001061848	Rn.225689	684998	hypothetical protein LOC684998	384.194	109.666	8.09376	7.38937	447.699	395.542	309.34	137.129	90.6576	101.211	8.718	7.31433	8.24894	7.85182	7.01003	7.30627
A_64_P155311	0.0429786	3.6697	up	NM_001106984	chr10:13247714-13247655	Prss22	Rattus norvegicus protease, serine, 22 (Prss22), mRNA [NM_001106984]	GO:0004252|GO:0006508|GO:0008233	NM_001106984	Rn.137172	302971	protease, serine, 22	1131.84	536.753	9.42407	9.75396	1544.52	420.607	1430.38	850.479	419.755	340.025	10.4661	7.38488	10.4213	10.6932	9.37781	9.19086
A_44_P374733	0.00114478	7.73352	up	NM_013047	chr7:80095310-80095369	Trhr	Rattus norvegicus thyrotropin releasing hormone receptor (Trhr), mRNA [NM_013047]	GO:0090073|GO:0009986|GO:0005886|GO:0004997|GO:0004872|GO:0016021|GO:0007204|GO:0042803	NM_013047	Rn.9962	25570	thyrotropin releasing hormone receptor	236.235	70.6048	7.3003	6.10832	277.925	85.3425	345.437	158.674	17.9727	35.1683	8.04028	5.45174	8.40889	8.09045	4.56863	5.66589
A_44_P386383	0.000887806	3.00912	up	NM_133289	chr3:48438910-48438851	Scn9a	Rattus norvegicus sodium channel, voltage-gated, type IX, alpha (Scn9a), mRNA [NM_133289]	GO:0005244|GO:0043179|GO:0005248|GO:0009636|GO:0009791|GO:0031402|GO:0055085|GO:0019228|GO:0006954|GO:0016020|GO:0001518|GO:0016021|GO:0048266|GO:0006811	NM_133289	Rn.88082	78956	sodium channel, voltage-gated, type IX, alpha	299.881	90.987	7.76669	7.02875	321.291	222.247	356.106	138.692	73.7008	60.568	8.25736	6.59362	8.44908	7.87072	6.70369	6.51183
A_64_P092026	0.000623101	2.00667	up	NM_012863	chr12:10747968-10747909	Bhlha15	Rattus norvegicus basic helix-loop-helix family, member a15 (Bhlha15), mRNA [NM_012863]	GO:0006355|GO:0019722|GO:0048312|GO:0006851|GO:0007267|GO:0005634|GO:0042593|GO:0003677|GO:0042803|GO:0007186|GO:0045944|GO:0007030|GO:0048469	NM_012863	Rn.9897	25334	basic helix-loop-helix family, member a15	127.373	51.3112	6.60863	6.15238	115.475	143.594	123.05	75.6581	39.6253	38.6501	6.82912	6.07365	6.92314	6.89648	5.74995	5.81072
A_64_P117139	0.0222805	6.09747	up	NM_001109210	chr3:162914195-162914136	Cbln4	Rattus norvegicus cerebellin 4 precursor (Cbln4), mRNA [NM_001109210]		NM_001109210	Rn.75276	499947	cerebellin 4 precursor	6783.95	1052.01	12.0082	10.3293	3832.74	4315.11	12204	2340.36	343.015	472.655	11.7516	10.8312	13.4418	12.2252	9.07616	9.68666
A_44_P197350	0.0177475	2.30704	up	NM_001014132	chr13:109009779-109009720	Traf3ip3	Rattus norvegicus TRAF3 interacting protein 3 (Traf3ip3), mRNA [NM_001014132]		NM_001014132	Rn.29176	360900	TRAF3 interacting protein 3	1084.55	340.006	9.52381	9.13827	1430.94	923.596	899.107	427.999	364.613	227.406	10.3632	8.44421	9.76405	9.67495	9.16729	8.57256
A_64_P018766	0.00427115	6.11298	up	NM_001033955	chr1:172686262-172686203	Calca	Rattus norvegicus calcitonin-related polypeptide alpha (Calca), transcript variant 2, mRNA [NM_001033955]	GO:0009408|GO:0010523|GO:0008016|GO:0005615|GO:0032757|GO:0005622|GO:0001984|GO:0007218|GO:0051482|GO:0043025|GO:0005184|GO:0001944|GO:0007566|GO:0007568|GO:0045651|GO:0045785|GO:0002027|GO:0043542|GO:0007189|GO:0045892|GO:0007631|GO:0030424|GO:0032730|GO:0043005|GO:0005634|GO:0045776|GO:0007204|GO:0045778|GO:0045779|GO:0005829|GO:0032147|GO:0007190|GO:0005737|GO:0030279|GO:0006954|GO:0045986|GO:…	NM_001033955	Rn.90085	24241	calcitonin-related polypeptide alpha	1892.4	445.28	10.3244	8.95279	2024.19	1465.51	2187.52	1010.97	130.19	194.679	10.843	9.10854	11.0218	10.9689	7.57189	8.31759
A_64_P068252	0.00737615	2.01091	up	XM_002726698	chr6:23874561-23874502	Fam179a	Uncharacterized protein [Source:UniProtKB/TrEMBL;Acc:D4A1L0] [ENSRNOT00000036374]	GO:0005488	XM_002726698	Rn.214074	313892	family with sequence similarity 179, member A	277.371	99.4903	7.66665	7.24579	311.24	256.59	264.283	119.414	88.26	90.7966	8.21181	6.75876	8.02936	7.63924	6.96426	7.13386
A_64_P011045	0.00360424	2.57102	up	NM_053506	chr3:169155044-169154985	Hrh3	Rattus norvegicus histamine receptor H3 (Hrh3), mRNA [NM_053506]	GO:0050679|GO:0014070|GO:0014061|GO:0005886|GO:0004930|GO:0014050|GO:0014053|GO:0045776|GO:0004969|GO:0007194|GO:0007204|GO:0014063|GO:0050890|GO:0042756|GO:0007420|GO:0043209|GO:0008144|GO:0042755|GO:0004872|GO:0007613|GO:0016021|GO:0007612|GO:0019717	NM_053506	Rn.7617	85268	histamine receptor H3	20385.3	7680.38	13.7993	13.6757	24244.8	12206.4	24704.7	11834.6	6248.32	4958.22	14.3438	12.625	14.4291	14.4831	13.3357	13.2082
A_64_P101804	0.0171862	2.10439	up	NM_017089	chrX:87175892-87175951	Efnb1	Rattus norvegicus ephrin B1 (Efnb1), mRNA [NM_017089]	GO:0005515|GO:0048013|GO:0001755|GO:0045202|GO:0005634|GO:0007275|GO:0030154|GO:0007399|GO:0009880|GO:0005737|GO:0046875|GO:0016020|GO:0007411|GO:0042102|GO:0045121|GO:0016021	NM_017089	Rn.44398	25186	ephrin B1	1720.84	479.456	10.2053	9.69986	2003.16	1515.97	1643.38	541.019	467.72	429.629	10.8306	9.16611	10.6191	10.0181	9.54333	9.53815
A_44_P1055271	0.0368192	2.12368	up	XM_002725105	chr15:33638720-33638779	Lrrc16b	Leucine-rich repeat-containing protein 16B [Source:UniProtKB/Swiss-Prot;Acc:Q5XHY1] [ENSRNOT00000032252]		XM_002725105	Rn.201786	361041	leucine rich repeat containing 16B	1466.4	300.231	9.97029	8.96299	1416.98	1834.08	1148.14	398.892	269.104	232.698	10.3484	9.46065	10.1018	9.57954	8.699	8.61042
A_64_P107851	0.00335981	2.15797	up	NM_001011966	chr4:5959048-5959107	Smarcd3	Rattus norvegicus SWI/SNF related, matrix associated, actin dependent regulator of chromatin, subfamily d, member 3 (Smarcd3), mRNA [NM_001011966]	GO:0071565|GO:0003139|GO:0005102|GO:0043393|GO:0035257|GO:0005634|GO:0005575|GO:0071564|GO:0003219|GO:0006351|GO:0042692|GO:0003674|GO:0008150|GO:0003007|GO:0045893|GO:0008134	NM_001011966	Rn.20043	296732	SWI/SNF related, matrix associated, actin dependent regulator of chromatin, subfamily d, member 3	2201.24	602.877	10.5777	10.0214	2552.04	2166.01	1885.68	775.069	534.822	498.74	11.1756	9.73296	10.8246	10.5631	9.73432	9.76697
A_64_P002191	0.0216166	3.0045	up	NM_019265	chr8:124724553-124724494	Scn11a	Rattus norvegicus sodium channel, voltage-gated, type XI, alpha (Scn11a), mRNA [NM_019265]	GO:0005515|GO:0030424|GO:0005244|GO:0005886|GO:0044299|GO:0005248|GO:0001518|GO:0016021|GO:0006814|GO:0055085|GO:0006811	NM_019265	Rn.30023	29701	sodium channel, voltage-gated, type XI, alpha	181.548	109.31	7.04115	7.2676	213.039	95.1903	236.414	180.754	72.356	74.8195	7.68367	5.57918	7.86059	8.29954	6.67438	6.82887
A_64_P141747	0.042335	2.48051	up	NM_001106825	chr8:62466255-62466196	RGD1311874	Rattus norvegicus hypothetical LOC300751 (RGD1311874), mRNA [NM_001106825]		NM_001106825	Rn.163007	300751	hypothetical LOC300751	135.359	50.21	6.63127	5.90998	114.868	185.573	105.636	94.907	33.4999	22.2232	6.82115	6.37903	6.69363	7.26305	5.49599	4.9709
A_64_P014096	0.00443138	3.38298	up	NM_024394	chr8:52161234-52161175	Htr3a	Rattus norvegicus 5-hydroxytryptamine (serotonin) receptor 3a (Htr3a), mRNA [NM_024394]	GO:0005232|GO:0030424|GO:0005230|GO:0030054|GO:0005886|GO:0045202|GO:0007268|GO:0051378|GO:0042220|GO:0007210|GO:0004993|GO:0005737|GO:0071363|GO:0005887|GO:0045211|GO:0005249|GO:0043025|GO:0004872|GO:0005216|GO:0006811	NM_024394	Rn.55109	79246	5-hydroxytryptamine (serotonin) receptor 3a	1697.05	662.806	10.1279	10.0349	2125.05	1040.26	1925.83	1117.93	470.344	400.142	10.9113	8.62042	10.8518	11.1184	9.55248	9.43374
A_43_P21313	0.0348772	2.40069	up	NM_001011922	chr17:29352407-29352466	Nedd9	Rattus norvegicus neural precursor cell expressed, developmentally down-regulated 9 (Nedd9), mRNA [NM_001011922]	GO:0000922|GO:0005634	NM_001011922	Rn.8730	291044	neural precursor cell expressed, developmentally down-regulated 9	715.686	317.298	8.92834	9.04541	923.268	485.818	737.972	415.118	291.447	245.328	9.72417	7.56535	9.49551	9.63612	8.81962	8.68048
A_64_P030604	0.00219134	4.2642	up	NM_031807	chr8:91079180-91079239	Tpbg	Rattus norvegicus trophoblast glycoprotein (Tpbg), mRNA [NM_031807]	GO:0005737|GO:0016020|GO:0005783|GO:0016021	NM_031807	Rn.43122	83684	trophoblast glycoprotein	1075.47	297.229	9.48298	8.68077	1006.89	729.689	1489.82	555.706	131.817	204.163	9.85212	8.12276	10.4741	10.0578	7.58987	8.39458
A_64_P084110	0.00419816	2.33635	up		chr10:041424694-041424635								1189.67	349.599	9.6704	9.18613	1471.95	1073.75	1023.3	458.854	320.531	269.413	10.4045	8.66234	9.94434	9.77232	8.96904	8.81703
A_64_P162140	0.0275345	2.36032	up	NM_001044295	chr1:26951316-26951375	Tpd52l1	Rattus norvegicus tumor protein D52-like 1 (Tpd52l1), mRNA [NM_001044295]	GO:0048471|GO:0005737|GO:0046982|GO:0043406|GO:0006919|GO:0006309|GO:0000086|GO:0046330|GO:0006917|GO:0008656|GO:0042803|GO:0042802	NM_001044295	Rn.24825	689256	tumor protein D52-like 1	966.296	230.193	9.33468	8.43851	905.491	1328.8	664.594	376.533	166.025	148.021	9.69832	8.96704	9.33869	9.48125	7.94039	7.89388
A_44_P289080	0.0453282	2.06948	up	NM_017336	chr4:174586267-174586326	Ptpro	Rattus norvegicus protein tyrosine phosphatase, receptor type, O (Ptpro), mRNA [NM_017336]	GO:0035335|GO:0004725|GO:0007399	NM_017336	Rn.10163	50677	protein tyrosine phosphatase, receptor type, O	1655.76	714.442	10.1368	10.286	1998.76	1347.16	1621.35	898.87	595.495	648.962	10.8279	8.98497	10.5974	10.7827	9.91168	10.1636
A_64_P069988	0.025852	2.07787	up	NM_017275	chrX:159555584-159555525	Pnck	Rattus norvegicus pregnancy upregulated non-ubiquitously expressed CaM kinase (Pnck), mRNA [NM_017275]	GO:0005516|GO:0005737|GO:0000166|GO:0005634|GO:0004683|GO:0005524|GO:0005954	NM_017275	Rn.11178	29660	pregnancy upregulated non-ubiquitously expressed CaM kinase	29561.4	13748.7	14.379	14.5256	35154.3	18736.9	34793.1	19625.2	11351.7	10269.2	14.8762	13.3381	14.9226	15.1407	14.1845	14.2516
A_44_P508066	0.0126713	2.76055	up	NM_053601	chr3:148271610-148271669	Nnat	Rattus norvegicus neuronatin (Nnat), transcript variant 1, mRNA [NM_053601]	GO:0032880|GO:0005737|GO:0007420|GO:0030182|GO:0032024|GO:0007275|GO:0009749	NM_053601	Rn.5785	94270	neuronatin	80116.4	26490.8	15.9746	15.1431	101861	61024.7	77463.2	51320.1	11629.2	16523.1	16.4502	15.3409	16.1327	16.291	14.2157	14.9226
A_64_P142625	0.0251067	6.76915	up	NM_001079890	chr4:172006211-172006270	Gprc5a	Rattus norvegicus G protein-coupled receptor, family C, group 5, member A (Gprc5a), mRNA [NM_001079890]	GO:0005794|GO:0005886	NM_001079890	Rn.23566	312790	G protein-coupled receptor, family C, group 5, member A	837.776	128.775	9.11168	7.16035	1251.55	524.109	737.672	259.648	31.1344	95.5417	10.1715	7.66884	9.49465	8.88031	5.38785	7.21289
A_64_P102880	0.00333484	3.26922	up	NM_001039259	chr11:70094529-70094470	Zdhhc19	Rattus norvegicus zinc finger, DHHC-type containing 19 (Zdhhc19), mRNA [NM_001039259]	GO:0008270|GO:0046872	NM_001039259	Rn.48042	288045	zinc finger, DHHC-type containing 19	12107.9	3512.42	12.9428	12.5481	17981.4	6166.78	12175.6	5487.15	2768.68	2281.43	13.9313	11.4589	13.4381	13.4303	12.1482	12.0657

## Sheet: fluoxetine vs blank_down
# Fold-Change cut-off: 2.0 # P-value cut-off: 0.05 # Condition pairs: fluoxetine vs blank # Column A: ProbeName, it represents probe name. # Column B: p, P-value, P-value calculated from t-test. # Column C: FC(abs), the absolute ratio (no log scale) of normalized intensities between two conditions. # Column D: Regulation, it depicts which group has greater or lower intensity values wrt other grou…
fluoxetine vs blank 2 fold down regulated genes
	P-value	Fold change and Regulation		Annotations									Group--Raw Intensity		Group--Normalized Intensity		Raw Intensity						Normalized Intensity
ProbeName	p	FC (abs)	Regulation	GenbankAccession	GenomicCoordinates	GeneSymbol	Description	Go	RefSeqAccession	UniGeneID	EntrezGeneID	GeneName	fluoxetine(raw)	blank(raw)	fluoxetine(normalized)	blank(normalized)	[18_8, fluoxetine](raw)	[21_20, blank](raw)	[24_14, fluoxetine](raw)	[2_26, fluoxetine](raw)	[3_1, blank](raw)	[6_25, blank](raw)	[18_8, fluoxetine](normalized)	[21_20, blank](normalized)	[24_14, fluoxetine](normalized)	[2_26, fluoxetine](normalized)	[3_1, blank](normalized)	[6_25, blank](normalized)
A_42_P712297	0.0292649	2.10313	down	NM_001135583	chr19:41268453-41268394	Fa2h	Rattus norvegicus fatty acid 2-hydroxylase (Fa2h), mRNA [NM_001135583]	GO:0006665|GO:0005792|GO:0016020|GO:0005783|GO:0016491|GO:0006810|GO:0005789|GO:0006633|GO:0016021|GO:0022900|GO:0046872|GO:0020037	NM_001135583	Rn.67886	307855	fatty acid 2-hydroxylase	4915.75	3294.68	11.58	12.4858	3215.23	9223.84	2308.19	1854.85	3898.99	4130.21	11.5003	12.1366	11.1032	11.8864	12.6491	12.9218
A_44_P776423	0.00898672	2.10433	down	NM_001017386	chr1:246234753-246234694	Opalin	Rattus norvegicus oligodendrocytic myelin paranodal and inner loop protein (Opalin), mRNA [NM_001017386]	GO:0005794|GO:0016021	NM_001017386	Rn.25053	361757	oligodendrocytic myelin paranodal and inner loop protein	13289.6	8639.29	13.1415	13.8563	7905.63	23209.6	8753.49	4414.24	10414.1	11089.5	12.7887	13.6717	12.9641	13.1338	14.0618	14.3733
A_64_P067749	0.0175722	2.03585	up	NM_012659	chr11:79126157-79126216	Sst	Rattus norvegicus somatostatin (Sst), mRNA [NM_012659]	GO:0030334|GO:0009408|GO:0005179|GO:0042493|GO:0043025|GO:0010243|GO:0001101|GO:0005576|GO:0048545|GO:0006972|GO:0043200|GO:0005615	NM_012659	Rn.34418	24797	somatostatin	7219.92	3113.46	11.9789	12.4059	42476.4	28436.9	46774.4	30232.2	13175.3	14669.3	15.1749	13.9935	15.366	15.6794	14.4015	14.7485
A_44_P317600	0.010099	2.87471	up	NM_012612	chr5:165074636-165074695	Nppa	Rattus norvegicus natriuretic peptide precursor A (Nppa), mRNA [NM_012612]	GO:0032868|GO:0030308|GO:0048471|GO:0005102|GO:0005576|GO:0005634|GO:0051428|GO:0042629|GO:0042312|GO:0005737|GO:0050880|GO:0005179|GO:0050891|GO:0006182|GO:0008217|GO:0007168|GO:0050878	NM_012612	Rn.2004	24602	natriuretic peptide precursor A	1347.71	433.53	9.30887	9.44792	547.327	279.224	476.526	312.615	163.037	130.154	8.99976	6.86535	8.87238	9.17671	7.91448	7.69878
A_42_P538527	0.0402564	3.63187	up	NM_001108885	chr18:13167904-13167845	Klhl14	Rattus norvegicus kelch-like 14 (Drosophila) (Klhl14), mRNA [NM_001108885]		NM_001108885	Rn.39343	364823	kelch-like 14 (Drosophila)	20572.5	9632.84	13.4999	14.0349	843.227	225.705	1001.07	381.705	197.649	232.146	9.59963	6.61266	9.90975	9.50317	8.20979	8.60796
A_42_P768355	0.0307604	2.04001	up	NM_057130	chr12:39520607-39520548	Hrk	Rattus norvegicus harakiri, BCL2 interacting protein (contains only BH3 domain) (Hrk), mRNA [NM_057130]	GO:0032464|GO:0005515|GO:0043525|GO:0090200|GO:0006915|GO:0042981|GO:0051365	NM_057130	Rn.89639	117271	harakiri, BCL2 interacting protein (contains only BH3 domain)	2769.22	687.157	10.1611	10.0046	1435.72	1046.51	1146.99	371.633	338.466	332.953	10.3674	8.62882	10.0997	9.4574	9.05653	9.15344
A_42_P764359	0.0316419	2.06488	down	NM_145086	chr4:96909147-96909206	Serbp1	Rattus norvegicus Serpine1 mRNA binding protein 1 (Serbp1), mRNA [NM_145086]	GO:0048471|GO:0005737|GO:0005886|GO:0003723|GO:0005634|GO:0003730|GO:0045767	NM_145086	Rn.203108	246303	Serpine1 mRNA binding protein 1	7973.51	3508.02	12.1457	12.6319	1260.52	8505.14	1331.77	880.058	1372.08	1353.3	10.1814	12.0017	10.3157	10.7472	11.1148	11.2659
A_64_P090035	0.0490545	5.80426	down		chr1:070639394-070639453								1057.22	1219.63	9.15335	10.488	5124.1	9482.44	1147.1	818.895	10438.1	10370.6	12.1591	12.1759	10.1005	10.6394	14.0664	14.2681
A_64_P033895	0.00978408	2.15885	up	NM_001126084	chr19:11300191-11300132	Mt4	Rattus norvegicus metallothionein 4 (Mt4), mRNA [NM_001126084]	GO:0006875|GO:0046872	NM_001126084	Rn.1675	498911	metallothionein 4	351.793	159.781	7.55557	7.75081	241.501	231.376	280.195	105.914	87.4237	59.4627	7.85603	6.64001	8.11125	7.43746	6.95058	6.48335
A_44_P215075	0.00997022	2.35103	up	NM_012667	chr4:116780051-116780110	Tacr1	Rattus norvegicus tachykinin receptor 1 (Tacr1), mRNA [NM_012667]	GO:0014070|GO:0009408|GO:0010996|GO:0070474|GO:0007218|GO:0002118|GO:0007611|GO:0045760|GO:0032355|GO:0050679|GO:0008306|GO:0002526|GO:0009986|GO:0007616|GO:0004930|GO:0010193|GO:0050671|GO:0006950|GO:0007217|GO:0043278|GO:0032230|GO:0060083|GO:0032224|GO:0046878|GO:0051496|GO:0016496|GO:0035815|GO:0032570|GO:0005886|GO:0045471|GO:0014910|GO:0045777|GO:0007204|GO:0045778|GO:0030425|GO:0071944|GO:…	NM_012667	Rn.89609	24807	tachykinin receptor 1	511.632	140.362	7.68402	7.74576	191.106	178.959	138.944	146.18	49.8995	58.0592	7.52252	6.33216	7.09964	7.9577	6.10162	6.44619
A_44_P596424	0.00049139	2.95662	up		chr5:105425357-105425416		SFR488180 allatotropin {Spodoptera frugiperda} (exp=-1; wgp=0; cg=0), partial (13%) [TC642059]						7269.68	2548.19	12.0189	12.1289	643.041	615.398	715.101	332.043	123.099	146.025	9.21981	7.89076	9.45074	9.27042	7.48218	7.87619
A_42_P674843	0.00382913	2.78868	down	NM_001008880	chr8:48106487-48106546	Scn4b	Rattus norvegicus sodium channel, voltage-gated, type IV, beta (Scn4b), mRNA [NM_001008880]	GO:0005244|GO:0005886|GO:0005248|GO:0001518|GO:0016021|GO:0006814|GO:0006811	NM_001008880	Rn.22230	315611	sodium channel, voltage-gated, type IV, beta	12319.8	4081.6	12.7711	12.787	780.393	4387.82	856.66	266.027	1267.56	929.412	9.48665	10.858	9.69545	8.92702	10.997	10.6929
A_42_P577421	0.0027708	2.41468	up	NM_001106819	chr8:51871650-51871591	Nnmt	Rattus norvegicus nicotinamide N-methyltransferase (Nnmt), mRNA [NM_001106819]	GO:0003674|GO:0042493|GO:0031100|GO:0008168|GO:0010243|GO:0005625|GO:0016740	NM_001106819	Rn.15755	300691	nicotinamide N-methyltransferase	1201.22	582.524	9.16606	9.9695	495.724	497.102	498.368	316.149	126.664	164.761	8.86223	7.59549	8.93986	9.19203	7.5275	8.05564
A_64_P039737	0.00286655	2.94127	up	NM_001130508	chr7:114506633-114506692	Scx	Rattus norvegicus scleraxis (Scx), mRNA [NM_001130508]	GO:0046982|GO:0045944|GO:0003677	NM_001130508	Rn.198233	680712	scleraxis	430.432	165.578	7.65639	7.94322	562.766	627.084	620.174	280.84	131.086	90.4757	9.04046	7.90968	9.24395	9.00348	7.58187	7.127
A_42_P779687	0.00426479	2.02706	down	DQ119821	chr3:39821109-39821050	Ermn	Ermin [Source:UniProtKB/Swiss-Prot;Acc:Q5RJL0] [ENSRNOT00000034449]	GO:0033269|GO:0031344|GO:0005737|GO:0051015|GO:0043209|GO:0008360|GO:0043025|GO:0033270|GO:0007015|GO:0030175|GO:0005856|GO:0001763		Rn.20243	295619	ermin, ERM-like protein	18765	6320.05	13.4211	13.4775	8206.7	27883.2	7401.52	3326.03	6772.63	8176.2	12.837	13.9648	12.7354	12.7245	13.444	13.9462
A_44_P384017	0.0342941	2.28142	up	NM_031688	chr16:10026283-10026224	Sncg	Rattus norvegicus synuclein, gamma (breast cancer-specific protein 1) (Sncg), mRNA [NM_031688]	GO:0030424|GO:0008344|GO:0048471|GO:0005737|GO:0005815|GO:0007422|GO:0043025|GO:0005819|GO:0046928|GO:0043679|GO:0005856|GO:0014059	NM_031688	Rn.2883	64347	synuclein, gamma (breast cancer-specific protein 1)	1494.81	478.515	9.14027	9.22627	844.046	576.887	404.871	230.354	117.882	176.351	9.60273	7.79462	8.63452	8.70751	7.42194	8.15841
A_44_P205869	0.0145099	2.01338	up	NM_138891	chr2:152176440-152176381	Gpr149	Rattus norvegicus G protein-coupled receptor 149 (Gpr149), mRNA [NM_138891]	GO:0005886|GO:0004930|GO:0004872|GO:0016021	NM_138891	Rn.96392	192251	G protein-coupled receptor 149	266.027	97.6612	6.50601	7.21632	843.745	740.47	862.73	392.978	278.022	290.677	9.60108	8.14219	9.7064	9.54904	8.74583	8.93962
A_64_P130184	0.000620635	2.40812	up	NM_017207	chr10:48786080-48786139	Trpv2	Rattus norvegicus transient receptor potential cation channel, subfamily V, member 2 (Trpv2), mRNA [NM_017207]	GO:0005515|GO:0030424|GO:0009408|GO:0005886|GO:0045773|GO:0090280|GO:0009266|GO:0005622|GO:0005737|GO:0034220|GO:0006812|GO:0006811|GO:0042470|GO:0005262|GO:0005261|GO:0009986|GO:0032584|GO:0044295|GO:0055085|GO:0044297|GO:0012505|GO:0016020|GO:0070588|GO:0016021|GO:0005216	NM_017207	Rn.206528	29465	transient receptor potential cation channel, subfamily V, member 2	4367.96	5687.86	10.998	12.71	2529.78	2584.98	3170.26	1328.02	668.553	678.094	11.1664	10.0075	11.5626	11.3747	10.0751	10.2175
A_44_P167930	0.0122257	2.29891	down	NM_012720	chr8:125143743-125143802	Mobp	Rattus norvegicus myelin-associated oligodendrocyte basic protein (Mobp), mRNA [NM_012720]	GO:0005739|GO:0048471|GO:0005737|GO:0005730|GO:0019911|GO:0005634|GO:0043231|GO:0007399	NM_012720	Rn.91185	25037	myelin-associated oligodendrocyte basic protein	485.97	148.336	7.61296	7.76654	4048.2	15302.3	2309.28	1795.97	3665.44	3878.98	11.8318	13.0002	11.1049	11.8391	12.5504	12.828
A_64_P067000	0.00606583	2.24078	down	NM_001108721	chr6:127473367-127473308	Prima1	Rattus norvegicus proline rich membrane anchor 1 (Prima1), mRNA [NM_001108721]	GO:0030054|GO:0005886|GO:0031226|GO:0051649|GO:0045202|GO:0016021|GO:0043495|GO:0042135|GO:0019899	NM_001108721	Rn.152596	690195	proline rich membrane anchor 1	922.726	478.444	8.77424	9.67099	478.304	3111.77	453.054	241.837	473.949	584.804	8.81413	10.3157	8.79677	8.77827	9.56045	10.005
A_64_P061677	0.0124886	2.54099	up	NM_001100724	chr8:114214973-114214914	Camp	Rattus norvegicus cathelicidin antimicrobial peptide (Camp), mRNA [NM_001100724]	GO:0008284|GO:0051873|GO:0050830|GO:0042581|GO:0042995|GO:0005615|GO:0045766|GO:0003674|GO:0050829|GO:0005737|GO:0071222|GO:0071356|GO:0071347|GO:0001934|GO:0071354|GO:0044130|GO:0071224|GO:0044140	NM_001100724	Rn.33146	316010	cathelicidin antimicrobial peptide	1306.84	428.4	8.94853	9.44483	304.822	255.127	269.53	267.011	97.4215	98.0839	8.18109	6.75349	8.05398	8.93062	7.12323	7.25278
A_64_P024035	0.00229692	2.30336	up	NM_001012352	chr16:64952359-64952300	Dusp26	Rattus norvegicus dual specificity phosphatase 26 (putative) (Dusp26), mRNA [NM_001012352]	GO:0005739|GO:0005737|GO:0006470|GO:0005794|GO:0016787|GO:0005634|GO:0008138|GO:0004725	NM_001012352	Rn.22231	306527	dual specificity phosphatase 26 (putative)	4656.35	1485.15	11.1222	11.3733	21582.6	19279.4	22106.6	9926.75	4597.2	3900.04	14.1877	13.3806	14.2819	14.2577	12.8974	12.8381
A_64_P074471	0.00534857	2.67283	down	NM_012720	chr8:125135770-125135829	Mobp	Rattus norvegicus myelin-associated oligodendrocyte basic protein (Mobp), mRNA [NM_012720]	GO:0005739|GO:0048471|GO:0005737|GO:0005730|GO:0019911|GO:0005634|GO:0043231|GO:0007399	NM_012720	Rn.91185	25037	myelin-associated oligodendrocyte basic protein	2014.16	3261.9	9.87425	11.9608	1489.7	8268.12	942.526	727.066	1868	1495.77	10.42	11.9544	9.82646	10.4674	11.5832	11.4314
A_42_P600870	0.0339923	2.09787	up	NM_001171802	chr5:27291392-27291451	LOC500413	Rattus norvegicus hypothetical protein LOC500413 (LOC500413), mRNA [NM_001171802]	GO:0016020|GO:0005783|GO:0005789|GO:0016021	NM_001171802	Rn.23267	500413	hypothetical protein LOC500413	214.511	86.6866	6.47284	6.99726	2447.09	1856.32	2900.25	1005.19	866.99	742.356	11.1172	9.48035	11.4224	10.9559	10.441	10.3674
A_42_P621872	0.00285495	4.33317	down	NM_172091	chr10:109929476-109929535	Gcgr	Rattus norvegicus glucagon receptor (Gcgr), transcript variant 2, mRNA [NM_172091]	GO:0009755|GO:0007186|GO:0005886|GO:0071377|GO:0007188|GO:0016021|GO:0007189|GO:0017046|GO:0006887|GO:0004967|GO:0005768	NM_172091	Rn.11225	24953	glucagon receptor	8852.74	8567.57	12.4234	13.6525	58.1951	612.24	58.8247	26.7344	179.975	96.9405	5.82714	7.88338	5.80662	5.20259	8.06382	7.23542
A_44_P506980	0.0290274	2.10561	up	NM_022293	chr6:124175968-124176027	Kcnk13	Rattus norvegicus potassium channel, subfamily K, member 13 (Kcnk13), mRNA [NM_022293]	GO:0005244|GO:0016020|GO:0005267|GO:0016021|GO:0006813|GO:0006811	NM_022293	Rn.53793	64120	potassium channel, subfamily K, member 13	2555.85	3607.78	10.2183	11.9731	1248.62	871.097	1166.18	414.93	341.941	357.891	10.1692	8.36528	10.1208	9.63532	9.07209	9.26526
A_44_P465329	0.0295669	2.40421	down	NM_012798	chr3:115167574-115167515	Mal	Rattus norvegicus mal, T-cell differentiation protein (Mal), mRNA [NM_012798]	GO:0005622|GO:0016020|GO:0005783|GO:0042552|GO:0045121|GO:0019911|GO:0016021|GO:0006917|GO:0006886|GO:0000300	NM_012798	Rn.10174	25263	mal, T-cell differentiation protein	92.1635	36.9002	5.45342	5.65404	844.881	6054.2	634.118	373.992	729.026	820.941	9.60411	11.43	9.27144	9.47046	10.1968	10.5159
A_64_P071332	0.0120492	2.67147	down	NM_030990	chrX:124500558-124500617	Plp1	Rattus norvegicus proteolipid protein 1 (Plp1), mRNA [NM_030990]	GO:0022010|GO:0042552|GO:0008366|GO:0010628|GO:0016020|GO:0005198|GO:0005887|GO:0007229|GO:0042759|GO:0043209|GO:0010001|GO:0019911|GO:0048469	NM_030990	Rn.4550	24943	proteolipid protein 1	3102.73	1008.03	10.4439	10.779	10821.6	44578.1	6317.77	5526.21	11393.3	11979	13.2229	14.764	12.5128	13.44	14.1921	14.4726
A_42_P685330	0.00279361	2.09877	up	NM_001127531	chrX:51329689-51329630	Ap1s2	Rattus norvegicus adaptor-related protein complex 1, sigma 2 subunit (Ap1s2), mRNA [NM_001127531]	GO:0008150|GO:0003674|GO:0008565|GO:0006892|GO:0005575|GO:0016192|GO:0006886|GO:0030117|GO:0016044|GO:0005829	NM_001127531	Rn.17309	302671	adaptor-related protein complex 1, sigma 2 subunit	6631.02	2201.21	11.6784	11.8217	5883.98	5598.93	6640.01	2047.7	1455.68	1363.17	12.3745	11.2854	12.581	12.0282	11.2103	11.2795
A_44_P464502	0.0343802	2.45993	down	NM_017009	chr10:92060894-92060835	Gfap	Rattus norvegicus glial fibrillary acidic protein (Gfap), mRNA [NM_017009]	GO:0005882|GO:0045109|GO:0045103|GO:0031102|GO:0009611|GO:0005624|GO:0060291|GO:0051580|GO:0042995|GO:0044297|GO:0005737|GO:0005178|GO:0010625|GO:0005198|GO:0014002|GO:0030198|GO:0044464|GO:0060020|GO:0005200|GO:0010977|GO:0019900	NM_017009	Rn.91512	24387	glial fibrillary acidic protein	783.854	456.796	8.64827	9.5475	506.587	3286.25	406.69	461.83	1095.18	592.844	8.89153	10.3961	8.64002	9.78232	10.7919	10.0218
A_64_P057594	0.0301002	2.3019	up	NM_019315	chr2:181860388-181860447	Kcnn3	Rattus norvegicus potassium intermediate/small conductance calcium-activated channel, subfamily N, member 3 (Kcnn3), mRNA [NM_019315]	GO:0005516|GO:0005886|GO:0016021|GO:0015269|GO:0006813|GO:0005216|GO:0042802|GO:0016286|GO:0006811	NM_019315	Rn.10840	54263	potassium intermediate/small conductance calcium-activated channel, subfamily N, member 3	5376.87	1642.76	11.4866	11.4776	1533.46	1014.94	1601.15	744.604	512.282	468.536	10.4606	8.58428	10.5795	10.5021	9.67332	9.67612
A_44_P609518	0.0100193	2.1886	up	NM_001109259	chr5:6481909-6481850	RGD1564053	Rattus norvegicus similar to hypothetical protein (RGD1564053), transcript variant 1, mRNA [NM_001109259]	GO:0007165|GO:0008603	NM_001109259	Rn.228287	500390	similar to hypothetical protein	4732.83	4403.49	11.0439	12.3922	864.3	857.851	1096.03	399.74	239.341	304.426	9.63118	8.33832	10.0337	9.58116	8.513	9.00466
A_43_P12768	0.0260803	2.11403	down	NM_053328	chr4:144145007-144145066	Bhlhe40	Rattus norvegicus basic helix-loop-helix family, member e40 (Bhlhe40), mRNA [NM_053328]	GO:0005794|GO:0048168|GO:0009649|GO:0005730|GO:0007623|GO:0009416|GO:0005634|GO:0045892|GO:0003677|GO:0007399	NM_053328	Rn.81055	79431	basic helix-loop-helix family, member e40	4901.92	4047.66	11.5246	12.6594	488.887	3473.83	471.202	224.109	461.01	449.215	8.84745	10.479	8.85344	8.66234	9.51547	9.60878
A_64_P057134	0.0254537	3.14714	down	XR_085647	chr16:60118962-60118903	RGD1565014	PREDICTED: Rattus norvegicus similar to Low-density lipoprotein receptor-related protein 4 precursor (LDLR dan) (RGD1565014), miscRNA [XR_085647]		XR_085647	Rn.206257	290790	similar to Low-density lipoprotein receptor-related protein 4 precursor (LDLR dan)	693.882	316.889	8.53499	8.95927	553.81	6795.16	958.699	262.732	1056.59	742.152	9.01564	11.6196	9.8482	8.90363	10.7431	10.3669
A_64_P100579	0.0116789	3.57605	down	NM_012827	chr15:22283421-22283362	Bmp4	Rattus norvegicus bone morphogenetic protein 4 (Bmp4), mRNA [NM_012827]	GO:0033088|GO:0001656|GO:0010468|GO:0014070|GO:0001657|GO:0001658|GO:0033085|GO:0001654|GO:0003139|GO:0001759|GO:0009791|GO:0005615|GO:0007281|GO:0007224|GO:0007507|GO:0009888|GO:0032355|GO:0010942|GO:0001944|GO:0002320|GO:0030501|GO:0001707|GO:0001843|GO:0030509|GO:0021978|GO:0000122|GO:0005125|GO:0001649|GO:0003130|GO:0010595|GO:0001501|GO:0032967|GO:0007420|GO:0008083|GO:0008284|GO:0008285|GO:…	NM_012827	Rn.10318	25296	bone morphogenetic protein 4	212.222	92.8269	6.64715	7.10413	281.782	2447.36	148.723	103.436	289.677	398.106	8.06101	9.9363	7.19853	7.3973	8.80783	9.42781
A_64_P133286	0.00116435	2.24711	down	NM_001017386	chr1:246236946-246236887	Opalin	Rattus norvegicus oligodendrocytic myelin paranodal and inner loop protein (Opalin), mRNA [NM_001017386]	GO:0005794|GO:0016021	NM_001017386	Rn.25053	361757	oligodendrocytic myelin paranodal and inner loop protein	211.682	72.0742	6.31292	6.54701	89.7332	566.558	86.4558	58.1811	111.18	131.556	6.4513	7.76879	6.38865	6.46751	7.32739	7.71551
A_64_P162456	0.0320705	3.56829	up	NM_001008802	chr7:140541081-140541022	Krt1	Rattus norvegicus keratin 1 (Krt1), mRNA [NM_001008802]	GO:0008150|GO:0003674|GO:0016020|GO:0005886|GO:0005198|GO:0005529|GO:0005575|GO:0045095|GO:0001867	NM_001008802	Rn.31789	300250	keratin 1	139.841	81.1905	6.08894	6.87364	280.345	197.836	256.74	70.2073	25.8289	37.2369	8.05324	6.45748	7.98934	6.78117	5.10623	5.75434
A_43_P19279	0.0196396	2.46372	down	XM_343507	chr8:126588320-126588261	Lyzl4	Lysozyme C [Source:UniProtKB/TrEMBL;Acc:D4ABW7] [ENSRNOT00000026173]	GO:0016998|GO:0016798|GO:0008152|GO:0003796	XM_343507	Rn.46028	363168	lysozyme-like 4	51.8124	48.4794	4.80503	5.98346	2329.45	7807.3	2595.4	1181.16	5008.39	3206.74	11.0466	11.8524	11.2599	11.2108	13.0204	12.5469
A_44_P530131	0.0252635	2.06113	up	NM_001011984	chr6:127609609-127609550	Asb2	Rattus norvegicus ankyrin repeat and SOCS box-containing 2 (Asb2), mRNA [NM_001011984]	GO:0035556	NM_001011984	Rn.98677	299266	ankyrin repeat and SOCS box-containing 2	474.927	152.288	7.76852	7.77789	1405.14	1400.82	1023.54	353.93	261.164	273.471	10.3387	9.03875	9.9452	9.37951	8.65606	8.83827
A_42_P517083	0.000784329	3.14719	up	FQ212560	chr5:119132019-119132078		Rattus norvegicus TL0AAA52YK09 mRNA sequence. [FQ212560]			Rn.32617			9708.91	8444.67	12.1615	13.3788	2797.73	2064.27	2628.37	1094.33	385.668	514.028	11.3144	9.65198	11.2804	11.0894	9.25522	9.81479
A_44_P451120	0.0278067	2.03696	down	NM_139189	chr9:23511011-23511070	Lmbrd1	Rattus norvegicus LMBR1 domain containing 1 (Lmbrd1), mRNA [NM_139189]	GO:0031419|GO:0016020|GO:0006810|GO:0016021|GO:0005765	NM_139189	Rn.201860	246046	LMBR1 domain containing 1	140.101	92.4305	6.13744	7.06941	3063.22	16951.9	3905.4	2602.63	4123.16	3798.28	11.4331	13.1765	11.8275	12.3663	12.7361	12.7934
A_44_P608485	0.03475	4.13363	down	NM_001108135	chr8:38669620-38669561	Robo3	Rattus norvegicus roundabout homolog 3 (Drosophila) (Robo3), mRNA [NM_001108135]	GO:0030424|GO:0046982|GO:0007411|GO:0001764|GO:0042803	NM_001108135	Rn.45295	315564	roundabout homolog 3 (Drosophila)	362.619	70.2362	6.71421	6.61124	421.645	2202.89	547.112	227.919	2421.21	1009.75	8.62453	9.75876	9.07675	8.68965	11.9611	10.8133
A_42_P833096	0.000422849	3.27537	up	NM_053314	chr10:100515861-100515920	Kcnj16	Rattus norvegicus potassium inwardly-rectifying channel, subfamily J, member 16 (Kcnj16), mRNA [NM_053314]	GO:0005515|GO:0005242|GO:0005244|GO:0005886|GO:0016021|GO:0006813|GO:0006811	NM_053314	Rn.1989	29719	potassium inwardly-rectifying channel, subfamily J, member 16	215.87	131.848	6.87259	7.57297	1416.52	1124.32	1133.51	587.704	202.175	214.015	10.3478	8.72321	10.0834	10.151	8.24559	8.47845
A_64_P053785	0.013143	2.43406	up	NM_012739		Adra2a	Rattus norvegicus adrenergic, alpha-2A-, receptor (Adra2a), mRNA [NM_012739]	GO:0051044|GO:0050995|GO:0005886|GO:0090303|GO:0030818|GO:0045202|GO:0051379|GO:0031996|GO:0001819|GO:0031696|GO:0032870|GO:0042803|GO:0032147|GO:0051380|GO:0042596|GO:0005737|GO:0043406|GO:0032148|GO:0071881|GO:0071882|GO:0004872|GO:0071883|GO:0046676|GO:0004935|GO:0030335|GO:0046982|GO:0019901|GO:0004930|GO:0045741|GO:0035625|GO:0042593|GO:0004938|GO:0043235|GO:0006260|GO:0007165|GO:0032795|GO:…	NM_012739	Rn.170171	25083	adrenergic, alpha-2A-, receptor	4245.51	1349.34	10.87	11.1947	182.67	237.706	157.27	107.378	37.2761	43.8806	7.45629	6.67177	7.28388	7.46103	5.65971	6.01962
A_42_P506198	0.0168496	2.95994	up	NM_001173972	chr17:86427403-86427344	Itga8	Rattus norvegicus integrin, alpha 8 (Itga8), mRNA [NM_001173972]	GO:0001656|GO:0003674|GO:0042472|GO:0032591|GO:0030198|GO:0007420|GO:0030030|GO:0045177|GO:0043204|GO:0014069|GO:0007613|GO:0030511	NM_001173972	Rn.69726	364786	integrin, alpha 8	4620.33	2469.68	11.3718	12.0756	993.696	989.623	980.038	316.553	119.481	183.996	9.83826	8.54886	9.87727	9.19535	7.44	8.22532
A_44_P563447	0.0266401	3.34273	down	NM_001108227	chr9:74137306-74137365	Wnt10a	Rattus norvegicus wingless-type MMTV integration site family, member 10A (Wnt10a), mRNA [NM_001108227]	GO:0001664|GO:0009798|GO:0005886|GO:0005578|GO:0071560|GO:0005576|GO:0007275|GO:0005575|GO:0009952|GO:0005615|GO:0048730|GO:0031069|GO:0010628|GO:0003674|GO:0008150|GO:0008585|GO:0014033|GO:0048733|GO:0042476|GO:0043588|GO:0042487|GO:0043586|GO:0060070|GO:0001942	NM_001108227	Rn.18155	316527	wingless-type MMTV integration site family, member 10A	803.65	284.649	8.31464	8.89123	130.238	1736.18	216.536	55.5681	274.658	186.09	6.99624	9.37508	7.73746	6.39242	8.72821	8.24591
A_64_P087325	0.0070248	2.06704	up		chr5:160987702-160987761								5486.08	7291.21	11.5308	12.9538	172.55	164.391	157.335	70.3168	50.9269	41.5055	7.37941	6.23588	7.2846	6.78295	6.13768	5.93071
A_42_P508471	0.0342517	3.13126	down	NM_031546	chrX:13037677-13037618	Rgn	Rattus norvegicus regucalcin (senescence marker protein-30) (Rgn), mRNA [NM_031546]	GO:0050848|GO:0005737|GO:0004341|GO:0016787|GO:0019853|GO:0005509|GO:0006874|GO:0030234|GO:0008270|GO:0005634|GO:0032781	NM_031546	Rn.10006	25106	regucalcin (senescence marker protein-30)	4656.35	1485.15	11.1222	11.3733	20.495	242.808	23.6989	11.8048	33.0911	22.7214	4.1963	6.69595	4.23384	3.80781	5.47482	5.00742
A_64_P154122	0.014269	2.28205	down	NM_053562	chr2:257879077-257879136	Rpe65	Rattus norvegicus retinal pigment epithelium 65 (Rpe65), mRNA [NM_053562]	GO:0008286|GO:0060041|GO:0005886|GO:0001654|GO:0060042|GO:0050251|GO:0046872|GO:0071257|GO:0005737|GO:0016787|GO:0042574|GO:0007468|GO:0016853|GO:0047376|GO:0007601|GO:0050896|GO:0004744	NM_053562	Rn.76724	89826	retinal pigment epithelium 65	2014.16	3261.9	9.87425	11.9608	154.221	742.371	158.785	65.4067	258.481	155.455	7.22355	8.1456	7.29758	6.65297	8.63819	7.96129
A_44_P980916	0.0264221	2.24955	up	NM_001048215	chr8:34835823-34835882	Kirrel3	Rattus norvegicus kin of IRRE like 3 (Drosophila) (Kirrel3), mRNA [NM_001048215]	GO:0030097|GO:0030424|GO:0005886|GO:0043198|GO:0005576|GO:0016021	NM_001048215	Rn.7602	315546	kin of IRRE like 3 (Drosophila)	383.897	132.593	7.436	7.61815	12460	6468.04	12302.8	4624.78	3765.09	2982.24	13.4253	11.5324	13.4518	13.1981	12.5897	12.4443
A_64_P134032	0.0224662	2.4779	up		chr3:060639793-060639852								4227.24	1259.89	11.0133	11.0977	718.167	365.832	635.898	244.15	198.426	168.032	9.37392	7.21333	9.27412	8.79244	8.2167	8.0831
A_44_P1039249	0.0433811	2.2012	up	NM_001107336	chr17:15159354-15159413	Dok3	Rattus norvegicus docking protein 3 (Dok3), mRNA [NM_001107336]	GO:0005737|GO:0005886|GO:0005158|GO:0007265	NM_001107336	Rn.19911	306760	docking protein 3	925.263	1588.39	8.78915	10.4377	401.808	622.551	252.001	237.974	91.8117	79.6982	8.56164	7.90229	7.96169	8.75584	7.03169	6.93032
A_44_P165732	0.0128938	2.89936	down	NM_030990	chrX:124499768-124500575	Plp1	Rattus norvegicus proteolipid protein 1 (Plp1), mRNA [NM_030990]	GO:0022010|GO:0042552|GO:0008366|GO:0010628|GO:0016020|GO:0005198|GO:0005887|GO:0007229|GO:0042759|GO:0043209|GO:0010001|GO:0019911|GO:0048469	NM_030990	Rn.4550	24943	proteolipid protein 1	214.511	86.6866	6.47284	6.99726	17143.9	73795.2	10603.3	10677.9	22248.1	22427.1	13.8586	15.6477	13.2387	14.3481	15.0935	15.3114
A_64_P133751	0.0324945	2.10492	down		chr6:091001961-091002020								8852.74	8567.57	12.4234	13.6525	139.142	1257.51	138.249	100.867	179.039	141.18	7.07911	8.87988	7.09305	7.36185	8.05501	7.82043
A_44_P256677	0.0319827	2.27275	up	NM_001107671	chr2:53584488-53584547	Plcxd3	Rattus norvegicus phosphatidylinositol-specific phospholipase C, X domain containing 3 (Plcxd3), mRNA [NM_001107671]	GO:0035556|GO:0006629|GO:0004629	NM_001107671	Rn.102997	310358	phosphatidylinositol-specific phospholipase C, X domain containing 3	147.971	53.832	5.91256	6.27254	814.533	1207.15	877.467	683.058	194.323	318.965	9.54441	8.81847	9.72624	10.3729	8.18563	9.08615
A_44_P288091	0.0083936	2.68376	up	NM_053656	chr12:46488004-46488063	P2rx2	Rattus norvegicus purinergic receptor P2X, ligand-gated ion channel, 2 (P2rx2), mRNA [NM_053656]	GO:0005515|GO:0005886|GO:0007268|GO:0046870|GO:0051291|GO:0019228|GO:0042802|GO:0009743|GO:0034220|GO:0050909|GO:0043197|GO:0007528|GO:0043195|GO:0008144|GO:0043025|GO:0033198|GO:0001614|GO:0051260|GO:0004872|GO:0014832|GO:0006812|GO:0015276|GO:0016151|GO:0035590|GO:0001666|GO:0010033|GO:0004931|GO:0005507|GO:0048741|GO:0005624|GO:0014069|GO:0007274|GO:0005524|GO:0003029|GO:0030432|GO:0045340|GO:…	NM_053656	Rn.88799	114115	purinergic receptor P2X, ligand-gated ion channel, 2	691.902	399.346	8.56056	9.24175	97.512	69.1227	88.5531	40.462	17.574	20.4695	6.58234	5.21656	6.42509	5.8644	4.53232	4.85018
A_64_P009999	0.0279022	2.74706	up	NM_012666	chr4:32657551-32657610	Tac1	Rattus norvegicus tachykinin 1 (Tac1), transcript variant 1, mRNA [NM_012666]	GO:0030424|GO:0005886|GO:0007268|GO:0045778|GO:0007204|GO:0005615|GO:0006954|GO:0002675|GO:0007218|GO:0031835|GO:0032496|GO:0043025|GO:0045760|GO:0009725|GO:0008306|GO:0010459|GO:0007616|GO:0050671|GO:0007217|GO:0005576|GO:0043278|GO:0019233|GO:0032230|GO:0032224|GO:0046878|GO:0051496|GO:0035815|GO:0008217|GO:0048265|GO:0010634	NM_012666	Rn.1920	24806	tachykinin 1	508.853	152.38	7.69648	7.89589	6593.06	9548.6	9211.09	4795.47	1190.88	1408.49	12.5328	12.1949	13.0453	13.2483	10.9172	11.3406
A_64_P048815	0.00507439	3.37336	up	NM_001108252	chrX:38544667-38544726	Usp51	Rattus norvegicus ubiquitin specific peptidase 51 (Usp51), mRNA [NM_001108252]	GO:0006511|GO:0008270|GO:0008233|GO:0008234|GO:0004221|GO:0046872	NM_001108252	Rn.56303	317398	ubiquitin specific peptidase 51	2532.7	3244.59	10.2091	11.8813	653.905	275.417	619.823	206.91	125.852	106.141	9.24286	6.84833	9.24286	8.5248	7.51747	7.38217
A_44_P508280	0.0289159	2.68633	up	M64867	chr15:55533559-55533618	Htr2a	5-hydroxytryptamine receptor 2A [Source:UniProtKB/Swiss-Prot;Acc:P14842] [ENSRNOT00000013408]	GO:0008219|GO:0008284|GO:0001659|GO:0005886|GO:0043267|GO:0051378|GO:0032403|GO:0014059|GO:0030425|GO:0005829|GO:0001965|GO:0005737|GO:0004993|GO:0045907|GO:0043406|GO:0043198|GO:0071886|GO:0008144|GO:0004872|GO:0007613|GO:0070371|GO:0051209|GO:0006661|GO:0004930|GO:0051967|GO:0042493|GO:0007568|GO:0006950|GO:0005624|GO:0030431|GO:0014065|GO:0007210|GO:0019233|GO:0007186|GO:0004435|GO:0007208|GO:…		Rn.10294	29595	5-hydroxytryptamine (serotonin) receptor 2A	9454.59	10428.5	12.2788	13.5085	162.221	263.595	247.855	97.4731	34.4194	41.2968	7.29062	6.79095	7.93638	7.30222	5.54021	5.92115
A_44_P125025	0.00767388	2.21716	up	NM_013174	chr6:110173915-110173856	Tgfb3	Rattus norvegicus transforming growth factor, beta 3 (Tgfb3), mRNA [NM_013174]	GO:0043627|GO:0043932|GO:0051491|GO:0030879|GO:0009790|GO:0048702|GO:0005615|GO:0005114|GO:0042802|GO:0043524|GO:0043025|GO:0009887|GO:0051781|GO:0007179|GO:0050678|GO:0048839|GO:0007565|GO:0030501|GO:0046982|GO:0009986|GO:0007568|GO:0045740|GO:0001701|GO:0005160|GO:0045216|GO:0010936|GO:0070483|GO:0032967|GO:0007184|GO:0042060|GO:0032570|GO:0016049|GO:0045893|GO:0008083|GO:0045601|GO:0008285|GO:…	NM_013174	Rn.7018	25717	transforming growth factor, beta 3	125.092	47.4248	5.81516	6.04398	844.037	779.266	579.698	261.569	158.012	172.612	9.60232	8.21047	9.1555	8.89395	7.86677	8.1284
A_43_P11861	6.53136e-05	12.5064	up	NM_017210	chr6_random:1589962-1590021	Dio3	Rattus norvegicus deiodinase, iodothyronine, type III (Dio3), mRNA [NM_017210]	GO:0001666|GO:0005886|GO:0070342|GO:0004800|GO:0005575|GO:0042403|GO:0042446|GO:0016021|GO:0040018|GO:0033798|GO:0010008|GO:0042404|GO:0005768|GO:0055114	NM_017210	Rn.11237	29475	deiodinase, iodothyronine, type III	6283.84	8291.83	11.6789	13.1093	1143.31	266.617	1162.54	666.934	51.6101	63.8063	10.032	6.80559	10.1162	10.3405	6.16107	6.58825
A_42_P462771	0.0029419	2.03825	down	NM_053018	chr4:162291913-162283341	Cd9	Rattus norvegicus CD9 molecule (Cd9), mRNA [NM_053018]	GO:0005515|GO:0008285|GO:0030913|GO:0005886|GO:0009986|GO:0006928|GO:0016324|GO:0005178|GO:0007342|GO:0007420|GO:0014003|GO:0009414|GO:0031092|GO:0016021|GO:0007155	NM_053018	Rn.2091	24936	CD9 molecule	2555.85	3607.78	10.2183	11.9731	2007.54	6496.26	1368.19	829.518	1883.19	1917.24	10.8336	11.5414	10.3599	10.6567	11.5931	11.7976
A_64_P119637	0.0121455	2.01614	down	NM_001007235	chr4:144028709-144028768	Itpr1	Rattus norvegicus inositol 1,4,5-trisphosphate receptor, type 1 (Itpr1), mRNA [NM_001007235]	GO:0005515|GO:0031088|GO:0005886|GO:0005783|GO:0005637|GO:0005635|GO:0009791|GO:0007204|GO:0005737|GO:0050882|GO:0006816|GO:0031094|GO:0005955|GO:0006811|GO:0005792|GO:0001666|GO:0005262|GO:0005261|GO:0005220|GO:0048016|GO:0032469|GO:0005730|GO:0014069|GO:0055085|GO:0043234|GO:0016529|GO:0070588|GO:0005789|GO:0045121|GO:0016021|GO:0035091|GO:0005218|GO:0030667	NM_001007235	Rn.2135	25262	inositol 1,4,5-trisphosphate receptor, type 1	92.1635	36.9002	5.45342	5.65404	3076.14	15462.3	3270.57	1601.02	3364.44	2679.1	11.4395	13.0181	11.5992	11.6657	12.4276	12.2934
A_64_P047266	0.0214307	3.73308	up	XM_001072885	chr2:35852549-35852490	Fam159b	Uncharacterized protein [Source:UniProtKB/TrEMBL;Acc:D4AB47] [ENSRNOT00000017870]		XM_001072885	Rn.145575	499520	family with sequence similarity 159, member B	8538.73	9079.12	11.9581	13.2824	184.196	178.303	279.917	74.3416	26.5883	26.9647	7.46817	6.32593	8.10964	6.86724	5.15037	5.26765
A_64_P043886	0.0132209	2.32032	down	NM_145670	chr3:161395399-161395340	Bcas1	Rattus norvegicus breast carcinoma amplified sequence 1 (Bcas1), mRNA [NM_145670]	GO:0005737|GO:0014069	NM_145670	Rn.154429	246755	breast carcinoma amplified sequence 1	3102.73	1008.03	10.4439	10.779	6170.34	26411.2	4377.78	2132.23	5099.75	5012.82	12.43	13.884	11.9994	12.0863	13.0483	13.2263
A_42_P648475	0.0148332	2.00577	up		chr7:31984943-31984884		Uncharacterized protein [Source:UniProtKB/TrEMBL;Acc:D4A7M0] [ENSRNOT00000011178]						98.0678	93.3735	5.71183	6.68877	7992.96	6311.58	9084.02	4030.04	2572.73	2661.83	12.8043	11.4954	13.0229	13.0146	12.0482	12.2858
A_64_P096277	0.0384191	2.60625	down	NM_001109306	chr9:55647323-55647264	Satb2	Rattus norvegicus SATB homeobox 2 (Satb2), mRNA [NM_001109306]	GO:0010468|GO:0005667|GO:0003700|GO:0051216|GO:0005730|GO:0048704|GO:0005634|GO:0000122|GO:0003677|GO:0043565|GO:0009880|GO:0005737|GO:0000118|GO:0002076|GO:0045944|GO:0003682|GO:0060021|GO:0006338|GO:0001764	NM_001109306	Rn.219670	501145	SATB homeobox 2	6631.02	2201.21	11.6784	11.8217	48.1997	761.52	84.9452	61.9705	96.8885	101.918	5.53824	8.18418	6.36311	6.56832	7.11449	7.31693
A_64_P021686	0.0163256	2.74427	up	NM_017002	chr8:21061385-21061326	Epor	Rattus norvegicus erythropoietin receptor (Epor), mRNA [NM_017002]	GO:0007507|GO:0046697|GO:0007165|GO:0016020|GO:0007420|GO:0016021|GO:0009790|GO:0007204|GO:0042802|GO:0004900	NM_017002	Rn.22394	24336	erythropoietin receptor	2022.8	742.21	9.96861	10.2868	131.803	76.7068	152.131	45.4094	30.884	26.1271	7.01166	5.33524	7.23512	6.05298	5.37336	5.22189
A_64_P154212	0.00139866	2.04178	up	NM_013099	chr18:63391499-63391440	Mc4r	Rattus norvegicus melanocortin 4 receptor (Mc4r), mRNA [NM_013099]	GO:0032868|GO:0007631|GO:0005886|GO:0004930|GO:0030819|GO:0002024|GO:0019222|GO:0004977|GO:0006112|GO:0042923|GO:0007186|GO:0045780|GO:0004980|GO:0004872|GO:0016021|GO:0017046|GO:0030073|GO:0031625	NM_013099	Rn.10620	25635	melanocortin 4 receptor	1374.99	390.858	9.36019	9.27253	157.683	133.194	127.006	77.3607	52.1449	40.751	7.25423	5.98241	6.96667	6.93503	6.18006	5.90397
A_64_P028607	0.0305888	2.12064	down		chrUn:004411225-004411166								783.854	456.796	8.64827	9.5475	418.959	2737.8	446.904	429.248	702.147	616.176	8.61887	10.1018	8.77752	9.68019	10.1424	10.0859
A_64_P124781	0.0220771	3.25276	down	XM_002725898	chr15:89451129-89451203		Uncharacterized protein [Source:UniProtKB/TrEMBL;Acc:F1M4S0] [ENSRNOT00000057714]		XM_002725898	Rn.211791			5376.87	1642.76	11.4866	11.4776	5332.7	12908.8	2996.04	1781.86	9147.12	8602.92	12.2161	12.7115	11.4736	11.8284	13.8952	14.0164
A_64_P071257	0.0146248	3.03062	up	AW919694	chrX:146509766-146509707		EST350998 Rat gene index, normalized rat, norvegicus, Bento Soares Rattus norvegicus cDNA clone RGIGF73 5' end, mRNA sequence [AW919694]			Rn.40357			133.408	50.3763	6.00062	6.13169	1795.37	734.514	1425.53	663.637	385.292	355.047	10.6873	8.13259	10.416	10.3334	9.25236	9.25296
A_64_P045762	0.0201833	2.30017	down	XM_002727258	chr9:100895574-100895515	LOC100366147	PREDICTED: Rattus norvegicus hypothetical protein LOC100366147 (LOC100366147), mRNA [XM_002727258]		XM_002727258		100366147	hypothetical protein LOC100366147	4732.83	4403.49	11.0439	12.3922	5226.81	11852.8	3629.18	1957.87	6608.72	6089.98	12.1829	12.5749	11.7391	11.9611	13.4135	13.5
A_64_P065185	0.0194698	3.48408	up		chr1:116630146-116630205								9524.58	4262.71	12.5361	12.8154	1505	786.693	1971.95	770.485	530.118	221.873	10.4333	8.22071	10.8895	10.5544	9.72027	8.53382
A_44_P219972	0.00445074	2.24316	down	NM_021576	chr8:93634357-93634416	Nt5e	Rattus norvegicus 5' nucleotidase, ecto (Nt5e), mRNA [NM_021576]	GO:0005886|GO:0009986|GO:0046085|GO:0016788|GO:0005624|GO:0046086|GO:0031225|GO:0010044|GO:0009166|GO:0046872|GO:0008198|GO:0046889|GO:0006196|GO:0005737|GO:0000166|GO:0007420|GO:0050728|GO:0016311|GO:0097060|GO:0008253|GO:0016021|GO:0006164	NM_021576	Rn.40132	58813	5' nucleotidase, ecto	4901.92	4047.66	11.5246	12.6594	121.45	981.324	188.522	92.3865	213.705	190.643	6.89435	8.53518	7.53963	7.21713	8.327	8.28553
A_64_P031610	0.000105077	3.1037	up	XR_085895	chr8:42450265-42450206		Uncharacterized protein [Source:UniProtKB/TrEMBL;Acc:D4A1U8] [ENSRNOT00000007843]		XR_085895	Rn.40964			2466.73	3103.99	10.1062	11.8201	423.173	270.843	412.527	230.435	98.2262	91.5876	8.63263	6.82795	8.66985	8.70824	7.13559	7.14521
A_64_P024953	0.0356317	2.05371	down	NM_031099	chr14:2401444-2401385	Rpl5	Rattus norvegicus ribosomal protein L5 (Rpl5), mRNA [NM_031099]	GO:0005622|GO:0005737|GO:0003735|GO:0030529|GO:0010922|GO:0005730|GO:0005840|GO:0008097|GO:0005634|GO:0071241|GO:0006412|GO:0017101	NM_031099	Rn.92980	81763	ribosomal protein L5	693.882	316.889	8.53499	8.95927	7756.34	40072.5	8466.19	4389.05	7690.25	6880.84	12.7539	14.5982	12.9112	13.1254	13.6286	13.6785
A_44_P356027	0.00382645	4.6207	down	NM_053642	chr8:45231087-45231028	Sc5dl	Rattus norvegicus sterol-C5-desaturase (ERG3 delta-5-desaturase homolog, S. cerevisiae)-like (Sc5dl), mRNA [NM_053642]	GO:0005792|GO:0050046|GO:0033490|GO:0016020|GO:0005506|GO:0000248|GO:0016491|GO:0006631|GO:0006633|GO:0016021	NM_053642	Rn.18741	114100	sterol-C5-desaturase (ERG3 delta-5-desaturase homolog, S. cerevisiae)-like	212.222	92.8269	6.64715	7.10413	344.875	3779.31	360.247	105.04	706.669	623.836	8.35031	10.6058	8.46467	7.42267	10.1493	10.1068
A_44_P510436	0.0319536	2.2495	up	NM_138893	chr16:83812888-83812829	Myo16	Rattus norvegicus myosin XVI (Myo16), mRNA [NM_138893]	GO:0005515|GO:0048471|GO:0008285|GO:0005886|GO:0019903|GO:0005624|GO:0021549|GO:0003779|GO:0005625|GO:0016459|GO:0005626|GO:0032403|GO:0005524|GO:0045749|GO:0005829|GO:0003774|GO:0005737|GO:0051015|GO:0000166|GO:0005654	NM_138893	Rn.207204	192253	myosin XVI	1323.94	456.341	9.31288	9.51273	1642.14	1054.53	1448.03	789.761	535.392	475.793	10.5564	8.6397	10.4357	10.5888	9.73617	9.69621
A_64_P051139	0.0254681	2.04438	up		chr8:116841382-116841441								156.031	116.802	6.54585	7.41461	577.611	485.137	591.973	188.263	181.134	148.358	9.07951	7.56373	9.18305	8.36722	8.07409	7.89696
A_44_P716867	0.00714416	2.7845	up	NM_001025772	chr5:154307954-154308013	MGC114440	Rattus norvegicus similar to RIKEN cDNA 4930555I21 (MGC114440), mRNA [NM_001025772]		NM_001025772	Rn.211002	500566	similar to RIKEN cDNA 4930555I21	157.481	87.25	6.29397	6.96448	157.562	78.3767	131.845	52.3629	30.5289	29.727	7.25223	5.35947	7.02581	6.28868	5.35718	5.41781
A_64_P119012	0.0484018	2.63904	down	XM_236878	chrUn:047021351-047021292		Rattus norvegicus similar to RIKEN cDNA 1700001E04 (LOC316188), mRNA [XM_236878]						211.682	72.0742	6.31292	6.54701	48.8403	685.732	63.5072	80.3109	103.807	108.866	5.55609	8.03719	5.92477	7.00263	7.2201	7.42624
A_42_P625922	0.0418493	2.19707	up	NM_012547	chr8:52707670-52707729	Drd2	Rattus norvegicus dopamine receptor D2 (Drd2), mRNA [NM_012547]	GO:0005515|GO:0007608|GO:0001659|GO:0007409|GO:0042220|GO:0031223|GO:0007243|GO:0019861|GO:0010039|GO:0030672|GO:0030534|GO:0009416|GO:0016055|GO:0008306|GO:0030336|GO:0007616|GO:0004930|GO:0035240|GO:0009636|GO:0014069|GO:0007212|GO:0030432|GO:0007416|GO:0032922|GO:0002031|GO:0007270|GO:0007186|GO:0002027|GO:0005887|GO:0032228|GO:0008542|GO:0035815|GO:0002028|GO:0001591|GO:0007188|GO:0035810|GO:…	NM_012547	Rn.87299	24318	dopamine receptor D2	488.583	197.782	8.04844	8.10541	468.994	809.188	983.262	243.002	160.766	148.614	8.78996	8.25854	9.88236	8.78447	7.89185	7.89966
A_64_P048506	0.0168776	2.04007	down	NM_021775	chr8:20279438-20279379	S1pr5	Rattus norvegicus sphingosine-1-phosphate receptor 5 (S1pr5), mRNA [NM_021775]	GO:0007186|GO:0005886|GO:0001619|GO:0004930|GO:0045664|GO:0004872|GO:0016021	NM_021775	Rn.45601	60399	sphingosine-1-phosphate receptor 5	139.841	81.1905	6.08894	6.87364	187.71	866.565	134.067	129.972	204.621	261.917	7.49722	8.35346	7.05061	7.76162	8.26523	8.77661
A_64_P076277	0.0175352	3.50623	up	NM_031700	chr12_random:770714-770655	Cldn3	Rattus norvegicus claudin 3 (Cldn3), mRNA [NM_031700]	GO:0001666|GO:0030054|GO:0016338|GO:0005886|GO:0005198|GO:0016021|GO:0005923|GO:0042802	NM_031700	Rn.4513	65130	claudin 3	85.5129	48.2263	5.44559	5.75216	283.882	81.8327	312.109	87.0863	57.1648	52.9793	8.07512	5.40546	8.261	7.12464	6.31745	6.30809
A_64_P049085	0.0307336	6.98542	down	XM_002725941	chr2:109058498-109058494	LOC100364218	PREDICTED: Rattus norvegicus hypothetical protein LOC100364218 (LOC100364218), mRNA [XM_002725941]		XM_002725941	Rn.159269	100364218	hypothetical protein LOC100364218	51.8124	48.4794	4.80503	5.98346	3331.21	9107.88	664.795	728.291	8824.8	7510.49	11.5454	12.1088	9.3397	10.4704	13.8391	13.8205
A_64_P079609	0.00783777	3.07199	up	NM_001044295	chr1:26951721-26951780	Tpd52l1	Rattus norvegicus tumor protein D52-like 1 (Tpd52l1), mRNA [NM_001044295]	GO:0048471|GO:0005737|GO:0046982|GO:0043406|GO:0006919|GO:0006309|GO:0000086|GO:0046330|GO:0006917|GO:0008656|GO:0042803|GO:0042802	NM_001044295	Rn.24825	689256	tumor protein D52-like 1	1984.23	881.404	9.95981	10.5703	4871.66	5020.69	4127.52	2525.92	689.668	693.336	12.0918	11.095	11.9099	12.3216	10.1187	10.2522
A_43_P15235	0.00190143	8.54275	up	NM_012760	chr1:7921813-7921873	Plagl1	Rattus norvegicus pleiomorphic adenoma gene-like 1 (Plagl1), mRNA [NM_012760]	GO:0010468|GO:0005622|GO:0045944|GO:0008270|GO:0003677	NM_012760	Rn.6977	25157	pleiomorphic adenoma gene-like 1	45.8751	25.8903	4.647	5.09155	7121.15	3201.06	6010.12	3782.92	336.994	363.174	12.6265	10.3584	12.4376	12.9198	9.0508	9.29062
A_43_P12808	0.0105417	2.88857	down	NM_053457	chr2:116627517-116627458	Cldn11	Rattus norvegicus claudin 11 (Cldn11), mRNA [NM_053457]	GO:0030054|GO:0016338|GO:0005886|GO:0005198|GO:0016021|GO:0007283|GO:0005923|GO:0008366|GO:0007155|GO:0042802	NM_053457	Rn.8282	84588	claudin 11	474.927	152.288	7.76852	7.77789	2061.24	11075.4	1337.95	1433.56	3156.37	3052.66	10.8719	12.4666	10.3249	11.4828	12.333	12.4711
A_64_P042415	0.0387284	2.83298	up	NM_173096	chr11:37438639-37438580	Mx1	Rattus norvegicus myxovirus (influenza virus) resistance 1 (Mx1), mRNA [NM_173096]	GO:0005737|GO:0000166|GO:0003924|GO:0005634|GO:0009615|GO:0005525	NM_173096	Rn.10373	24575	myxovirus (influenza virus) resistance 1	11515.6	5062.87	12.9078	12.9842	6856.14	2298.58	4379.95	2102.32	1222.93	1432.94	12.5863	9.82742	12.0006	12.0636	10.9501	11.366
A_64_P068052	0.0414717	2.26718	down	XM_002725748	chr1:220711292-220711351	Prune2	Protein prune homolog 2 [Source:UniProtKB/Swiss-Prot;Acc:Q5BJR4] [ENSRNOT00000054794]	GO:0005737|GO:0051318|GO:0006915|GO:0006917	XM_002725748	Rn.219838	293823	prune homolog 2 (Drosophila)	9708.91	8444.67	12.1615	13.3788	253.854	2636.15	295.393	269.647	392.194	357.534	7.92338	10.0377	8.17584	8.94351	9.28374	9.26401
A_64_P150397	0.0374021	2.06799	up	NM_001109566	chr5:136044414-136044355	LOC690079	Rattus norvegicus hypothetical protein LOC690079 (LOC690079), mRNA [NM_001109566]		NM_001109566	Rn.198289	690079	hypothetical protein LOC690079	1084.66	332.442	8.86764	9.1163	95.8331	65.0243	79.1332	31.1876	25.7289	20.7429	6.55371	5.14521	6.25857	5.44732	5.10163	4.86808
A_44_P508566	0.00367871	2.54809	down	NM_001107195	chr13:86517988-86518047	Olfml2b	Rattus norvegicus olfactomedin-like 2B (Olfml2b), mRNA [NM_001107195]	GO:0031012|GO:0030198|GO:0050840|GO:0042803	NM_001107195	Rn.13880	304960	olfactomedin-like 2B	140.101	92.4305	6.13744	7.06941	137.161	1193.02	127.73	80.7027	185.403	178.904	7.06064	8.80296	6.97528	7.00921	8.10932	8.18109
A_44_P958992	0.0332828	2.16844	down		chr1:162195934-162195874		Uncharacterized protein [Source:UniProtKB/TrEMBL;Acc:D3ZA96] [ENSRNOT00000034797]						362.619	70.2362	6.71421	6.61124	344.849	2105.66	317.669	348.831	586.199	500.301	8.35002	9.68396	8.28874	9.3541	9.88609	9.77278
A_64_P044156	0.019972	2.45228	up	NM_017217	chrX:89159701-89159642	Slc7a3	Rattus norvegicus solute carrier family 7 (cationic amino acid transporter, y+ system), member 3 (Slc7a3), mRNA [NM_017217]	GO:0015326|GO:0032006|GO:0005886|GO:0003333|GO:0015822|GO:0034220|GO:0015181|GO:0000064|GO:0016021|GO:0015809|GO:0006812|GO:0015807|GO:0015189|GO:0015819	NM_017217	Rn.9804	29485	solute carrier family 7 (cationic amino acid transporter, y+ system), member 3	3322.62	2860.74	11.056	12.1573	2208.89	3358.43	2600.42	1026.65	407.412	440.882	10.9723	10.4322	11.2624	10.9953	9.33543	9.57991
A_64_P090866	0.00269223	2.66562	up	NM_012719	chr6:78806638-78806697	Sstr1	Rattus norvegicus somatostatin receptor 1 (Sstr1), mRNA [NM_012719]	GO:0005886|GO:0004930|GO:0005624|GO:0007268|GO:0021549|GO:0007215|GO:0007283|GO:0004994|GO:0005737|GO:0042594|GO:0030217|GO:0007186|GO:0007218|GO:0071392|GO:0004872|GO:0030900|GO:0016021	NM_012719	Rn.42915	25033	somatostatin receptor 1	96.6375	31.8001	5.28728	5.3303	2812.81	3032.17	4416.22	1428.13	690.352	656.955	11.3233	10.2692	12.0138	11.4796	10.1197	10.1843
A_64_P071732	0.0113391	2.08645	up	NM_175763	chrX:136291270-136291211	Igsf1	Rattus norvegicus immunoglobulin superfamily, member 1 (Igsf1), mRNA [NM_175763]	GO:0007165|GO:0006355|GO:0048186|GO:0016020|GO:0048187|GO:0005576|GO:0004872|GO:0016021|GO:0015026	NM_175763	Rn.23738	302822	immunoglobulin superfamily, member 1	998.642	734.777	9.10581	9.95838	32437.7	21696.4	21745.9	8817.53	5970.48	4624.97	14.7563	13.5653	14.2577	14.1047	13.2693	13.1009
A_64_P098334	0.0417939	2.49404	up	NM_001106671	chr5:127716868-127716927	Ttc22	Rattus norvegicus tetratricopeptide repeat domain 22 (Ttc22), mRNA [NM_001106671]	GO:0005488	NM_001106671	Rn.39367	298300	tetratricopeptide repeat domain 22	6501.38	4682.24	12.082	12.8439	933.041	584.258	1204.79	335.318	343.082	198.211	9.73907	7.81055	10.1661	9.28595	9.07675	8.34837
A_64_P048817	0.00450523	2.70831	up	NM_001108252	chrX:38544554-38544613	Usp51	Rattus norvegicus ubiquitin specific peptidase 51 (Usp51), mRNA [NM_001108252]	GO:0006511|GO:0008270|GO:0008233|GO:0008234|GO:0004221|GO:0046872	NM_001108252	Rn.56303	317398	ubiquitin specific peptidase 51	4635.09	5171.02	11.0653	12.6118	511.883	339.211	482.685	172.179	99.9801	108.804	8.91074	7.11247	8.89153	8.21154	7.16372	7.42544
A_64_P010763	0.046661	2.1513	down	XM_001055793	chr5:75108331-75108272	Ptpn3	Uncharacterized protein [Source:UniProtKB/TrEMBL;Acc:F1LMI9] [ENSRNOT00000015276]		XM_001055793	Rn.22271	362524	protein tyrosine phosphatase, non-receptor type 3	215.87	131.848	6.87259	7.57297	66.4381	315.445	91.3601	76.5408	168.993	134.099	6.01919	7.01003	6.46951	6.91627	7.97191	7.73865
A_44_P477322	0.0431183	2.81261	down	NM_031831	chr14:110768043-110768102	Rtn4	Rattus norvegicus reticulon 4 (Rtn4), mRNA [NM_031831]	GO:0005515|GO:0043005|GO:0030308|GO:0021553|GO:0005886|GO:0048709|GO:0005783|GO:0021801|GO:0030176|GO:0005635|GO:0042995|GO:0032403|GO:0048679|GO:0019987|GO:0060317|GO:0005737|GO:0007413|GO:0070571|GO:0030517|GO:0043209|GO:0043025|GO:2000172|GO:0030334|GO:0014823|GO:0007568|GO:0071786|GO:0045687|GO:0001525|GO:0051960|GO:0007399|GO:0043234|GO:0045665|GO:0010977|GO:0005789|GO:0050771|GO:0016021|GO:…	NM_031831	Rn.1348	83765	reticulon 4	4245.51	1349.34	10.87	11.1947	1804	11944.2	2267.39	2532.31	4839.13	4331.48	10.6932	12.5875	11.076	12.324	12.9823	12.9992
A_44_P231597	0.0210641	2.09923	up	NM_017356	chr6:41576039-41576098	Hpcal1	Rattus norvegicus hippocalcin-like 1 (Hpcal1), mRNA [NM_017356]	GO:0005509	NM_017356	Rn.102820	50871	hippocalcin-like 1	5340.55	3125.47	11.6674	12.384	465.856	871.837	484.667	271.071	118.142	124.044	8.78024	8.36606	8.89771	8.95156	7.42624	7.62762
A_64_P073899	0.0475014	2.2285	down		chr14:072222448-072222507								4620.33	2469.68	11.3718	12.0756	256.726	2587.18	275.374	176.682	345.02	242.115	7.93808	10.0081	8.08545	8.2613	9.08644	8.65856
A_64_P109555	0.0235652	2.31902	up	NM_001000730	chr1:166132697-166132638	Olr278	Rattus norvegicus olfactory receptor 278 (Olr278), mRNA [NM_001000730]	GO:0050911|GO:0004984|GO:0007186|GO:0004930|GO:0004872|GO:0016021	NM_001000730	Rn.141762	404986	olfactory receptor 278	511.166	327.303	8.07531	8.62052	1089.83	630.208	875.054	421.726	314.904	274.338	9.96665	7.91517	9.72173	9.6542	8.9421	8.84477
A_44_P448710	0.00772071	2.91185	down	NM_053492	chr5:71055316-71055375	Slc44a1	Rattus norvegicus solute carrier family 44, member 1 (Slc44a1), transcript variant 2, mRNA [NM_053492]	GO:0015220|GO:0016020|GO:0015871|GO:0006810|GO:0016021|GO:0055085	NM_053492	Rn.97686	85254	solute carrier family 44, member 1	803.65	284.649	8.31464	8.89123	349.514	3297.57	273.426	251.844	524.711	508.645	8.36976	10.402	8.07379	8.83358	9.70521	9.79568
A_44_P419291	0.00944913	2.16435	down	NM_032084	chr4:82669244-82671912	Chn2	Rattus norvegicus chimerin (chimaerin) 2 (Chn2), mRNA [NM_032084]	GO:0035556|GO:0001675|GO:0016020|GO:0001565|GO:0032855|GO:0030675|GO:0046872|GO:0005096	NM_032084	Rn.10521	84031	chimerin (chimaerin) 2	5486.08	7291.21	11.5308	12.9538	96.4912	673.442	81.6182	58.7121	109.563	105.421	6.56456	8.0124	6.30509	6.47764	7.30552	7.37114
A_64_P149119	0.0132585	2.88121	up	NM_001135011	chr9:6206914-6206973	Rftn1	Rattus norvegicus raftlin lipid raft linker 1 (Rftn1), mRNA [NM_001135011]		NM_001135011	Rn.204423	501095	raftlin lipid raft linker 1	5803.42	2576.39	11.803	12.1051	970.753	713.832	896.887	753.158	224.711	301.578	9.80075	8.09615	9.76053	10.5187	8.41114	8.99268
A_44_P279208	0.0419615	2.21199	down	NM_001106693	chr5:156976741-156978665	Eif4g3	Rattus norvegicus eukaryotic translation initiation factor 4 gamma, 3 (Eif4g3), mRNA [NM_001106693]	GO:0007128|GO:0016070|GO:0005488|GO:0001934|GO:0045727|GO:0007283	NM_001106693	Rn.71377	298573	eukaryotic translation initiation factor 4 gamma, 3	4656.35	1485.15	11.1222	11.3733	1387.17	10956.8	1625.04	1108.4	1736.92	1610.13	10.3201	12.4456	10.6009	11.1042	11.4736	11.542
A_64_P001259	0.0145557	2.40545	up	NM_001106465	chr2:205438228-205438169	Ntng1	Rattus norvegicus netrin G1 (Ntng1), mRNA [NM_001106465]	GO:0005886|GO:0007409|GO:0046658	NM_001106465	Rn.162628	295382	netrin G1	886.834	231.314	9.23562	8.55295	726.715	776.611	1157.18	294.252	212.449	187.241	9.38867	8.20651	10.1117	9.08196	8.31986	8.25703
A_64_P145286	0.0407341	2.27265	up	XM_228058	chr20:9199854-9199913	Dnah8	Uncharacterized protein [Source:UniProtKB/TrEMBL;Acc:F1MAM6] [ENSRNOT00000000651]	GO:0008150|GO:0003674|GO:0005737|GO:0009434|GO:0005575	XM_228058	Rn.224155	207117	dynein, axonemal, heavy chain 8	339.259	129.802	7.91319	7.63925	333.54	229.455	454.782	150.609	145.629	93.1686	8.30255	6.63319	8.80382	7.99885	7.74411	7.1748
A_44_P1030165	0.0242379	6.96725	down	NM_001102381	chr7:40474957-40474898	Nts	Rattus norvegicus neurotensin (Nts), mRNA [NM_001102381]	GO:0030133|GO:0050880|GO:0005576|GO:0031410|GO:0005184	NM_001102381	Rn.60814	299757	neurotensin	2014.16	3261.9	9.87425	11.9608	460.021	4567.84	1014.62	487.834	4564.58	4733.29	8.76177	10.9311	9.9299	9.86004	12.8803	13.142
A_42_P729743	0.035431	3.32438	up	NM_022005	chr8:48371770-48371828	Fxyd6	Rattus norvegicus FXYD domain-containing ion transport regulator 6 (Fxyd6), mRNA [NM_022005]	GO:0005886|GO:0016021|GO:0005216|GO:0006811	NM_022005	Rn.839	63847	FXYD domain-containing ion transport regulator 6	10644.4	1957.54	12.9403	11.5215	9298.64	10831.1	11803.3	3729.99	1034.55	1108.07	13.0066	12.4228	13.3916	12.8941	10.7097	10.9606
A_44_P480925	0.0166493	2.38345	up	NM_001103353	chr10:57937512-57937453	LOC691995	Rattus norvegicus hypothetical protein LOC691995 (LOC691995), mRNA [NM_001103353]		NM_001103353	Rn.129490	691995	hypothetical protein LOC691995	26392.2	12299.3	14.1953	14.3218	29826.2	15876.3	33474.2	19540	9540.75	7817.27	14.65	13.0669	14.8691	15.1362	13.9496	13.8797
A_44_P421333	0.0281562	3.29772	up	NM_080778	chr1:125281054-125280995	Nr2f2	Rattus norvegicus nuclear receptor subfamily 2, group F, member 2 (Nr2f2), mRNA [NM_080778]	GO:0003700|GO:0045736|GO:0048514|GO:0003707|GO:0009956|GO:0003706|GO:0005634|GO:0009952|GO:0042803|GO:0046872|GO:0032355|GO:0001945|GO:0006355|GO:0000122|GO:0003677|GO:0006351|GO:0043565|GO:0010596|GO:0060849|GO:0007519|GO:0001937|GO:0001972|GO:0060173|GO:0008270|GO:0030900|GO:0001764|GO:0045893|GO:0045892	NM_080778	Rn.17815	113984	nuclear receptor subfamily 2, group F, member 2	397.233	132.937	8.10396	7.28897	405.054	504.209	282.438	275.621	48.8085	74.3815	8.57514	7.618	8.11873	8.97772	6.06889	6.8203
A_64_P121031	0.0355712	2.32093	up		chr20:009199860-009199919								251.702	95.2835	7.51581	7.13672	246.811	174.139	334.157	113.387	110.955	61.5078	7.88628	6.29813	8.36301	7.55156	7.3243	6.5343
A_64_P141802	0.00295365	2.20367	down	AF218849	chr14:111237680-111237739	Sptbn1	spectrin beta chain, brain 1 [Source:RefSeq peptide;Acc:NP_001013148] [ENSRNOT00000007441]	GO:0007182|GO:0043234|GO:0005737|GO:0016020|GO:0005886|GO:0007184|GO:0005730|GO:0032437|GO:0030863|GO:0005634|GO:0032403		Rn.228390	305614	spectrin, beta, non-erythrocytic 1	383.897	132.593	7.436	7.61815	141.475	896.469	113.747	78.5974	169.314	149.868	7.10115	8.40289	6.80397	6.96625	7.97652	7.91168
A_44_P607486	0.0239709	2.22335	down	NM_001108047	chr6:123385571-123385512	Foxn3	Rattus norvegicus forkhead box N3 (Foxn3), mRNA [NM_001108047]	GO:0005667|GO:0007389|GO:0008301|GO:0003705|GO:0005634|GO:0009790|GO:0008022|GO:0043565|GO:0051090|GO:0003690|GO:0009888|GO:0045892|GO:0008134	NM_001108047	Rn.105640	314374	forkhead box N3	4227.24	1259.89	11.0133	11.0977	1496.62	9809.65	1375.47	822.933	1458.25	1498.48	10.4265	12.2473	10.3661	10.6447	11.2136	11.4346
A_43_P12655	0.0247725	9.2366	down	NM_031736	chr3:114114177-114114236	Slc27a2	Rattus norvegicus solute carrier family 27 (fatty acid transporter), member 2 (Slc27a2), mRNA [NM_031736]	GO:0015245|GO:0005515|GO:0006629|GO:0000038|GO:0005792|GO:0001676|GO:0005783|GO:0016874|GO:0005524|GO:0004467|GO:0005739|GO:0016020|GO:0000166|GO:0006631|GO:0005789|GO:0016021|GO:0015908|GO:0031957|GO:0042760|GO:0005778|GO:0005777	NM_031736	Rn.3608	65192	solute carrier family 27 (fatty acid transporter), member 2	925.263	1588.39	8.78915	10.4377	235.139	2056.57	484.075	97.8062	2386.71	2280.66	7.82481	9.64613	8.89651	7.30789	11.9404	12.0648
A_64_P029730	0.0298752	2.23178	down	NM_001100813	chr4:25216739-25216798	Cldn12	Rattus norvegicus claudin 12 (Cldn12), mRNA [NM_001100813]	GO:0005198|GO:0005923	NM_001100813	Rn.18416	500000	claudin 12	214.511	86.6866	6.47284	6.99726	58.3408	521.797	63.3936	67.7522	112.494	79.8136	5.83162	7.66383	5.92306	6.71318	7.34521	6.9334
A_64_P039492	0.0303064	3.36259	down										8852.74	8567.57	12.4234	13.6525	7313.68	16187.9	3056.6	2515.16	12238.7	10948.8	12.6635	13.098	11.5087	12.3173	14.2903	14.35
A_64_P095655	0.0468503	2.18304	down		chr4:066125518-066125577								147.971	53.832	5.91256	6.27254	40.666	361.562	41.6843	45.2564	51.6546	64.5849	5.28499	7.19765	5.25505	6.0481	6.16237	6.60714
A_64_P060215	0.0194396	2.14727	up		chrX:031613555-031613496								278.505	75.2979	7.6703	6.8045	291.065	285.769	258.679	94.1157	67.7582	64.0198	8.11532	6.89142	8.00416	7.24648	6.57445	6.59258
A_44_P283561	0.00596344	2.33334	down	NM_134349	chr4:175254945-175255004	Mgst1	Rattus norvegicus microsomal glutathione S-transferase 1 (Mgst1), mRNA [NM_134349]	GO:0005792|GO:0005783|GO:0042493|GO:0005743|GO:0045177|GO:0006749|GO:0010243|GO:0005634|GO:0005741|GO:0004364|GO:0042803|GO:0042802|GO:0005739|GO:0070207|GO:0043295|GO:0016020|GO:0032496|GO:0005789|GO:0033327|GO:0016021|GO:0016740|GO:0005778	NM_134349	Rn.2580	171341	microsomal glutathione S-transferase 1	691.902	399.346	8.56056	9.24175	336.814	1418.96	319.932	175.602	512.606	509.832	8.32102	9.06154	8.29913	8.24972	9.67443	9.80109
A_64_P140457	0.0403421	2.04188	down	NM_053456	chr9:54544591-54544650	Plcl1	Rattus norvegicus phospholipase C-like 1 (Plcl1), mRNA [NM_053456]	GO:0035556|GO:0006629|GO:0005737|GO:0004435|GO:0005509|GO:0007610|GO:0004871	NM_053456	Rn.10684	84587	phospholipase C-like 1	508.853	152.38	7.69648	7.89589	122.745	1243.2	160.615	117.599	179.246	160.295	6.91031	8.86403	7.3151	7.61829	8.05745	8.01192
A_64_P032928	0.0084419	2.43737	up	NM_001012044	chr15:56091784-56091843	Lcp1	Rattus norvegicus lymphocyte cytosolic protein 1 (Lcp1), mRNA [NM_001012044]	GO:0005886|GO:0005884|GO:0005509|GO:0031100|GO:0001891|GO:0005575|GO:0015629|GO:0001726|GO:0042802|GO:0005829|GO:0003674|GO:0005737|GO:0051015|GO:0033157|GO:0051017|GO:0002286	NM_001012044	Rn.14256	306071	lymphocyte cytosolic protein 1	5488.93	1360.94	11.8983	11.2216	4617.14	4674.73	7174.91	1858.21	1059.14	1165.47	12.0202	10.9754	12.6994	11.8883	10.7462	11.0303
A_64_P045760	0.0468689	6.30816	down		chr7:004660515-004660456								2532.7	3244.59	10.2091	11.8813	2171.73	5040.76	385.613	412.531	5009.65	4311.6	10.9501	11.106	8.57124	9.62841	13.0212	12.9942
A_64_P022654	0.00612403	2.2122	up	NM_001109085	chr13_random:541157-541216	LOC498316	Rattus norvegicus hypothetical LOC498316 (LOC498316), mRNA [NM_001109085]		NM_001109085	Rn.57389	498316	hypothetical LOC498316	1690.83	606.547	10.1704	10.0165	2044.53	1494.5	1533.45	811.859	536.094	471.689	10.8573	9.13888	10.515	10.6262	9.73961	9.68359
A_64_P104833	0.0307585	6.28608	down		chr5:162290217-162290276								9454.59	10428.5	12.2788	13.5085	8406.22	18265	1692.61	1148.25	15773	14364.2	12.8706	13.2994	10.6665	11.1657	14.6457	14.7142
A_44_P161411	0.0108999	2.20937	down	XM_002729003	chr2:34629325-34629384	LOC100361629	Uncharacterized protein [Source:UniProtKB/TrEMBL;Acc:D4A202] [ENSRNOT00000061017]	GO:0016323|GO:0006605	XM_002729003	Rn.161760	100361629	ERBB2 interacting protein-like	125.092	47.4248	5.81516	6.04398	44.6648	292.559	38.0508	33.2326	59.172	49.8698	5.42393	6.92416	5.09738	5.55195	6.36461	6.21539
A_64_P074194	0.0323315	6.94587	down		chr8:033238743-033238684								6283.84	8291.83	11.6789	13.1093	5473.1	12181.5	1196.91	780.852	12546.7	11547.9	12.257	12.623	10.1567	10.5744	14.3206	14.4329
A_43_P11794	0.0143085	3.06446	up	NM_017053	chr2:232404773-232404832	Tacr3	Rattus norvegicus tachykinin receptor 3 (Tacr3), mRNA [NM_017053]	GO:0060259|GO:0005886|GO:0004930|GO:0007568|GO:0005624|GO:0007217|GO:0043278|GO:0042538|GO:0005634|GO:0045777|GO:0042220|GO:0042053|GO:0032809|GO:0004995|GO:0005737|GO:0032590|GO:0070474|GO:0004872|GO:0010460|GO:0016021|GO:0032355	NM_017053	Rn.9702	24808	tachykinin receptor 3	299.96	102.311	7.7406	6.97406	288.761	371.007	240.113	203.796	50.1684	52.9675	8.10507	7.23046	7.88628	8.5041	6.11055	6.30754
A_64_P076865	0.00835899	3.75042	up	NM_001037369		LOC641520	Rattus norvegicus popeye domain-containing 3 (LOC641520), mRNA [NM_001037369]		NM_001037369	Rn.178910	641520	popeye domain-containing 3	950.239	272.649	9.22405	8.7299	1516.9	468.299	865.521	414.487	242.67	160.79	10.4471	7.51465	9.71044	9.634	8.53996	8.01574
A_43_P11553	0.0495206	3.34283	up	NM_012765	chrX:31015738-31015679	Htr2c	Rattus norvegicus 5-hydroxytryptamine (serotonin) receptor 2C (Htr2c), mRNA [NM_012765]	GO:0005515|GO:0007631|GO:0005886|GO:0031100|GO:0005634|GO:0051378|GO:0014054|GO:0014057|GO:0005737|GO:0004993|GO:0045907|GO:0071886|GO:0008144|GO:0040013|GO:0045963|GO:0004872|GO:0070371|GO:0031583|GO:0051209|GO:0006661|GO:0009986|GO:0004930|GO:0042493|GO:0048016|GO:0007210|GO:0035095|GO:0007187|GO:0004435|GO:0007208|GO:0006182|GO:0016021|GO:0009897|GO:0051930	NM_012765	Rn.9935	25187	5-hydroxytryptamine (serotonin) receptor 2C	188.058	60.1337	7.06989	5.98901	134.066	258.708	171.4	129.613	20.5431	30.2454	7.03352	6.76891	7.40724	7.7592	4.76335	5.44448
A_44_P128062	0.00214351	2.60202	up	NM_138849	chr1:176599946-176599887	Syt17	Rattus norvegicus synaptotagmin XVII (Syt17), mRNA [NM_138849]	GO:0005802|GO:0005215|GO:0016020|GO:0008021	NM_138849	Rn.31973	192189	synaptotagmin XVII	7384.44	2309.72	12.3099	11.991	8512.66	5038.74	8601.93	3272.71	1864.68	1791.77	12.8935	11.1038	12.9323	12.6949	11.5803	11.6977
A_44_P788634	0.00487874	2.65235	up	NM_001109321	chrX:126915364-126915423	Mum1l1	Rattus norvegicus melanoma associated antigen (mutated) 1-like 1 (Mum1l1), mRNA [NM_001109321]		NM_001109321	Rn.12231	501630	melanoma associated antigen (mutated) 1-like 1	527.838	144.349	8.54461	7.80971	574.113	429.667	579.733	193.793	113.599	125.654	9.06938	7.40856	9.15588	8.41711	7.36185	7.65016
A_64_P162865	0.04997	6.85523	down		chr13:092333106-092333165								2555.85	3607.78	10.2183	11.9731	2277.96	5009.91	379.693	394.728	5455.43	4973.19	11.0174	11.0908	8.54675	9.55711	13.1469	13.2152
A_44_P914961	0.0152051	2.12577	down	NM_001107697	chr2:190964362-190964421	Otud7b	Rattus norvegicus OTU domain containing 7B (Otud7b), mRNA [NM_001107697]	GO:0016579|GO:0005737|GO:0015630|GO:0008270|GO:0005634|GO:0004221|GO:0003677|GO:0043124	NM_001107697	Rn.199225	310677	OTU domain containing 7B	92.1635	36.9002	5.45342	5.65404	36.2975	209.59	30.6031	26.6236	46.2185	37.8585	5.11511	6.52727	4.71789	5.19621	5.98453	5.78138
A_64_P001647	0.0322399	7.38235	down		chr17:045677890-045677949								8538.73	9079.12	11.9581	13.2824	7335.31	17202.1	1078.8	944.734	13834.7	12457.9	12.6673	13.1976	10.0092	10.858	14.4675	14.5217
A_44_P792784	0.013686	4.31423	up	NM_012765	chrX:31013420-31013361	Htr2c	Rattus norvegicus 5-hydroxytryptamine (serotonin) receptor 2C (Htr2c), mRNA [NM_012765]	GO:0005515|GO:0007631|GO:0005886|GO:0031100|GO:0005634|GO:0051378|GO:0014054|GO:0014057|GO:0005737|GO:0004993|GO:0045907|GO:0071886|GO:0008144|GO:0040013|GO:0045963|GO:0004872|GO:0070371|GO:0031583|GO:0051209|GO:0006661|GO:0009986|GO:0004930|GO:0042493|GO:0048016|GO:0007210|GO:0035095|GO:0007187|GO:0004435|GO:0007208|GO:0006182|GO:0016021|GO:0009897|GO:0051930	NM_012765	Rn.9935	25187	5-hydroxytryptamine (serotonin) receptor 2C	11716.1	2388.99	13.0392	11.6885	11274	9268.11	14606.3	4897.45	880.555	1388.96	13.277	12.1426	13.6979	13.2803	10.4721	11.3132
A_44_P1047615	0.0421134	2.24889	down	NM_001127552	chr1:86796663-86796604	Lsm14a	Rattus norvegicus LSM14A, SCD6 homolog A (S. cerevisiae) (Lsm14a), mRNA [NM_001127552]	GO:0005737|GO:0033962|GO:0010494|GO:0000932|GO:0043231	NM_001127552	Rn.2370	361554	LSM14A, SCD6 homolog A (S. cerevisiae)	3102.73	1008.03	10.4439	10.779	820.975	7404.68	1082.55	749.724	1234.05	1040.32	9.55435	11.7625	10.0148	10.5114	10.9638	10.8618
A_64_P060942	0.0352582	2.82251	up	NM_203334	chr1:99793114-99793173	Slc6a5	Rattus norvegicus solute carrier family 6 (neurotransmitter transporter, glycine), member 5 (Slc6a5), mRNA [NM_203334]	GO:0015816|GO:0016020|GO:0005328|GO:0006836|GO:0015187|GO:0016021|GO:0015293	NM_203334	Rn.34566	171148	solute carrier family 6 (neurotransmitter transporter, glycine), member 5	803.243	161.695	9.09354	7.93215	579.101	810.939	1019.69	239.406	98.9092	146.77	9.08154	8.26196	9.93711	8.76535	7.14955	7.88155
A_44_P545193	0.0289802	2.47138	up	NM_017081	chr19:35341413-35341472	Hsd11b2	Rattus norvegicus hydroxysteroid 11-beta dehydrogenase 2 (Hsd11b2), mRNA [NM_017081]	GO:0032868|GO:0001666|GO:0005792|GO:0007565|GO:0005783|GO:0042493|GO:0006950|GO:0003845|GO:0051384|GO:0048545|GO:0032094|GO:0005737|GO:0051287|GO:0002017|GO:0005488|GO:0008152|GO:0016491|GO:0005496|GO:0008211|GO:0055114	NM_017081	Rn.10186	25117	hydroxysteroid 11-beta dehydrogenase 2	109.002	60.2112	6.35884	6.21654	132.987	115.263	78.7568	113.25	37.028	30.3561	7.02089	5.80594	6.24968	7.55047	5.64903	5.45012
A_64_P033765	0.00742939	4.15577	down	NM_181385	chr14:37598480-37598421	Zar1	Rattus norvegicus zygote arrest 1 (Zar1), mRNA [NM_181385]	GO:0005737|GO:0016020|GO:0008508|GO:0007275|GO:0006814	NM_181385	Rn.96129	353228	zygote arrest 1	98.0678	93.3735	5.71183	6.68877	38.0011	210.242	45.96	22.7658	156.622	100.733	5.18114	6.53223	5.42213	4.91496	7.85352	7.29782
A_44_P496305	0.00607964	2.85796	down	NM_053936	chr5:76450907-76450848	Lpar1	Rattus norvegicus lysophosphatidic acid receptor 1 (Lpar1), mRNA [NM_053936]	GO:0005886|GO:0035025|GO:0030139|GO:0071673|GO:0001965|GO:0000187|GO:0005737|GO:0005543|GO:0001619|GO:0043197|GO:0043198|GO:0051482|GO:0004872|GO:0043123|GO:0060999|GO:0010942|GO:0022008|GO:0043065|GO:0009986|GO:0004930|GO:0071453|GO:0042552|GO:0032060|GO:0030165|GO:0007186|GO:0010977|GO:0016021|GO:0043410	NM_053936	Rn.11200	116744	lysophosphatidic acid receptor 1	6631.02	2201.21	11.6784	11.8217	2670.06	15400.2	1822.79	1001.79	2924.07	2677.78	11.247	13.008	10.7801	10.9506	12.2217	12.2929
A_64_P006097	0.00634614	2.09437	down	NM_001100784	chr10:45481051-45480992	Gjc2	Rattus norvegicus gap junction protein, gamma 2 (Gjc2), mRNA [NM_001100784]	GO:0005243|GO:0030054|GO:0007154|GO:0005886|GO:0043209|GO:0007267|GO:0009636|GO:0005921|GO:0005922|GO:0016021|GO:0055085	NM_001100784	Rn.203000	497913	gap junction protein, gamma 2	2022.8	742.21	9.96861	10.2868	883.864	4524.83	659.698	465.959	842.803	917.867	9.66399	10.9129	9.32893	9.7905	10.3941	10.6759
A_64_P031329	0.018425	4.36668	up	NM_001107224	chr14:78885820-78885879	Stk32b	Rattus norvegicus serine/threonine kinase 32B (Stk32b), mRNA [NM_001107224]	GO:0004672|GO:0005524|GO:0016772	NM_001107224	Rn.146703	305431	serine/threonine kinase 32B	1579.46	499.381	9.83931	9.66921	2222.68	504.242	2011.44	770.148	366.638	361.358	10.9817	7.61848	10.9178	10.5531	9.17391	9.28057
A_44_P100207	0.0279906	2.17068	down	NM_012809	chr10:89524880-89524939	Cnp	Rattus norvegicus 2',3'-cyclic nucleotide 3' phosphodiesterase (Cnp), mRNA [NM_012809]	GO:0042470|GO:0008344|GO:0048471|GO:0016070|GO:0005886|GO:0009214|GO:0004113|GO:0009636|GO:0000226|GO:0005624|GO:0007409|GO:0005524|GO:0005615|GO:0005622|GO:0005737|GO:0001906|GO:0016787|GO:0008152	NM_012809	Rn.31762	25275	2',3'-cyclic nucleotide 3' phosphodiesterase	1374.99	390.858	9.36019	9.27253	660.784	3090.62	373.571	202.733	481.372	488.47	9.255	10.3039	8.52172	8.49515	9.58223	9.74021
A_64_P147644	0.021879	2.24445	down	NM_013045	chr13:75347093-75347152	Tnr	Rattus norvegicus tenascin R (Tnr), mRNA [NM_013045]	GO:0005515|GO:0060291|GO:0051971|GO:0022029|GO:0030198|GO:0030517|GO:0050885|GO:0007158|GO:0035641|GO:0008306|GO:0072534|GO:0022408|GO:0009986|GO:0051968|GO:0005578|GO:0050804|GO:0005576|GO:0007399|GO:0007165|GO:0007162|GO:0005178|GO:0050808|GO:0048692|GO:0050805|GO:0010977|GO:0045121	NM_013045	Rn.11028	25567	tenascin R	783.854	456.796	8.64827	9.5475	412.243	1677.88	261.438	265.966	584.36	520.062	8.60178	9.32678	8.01625	8.92608	9.88069	9.83572
A_64_P089285	0.00968082	2.00309	up	NM_001107489	chr1:79866762-79866703	Zfp575	Rattus norvegicus zinc finger protein 575 (Zfp575), mRNA [NM_001107489]	GO:0005622|GO:0008270|GO:0003676	NM_001107489	Rn.24529	308430	zinc finger protein 575	2123.97	835.515	10.529	10.5051	2274.05	1991.49	2106.38	1078.02	782.212	646.317	11.0146	9.59557	10.977	11.0631	10.2976	10.1548
A_44_P330197	0.0052711	2.25758	up	NM_184045	chrX:159701230-159701289	Srpk3	Rattus norvegicus SRSF protein kinase 3 (Srpk3), mRNA [NM_184045]	GO:0007519|GO:0004674|GO:0060537|GO:0006468	NM_184045	Rn.72618	293854	SRSF protein kinase 3	1106.87	288.758	9.5694	8.88187	1219.23	1198.23	903.162	390.873	271.832	203.568	10.1286	8.81011	9.76948	9.54097	8.71402	8.3906
A_44_P1029805	0.0418429	2.04172	up	XM_217035	chr7:140175626-140175685		Q6IG12_RAT (Q6IG12) Type II keratin Kb7, partial (36%) [TC613234]			Rn.7913			136.764	38.1086	6.69231	5.71144	128.12	162.129	120.043	52.408	29.4382	32.4797	6.9737	6.21747	6.88578	6.29083	5.2962	5.54727
A_64_P037993	0.00296371	2.65498	up	NM_001109612	chr4:185978262-185978321	Rps4y2	Rattus norvegicus ribosomal protein S4, Y-linked 2 (Rps4y2), mRNA [NM_001109612]	GO:0005622|GO:0003735|GO:0003723|GO:0005840|GO:0007275|GO:0006412|GO:0005844	NM_001109612	Rn.107176	690845	ribosomal protein S4, Y-linked 2	687.93	203.598	8.91098	8.27907	743.546	635.204	685.04	296.561	196.856	117.378	9.42157	7.92762	9.38374	9.09281	8.20303	7.54136
A_64_P065789	0.000393708	2.13932	up	XM_001076863	chr2:227374719-227374660	Ccdc109b	Uncharacterized protein [Source:UniProtKB/TrEMBL;Acc:F1LUQ0] [ENSRNOT00000012587]		XM_001076863	Rn.35486	295462	coiled-coil domain containing 109B	211.205	81.3198	7.30372	6.90313	230.959	199.659	202.996	110.902	66.3449	66.7129	7.80207	6.46782	7.64128	7.51266	6.54042	6.6563
A_64_P148368	0.019046	2.13311	down	XM_002727262	chr9:105453412-105453353	Ccdc165	PREDICTED: Rattus norvegicus similar to KIAA0802 protein (RGD1308319), partial mRNA [XM_002727262]		XM_002727262		316764	coiled-coil domain containing 165	5376.87	1642.76	11.4866	11.4776	1974.69	11903.5	2252.44	986.803	2127.87	1813.6	10.8117	12.5829	11.0651	10.9299	11.7852	11.7176
A_44_P1035007	0.0233308	2.10355	up	NM_017194	chr10:57497367-57497308	Chrne	Rattus norvegicus cholinergic receptor, nicotinic, epsilon (Chrne), mRNA [NM_017194]	GO:0005230|GO:0030054|GO:0005886|GO:0045211|GO:0042391|GO:0045202|GO:0004872|GO:0016021|GO:0005216|GO:0004889|GO:0006811	NM_017194	Rn.10301	29422	cholinergic receptor, nicotinic, epsilon	264.557	78.6943	7.53806	6.79102	197.36	364.646	231.664	124.34	56.6696	55.0728	7.57189	7.20815	7.83413	7.69684	6.30542	6.37081
A_64_P012432	0.00651456	2.07098	down	NM_017137	chr11:82434542-82434601	Clcn2	Rattus norvegicus chloride channel 2 (Clcn2), mRNA [NM_017137]	GO:0006821|GO:0005244|GO:0060041|GO:0030324|GO:0005247|GO:0034707|GO:0005626|GO:0015629|GO:0060689|GO:0055085|GO:0030425|GO:0044070|GO:0016020|GO:0043204|GO:0034765|GO:0016021|GO:0006811	NM_017137	Rn.11073	29232	chloride channel 2	133.408	50.3763	6.00062	6.13169	51.0772	303.58	45.5662	34.0838	62.3115	54.7337	5.6283	6.96808	5.40546	5.58922	6.44475	6.36109
A_64_P050084	0.00261375	2.36885	up	NM_153294	chr10:13908253-13908194	Npw	Rattus norvegicus neuropeptide W (Npw), mRNA [NM_153294]	GO:0007631|GO:0001664|GO:0007186|GO:0007218|GO:0005576	NM_153294	Rn.14575	259224	neuropeptide W	144.574	54.6008	6.76615	6.23698	181.93	132.955	118.837	83.1135	39.4218	41.2672	7.45059	5.97929	6.86857	7.05181	5.73954	5.91958
A_64_P027911	0.0232696	2.89094	up	NM_001107559	chr1:199705524-199705583	Gpr123	Rattus norvegicus G protein-coupled receptor 123 (Gpr123), mRNA [NM_001107559]	GO:0005886|GO:0004930|GO:0016021	NM_001107559	Rn.169427	309097	G protein-coupled receptor 123	3208.37	1295.85	11.0198	11.1154	3466.1	1855.51	4303.5	1908.48	999.924	979.14	11.6044	9.47897	11.9759	11.9198	10.6618	10.7647
A_64_P040300	0.0336508	6.32035	down	XM_002727258	chr9:100894371-100894337	LOC100366147	PREDICTED: Rattus norvegicus hypothetical protein LOC100366147 (LOC100366147), mRNA [XM_002727258]		XM_002727258		100366147	hypothetical protein LOC100366147	4732.83	4403.49	11.0439	12.3922	3727.18	9891.92	579.383	648.697	6566.15	5995.63	11.7127	12.264	9.15511	10.2963	13.4059	13.4743
A_43_P12283	0.00180805	2.24765	down	NM_022668	chr20:1611776-1611835	Mog	Rattus norvegicus myelin oligodendrocyte glycoprotein (Mog), mRNA [NM_022668]	GO:0016020|GO:0034126|GO:0016021|GO:0007155	NM_022668	Rn.9687	24558	myelin oligodendrocyte glycoprotein	9524.58	4262.71	12.5361	12.8154	5858.19	18564.6	4150.95	1990.1	5318.17	5479.86	12.3659	13.3243	11.9181	11.9906	13.1071	13.3485
A_43_P19751	0.0038579	2.96702	up	XM_238038	chr19:15762320-15762379	RGD1565975	PREDICTED: Rattus norvegicus RGD1565975 (RGD1565975), mRNA [XM_238038]		XM_238038	Rn.39276	291903	RGD1565975	204.503	60.6536	7.25327	6.38858	200.736	156.988	255.784	93.4721	39.5004	48.9881	7.59613	6.17928	7.98439	7.23577	5.74372	6.18625
A_64_P122046	0.0269783	2.89202	down	XM_001056119	chr12:038998112-038998171	LOC680207	PREDICTED: Rattus norvegicus hypothetical protein LOC680207 (LOC680207), mRNA [XM_001056119]		XM_001056119		680207	hypothetical protein LOC680207	4901.92	4047.66	11.5246	12.6594	3561.26	9326.85	1817.66	1494.67	5458.57	5189.76	11.6447	12.1548	10.7741	11.559	13.148	13.2712
A_64_P095586	0.000692662	2.33084	up	NM_001109085	chr13_random:537041-537100	LOC498316	Rattus norvegicus hypothetical LOC498316 (LOC498316), mRNA [NM_001109085]		NM_001109085	Rn.57389	498316	hypothetical LOC498316	692.05	222.138	8.9109	8.46739	801.334	656.833	617.981	305.517	182.62	178.277	9.52151	7.97286	9.23831	9.13888	8.0869	8.17639
A_64_P047264	0.0479133	6.58709	down		chr6:115683421-115683483								2466.73	3103.99	10.1062	11.8201	2095.6	4975.32	329.259	396.698	4653.71	4261.57	10.8968	11.0779	8.34373	9.56939	12.9198	12.9712
A_44_P335247	0.00143883	2.01194	down	NM_001107568	chr10:49069243-49069301	Fam18b2	Rattus norvegicus family with sequence similarity 18, member B2 (Fam18b2), mRNA [NM_001107568]	GO:0016021	NM_001107568	Rn.75470	687358	family with sequence similarity 18, member B2	693.882	316.889	8.53499	8.95927	285.492	1445.81	350.347	172.523	403.434	374.709	8.08545	9.09012	8.4294	8.21365	9.32253	9.34163
A_64_P007084	0.012336	2.09102	up		chrX:31613561-31613502		Uncharacterized protein [Source:UniProtKB/TrEMBL;Acc:F1LXF7] [ENSRNOT00000060135]						310.036	87.044	7.80949	7.02265	295.115	334.669	300.324	110.729	80.1234	70.2793	8.1348	7.09146	8.2022	7.5075	6.82528	6.73516
A_64_P146637	0.000422991	2.51731	up		chr8:084756467-084756408								207.622	76.0654	7.27786	6.7663	205.532	178.333	239.002	113.696	54.4536	60.0469	7.62886	6.32629	7.87843	7.55677	6.24142	6.50071
A_64_P039006	0.0146596	2.97602	up	NM_001024740	chr11:85852759-85852818	Ccdc116	Rattus norvegicus coiled-coil domain containing 116 (Ccdc116), mRNA [NM_001024740]		NM_001024740	Rn.159954	287936	coiled-coil domain containing 116	192.517	68.7171	7.09205	6.63946	207.949	91.7775	277.824	92.067	64.125	49.9592	7.64553	5.53213	8.09848	7.21333	6.48707	6.21798
A_64_P100869	0.00772705	2.03565	down	NM_001034006	chr11:71523788-71523847	Acap2	Rattus norvegicus ArfGAP with coiled-coil, ankyrin repeat and PH domains 2 (Acap2), mRNA [NM_001034006]	GO:0008060|GO:0032312|GO:0008270|GO:0046872	NM_001034006	Rn.208307	619382	ArfGAP with coiled-coil, ankyrin repeat and PH domains 2	212.222	92.8269	6.64715	7.10413	80.0805	485.738	70.8475	67.717	113.849	96.9149	6.28544	7.56475	6.09125	6.71198	7.36565	7.23476
A_64_P047221	0.00319075	2.26651	down	NM_019276	chr2:222979825-222979766	Ugt8	Rattus norvegicus UDP glycosyltransferase 8 (Ugt8), mRNA [NM_019276]	GO:0002175|GO:0016758|GO:0030913|GO:0008489|GO:0042552|GO:0006688|GO:0003851|GO:0016020|GO:0048812|GO:0007010|GO:0008152|GO:0008088|GO:0016021	NM_019276	Rn.9744	50555	UDP glycosyltransferase 8	1323.94	456.341	9.31288	9.51273	535.591	3012.27	423.942	243.702	516.328	608.993	8.97279	10.2596	8.70631	8.78862	9.68396	10.0656
A_44_P1047441	0.000242505	2.50582	up	NM_030827	chr3:51563867-51563808	Lrp2	Rattus norvegicus low density lipoprotein receptor-related protein 2 (Lrp2), mRNA [NM_030827]	GO:0020028|GO:0017124|GO:0005886|GO:0010165|GO:0005783|GO:0008283|GO:0031100|GO:0033280|GO:0030139|GO:0031526|GO:0005615|GO:0045056|GO:0042953|GO:0005737|GO:0016324|GO:0030492|GO:0016197|GO:0004872|GO:0032526|GO:0042954|GO:0005794|GO:0042359|GO:0042493|GO:0005509|GO:0007568|GO:0045177|GO:0005624|GO:0006898|GO:0046879|GO:0005903|GO:0010951|GO:0005905|GO:0016020|GO:0006766|GO:0030900|GO:0016021|GO:…	NM_030827	Rn.26430	29216	low density lipoprotein receptor-related protein 2	243.147	101.001	7.48652	7.16092	268.936	226.018	234.486	161.367	79.1068	62.5283	7.99518	6.61476	7.84962	8.11428	6.80689	6.56159
A_64_P113184	0.0293647	2.01358	down	NM_001106281	chr1:149763005-149763064	Prcp	Rattus norvegicus prolylcarboxypeptidase (angiotensinase C) (Prcp), mRNA [NM_001106281]	GO:0006508|GO:0008236	NM_001106281	Rn.8457	293118	prolylcarboxypeptidase (angiotensinase C)	156.031	116.802	6.54585	7.41461	88.7397	300.928	78.4247	68.9108	153.495	128.001	6.43488	6.95934	6.24333	6.74783	7.82043	7.67556
A_44_P135356	0.00410898	2.38583	up	NM_001108255	chrX:51497498-51497557	RGD1565844	Rattus norvegicus similar to RIKEN cDNA 1700045I19 (RGD1565844), mRNA [NM_001108255]	GO:0005622|GO:0008150|GO:0003674|GO:0008270|GO:0005575|GO:0046872	NM_001108255	Rn.11609	317486	similar to RIKEN cDNA 1700045I19	216.209	64.9814	7.33869	6.5504	225.325	202.677	220.624	90.6438	51.9988	52.3017	7.7637	6.48951	7.76284	7.18883	6.17611	6.28627
A_44_P538820	0.00184741	2.34997	down	NM_001079894	chr1:190230077-190230686	Plekha1	Rattus norvegicus pleckstrin homology domain containing, family A (phosphoinositide binding specific) member 1 (Plekha1), mRNA [NM_001079894]	GO:0050853|GO:0051898|GO:0070301|GO:0005886|GO:0001553|GO:0048705|GO:0005634|GO:0007283|GO:0009791|GO:0031529|GO:0045184|GO:0003674|GO:0005737|GO:0035264|GO:0060021|GO:0008209|GO:0043325|GO:0005730|GO:0032587|GO:0005575|GO:0030165|GO:0014065|GO:0008585|GO:0008210|GO:0008150|GO:0060325|GO:0033327|GO:0048008	NM_001079894	Rn.17662	361659	pleckstrin homology domain containing, family A (phosphoinositide binding specific) member 1	157.481	87.25	6.29397	6.96448	63.3052	351.961	57.1758	53.3627	109.019	99.3686	5.94857	7.16567	5.76768	6.32247	7.29493	7.27605
A_64_P150047	0.00173891	2.23643	up	NM_001109535	chr16:82894965-82895024	Rab20	Rattus norvegicus RAB20, member RAS oncogene family (Rab20), mRNA [NM_001109535]	GO:0000166|GO:0007264|GO:0005525	NM_001109535	Rn.140755	689377	RAB20, member RAS oncogene family	107.143	48.0648	6.38633	6.07473	110.056	81.8795	129.494	66.3416	39.3853	38.4675	6.75427	5.40666	6.99805	6.68106	5.73898	5.80413
A_44_P961703	0.000417038	2.08011	up	NM_022632	chr14:67546897-67546838	Slit2	Rattus norvegicus slit homolog 2 (Drosophila) (Slit2), mRNA [NM_022632]	GO:0001656|GO:0001657|GO:0090260|GO:0071676|GO:0030308|GO:0007409|GO:0048846|GO:0048495|GO:0005615|GO:0071672|GO:0030154|GO:0042803|GO:0022029|GO:0016337|GO:0006935|GO:0070100|GO:0007411|GO:0030837|GO:0031667|GO:0060603|GO:0021972|GO:0030336|GO:0009986|GO:0005509|GO:0043394|GO:0060763|GO:0043395|GO:0007275|GO:0061364|GO:0001701|GO:0021836|GO:0035385|GO:0051414|GO:0021834|GO:0010596|GO:0045499|GO:…	NM_022632	Rn.146652	360272	slit homolog 2 (Drosophila)	1675.46	522.065	10.1872	9.79605	1513.03	1794.48	1718.88	705.525	427.993	432.676	10.4415	9.42658	10.6937	10.4248	9.41087	9.55248
A_64_P008161	0.00186088	3.24809	down	NM_001109609	chr7:10388970-10389029	Lingo3	Rattus norvegicus leucine rich repeat and Ig domain containing 3 (Lingo3), mRNA [NM_001109609]		NM_001109609	Rn.211966	690755	leucine rich repeat and Ig domain containing 3	211.682	72.0742	6.31292	6.54701	51.0397	531.848	52.1586	31.9243	106.137	78.1616	5.62678	7.68688	5.62509	5.48863	7.25365	6.89874
A_64_P135984	0.0353575	2.91905	up		chr9:33389371-33389430		Uncharacterized protein [Source:UniProtKB/TrEMBL;Acc:D3ZP11] [ENSRNOT00000032583]						332.076	147.434	7.81406	7.84149	429.33	144.97	421.928	196.664	135.8	109.839	8.65606	6.08526	8.70086	8.44466	7.63861	7.44121
A_64_P049401	0.0363486	2.20177	down	NM_001047891	chr8:108266331-108266272	RGD1310507	Rattus norvegicus similar to RIKEN cDNA 1300017J02 (RGD1310507), mRNA [NM_001047891]	GO:0004857|GO:0005506|GO:0043086	NM_001047891	Rn.202655	315963	similar to RIKEN cDNA 1300017J02	488.583	197.782	8.04844	8.10541	303.987	988.009	173.753	76.9068	260.292	256.148	8.17561	8.54777	7.42194	6.92524	8.65011	8.7409
A_44_P229289	0.0115113	2.34038	down	XM_001073260	chr1:15408380-15408439	RGD1306565	Uncharacterized protein [Source:UniProtKB/TrEMBL;Acc:D3ZW27] [ENSRNOT00000051496]		XM_001073260		365057	similar to apoptosis signal-regulating kinase 1	139.841	81.1905	6.08894	6.87364	51.6355	316.15	51.7389	54.2167	84.9396	104.415	5.64415	7.0155	5.60716	6.35244	6.91067	7.3578
A_64_P081342	0.00991512	5.35729	up		chrX:136008114-136008173		Q3Q4Q5_9GAMM (Q3Q4Q5) Extracellular solute-binding protein, family 3 precursor, partial (5%) [TC589269]						260.563	98.8094	7.3413	6.9663	331.504	66.0846	384.099	174.064	85.2335	37.1306	8.29554	5.16377	8.56461	8.23352	6.91523	5.75016
A_64_P104207	0.00423814	2.07789	up	XM_001065531	chr1:35290548-35290607	RGD1310945	PREDICTED: Rattus norvegicus similar to hypothetical protein FLJ23305 (RGD1310945), mRNA [XM_001065531]		XM_001065531	Rn.144776	292266	similar to hypothetical protein FLJ23305	11877.8	3338.28	13.0679	12.5405	15045.5	10452.5	10135.4	4473.89	3020.36	2520.59	13.6808	12.3553	13.1675	13.1469	12.2714	12.2031
A_64_P037913	0.00255456	2.16731	up		chr17:054762321-054762380								85.2777	33.4165	6.07535	5.50847	101.246	72.0858	82.5019	46.3835	26.4557	27.4103	6.64054	5.26646	6.31905	6.09	5.14378	5.29162
A_64_P076097	0.0117546	2.28884	up	AY167411	chr10:45302168-45302109		Uncharacterized protein [Source:UniProtKB/TrEMBL;Acc:F1LM20] [ENSRNOT00000058419]			Rn.40889			586.946	228.205	8.67916	8.52709	561.202	475.538	724.096	297.214	201.978	185.424	9.03619	7.53352	9.46778	9.09733	8.24395	8.23998
A_64_P100008	0.0305217	2.2133	up	NM_017336	chr4:174586503-174586562	Ptpro	Rattus norvegicus protein tyrosine phosphatase, receptor type, O (Ptpro), mRNA [NM_017336]	GO:0035335|GO:0004725|GO:0007399	NM_017336	Rn.10163	50677	protein tyrosine phosphatase, receptor type, O	5971.28	2103.59	11.9826	11.9022	7448.1	4047.65	6418.1	2510.3	1882.66	1917.82	12.6916	10.7162	12.5399	12.3149	11.5923	11.7993
A_64_P135634	0.000953664	3.37965	up	NM_001044295	chr1:26951849-26951908	Tpd52l1	Rattus norvegicus tumor protein D52-like 1 (Tpd52l1), mRNA [NM_001044295]	GO:0048471|GO:0005737|GO:0046982|GO:0043406|GO:0006919|GO:0006309|GO:0000086|GO:0046330|GO:0006917|GO:0008656|GO:0042803|GO:0042802	NM_001044295	Rn.24825	689256	tumor protein D52-like 1	11838.9	3607.8	13.0607	12.3796	13736.2	9491.61	12288.8	7086.94	1892.78	1843.67	13.5529	12.1797	13.4494	13.7934	11.602	11.7434
A_64_P039342	0.00314736	3.16255	up	NM_001004242	chr7:122794370-122794429	Arhgap8	Rattus norvegicus Rho GTPase activating protein 8 (Arhgap8), mRNA [NM_001004242]	GO:0005622|GO:0007165|GO:0032321|GO:0070374|GO:0005100	NM_001004242	Rn.7830	300115	Rho GTPase activating protein 8	182.766	52.888	7.08061	6.1694	179.631	125.481	243.187	82.261	41.199	35.2041	7.42796	5.90871	7.90518	7.03352	5.80696	5.66772
A_64_P027114	0.00877421	2.44967	up		chr10:088569794-088569735								949.696	306.701	9.3383	8.99669	1223.64	725.207	900.239	390.841	287.469	241.793	10.1355	8.11407	9.7653	9.54054	8.79387	8.65566
A_64_P148413	0.0134292	3.47208	down	NM_133295	chr19:14966943-14967002	Ces1d	Rattus norvegicus carboxylesterase 1D (Ces1d), mRNA [NM_133295]	GO:0004091|GO:0016787|GO:0005783|GO:0005788|GO:0080030|GO:0080031|GO:0080032|GO:0030339	NM_133295	Rn.225887	113902	carboxylesterase 1D	85.5129	48.2263	5.44559	5.75216	46.9159	182.757	26.8655	14.2204	62.1119	68.3467	5.50229	6.35952	4.47497	4.12566	6.43932	6.69149
A_44_P506423	0.0118457	3.09003	down	XM_231564	chr4:56859125-56859184		Uncharacterized protein [Source:UniProtKB/TrEMBL;Acc:D4A1D1] [ENSRNOT00000036735]						51.8124	48.4794	4.80503	5.98346	26.2433	107.233	21.9616	24.4121	64.7832	56.2429	4.61338	5.716	4.0857	5.04221	6.50446	6.4037
A_44_P109862	0.0190132	2.05675	down	NM_001047085	chr13:66233282-66233341	Ivns1abp	Rattus norvegicus influenza virus NS1A binding protein (Ivns1abp), mRNA [NM_001047085]		NM_001047085	Rn.36174	289089	influenza virus NS1A binding protein	1984.23	881.404	9.95981	10.5703	673.252	4395.21	884.219	617.027	1065.1	962.086	9.28057	10.8627	9.73617	10.2178	10.7534	10.7396
A_64_P149327	0.0139305	2.74649	up	XM_574259	chr19_random:84872-84813	LOC498972	PREDICTED: Rattus norvegicus similar to copine II (LOC498972), partial mRNA [XM_574259]		XM_574259	Rn.161724	498972	similar to copine II	228.462	126.077	7.38059	7.46149	306.8	175.205	203.381	217.827	76.2783	84.1248	8.19172	6.3057	7.64435	8.61344	6.75585	7.01518
A_44_P520159	0.0417781	2.08825	down	NM_017255	chr1:158440526-158440467	P2ry2	Rattus norvegicus purinergic receptor P2Y, G-protein coupled, 2 (P2ry2), mRNA [NM_017255]	GO:0005515|GO:0005886|GO:0060406|GO:0009790|GO:0007204|GO:0005764|GO:0070257|GO:0014911|GO:0005739|GO:0016323|GO:0042312|GO:0016324|GO:0030279|GO:0071415|GO:0004872|GO:0004930|GO:0007568|GO:0031686|GO:0032722|GO:0070848|GO:0045030|GO:0005524|GO:0019233|GO:0071222|GO:0045028|GO:0071347|GO:0010976|GO:0042060|GO:0032308|GO:0016021|GO:0035589|GO:0005769	NM_017255	Rn.11102	29597	purinergic receptor P2Y, G-protein coupled, 2	45.8751	25.8903	4.647	5.09155	27.9188	91.5902	18.1164	18.8159	25.4921	33.3631	4.7165	5.52939	3.6951	4.60278	5.08697	5.5849
A_64_P091573	0.00285861	2.43546	up	NM_001012109	chr6:22007515-22007574	Galnt14	Rattus norvegicus UDP-N-acetyl-alpha-D-galactosamine:polypeptide N-acetylgalactosaminyltransferase 14 (GalNAc-T14) (Galnt14), mRNA [NM_001012109]	GO:0005794|GO:0016020|GO:0016757|GO:0005529|GO:0016021	NM_001012109	Rn.24642	313878	UDP-N-acetyl-alpha-D-galactosamine:polypeptide N-acetylgalactosaminyltransferase 14 (GalNAc-T14)	4729.54	1201.09	11.6916	11.0176	4091	4410.43	5687.18	1727.87	984.713	890.683	11.8507	10.8672	12.3568	11.7825	10.6388	10.6314
A_64_P020769	0.000353876	3.03221	up	NM_001108205	chr9:10413558-10413617	Rsph9	Rattus norvegicus radial spoke head 9 homolog (Chlamydomonas) (Rsph9), mRNA [NM_001108205]	GO:0035083|GO:0003341	NM_001108205	Rn.98420	316238	radial spoke head 9 homolog (Chlamydomonas)	1063.2	276.241	9.51749	8.74515	1144.45	933.671	1111.49	436.686	192.59	199.447	10.0354	8.46279	10.0543	9.70483	8.17081	8.35982
A_44_P254984	0.00684584	2.28982	down	NM_013161	chr1:265114441-265116798	Pnlip	Rattus norvegicus pancreatic lipase (Pnlip), mRNA [NM_013161]	GO:0006629|GO:0004806|GO:0033993|GO:0043434|GO:0005576|GO:0050253|GO:0009791|GO:0005615|GO:0016298|GO:0016042|GO:0030299|GO:0016787|GO:0008202	NM_013161	Rn.10130	25702	pancreatic lipase	474.927	152.288	7.76852	7.77789	186.513	1096.87	141.399	76.3294	203.554	176.981	7.4866	8.69005	7.1289	6.91126	8.25736	8.16505
A_64_P071515	0.0138986	2.20798	down	NM_001007646	chr4:85865875-85865934	Fkbp9	Rattus norvegicus FK506 binding protein 9 (Fkbp9), mRNA [NM_001007646]	GO:0000413|GO:0016020|GO:0006457|GO:0005783|GO:0018208|GO:0005509|GO:0003755|GO:0005788|GO:0005528|GO:0016853	NM_001007646	Rn.105976	297123	FK506 binding protein 9	11515.6	5062.87	12.9078	12.9842	7651.72	20622.5	6272.71	1861.33	6298.02	7029.25	12.7318	13.4893	12.5023	11.8898	13.3471	13.7157
A_64_P064498	0.0169365	2.08885	up	XM_001061848	chr2:5794951-5795010	LOC684998	PREDICTED: Rattus norvegicus hypothetical protein LOC684998 (LOC684998), mRNA [XM_001061848]		XM_001061848	Rn.225689	684998	hypothetical protein LOC684998	384.194	109.666	8.09376	7.38937	447.699	395.542	309.34	137.129	90.6576	101.211	8.718	7.31433	8.24894	7.85182	7.01003	7.30627
A_64_P092184	0.0366937	5.87577	down		chr6:119694242-119694301								9708.91	8444.67	12.1615	13.3788	8343.76	19533.7	1249.25	1352.02	12692.5	11289.5	12.8581	13.4045	10.222	11.3983	14.3367	14.4015
A_64_P082693	0.0271801	2.07256	down	NM_012551	chr18:27346058-27346117	Egr1	Rattus norvegicus early growth response 1 (Egr1), mRNA [NM_012551]	GO:0003700|GO:0006366|GO:0044212|GO:0048709|GO:0000982|GO:0060291|GO:0042220|GO:0005622|GO:0072303|GO:0003690|GO:0043525|GO:0048169|GO:0051602|GO:0007611|GO:0031667|GO:0010942|GO:0032354|GO:0035035|GO:0032868|GO:0032869|GO:0000977|GO:0030509|GO:0000122|GO:0071317|GO:0000979|GO:0071383|GO:0007623|GO:0008270|GO:0071873|GO:0045893|GO:0008134|GO:0045471|GO:0072110|GO:0005634|GO:0071480|GO:0046872|GO:…	NM_012551	Rn.9096	24330	early growth response 1	1084.66	332.442	8.86764	9.1163	325.3	2605.76	322.921	248.325	407.587	341.413	8.27135	10.0201	8.3115	8.81593	9.33594	9.19702
A_64_P155311	0.0429786	3.6697	up	NM_001106984	chr10:13247714-13247655	Prss22	Rattus norvegicus protease, serine, 22 (Prss22), mRNA [NM_001106984]	GO:0004252|GO:0006508|GO:0008233	NM_001106984	Rn.137172	302971	protease, serine, 22	1131.84	536.753	9.42407	9.75396	1544.52	420.607	1430.38	850.479	419.755	340.025	10.4661	7.38488	10.4213	10.6932	9.37781	9.19086
A_64_P123026	0.0269363	2.35199	down		chr8:007802010-007801951								140.101	92.4305	6.13744	7.06941	43.1707	308.037	69.0946	60.5264	119.964	96.801	5.37298	6.98348	6.05586	6.53061	7.44475	7.23287
A_64_P037050	0.0388881	3.08587	down	XM_001063892	chr17:63700501-63700442	Mkx	Iroquois homeobox protein-like 1 (Predicted)Uncharacterized protein [Source:UniProtKB/TrEMBL;Acc:D3ZUL2] [ENSRNOT00000025623]	GO:0043565|GO:0007517|GO:0003700|GO:0005634	XM_001063892	Rn.102474	291228	mohawk homeobox	362.619	70.2362	6.71421	6.61124	66.6389	969.729	51.4908	41.8823	89.5703	79.256	6.02386	8.518	5.60078	5.92503	6.98921	6.91949
A_44_P374733	0.00114478	7.73352	up	NM_013047	chr7:80095310-80095369	Trhr	Rattus norvegicus thyrotropin releasing hormone receptor (Trhr), mRNA [NM_013047]	GO:0090073|GO:0009986|GO:0005886|GO:0004997|GO:0004872|GO:0016021|GO:0007204|GO:0042803	NM_013047	Rn.9962	25570	thyrotropin releasing hormone receptor	236.235	70.6048	7.3003	6.10832	277.925	85.3425	345.437	158.674	17.9727	35.1683	8.04028	5.45174	8.40889	8.09045	4.56863	5.66589
A_64_P012254	0.0488739	2.40933	down		chr3:146851723-146851664								3322.62	2860.74	11.056	12.1573	2332.95	5833.41	1801.51	1110.56	3958	3513.65	11.0482	11.3606	10.7591	11.1096	12.672	12.6902
A_44_P386383	0.000887806	3.00912	up	NM_133289	chr3:48438910-48438851	Scn9a	Rattus norvegicus sodium channel, voltage-gated, type IX, alpha (Scn9a), mRNA [NM_133289]	GO:0005244|GO:0043179|GO:0005248|GO:0009636|GO:0009791|GO:0031402|GO:0055085|GO:0019228|GO:0006954|GO:0016020|GO:0001518|GO:0016021|GO:0048266|GO:0006811	NM_133289	Rn.88082	78956	sodium channel, voltage-gated, type IX, alpha	299.881	90.987	7.76669	7.02875	321.291	222.247	356.106	138.692	73.7008	60.568	8.25736	6.59362	8.44908	7.87072	6.70369	6.51183
A_64_P092026	0.000623101	2.00667	up	NM_012863	chr12:10747968-10747909	Bhlha15	Rattus norvegicus basic helix-loop-helix family, member a15 (Bhlha15), mRNA [NM_012863]	GO:0006355|GO:0019722|GO:0048312|GO:0006851|GO:0007267|GO:0005634|GO:0042593|GO:0003677|GO:0042803|GO:0007186|GO:0045944|GO:0007030|GO:0048469	NM_012863	Rn.9897	25334	basic helix-loop-helix family, member a15	127.373	51.3112	6.60863	6.15238	115.475	143.594	123.05	75.6581	39.6253	38.6501	6.82912	6.07365	6.92314	6.89648	5.74995	5.81072
A_64_P050999	0.00901885	2.83611	down	NM_001108153	chr8:61739451-61739510	Sema7a	Rattus norvegicus sema domain, immunoglobulin domain (Ig), and GPI membrane anchor, (semaphorin) 7A (Sema7a), mRNA [NM_001108153]	GO:0005178|GO:0005886|GO:0007229|GO:0060907|GO:0050727|GO:0045773|GO:0007275|GO:0004872|GO:0070374|GO:0009897	NM_001108153	Rn.214059	315711	sema domain, immunoglobulin domain (Ig), and GPI membrane anchor, (semaphorin) 7A	96.6375	31.8001	5.28728	5.3303	28.0266	234.897	26.9885	17.4253	43.2391	34.7358	4.72286	6.65677	4.48219	4.46542	5.88303	5.64243
A_64_P117139	0.0222805	6.09747	up	NM_001109210	chr3:162914195-162914136	Cbln4	Rattus norvegicus cerebellin 4 precursor (Cbln4), mRNA [NM_001109210]		NM_001109210	Rn.75276	499947	cerebellin 4 precursor	6783.95	1052.01	12.0082	10.3293	3832.74	4315.11	12204	2340.36	343.015	472.655	11.7516	10.8312	13.4418	12.2252	9.07616	9.68666
A_44_P197350	0.0177475	2.30704	up	NM_001014132	chr13:109009779-109009720	Traf3ip3	Rattus norvegicus TRAF3 interacting protein 3 (Traf3ip3), mRNA [NM_001014132]		NM_001014132	Rn.29176	360900	TRAF3 interacting protein 3	1084.55	340.006	9.52381	9.13827	1430.94	923.596	899.107	427.999	364.613	227.406	10.3632	8.44421	9.76405	9.67495	9.16729	8.57256
A_64_P018766	0.00427115	6.11298	up	NM_001033955	chr1:172686262-172686203	Calca	Rattus norvegicus calcitonin-related polypeptide alpha (Calca), transcript variant 2, mRNA [NM_001033955]	GO:0009408|GO:0010523|GO:0008016|GO:0005615|GO:0032757|GO:0005622|GO:0001984|GO:0007218|GO:0051482|GO:0043025|GO:0005184|GO:0001944|GO:0007566|GO:0007568|GO:0045651|GO:0045785|GO:0002027|GO:0043542|GO:0007189|GO:0045892|GO:0007631|GO:0030424|GO:0032730|GO:0043005|GO:0005634|GO:0045776|GO:0007204|GO:0045778|GO:0045779|GO:0005829|GO:0032147|GO:0007190|GO:0005737|GO:0030279|GO:0006954|GO:0045986|GO:…	NM_001033955	Rn.90085	24241	calcitonin-related polypeptide alpha	1892.4	445.28	10.3244	8.95279	2024.19	1465.51	2187.52	1010.97	130.19	194.679	10.843	9.10854	11.0218	10.9689	7.57189	8.31759
A_64_P068252	0.00737615	2.01091	up	XM_002726698	chr6:23874561-23874502	Fam179a	Uncharacterized protein [Source:UniProtKB/TrEMBL;Acc:D4A1L0] [ENSRNOT00000036374]	GO:0005488	XM_002726698	Rn.214074	313892	family with sequence similarity 179, member A	277.371	99.4903	7.66665	7.24579	311.24	256.59	264.283	119.414	88.26	90.7966	8.21181	6.75876	8.02936	7.63924	6.96426	7.13386
A_64_P011045	0.00360424	2.57102	up	NM_053506	chr3:169155044-169154985	Hrh3	Rattus norvegicus histamine receptor H3 (Hrh3), mRNA [NM_053506]	GO:0050679|GO:0014070|GO:0014061|GO:0005886|GO:0004930|GO:0014050|GO:0014053|GO:0045776|GO:0004969|GO:0007194|GO:0007204|GO:0014063|GO:0050890|GO:0042756|GO:0007420|GO:0043209|GO:0008144|GO:0042755|GO:0004872|GO:0007613|GO:0016021|GO:0007612|GO:0019717	NM_053506	Rn.7617	85268	histamine receptor H3	20385.3	7680.38	13.7993	13.6757	24244.8	12206.4	24704.7	11834.6	6248.32	4958.22	14.3438	12.625	14.4291	14.4831	13.3357	13.2082
A_64_P101804	0.0171862	2.10439	up	NM_017089	chrX:87175892-87175951	Efnb1	Rattus norvegicus ephrin B1 (Efnb1), mRNA [NM_017089]	GO:0005515|GO:0048013|GO:0001755|GO:0045202|GO:0005634|GO:0007275|GO:0030154|GO:0007399|GO:0009880|GO:0005737|GO:0046875|GO:0016020|GO:0007411|GO:0042102|GO:0045121|GO:0016021	NM_017089	Rn.44398	25186	ephrin B1	1720.84	479.456	10.2053	9.69986	2003.16	1515.97	1643.38	541.019	467.72	429.629	10.8306	9.16611	10.6191	10.0181	9.54333	9.53815
A_44_P1055271	0.0368192	2.12368	up	XM_002725105	chr15:33638720-33638779	Lrrc16b	Leucine-rich repeat-containing protein 16B [Source:UniProtKB/Swiss-Prot;Acc:Q5XHY1] [ENSRNOT00000032252]		XM_002725105	Rn.201786	361041	leucine rich repeat containing 16B	1466.4	300.231	9.97029	8.96299	1416.98	1834.08	1148.14	398.892	269.104	232.698	10.3484	9.46065	10.1018	9.57954	8.699	8.61042
A_64_P107851	0.00335981	2.15797	up	NM_001011966	chr4:5959048-5959107	Smarcd3	Rattus norvegicus SWI/SNF related, matrix associated, actin dependent regulator of chromatin, subfamily d, member 3 (Smarcd3), mRNA [NM_001011966]	GO:0071565|GO:0003139|GO:0005102|GO:0043393|GO:0035257|GO:0005634|GO:0005575|GO:0071564|GO:0003219|GO:0006351|GO:0042692|GO:0003674|GO:0008150|GO:0003007|GO:0045893|GO:0008134	NM_001011966	Rn.20043	296732	SWI/SNF related, matrix associated, actin dependent regulator of chromatin, subfamily d, member 3	2201.24	602.877	10.5777	10.0214	2552.04	2166.01	1885.68	775.069	534.822	498.74	11.1756	9.73296	10.8246	10.5631	9.73432	9.76697
A_44_P440558	0.0240929	3.05539	down	NM_031823	chr14:79403780-79403839	Wfs1	Rattus norvegicus Wolfram syndrome 1 homolog (human) (Wfs1), mRNA [NM_031823]	GO:0005215|GO:0034976|GO:0051928|GO:0005783|GO:0007605|GO:0030176|GO:0043433|GO:0055074|GO:0030968|GO:0003674|GO:0043069|GO:0043524|GO:0042048|GO:0031398|GO:0051117|GO:0033613|GO:0031625|GO:0045927|GO:0051247|GO:0043066|GO:0001822|GO:0032469|GO:0050821|GO:0042981|GO:0042593|GO:0030433|GO:0045862|GO:0003091|GO:0070845|GO:0050877|GO:0007601	NM_031823	Rn.16015	83725	Wolfram syndrome 1 homolog (human)	998.642	734.777	9.10581	9.95838	384.257	2007.79	603.881	199.978	1213.43	790.923	8.5028	9.61157	9.20307	8.47338	10.939	10.4627
A_64_P104301	0.0304394	2.39934	down	XM_002728371	chr16:1993910-1993851	LOC100359750	PREDICTED: Rattus norvegicus hypothetical protein LOC100359750 (LOC100359750), mRNA [XM_002728371]		XM_002728371	Rn.91149	100359750	hypothetical protein LOC100359750	6501.38	4682.24	12.082	12.8439	5374.78	10925.5	3203.8	1627.01	6617.65	5802.07	12.2297	12.439	11.5773	11.6878	13.4151	13.4286
A_64_P033591	0.0433023	6.32533	down	XM_002724847	chr13:33700439-33700380	LOC100365120	PREDICTED: Rattus norvegicus hypothetical protein LOC100365120 (LOC100365120), mRNA [XM_002724847]		XM_002724847		100365120	hypothetical protein LOC100365120	4635.09	5171.02	11.0653	12.6118	4043.9	9246.99	614.377	727.029	7590.45	7195.59	11.8287	12.139	9.22824	10.467	13.6052	13.7631
A_64_P002191	0.0216166	3.0045	up	NM_019265	chr8:124724553-124724494	Scn11a	Rattus norvegicus sodium channel, voltage-gated, type XI, alpha (Scn11a), mRNA [NM_019265]	GO:0005515|GO:0030424|GO:0005244|GO:0005886|GO:0044299|GO:0005248|GO:0001518|GO:0016021|GO:0006814|GO:0055085|GO:0006811	NM_019265	Rn.30023	29701	sodium channel, voltage-gated, type XI, alpha	181.548	109.31	7.04115	7.2676	213.039	95.1903	236.414	180.754	72.356	74.8195	7.68367	5.57918	7.86059	8.29954	6.67438	6.82887
A_64_P141747	0.042335	2.48051	up	NM_001106825	chr8:62466255-62466196	RGD1311874	Rattus norvegicus hypothetical LOC300751 (RGD1311874), mRNA [NM_001106825]		NM_001106825	Rn.163007	300751	hypothetical LOC300751	135.359	50.21	6.63127	5.90998	114.868	185.573	105.636	94.907	33.4999	22.2232	6.82115	6.37903	6.69363	7.26305	5.49599	4.9709
A_44_P546180	0.00771046	2.17763	down	NM_001108538	chr20:44963280-44961610	Cdc40	Rattus norvegicus cell division cycle 40 homolog (S. cerevisiae) (Cdc40), mRNA [NM_001108538]	GO:0008380|GO:0071013	NM_001108538	Rn.14862	361859	cell division cycle 40 homolog (S. cerevisiae)	215.87	131.848	6.87259	7.57297	87.9191	451.285	108.405	72.7677	186.516	136.261	6.41782	7.46817	6.73178	6.83461	8.12031	7.76399
A_44_P425380	0.0201617	2.63415	down	NM_001011991	chr7:104302957-104302898	Ndrg1	Rattus norvegicus N-myc downstream regulated 1 (Ndrg1), mRNA [NM_001011991]	GO:0045576|GO:0005737|GO:0015630|GO:0071456|GO:0005634	NM_001011991	Rn.153992	299923	N-myc downstream regulated 1	4245.51	1349.34	10.87	11.1947	1278.63	10330.8	1127.08	867.642	1521.46	1658.93	10.1993	12.3371	10.0736	10.7281	11.2757	11.5803
A_64_P014096	0.00443138	3.38298	up	NM_024394	chr8:52161234-52161175	Htr3a	Rattus norvegicus 5-hydroxytryptamine (serotonin) receptor 3a (Htr3a), mRNA [NM_024394]	GO:0005232|GO:0030424|GO:0005230|GO:0030054|GO:0005886|GO:0045202|GO:0007268|GO:0051378|GO:0042220|GO:0007210|GO:0004993|GO:0005737|GO:0071363|GO:0005887|GO:0045211|GO:0005249|GO:0043025|GO:0004872|GO:0005216|GO:0006811	NM_024394	Rn.55109	79246	5-hydroxytryptamine (serotonin) receptor 3a	1697.05	662.806	10.1279	10.0349	2125.05	1040.26	1925.83	1117.93	470.344	400.142	10.9113	8.62042	10.8518	11.1184	9.55248	9.43374
A_64_P074340	0.0149425	2.1951	down	XM_002726502	chr5:48551242-48550987	LOC100363421	PREDICTED: Rattus norvegicus hypothetical protein LOC100363421 (LOC100363421), mRNA [XM_002726502]		XM_002726502		100363421	hypothetical protein LOC100363421	5340.55	3125.47	11.6674	12.384	3711.85	10201.3	2108.47	1631.8	4054.76	3689.85	11.7059	12.3189	10.9775	11.6923	12.7074	12.7523
A_44_P548507	0.0147712	2.1522	down	NM_032083	chr3:56149629-56149570	Chn1	Rattus norvegicus chimerin (chimaerin) 1 (Chn1), mRNA [NM_032083]	GO:0043547|GO:0035556|GO:0007165|GO:0001565|GO:0046872|GO:0005096	NM_032083	Rn.11166	84030	chimerin (chimaerin) 1	4620.33	2469.68	11.3718	12.0756	1792.12	9482.76	2586.12	1509.95	3311.66	2587.45	10.6838	12.1767	11.255	11.5737	12.4087	12.2445
A_43_P21313	0.0348772	2.40069	up	NM_001011922	chr17:29352407-29352466	Nedd9	Rattus norvegicus neural precursor cell expressed, developmentally down-regulated 9 (Nedd9), mRNA [NM_001011922]	GO:0000922|GO:0005634	NM_001011922	Rn.8730	291044	neural precursor cell expressed, developmentally down-regulated 9	715.686	317.298	8.92834	9.04541	923.268	485.818	737.972	415.118	291.447	245.328	9.72417	7.56535	9.49551	9.63612	8.81962	8.68048
A_64_P030604	0.00219134	4.2642	up	NM_031807	chr8:91079180-91079239	Tpbg	Rattus norvegicus trophoblast glycoprotein (Tpbg), mRNA [NM_031807]	GO:0005737|GO:0016020|GO:0005783|GO:0016021	NM_031807	Rn.43122	83684	trophoblast glycoprotein	1075.47	297.229	9.48298	8.68077	1006.89	729.689	1489.82	555.706	131.817	204.163	9.85212	8.12276	10.4741	10.0578	7.58987	8.39458
A_64_P161635	0.0384029	3.33584	down	NM_001047891	chr8:108266322-108266263	RGD1310507	Rattus norvegicus similar to RIKEN cDNA 1300017J02 (RGD1310507), mRNA [NM_001047891]	GO:0004857|GO:0005506|GO:0043086	NM_001047891	Rn.202655	315963	similar to RIKEN cDNA 1300017J02	511.166	327.303	8.07531	8.62052	343.58	1034.89	155.027	72.3118	563.729	345.869	8.34658	8.61319	7.26615	6.82394	9.82491	9.21271
A_44_P548581	0.043925	2.25967	down	NM_001012137	chr1:187258851-187260294	Fus	Rattus norvegicus fusion (involved in t(12;16) in malignant liposarcoma) (human) (Fus), mRNA [NM_001012137]	GO:0008380|GO:0005622|GO:0005737|GO:0000166|GO:0005730|GO:0008270|GO:0005634|GO:0003676	NM_001012137	Rn.100218	317385	fusion (involved in t(12;16) in malignant liposarcoma) (human)	803.65	284.649	8.31464	8.89123	190.726	1989.14	231.081	228.756	325.264	299.928	7.51967	9.59356	7.83069	8.69427	8.99503	8.98438
A_64_P084110	0.00419816	2.33635	up		chr10:041424694-041424635								1189.67	349.599	9.6704	9.18613	1471.95	1073.75	1023.3	458.854	320.531	269.413	10.4045	8.66234	9.94434	9.77232	8.96904	8.81703
A_64_P162140	0.0275345	2.36032	up	NM_001044295	chr1:26951316-26951375	Tpd52l1	Rattus norvegicus tumor protein D52-like 1 (Tpd52l1), mRNA [NM_001044295]	GO:0048471|GO:0005737|GO:0046982|GO:0043406|GO:0006919|GO:0006309|GO:0000086|GO:0046330|GO:0006917|GO:0008656|GO:0042803|GO:0042802	NM_001044295	Rn.24825	689256	tumor protein D52-like 1	966.296	230.193	9.33468	8.43851	905.491	1328.8	664.594	376.533	166.025	148.021	9.69832	8.96704	9.33869	9.48125	7.94039	7.89388
A_64_P135745	0.0439867	6.15695	down		chr4:063585888-063585947								5486.08	7291.21	11.5308	12.9538	5281.31	10029.4	1147.55	740.609	11224.7	9908.31	12.2019	12.2892	10.1014	10.4904	14.1656	14.2055
A_64_P082251	0.000826648	2.01306	down	BC086559	chr15:18451587-18451646	LOC361016	Rattus norvegicus similar to RIKEN cDNA 4933406L09, mRNA (cDNA clone IMAGE:7301570), complete cds. [BC086559]			Rn.203376	361016	similar to RIKEN cDNA 4933406L09	5803.42	2576.39	11.803	12.1051	3349.98	11297.1	2763.18	1387.58	3033.63	3307.97	11.5562	12.4981	11.3546	11.4371	12.2781	12.6

## Sheet: BXD vs blank_up
# Fold-Change cut-off: 2.0 # P-value cut-off: 0.05 # Condition pairs: BXD vs blank # Column A: ProbeName, it represents probe name. # Column B: p, P-value, P-value calculated from t-test. # Column C: FC(abs), the absolute ratio (no log scale) of normalized intensities between two conditions. # Column D: Regulation, it depicts which group has greater or lower intensity values wrt other group. # Co…
BXD vs blank 2 fold up regulated genes
	P-value	Fold change and Regulation		Annotations									Group--Raw Intensity		Group--Normalized Intensity		Raw Intensity						Normalized Intensity
ProbeName	p	FC (abs)	Regulation	GenbankAccession	GenomicCoordinates	GeneSymbol	Description	Go	RefSeqAccession	UniGeneID	EntrezGeneID	GeneName	BXD(raw)	blank(raw)	BXD(normalized)	blank(normalized)	[14_21, BXD](raw)	[21_20, blank](raw)	[24_22, BXD](raw)	[3_1, blank](raw)	[4_4, BXD](raw)	[6_25, blank](raw)	[14_21, BXD](normalized)	[21_20, blank](normalized)	[24_22, BXD](normalized)	[3_1, blank](normalized)	[4_4, BXD](normalized)	[6_25, blank](normalized)
A_64_P122541	0.00433333	2.82329	up		chr17:095447134-095447193								306.262	174.317	7.7867	7.30417	314.823	341.99	261.974	64.1713	386.818	71.961	8.17418	7.12491	8.06101	6.48789	8.64719	6.77743
A_64_P133992	0.00231898	2.46079	up	NM_001008825	chr7:140310029-140309970	Kb15	Rattus norvegicus type II keratin Kb15 (Kb15), mRNA [NM_001008825]		NM_001008825	Rn.49197	366992	type II keratin Kb15	122.398	84.01	6.54536	6.39456	142.143	110.232	114.818	43.1246	169.846	39.059	7.03352	5.75116	6.85141	5.87842	7.47363	5.83162
A_44_P317600	0.0409077	2.53323	up	NM_012612	chr5:165074636-165074695	Nppa	Rattus norvegicus natriuretic peptide precursor A (Nppa), mRNA [NM_012612]	GO:0032868|GO:0030308|GO:0048471|GO:0005102|GO:0005576|GO:0005634|GO:0051428|GO:0042629|GO:0042312|GO:0005737|GO:0050880|GO:0005179|GO:0050891|GO:0006182|GO:0008217|GO:0007168|GO:0050878	NM_012612	Rn.2004	24602	natriuretic peptide precursor A	445.5	230.94	8.22592	8.1008	366.929	279.224	690.345	163.037	399.63	130.154	8.37093	6.86535	9.44148	7.91448	8.68914	7.69878
A_42_P538527	0.0207228	4.84623	up	NM_001108885	chr18:13167904-13167845	Klhl14	Rattus norvegicus kelch-like 14 (Drosophila) (Klhl14), mRNA [NM_001108885]		NM_001108885	Rn.39343	364823	kelch-like 14 (Drosophila)	848.9	530.188	8.90597	8.99117	1352.4	225.705	968.596	197.649	1160.77	232.146	10.1692	6.61266	9.936	8.20979	10.1558	8.60796
A_42_P768355	0.00388319	2.25755	up	NM_057130	chr12:39520607-39520548	Hrk	Rattus norvegicus harakiri, BCL2 interacting protein (contains only BH3 domain) (Hrk), mRNA [NM_057130]	GO:0032464|GO:0005515|GO:0043525|GO:0090200|GO:0006915|GO:0042981|GO:0051365	NM_057130	Rn.89639	117271	harakiri, BCL2 interacting protein (contains only BH3 domain)	1131.06	639.753	9.58254	9.48475	1399.78	1046.51	946.902	338.466	1247.84	332.953	10.2197	8.62882	9.8991	9.05653	10.2443	9.15344
A_64_P033895	0.00156888	3.16214	up	NM_001126084	chr19:11300191-11300132	Mt4	Rattus norvegicus metallothionein 4 (Mt4), mRNA [NM_001126084]	GO:0006875|GO:0046872	NM_001126084	Rn.1675	498911	metallothionein 4	293.348	171.11	7.71006	7.33347	392.956	231.376	255.712	87.4237	366.444	59.4627	8.46966	6.64001	8.02051	6.95058	8.56647	6.48335
A_64_P009956	0.0163731	2.14462	up		chr4:102208065-102208006								491.639	326.1	8.4354	8.54018	579.376	450.963	444.579	206.628	605.431	166.24	9.01776	7.46652	8.82193	8.27935	9.27476	8.06642
A_44_P215075	0.0115824	2.7693	up	NM_012667	chr4:116780051-116780110	Tacr1	Rattus norvegicus tachykinin receptor 1 (Tacr1), mRNA [NM_012667]	GO:0014070|GO:0009408|GO:0010996|GO:0070474|GO:0007218|GO:0002118|GO:0007611|GO:0045760|GO:0032355|GO:0050679|GO:0008306|GO:0002526|GO:0009986|GO:0007616|GO:0004930|GO:0010193|GO:0050671|GO:0006950|GO:0007217|GO:0043278|GO:0032230|GO:0060083|GO:0032224|GO:0046878|GO:0051496|GO:0016496|GO:0035815|GO:0032570|GO:0005886|GO:0045471|GO:0014910|GO:0045777|GO:0007204|GO:0045778|GO:0030425|GO:0071944|GO:…	NM_012667	Rn.89609	24807	tachykinin receptor 1	216.263	106.179	7.28272	6.77345	160.357	178.959	309.471	49.8995	210.579	58.0592	7.20852	6.33216	8.30748	6.10162	7.77254	6.44619
A_42_P771373	0.0134869	2.12924	up	NM_012614	chr4:78045125-78045184	Npy	Rattus norvegicus neuropeptide Y (Npy), mRNA [NM_012614]	GO:0008343|GO:0007631|GO:0001664|GO:0021987|GO:0031841|GO:0032100|GO:0021954|GO:0007268|GO:0005576|GO:0045776|GO:0005615|GO:0031175|GO:0004983|GO:0050909|GO:0005179|GO:0007218|GO:0008217	NM_012614	Rn.9714	24604	neuropeptide Y	14211.8	9649.01	13.2628	13.318	17614.6	10026.6	14994.1	4438.98	19863.4	4644.65	13.6833	12.2888	13.8162	12.8408	14.0071	13.1061
A_44_P596424	0.000339044	3.36434	up		chr5:105425357-105425416		SFR488180 allatotropin {Spodoptera frugiperda} (exp=-1; wgp=0; cg=0), partial (13%) [TC642059]						696.834	349.805	8.92044	8.32931	821.423	615.398	653.681	123.099	780.29	146.025	9.50271	7.89076	9.36783	7.48218	9.62956	7.87619
A_64_P085201	0.00922682	2.06166	up		chr8:048204474-048204533								160.45	94.3118	6.8872	6.73512	209.235	149.653	122.461	54.9083	168.315	59.7125	7.58733	6.12103	6.95325	6.25651	7.45861	6.49024
A_44_P428886	0.000302319	2.99486	up	NM_001099516	chr14:894423-894364	Vom2r71	Rattus norvegicus vomeronasal 2 receptor, 71 (Vom2r71), mRNA [NM_001099516]	GO:0005886|GO:0004930|GO:0004872|GO:0016021	NM_001099516	Rn.217932	689060	vomeronasal 2 receptor, 71	464.236	263.941	8.35527	8.05253	563.843	364.72	464.146	132.713	550.181	108.93	8.97858	7.20875	8.87847	7.60188	9.12838	7.42733
A_42_P577421	0.00148952	2.47443	up	NM_001106819	chr8:51871650-51871591	Nnmt	Rattus norvegicus nicotinamide N-methyltransferase (Nnmt), mRNA [NM_001106819]	GO:0003674|GO:0042493|GO:0031100|GO:0008168|GO:0010243|GO:0005625|GO:0016740	NM_001106819	Rn.15755	300691	nicotinamide N-methyltransferase	527.227	273.039	8.53874	8.22077	563.615	497.102	520.962	126.664	527.691	164.761	8.97738	7.59549	9.04336	7.5275	9.07918	8.05564
A_64_P089400	0.00472754	2.59507	up	NM_022605	chr14:10183591-10183650	Hpse	Rattus norvegicus heparanase (Hpse), mRNA [NM_022605]	GO:0016020|GO:0043169|GO:0005975|GO:0016798|GO:0030305|GO:0005634|GO:0005576|GO:0007155|GO:0005765	NM_022605	Rn.6392	64537	heparanase	429.146	197.513	8.22442	7.59093	448.971	514.567	323.899	89.6231	418.258	84.6594	8.65924	7.64387	8.37014	6.99017	8.75729	7.02532
A_64_P129730	0.0213569	2.14015	up	NM_001033896	chr2:180442176-180442117	Tmem79	Rattus norvegicus transmembrane protein 79 (Tmem79), mRNA [NM_001033896]	GO:0016020|GO:0016021	NM_001033896	Rn.13463	310626	transmembrane protein 79	131.431	91.9525	6.61567	6.64037	175.326	114.349	104.617	61.2931	170.712	43.8521	7.33851	5.79722	6.7113	6.4223	7.48082	6.01798
A_64_P039737	0.00153889	3.66674	up	NM_001130508	chr7:114506633-114506692	Scx	Rattus norvegicus scleraxis (Scx), mRNA [NM_001130508]	GO:0046982|GO:0045944|GO:0003677	NM_001130508	Rn.198233	680712	scleraxis	667.691	324.15	8.85936	8.09418	767.469	627.084	608.521	131.086	750.889	90.4757	9.40268	7.90968	9.26571	7.58187	9.57366	7.127
A_42_P488000	0.00693068	2.25425	up	NM_001108479	chr1:92466057-92466116	Vstm2b	Rattus norvegicus V-set and transmembrane domain containing 2B (Vstm2b), mRNA [NM_001108479]	GO:0016021	NM_001108479	Rn.65503	361560	V-set and transmembrane domain containing 2B	1967.36	820.51	10.3909	9.73634	2002.33	2427.39	1472.34	378.846	1720.19	362.498	10.7122	9.92106	10.5393	9.22368	10.6982	9.28709
A_64_P091817	0.00120018	2.5869	up		chr7:141721002-141721061								1235.27	667.774	9.72821	9.44952	1319.52	1144.66	1241.64	373.967	1369.69	259.666	10.1349	8.74583	10.3039	9.20307	10.3846	8.76085
A_64_P130184	0.000234381	2.29457	up	NM_017207	chr10:48786080-48786139	Trpv2	Rattus norvegicus transient receptor potential cation channel, subfamily V, member 2 (Trpv2), mRNA [NM_017207]	GO:0005515|GO:0030424|GO:0009408|GO:0005886|GO:0045773|GO:0090280|GO:0009266|GO:0005622|GO:0005737|GO:0034220|GO:0006812|GO:0006811|GO:0042470|GO:0005262|GO:0005261|GO:0009986|GO:0032584|GO:0044295|GO:0055085|GO:0044297|GO:0012505|GO:0016020|GO:0070588|GO:0016021|GO:0005216	NM_017207	Rn.206528	29465	transient receptor potential cation channel, subfamily V, member 2	2688.15	1425.71	10.8306	10.5676	3170.16	2584.98	2309.32	668.553	2930.48	678.094	11.3233	10.0075	11.1611	10.0751	11.4104	10.2175
A_44_P391517	0.000312455	2.11855	up	NM_001034144	chr15:49744766-49744825	Nkx3-1	Rattus norvegicus NK3 homeobox 1 (Nkx3-1), mRNA [NM_001034144]	GO:0060770|GO:0008285|GO:0003700|GO:0001756|GO:0050680|GO:0030284|GO:0005634|GO:0007507|GO:0060664|GO:0045944|GO:0007431|GO:0051781|GO:0000976|GO:0030331|GO:0003677|GO:0006351|GO:0060037|GO:0060442|GO:0071899|GO:0045931|GO:0043569|GO:0048754|GO:0045893|GO:0045892|GO:0030520|GO:0008134	NM_001034144	Rn.43468	305999	NK3 homeobox 1	543.192	291.301	8.57697	8.33449	506.587	614.324	508.665	164.141	557.524	152.237	8.83055	7.88786	9.0125	7.92378	9.14875	7.93093
A_44_P870348	0.0133632	3.59456	up	NM_001107522	chr1:15086311-15086254	Slc35d3	Rattus norvegicus solute carrier family 35, member D3 (Slc35d3), mRNA [NM_001107522]	GO:0016020|GO:0016021	NM_001107522	Rn.110407	308717	solute carrier family 35, member D3	498.065	315.06	8.2992	8.19443	873.155	277.564	343.477	115.893	697.238	132.049	9.58076	6.85543	8.46142	7.39399	9.467	7.72231
A_64_P061677	0.00128703	2.50033	up	NM_001100724	chr8:114214973-114214914	Camp	Rattus norvegicus cathelicidin antimicrobial peptide (Camp), mRNA [NM_001100724]	GO:0008284|GO:0051873|GO:0050830|GO:0042581|GO:0042995|GO:0005615|GO:0045766|GO:0003674|GO:0050829|GO:0005737|GO:0071222|GO:0071356|GO:0071347|GO:0001934|GO:0071354|GO:0044130|GO:0071224|GO:0044140	NM_001100724	Rn.33146	316010	cathelicidin antimicrobial peptide	303.442	181.064	7.78473	7.62372	340.529	255.127	314.671	97.4215	347.685	98.0839	8.26951	6.75349	8.3312	7.12323	8.49515	7.25278
A_64_P024035	0.00134106	2.61714	up	NM_001012352	chr16:64952359-64952300	Dusp26	Rattus norvegicus dual specificity phosphatase 26 (putative) (Dusp26), mRNA [NM_001012352]	GO:0005739|GO:0005737|GO:0006470|GO:0005794|GO:0016787|GO:0005634|GO:0008138|GO:0004725	NM_001012352	Rn.22231	306527	dual specificity phosphatase 26 (putative)	24559.6	11421.8	14.0905	13.3749	31596.3	19279.4	22803	4597.2	25768.2	3900.04	14.4815	13.3806	14.4094	12.8974	14.3891	12.8381
A_44_P241045	0.024743	2.36571	up	XM_344809	chr1:037022831-037022772		Rattus norvegicus similar to 60S ribosomal protein L13a (Transplantation antigen P198) (Tum-P198 antigen) (LOC365089), mRNA [XM_344809]						618.698	399.478	8.73647	8.84337	746.687	467.612	641.793	269.131	737.28	192.024	9.35749	7.51177	9.34015	8.69984	9.53553	8.29475
A_42_P600870	0.0204005	2.24608	up	NM_001171802	chr5:27291392-27291451	LOC500413	Rattus norvegicus hypothetical protein LOC500413 (LOC500413), mRNA [NM_001171802]	GO:0016020|GO:0005783|GO:0005789|GO:0016021	NM_001171802	Rn.23267	500413	hypothetical protein LOC500413	2438.22	1450.78	10.6516	10.7083	3162.24	1856.32	2296.11	866.99	2743	742.356	11.32	9.48035	11.1546	10.441	11.3165	10.3674
A_42_P636189	0.0085801	2.08866	up		chrX:099796887-099796828								1240.78	731.485	9.72553	9.73349	1430.97	1177.54	1113.84	441.881	1374.18	378.396	10.2527	8.78418	10.1397	9.45074	10.39	9.35974
A_44_P506980	0.0109412	2.51027	up	NM_022293	chr6:124175968-124176027	Kcnk13	Rattus norvegicus potassium channel, subfamily K, member 13 (Kcnk13), mRNA [NM_022293]	GO:0005244|GO:0016020|GO:0005267|GO:0016021|GO:0006813|GO:0006811	NM_022293	Rn.53793	64120	potassium channel, subfamily K, member 13	1100.38	707.66	9.54003	9.58957	1396.64	871.097	1033.41	341.941	1423.15	357.891	10.2146	8.36528	10.0402	9.07209	10.4313	9.26526
A_44_P538789	0.00674535	2.10471	up	XM_222813	chr13:077262440-077262499		Rattus norvegicus similar to glyceraldehyde-3-phosphate dehydrogenase (phosphorylating) (EC 1.2.1.12) - mouse (LOC289157), mRNA [XM_222813]						1492.94	791.393	9.99472	9.88004	1568.29	1368.91	1541.61	488.413	1441.96	443.802	10.372	9.00706	10.6051	9.60411	10.4455	9.59055
A_42_P685330	0.000129309	2.14461	up	NM_001127531	chrX:51329689-51329630	Ap1s2	Rattus norvegicus adaptor-related protein complex 1, sigma 2 subunit (Ap1s2), mRNA [NM_001127531]	GO:0008150|GO:0003674|GO:0008565|GO:0006892|GO:0005575|GO:0016192|GO:0006886|GO:0030117|GO:0016044|GO:0005829	NM_001127531	Rn.17309	302671	adaptor-related protein complex 1, sigma 2 subunit	5714.28	3143.23	11.954	11.6634	6379.63	5598.93	5164.28	1455.68	6610.84	1363.17	12.2687	11.2854	12.308	11.2103	12.5005	11.2795
A_42_P553201	0.00342218	2.45574	up	NM_019144		Acp5	Rattus norvegicus acid phosphatase 5, tartrate resistant (Acp5), mRNA [NM_019144]	GO:0014070|GO:0050830|GO:0045453|GO:0003993|GO:0032691|GO:0033591|GO:0010043|GO:0005764|GO:0005615|GO:0046872|GO:0045019|GO:0032496|GO:0034097|GO:0030335|GO:0030316|GO:0032720|GO:0032929|GO:0033555|GO:0008198|GO:0008199|GO:0007162|GO:0016787|GO:0001503|GO:0032695|GO:0060349|GO:0050728|GO:0016311|GO:0070723|GO:0016021	NM_019144	Rn.171928	25732	acid phosphatase 5, tartrate resistant	523.37	290.096	8.48768	8.28537	689.135	479.543	401.432	162.515	571.557	136.217	9.24235	7.54431	8.67639	7.90889	9.18508	7.76214
A_64_P057594	0.0206102	2.63447	up	NM_019315	chr2:181860388-181860447	Kcnn3	Rattus norvegicus potassium intermediate/small conductance calcium-activated channel, subfamily N, member 3 (Kcnn3), mRNA [NM_019315]	GO:0005516|GO:0005886|GO:0016021|GO:0015269|GO:0006813|GO:0005216|GO:0042802|GO:0016286|GO:0006811	NM_019315	Rn.10840	54263	potassium intermediate/small conductance calcium-activated channel, subfamily N, member 3	1487.62	968.969	9.94832	10.0717	1754.72	1014.94	1693.21	512.282	1926.09	468.536	10.5287	8.58428	10.732	9.67332	10.8656	9.67612
A_64_P010473	0.00355368	2.12956	up	NM_001106562	chr3:5919798-5919739	Slc2a6	Rattus norvegicus solute carrier family 2 (facilitated glucose transporter), member 6 (Slc2a6), mRNA [NM_001106562]	GO:0016020|GO:0022891|GO:0016021	NM_001106562	Rn.198626	296600	solute carrier family 2 (facilitated glucose transporter), member 6	461.256	228.73	8.32153	7.92154	400.557	596.447	386.763	119.409	456.826	109.956	8.49515	7.84762	8.62183	7.43912	8.88347	7.44203
A_64_P133172	0.00728651	2.64565	up	NM_001107091	chr11:66944953-66944894	Sema5b	Rattus norvegicus sema domain, seven thrombospondin repeats (type 1 and type 1-like), transmembrane domain (TM) and short cytoplasmic domain, (semaphorin) 5B (Sema5b), mRNA [NM_001107091]	GO:0016020|GO:0007275|GO:0004872|GO:0016021	NM_001107091	Rn.219777	303901	sema domain, seven thrombospondin repeats (type 1 and type 1-like), transmembrane domain (TM) and short cytoplasmic domain, (semaphorin) 5B	228.682	141.164	7.35434	7.16164	323.627	192.739	169.68	74.3282	288.078	61.0847	8.20722	6.42561	7.43021	6.71799	8.24198	6.52495
A_64_P037537	0.00853123	2.07756	up	NM_001109598	chr12:10039402-10039461	RGD1309707	Rattus norvegicus similar to RIKEN cDNA 4930431E10 (RGD1309707), mRNA [NM_001109598]		NM_001109598	Rn.13503	690516	similar to RIKEN cDNA 4930431E10	246.029	113.005	7.44022	6.90325	212.019	326.468	199.599	60.234	219.261	59.5183	7.60664	7.05635	7.65765	6.39035	7.83324	6.48616
A_42_P714311	0.0361399	2.6136	up	NM_013025	chr10:71744670-71744611	Ccl3	Rattus norvegicus chemokine (C-C motif) ligand 3 (Ccl3), mRNA [NM_013025]	GO:0008009|GO:0030595|GO:0042493|GO:0030593|GO:0045672|GO:0005576|GO:0005625|GO:0005615|GO:0007204|GO:0042056|GO:0050918|GO:0006955|GO:0006954|GO:0006935|GO:0008201	NM_013025	Rn.10139	25542	chemokine (C-C motif) ligand 3	132.402	57.9227	6.57353	5.74292	161.536	155.985	79.6858	24.7179	123.678	25.3721	7.22264	6.17261	6.32534	5.04577	7.00575	5.17724
A_44_P609518	0.00361461	2.46821	up	NM_001109259	chr5:6481909-6481850	RGD1564053	Rattus norvegicus similar to hypothetical protein (RGD1564053), transcript variant 1, mRNA [NM_001109259]	GO:0007165|GO:0008603	NM_001109259	Rn.228287	500390	similar to hypothetical protein	997.241	500.906	9.40095	9.13984	1248.29	857.851	885.582	239.341	958.95	304.426	10.0607	8.33832	9.80384	8.513	9.90185	9.00466
A_42_P485189	0.00274102	2.29222	up	NM_001106036	chr15:33650535-33650476	Nrl	Rattus norvegicus neural retina leucine zipper (Nrl), mRNA [NM_001106036]	GO:0043565|GO:0043522|GO:0006355|GO:0003700|GO:0045944|GO:0046548|GO:0007468|GO:0005634|GO:0045872		Rn.19691	290221	neural retina leucine zipper	76.5975	43.2654	5.90638	5.4416	84.9097	78.3518	66.5311	23.3313	84.973	21.4918	6.29436	5.35865	6.06613	4.9507	6.4566	4.91749
A_64_P150721	0.000382446	2.88794	up		chr5:169249591-169249532								643.021	303.472	8.81212	8.22007	642.776	649.781	636.507	147.348	646.158	116.911	9.15344	7.9577	9.32521	7.76162	9.36468	7.53389
A_64_P059257	0.00781145	2.10417	up	NM_138511	chr12:17858413-17858354	Gpc2	Rattus norvegicus glypican 2 (Gpc2), mRNA [NM_138511]	GO:0005886|GO:0005783|GO:0030182|GO:0005578|GO:0043395|GO:0005576|GO:0031225|GO:0005615	NM_138511	Rn.88131	171517	glypican 2	425.202	239.253	8.24372	8.14477	501.726	386.493	387.387	174.375	415.694	127.689	8.81932	7.2873	8.62453	8.01299	8.74877	7.67256
A_64_P035483	0.0313201	2.36674	up	NM_001000927	chr3:71871563-71871622	Olr606	Rattus norvegicus olfactory receptor 606 (Olr606), mRNA [NM_001000927]	GO:0050911|GO:0004984|GO:0007186|GO:0016021	NM_001000927	Rn.142876	405246	olfactory receptor 606	286.13	196.726	7.68728	7.775	253.399	220.57	384.422	98.6183	369.491	122.07	7.86463	6.58423	8.61299	7.14367	8.58016	7.60116
A_64_P059820	0.01144	2.70758	up		chr1:117640836-117640777	Chrna7	Neuronal acetylcholine receptor subunit alpha-7 [Source:UniProtKB/Swiss-Prot;Acc:Q05941] [ENSRNOT00000020760]	GO:0005515|GO:0030054|GO:0032715|GO:0032691|GO:0042698|GO:0042221|GO:0042803|GO:0019228|GO:0034220|GO:0045211|GO:0001988|GO:0015464|GO:0043025|GO:0042166|GO:0007613|GO:0008306|GO:0014061|GO:0019901|GO:0008179|GO:0014069|GO:0032720|GO:0007271|GO:0005892|GO:0006897|GO:0042734|GO:0042113|GO:0042110|GO:0032225|GO:0045121|GO:0005216|GO:0004889|GO:0009897|GO:0030424|GO:0008284|GO:0005230|GO:0005886|GO:…			25302	cholinergic receptor, nicotinic, alpha 7	246.867	122.113	7.46132	6.7963	246.727	304.697	189.179	49.3693	268.504	48.4668	7.82986	6.9737	7.58039	6.08747	8.13168	6.16976
A_64_P049131	0.0183736	2.01721	up	XM_001058554	chr15:6261442-6261501	LOC680716	PREDICTED: Rattus norvegicus hypothetical protein LOC680716 (LOC680716), mRNA [XM_001058554]		XM_001058554		680716	hypothetical protein LOC680716	125.474	68.7353	6.53101	6.12728	104.388	164.424	107.609	36.4832	135.886	33.8366	6.60157	6.23616	6.75529	5.6271	7.14911	5.60563
A_64_P162456	0.0107602	4.60098	up	NM_001008802	chr7:140541081-140541022	Krt1	Rattus norvegicus keratin 1 (Krt1), mRNA [NM_001008802]	GO:0008150|GO:0003674|GO:0016020|GO:0005886|GO:0005198|GO:0005529|GO:0005575|GO:0045095|GO:0001867	NM_001008802	Rn.31789	300250	keratin 1	207.706	142.705	7.27342	6.47389	218.146	197.836	207.136	25.8289	365.05	37.2369	7.64633	6.45748	7.71646	5.10623	8.56109	5.75434
A_44_P271442	0.00392433	2.94709	up	NM_012604	chr10:53800570-53800629	Myh3	Rattus norvegicus myosin, heavy chain 3, skeletal muscle, embryonic (Myh3), mRNA [NM_012604]	GO:0005516|GO:0032982|GO:0005737|GO:0003774|GO:0000166|GO:0043292|GO:0003779|GO:0016459|GO:0030016|GO:0005524	NM_012604	Rn.98847	24583	myosin, heavy chain 3, skeletal muscle, embryonic	1126.95	447.68	9.52583	8.82001	1595.64	1021.46	763.762	220.046	940.764	182.231	10.3941	8.5947	9.58867	8.37419	9.8749	8.21094
A_42_P736530	0.0108989	2.49874	up	XM_575365	chr4:27976184-27976125	RGD1563091	PREDICTED: Rattus norvegicus similar to OEF2 (RGD1563091), mRNA [XM_575365]		XM_575365	Rn.13231	500011	similar to OEF2	2584.29	938.595	10.7485	10.1558	3061.94	1945.12	2745.81	514.922	1661.69	639.176	11.2795	9.55609	11.4098	9.68019	10.6489	10.1383
A_64_P088520	0.0278873	2.02971	up	NM_022292	chr6:11281875-11281816	Kcnk12	Rattus norvegicus potassium channel, subfamily K, member 12 (Kcnk12), mRNA [NM_022292]	GO:0005244|GO:0016020|GO:0005267|GO:0016021|GO:0006813|GO:0006811	NM_022292	Rn.64577	64119	potassium channel, subfamily K, member 12	1950.61	1064.53	10.3618	10.3367	1802.61	1713.12	2336.11	692.47	1900.79	600.325	10.5592	9.3514	11.1749	10.1219	10.8456	10.0425
A_64_P062944	3.02055e-05	2.02818	up	XM_001059015	chr13:91556024-91556083	LOC681931	PREDICTED: Rattus norvegicus similar to PRP19/PSO4 homolog (LOC681931), mRNA [XM_001059015]		XM_001059015	Rn.225660	681931	similar to PRP19/PSO4 homolog	635.16	315.37	8.79499	8.50591	608.512	720.496	576.472	196.491	578.448	171.172	9.08378	8.10691	9.19427	8.19926	9.20358	8.11491
A_64_P073845	0.000849193	2.48323	up	NM_001109194	chr3:3403463-3403404	RGD1560880	Rattus norvegicus similar to RIKEN cDNA 2310002J15 (RGD1560880), mRNA [NM_001109194]		NM_001109194	Rn.15190	499747	similar to RIKEN cDNA 2310002J15	875.284	425.107	9.22233	8.80667	1023.93	909.053	692.865	234.221	862.951	178.15	9.7991	8.42123	9.44667	8.47908	9.76606	8.17486
A_64_P027508	0.0255077	2.19039	up	NM_001190372	chr18:3791304-3791245	Ankrd29	Rattus norvegicus ankyrin repeat domain 29 (Ankrd29), mRNA [NM_001190372]		NM_001190372	Rn.226731	498823	ankyrin repeat domain 29	175.234	100.081	6.96492	6.60108	183.727	224.873	117.101	50.5699	208.431	41.2421	7.40317	6.60739	6.88421	6.12662	7.75841	5.91822
A_64_P036529	0.0107898	2.00568	up		chr9:56406327-56406268		Uncharacterized protein [Source:UniProtKB/TrEMBL;Acc:D3ZIY8] [ENSRNOT00000029667]						462.651	249.489	8.33696	8.23367	584.154	439.58	364.218	171.272	425.982	151.212	9.0282	7.4378	8.54489	7.99046	8.789	7.92155
A_42_P812805	0.0308531	2.03269	up	NM_001106215	chr1:53295049-53295108	Smoc2	Rattus norvegicus SPARC related modular calcium binding 2 (Smoc2), mRNA [NM_001106215]	GO:0031012|GO:0007165|GO:0030198|GO:0010811|GO:0005509|GO:0005539|GO:0005614|GO:0008201|GO:0005604	NM_001106215	Rn.6092	292401	SPARC related modular calcium binding 2	702.374	245.59	8.89603	8.22881	859.581	759.122	488.419	140.094	406.069	190.608	9.56302	8.17896	8.94612	7.68817	8.71321	8.28505
A_42_P833096	0.0100861	2.46594	up	NM_053314	chr10:100515861-100515920	Kcnj16	Rattus norvegicus potassium inwardly-rectifying channel, subfamily J, member 16 (Kcnj16), mRNA [NM_053314]	GO:0005515|GO:0005242|GO:0005244|GO:0005886|GO:0016021|GO:0006813|GO:0006811	NM_053314	Rn.1989	29719	potassium inwardly-rectifying channel, subfamily J, member 16	949.945	497.242	9.34086	8.92612	711.909	1124.32	1013.61	202.175	1075.54	214.015	9.28977	8.72321	10.0096	8.24559	10.0543	8.47845
A_42_P506198	0.00877465	3.10598	up	NM_001173972	chr17:86427403-86427344	Itga8	Rattus norvegicus integrin, alpha 8 (Itga8), mRNA [NM_001173972]	GO:0001656|GO:0003674|GO:0042472|GO:0032591|GO:0030198|GO:0007420|GO:0030030|GO:0045177|GO:0043204|GO:0014069|GO:0007613|GO:0030511	NM_001173972	Rn.69726	364786	integrin, alpha 8	914.36	395.875	9.29064	8.48721	1025.93	989.623	727.532	119.481	884.15	183.996	9.80216	8.54886	9.52088	7.44	9.79629	8.22532
A_64_P034466	0.0498714	2.06027	up	XM_575920	chr5:149695318-149695259	Nkain1	PREDICTED: Rattus norvegicus similar to RIKEN cDNA 2610200G18 (RGD1561205), mRNA [XM_575920]		XM_575920	Rn.162108	500557	Na+/K+ transporting ATPase interacting 1	2673.28	1529.71	10.793	10.8751	3222.19	1973.06	2824.58	1100.95	2647.88	840.301	11.3452	9.5831	11.4507	10.8004	11.2705	10.5544
A_64_P087325	0.00105612	2.6847	up		chr5:160987702-160987761								170.715	102.478	7.00346	6.62415	187.981	164.391	159.774	50.9269	215.002	41.5055	7.43563	6.23588	7.33886	6.13768	7.80406	5.93071
A_64_P082564	0.00279774	2.11694	up		chr6:108410256-108410197								935.687	466.381	9.3001	8.97299	1006.09	1136.02	664.953	245.817	937.755	215.572	9.77341	8.73866	9.38822	8.55817	9.87097	8.48982
A_64_P076450	0.00376939	2.8869	up	NM_139326	chr6:26937625-26937684	Pomc	Rattus norvegicus proopiomelanocortin (Pomc), mRNA [NM_139326]	GO:0007631|GO:0001664|GO:0033059|GO:0005102|GO:0007267|GO:0032720|GO:0032098|GO:0005576|GO:0006091|GO:0005615|GO:0070996|GO:0003674|GO:0007165|GO:0005737|GO:0016486|GO:0005179|GO:0007218|GO:0045944|GO:0031781|GO:0031782|GO:0008217|GO:0030141	NM_139326	Rn.108195	24664	proopiomelanocortin	780.162	332.092	9.02095	8.38813	1083.64	727.491	529.356	151.552	696.446	148.278	9.87805	8.11997	9.06484	7.80342	9.46502	7.89595
A_42_P555140	0.0115007	2.04416	up	XM_002726872	chr7:10517868-10517809	Izumo4	Uncharacterized protein [Source:UniProtKB/TrEMBL;Acc:D4ABT2] [ENSRNOT00000049766]		XM_002726872	Rn.11739	362832	IZUMO family member 4	1038.46	636.364	9.46867	9.51516	1224.15	1014.38	876.848	383.653	1203.12	322.313	10.0327	8.58364	9.78966	9.24349	10.2006	9.10137
A_44_P980916	0.0220008	2.3092	up	NM_001048215	chr8:34835823-34835882	Kirrel3	Rattus norvegicus kin of IRRE like 3 (Drosophila) (Kirrel3), mRNA [NM_001048215]	GO:0030097|GO:0030424|GO:0005886|GO:0043198|GO:0005576|GO:0016021	NM_001048215	Rn.7602	315546	kin of IRRE like 3 (Drosophila)	10710.3	6564.03	12.7659	12.8191	14173.3	6468.04	11489.6	3765.09	12944.8	2982.24	13.345	11.5324	13.4203	12.5897	13.4232	12.4443
A_64_P164061	0.00900702	3.74718	up	NM_001000143	chr1:161150111-161150170	Olr98	Rattus norvegicus olfactory receptor 98 (Olr98), mRNA [NM_001000143]	GO:0050911|GO:0004984|GO:0007186|GO:0004930|GO:0004872|GO:0016021	NM_001000143	Rn.141890	293240	olfactory receptor 98	402.614	256.653	8.15802	7.52969	438.871	431.729	337.241	81.7157	632.153	56.092	8.62882	7.41604	8.42919	6.85695	9.33225	6.39986
A_64_P134032	0.010433	2.73731	up		chr3:060639793-060639852								569.468	322.394	8.60747	8.52071	672.441	365.832	670.131	198.426	600.724	168.032	9.21151	7.21333	9.39756	8.2167	9.26233	8.0831
A_44_P1039249	0.0361276	2.14356	up	NM_001107336	chr17:15159354-15159413	Dok3	Rattus norvegicus docking protein 3 (Dok3), mRNA [NM_001107336]	GO:0005737|GO:0005886|GO:0005158|GO:0007265	NM_001107336	Rn.19911	306760	docking protein 3	441.191	163.52	8.22674	7.44947	295.894	622.551	405.128	91.8117	319.051	79.6982	8.08631	7.90229	8.6916	7.03169	8.38642	6.93032
A_64_P027379	0.00821632	2.08176	up		chr8:034979977-034980036								2456.35	1647.55	10.726	10.7692	2543.5	2460.55	2365	844.884	3379.42	718.338	11.036	9.9452	11.1967	10.4002	11.5968	10.3107
A_64_P003948	0.0097622	2.11213	up	NM_001108051	chr6:126538437-126538496	Slc24a4	Rattus norvegicus solute carrier family 24 (sodium/potassium/calcium exchanger), member 4 (Slc24a4), mRNA [NM_001108051]	GO:0008150|GO:0003674|GO:0016020|GO:0016021|GO:0005575|GO:0055085	NM_001108051	Rn.198754	314396	solute carrier family 24 (sodium/potassium/calcium exchanger), member 4	3218.48	1811.79	11.0675	11.0236	4173.58	2691.01	2790.85	1075.39	3442.04	917.929	11.6987	10.0723	11.4314	10.7699	11.6245	10.6764
A_64_P026517	0.00323586	2.20488	up	NM_001130583	chr7:122341316-122341375	Parvg	Rattus norvegicus parvin, gamma (Parvg), mRNA [NM_001130583]		NM_001130583	Rn.120440	689069	parvin, gamma	227.171	124.718	7.36359	7.05702	258.818	247.832	174.862	75.9944	240.028	58.1321	7.89305	6.7203	7.47742	6.75099	7.9715	6.44857
A_44_P196779	0.028166	2.01475	up	NM_001024971	chr16:18418835-18418776	Haus8	Rattus norvegicus HAUS augmin-like complex, subunit 8 (Haus8), mRNA [NM_001024971]	GO:0005813|GO:0005815|GO:0005874|GO:0051225|GO:0051297|GO:0003674|GO:0000922|GO:0005737|GO:0007049|GO:0007067|GO:0070652|GO:0005856|GO:0051301	NM_001024971	Rn.106450	290626	HAUS augmin-like complex, subunit 8	735.051	460.561	8.94711	9.00374	931.421	780.699	493.034	271.214	895.327	215.143	9.66848	8.21214	8.96072	8.71134	9.81299	8.4869
A_44_P288091	0.00194268	2.74362	up	NM_053656	chr12:46488004-46488063	P2rx2	Rattus norvegicus purinergic receptor P2X, ligand-gated ion channel, 2 (P2rx2), mRNA [NM_053656]	GO:0005515|GO:0005886|GO:0007268|GO:0046870|GO:0051291|GO:0019228|GO:0042802|GO:0009743|GO:0034220|GO:0050909|GO:0043197|GO:0007528|GO:0043195|GO:0008144|GO:0043025|GO:0033198|GO:0001614|GO:0051260|GO:0004872|GO:0014832|GO:0006812|GO:0015276|GO:0016151|GO:0035590|GO:0001666|GO:0010033|GO:0004931|GO:0005507|GO:0048741|GO:0005624|GO:0014069|GO:0007274|GO:0005524|GO:0003029|GO:0030432|GO:0045340|GO:…	NM_053656	Rn.88799	114115	purinergic receptor P2X, ligand-gated ion channel, 2	79.4194	37.6694	5.97289	5.2159	85.5374	69.1227	83.5981	17.574	74.9647	20.4695	6.30614	5.21656	6.39597	4.53232	6.26519	4.85018
A_64_P158053	0.00746382	2.26005	up	NM_001109487	chr17:15262116-15262175	Pfn3	Rattus norvegicus profilin 3 (Pfn3), mRNA [NM_001109487]		NM_001109487	Rn.47025	685936	profilin 3	327.593	218.403	7.87168	7.89051	391.303	311.189	280.288	120.382	425.475	109.353	8.46244	6.9938	8.15879	7.44998	8.78659	7.43496
A_64_P009999	0.0215623	2.66605	up	NM_012666	chr4:32657551-32657610	Tac1	Rattus norvegicus tachykinin 1 (Tac1), transcript variant 1, mRNA [NM_012666]	GO:0030424|GO:0005886|GO:0007268|GO:0045778|GO:0007204|GO:0005615|GO:0006954|GO:0002675|GO:0007218|GO:0031835|GO:0032496|GO:0043025|GO:0045760|GO:0009725|GO:0008306|GO:0010459|GO:0007616|GO:0050671|GO:0007217|GO:0005576|GO:0043278|GO:0019233|GO:0032230|GO:0032224|GO:0046878|GO:0051496|GO:0035815|GO:0008217|GO:0048265|GO:0010634	NM_012666	Rn.1920	24806	tachykinin 1	8881.66	4268.03	12.6075	11.7757	9987.68	9548.6	7108.71	1190.88	10204.7	1408.49	12.8641	12.1949	12.7633	10.9172	13.0694	11.3406
A_44_P778966	0.0330087	2.06565	up	NM_001025771	chr4:77506706-77506765	LOC500118	Rattus norvegicus similar to RIKEN cDNA D330028D13 (LOC500118), mRNA [NM_001025771]		NM_001025771	Rn.161839	500118	similar to RIKEN cDNA D330028D13	258.891	106.449	7.5077	6.81757	215.552	353.388	207.733	73.5637	201.162	44.6211	7.62996	7.17083	7.72231	6.70117	7.70552	6.04601
A_64_P048815	0.00135306	4.10025	up	NM_001108252	chrX:38544667-38544726	Usp51	Rattus norvegicus ubiquitin specific peptidase 51 (Usp51), mRNA [NM_001108252]	GO:0006511|GO:0008270|GO:0008233|GO:0008234|GO:0004221|GO:0046872	NM_001108252	Rn.56303	317398	ubiquitin specific peptidase 51	491.734	329.354	8.3735	8.16085	669.142	275.417	530.641	125.852	756.069	106.141	9.20516	6.84833	9.06702	7.51747	9.58292	7.38217
A_43_P11861	0.00028461	11.6252	up	NM_017210	chr6_random:1589962-1590021	Dio3	Rattus norvegicus deiodinase, iodothyronine, type III (Dio3), mRNA [NM_017210]	GO:0001666|GO:0005886|GO:0070342|GO:0004800|GO:0005575|GO:0042403|GO:0042446|GO:0016021|GO:0040018|GO:0033798|GO:0010008|GO:0042404|GO:0005768|GO:0055114	NM_017210	Rn.11237	29475	deiodinase, iodothyronine, type III	746.117	522.801	8.84077	7.73503	927.314	266.617	1044.42	51.6101	1452.99	63.8063	9.66241	6.80559	10.0543	6.16107	10.4558	6.58825
A_64_P030267	0.0497527	2.15687	up	NM_001106653	chr5:65119126-65119067	Tex10	Rattus norvegicus testis expressed 10 (Tex10), mRNA [NM_001106653]	GO:0005488|GO:0071339	NM_001106653	Rn.20483	298065	testis expressed 10	553.447	412.328	8.57026	8.87709	730.661	465.901	463.779	246.848	780.956	209.179	9.3274	7.50716	8.87621	8.56356	9.63082	8.4369
A_64_P014503	0.0362835	2.10015	up		chr1:185745726-185745667								390.033	284.204	8.12469	8.36794	435.056	330.634	404.409	177.849	513.937	160.826	8.61153	7.07367	8.68888	8.04328	9.04428	8.01625
A_64_P047266	0.00251289	8.16871	up	XM_001072885	chr2:35852549-35852490	Fam159b	Uncharacterized protein [Source:UniProtKB/TrEMBL;Acc:D4AB47] [ENSRNOT00000017870]		XM_001072885	Rn.145575	499520	family with sequence similarity 159, member B	384.058	106.175	8.01531	6.17743	520.198	178.303	453.674	26.5883	264.971	26.9647	8.86968	6.32593	8.85032	5.15037	8.11428	5.26765
A_43_P15812	0.00560465	2.02954	up	NM_031607	chr5:160314136-160314195	Hspb7	Rattus norvegicus heat shock protein family, member 7 (cardiovascular) (Hspb7), mRNA [NM_031607]	GO:0005739|GO:0005737|GO:0015030|GO:0009408|GO:0006950|GO:0005634	NM_031607	Rn.21809	50565	heat shock protein family, member 7 (cardiovascular)	208.245	137.902	7.27217	7.26108	211.808	211.789	201.137	88.68	254.004	71.0214	7.6039	6.5427	7.6699	6.97264	8.0578	6.75281
A_64_P024439	0.00751167	2.0685	up	NM_001134417	chr18:3333000-3333059	Rbbp8	Rattus norvegicus retinoblastoma binding protein 8 (Rbbp8), mRNA [NM_001134417]	GO:0003684|GO:0008150|GO:0003674|GO:0000082|GO:0001835|GO:0000014|GO:0010792|GO:0005575	NM_001134417	Rn.128724	291787	retinoblastoma binding protein 8	1052.95	589.882	9.47061	9.37071	1266.24	1109.63	782.97	363.706	1135.93	270.011	10.0781	8.70377	9.62993	9.16387	10.1268	8.82146
A_64_P012982	0.0265468	2.11881	up	NM_001108668	chr5:80333296-80333237	Akna	Rattus norvegicus AT-hook transcription factor (Akna), mRNA [NM_001108668]		NM_001108668	Rn.98264	362530	AT-hook transcription factor	343.636	235.191	7.95143	8.09307	402.209	292.228	336.471	166.744	419.133	119.697	8.50372	6.92314	8.42743	7.94848	8.76047	7.57026
A_44_P113984	0.0354977	2.88702	up	NM_001000259	chr1:216853725-216853784	Olr375	Rattus norvegicus olfactory receptor 375 (Olr375), mRNA [NM_001000259]	GO:0050911|GO:0004984|GO:0007186|GO:0004930|GO:0004872|GO:0016021	NM_001000259	Rn.141676	293808	olfactory receptor 375	109.666	106.199	6.38597	6.59069	139.628	72.2328	117.136	63.6841	225.043	29.87	7.00446	5.26745	6.886	6.47764	7.86891	5.42553
A_64_P159296	0.0105581	2.02557	up	NM_001109555	chr20:11174688-11174629	LOC689927	Rattus norvegicus similar to keratin associated protein 10-10 (LOC689927), mRNA [NM_001109555]	GO:0045095	NM_001109555	Rn.218691	689927	similar to keratin associated protein 10-10	271.614	127.888	7.57547	7.09581	248.715	363.971	202.154	76.5373	246.56	60.5666	7.84067	7.20573	7.68001	6.76219	8.01373	6.5115
A_64_P021686	0.00557687	3.02392	up	NM_017002	chr8:21061385-21061326	Epor	Rattus norvegicus erythropoietin receptor (Epor), mRNA [NM_017002]	GO:0007507|GO:0046697|GO:0007165|GO:0016020|GO:0007420|GO:0016021|GO:0009790|GO:0007204|GO:0042802|GO:0004900	NM_017002	Rn.22394	24336	erythropoietin receptor	99.2043	71.2842	6.23182	5.98492	139.053	76.7068	81.8533	30.884	156.842	26.1271	6.995	5.33524	6.36522	5.37336	7.35952	5.22189
A_44_P1019654	0.00233784	2.24104	up	NM_001106910	chr9:43292947-43293006	Ercc5	Rattus norvegicus excision repair cross-complementing rodent repair deficiency, complementation group 5 (Ercc5), mRNA [NM_001106910]	GO:0043066|GO:0009650|GO:0000405|GO:0004520|GO:0005634|GO:0005575|GO:0008340|GO:0042803|GO:0008150|GO:0003674|GO:0010225|GO:0047485|GO:0003690|GO:0004519|GO:0006281|GO:0035264|GO:0003697|GO:0006295|GO:0006283|GO:0016591|GO:0006289|GO:0009411|GO:0005675	NM_001106910	Rn.208330	301382	excision repair cross-complementing rodent repair deficiency, complementation group 5	768.966	410.479	9.0343	8.78943	889.79	841.519	575.589	231.236	816.999	183.204	9.60187	8.3115	9.18953	8.45793	9.69045	8.21991
A_64_P038528	0.0031319	2.64595	up										439.826	255.112	8.27508	7.8974	457.217	503.075	359.187	106.685	559.27	99.3803	8.68507	7.61429	8.52588	7.26233	9.15344	7.27642
A_42_P756334	0.00606823	2.00602	up	NM_017239	chr15:33044983-33044576	Myh6	Rattus norvegicus myosin, heavy chain 6, cardiac muscle, alpha (Myh6), mRNA [NM_017239]	GO:0005516|GO:0030018|GO:0055010|GO:0006200|GO:0008016|GO:0006941|GO:0005634|GO:0016459|GO:0030899|GO:0030016|GO:0030898|GO:0042803|GO:0007512|GO:0005737|GO:0000146|GO:0006936|GO:0000166|GO:0043462|GO:0030239|GO:0005859|GO:0008307|GO:0060070|GO:0016887|GO:0055009|GO:0030048|GO:0001725|GO:0030049|GO:0046982|GO:0019901|GO:0045214|GO:0005730|GO:0003779|GO:0030509|GO:0007522|GO:0005524|GO:0001701|GO:…	NM_017239	Rn.54399	29556	myosin, heavy chain 6, cardiac muscle, alpha	267.177	139.633	7.56442	7.29481	313.551	300.819	187.16	88.7505	254.375	75.7729	8.16759	6.95893	7.56674	6.97508	8.06101	6.84833
A_44_P112527	0.00163577	2.21321	up	XM_001078620	chr8:68917052-68922750	Megf11	Uncharacterized protein [Source:UniProtKB/TrEMBL;Acc:F1M1S8] [ENSRNOT00000058007]		XM_001078620	Rn.18144	691517	multiple EGF-like-domains 11	693.476	331.575	8.88532	8.48172	759.025	817.015	504.388	174.849	656.803	163.074	9.38202	8.27283	9.00112	8.01863	9.38664	8.0399
A_44_P462040	0.0308813	2.02084	up	NM_001024276	chr7:2271721-2271662	Mettl7b	Rattus norvegicus methyltransferase like 7B (Mettl7b), mRNA [NM_001024276]	GO:0005811|GO:0016020|GO:0005783|GO:0008168|GO:0008152|GO:0005789|GO:0016740	NM_001024276	Rn.145341	366792	methyltransferase like 7B	102.782	81.1207	6.29497	6.43692	127.566	95.6506	85.129	51.8034	152.683	38.8759	6.88154	5.58472	6.41866	6.1691	7.32007	5.82159
A_64_P007518	0.0472249	2.1921	up	NM_001134519	chr5:130800043-130800102	Ttc39a	Rattus norvegicus tetratricopeptide repeat domain 39A (Ttc39a), mRNA [NM_001134519]	GO:0005488	NM_001134519	Rn.24241	298366	tetratricopeptide repeat domain 39A	644.885	487.412	8.75497	8.87886	788.798	746	399.857	214.127	1059.32	188.785	9.44378	8.15288	8.66824	8.3308	10.0372	8.26859
A_44_P1032348	0.00512395	2.18946	up	XM_001069522	chr5:155374948-155375007	RGD1311870	Uncharacterized protein [Source:UniProtKB/TrEMBL;Acc:D3ZKN3] [ENSRNOT00000029077]		XM_001069522	Rn.61927	298563	similar to RIKEN cDNA 4930549C01	166.811	91.2976	6.93931	6.54569	168.135	198.564	133.735	48.9567	181.747	43.1889	7.28201	6.46226	7.07367	6.07473	7.56768	5.99465
A_64_P135939	0.00234331	2.16018	up	XR_086168	chr2:144908283-144908224		Uncharacterized protein [Source:UniProtKB/TrEMBL;Acc:F1LX73] [ENSRNOT00000020916]		XR_086168	Rn.9376			823.935	448.502	9.15268	8.9692	881.309	872.919	717.576	286.646	859.649	199.212	9.5899	8.368	9.50015	8.79046	9.75949	8.35763
A_64_P065185	0.0348549	3.0056	up		chr1:116630146-116630205								1198.53	778.577	9.6261	9.61142	1179.03	786.693	1629.86	530.118	1583.74	221.873	9.98199	8.22071	10.6756	9.72027	10.5802	8.53382
A_64_P135843	0.0188974	2.15935	up	NM_053403	chr10:87261555-87261614	Grb7	Rattus norvegicus growth factor receptor bound protein 7 (Grb7), mRNA [NM_053403]	GO:0017148|GO:0007165|GO:0034063|GO:0030335|GO:0019901|GO:0010494|GO:0004872|GO:0035091|GO:0005925|GO:0042802|GO:0005829	NM_053403	Rn.28109	84427	growth factor receptor bound protein 7	434.654	236.71	8.19892	7.9252	497.215	540.849	265.897	119.042	485.447	105.643	8.80624	7.71014	8.08037	7.43563	8.96545	7.37451
A_44_P485948	0.00210719	2.24136	up	BF285957	chr12:035910394-035910453		BF285957 EST450548 Rat Gene Index, normalized rat, Rattus norvegicus cDNA Rattus norvegicus cDNA clone RGIFL30, mRNA sequence [BF285957]			Rn.216671			3558.1	1379.27	11.2374	10.5811	4201.41	3644.25	2828.64	769.99	2720.99	646.831	11.7092	10.5497	11.4534	10.2752	11.3118	10.1563
A_64_P062670	0.014418	2.00937	up	NM_001107504	chr1:87152944-87152885	Chst8	Rattus norvegicus carbohydrate (N-acetylgalactosamine 4-0) sulfotransferase 8 (Chst8), mRNA [NM_001107504]	GO:0016051|GO:0006790|GO:0042446|GO:0001537|GO:0016021|GO:0016740|GO:0030166	NM_001107504	Rn.55646	308511	carbohydrate (N-acetylgalactosamine 4-0) sulfotransferase 8	940.546	514.842	9.34692	9.30809	974.119	867.748	979.773	332.886	893.159	318.481	9.72814	8.35697	9.95565	9.03082	9.80883	9.0846
A_64_P076853	0.00867467	2.01547	up		chr3:145622249-145622190								228.264	140.966	7.38732	7.31897	259.736	227.896	197.158	101.873	251.382	69.6418	7.89845	6.62678	7.63674	7.192	8.04093	6.724
A_64_P008468	0.0225679	2.50872	up	NM_001000240	chr1:200560206-200560265	Olr305	Rattus norvegicus olfactory receptor 305 (Olr305), mRNA [NM_001000240]	GO:0050911|GO:0004984|GO:0007186|GO:0004930|GO:0004872|GO:0016021	NM_001000240	Rn.141733	293603	olfactory receptor 305	115.524	58.4842	6.43246	5.73946	109.09	143.329	94.1542	23.0231	125.43	26.9994	6.66881	6.07223	6.55635	4.92589	7.02315	5.26935
A_44_P511470	0.0168235	2.14347	up	XM_001070204	chr9:92288961-92288902		Uncharacterized protein [Source:UniProtKB/TrEMBL;Acc:F1LM24] [ENSRNOT00000050557]		XM_001070204	Rn.203293			2809.5	1670.38	10.8763	10.7808	3571.4	2710.68	2146.41	1047.11	3371.43	592.591	11.4847	10.0859	11.0583	10.7285	11.5926	10.0214
A_64_P031995	0.0110088	2.89264	up	NM_012604	chr10:53800042-53800098	Myh3	Rattus norvegicus myosin, heavy chain 3, skeletal muscle, embryonic (Myh3), mRNA [NM_012604]	GO:0005516|GO:0032982|GO:0005737|GO:0003774|GO:0000166|GO:0043292|GO:0003779|GO:0016459|GO:0030016|GO:0005524	NM_012604	Rn.98847	24583	myosin, heavy chain 3, skeletal muscle, embryonic	569.054	212.531	8.58456	7.71206	740.751	602.626	363.785	106.671	446.502	84.4209	9.34732	7.86223	8.54414	7.26152	8.85207	7.02261
A_64_P125300	0.00998682	2.18579	up		chr2:148483205-148483264								97.4026	48.3858	6.21859	5.63608	102.087	109.073	81.0486	31.8365	91.6242	21.6966	6.56647	5.73916	6.35015	5.41825	6.55762	4.93237
A_64_P031610	0.0199985	2.08205	up	XR_085895	chr8:42450265-42450206		Uncharacterized protein [Source:UniProtKB/TrEMBL;Acc:D4A1U8] [ENSRNOT00000007843]		XR_085895	Rn.40964			252.562	182.847	7.52308	7.60743	216.004	270.843	270.837	98.2262	358.729	91.5876	7.63272	6.82795	8.10858	7.13559	8.54148	7.14521
A_64_P080549	0.00475403	2.4247	up	XM_001074759	chr13:78609945-78609886	Fmo6	PREDICTED: Rattus norvegicus flavin containing monooxygenase 6 (Fmo6), mRNA [XM_001074759]		XM_001074759	Rn.136747	304922	flavin containing monooxygenase 6	161.962	100.163	6.90411	6.66055	205.569	154.481	125.836	53.6999	202.067	44.723	7.56089	6.16039	6.99105	6.22063	7.71177	6.04926
A_64_P051139	0.00150224	2.89262	up		chr8:116841382-116841441								615.972	353.309	8.7239	8.49834	814.379	485.137	548.4	181.134	730.436	148.358	9.48937	7.56373	9.11859	8.07409	9.52396	7.89696
A_44_P716867	0.00035705	2.36512	up	NM_001025772	chr5:154307954-154308013	MGC114440	Rattus norvegicus similar to RIKEN cDNA 4930555I21 (MGC114440), mRNA [NM_001025772]		NM_001025772	Rn.211002	500566	similar to RIKEN cDNA 4930555I21	97.9175	48.5687	6.25196	5.74626	102.114	78.3767	113.261	30.5289	85.4501	29.727	6.56729	5.35947	6.82912	5.35718	6.4638	5.41781
A_44_P391126	0.00105693	2.43654	up	NM_001000130	chr1:160573731-160573672	Olr56	Rattus norvegicus olfactory receptor 56 (Olr56), mRNA [NM_001000130]	GO:0050911|GO:0004984|GO:0007186|GO:0016021	NM_001000130	Rn.141921	293205	olfactory receptor 56	123.264	74.843	6.54643	6.2819	153.053	108.217	108.522	39.7563	145.659	39.1135	7.14342	5.7278	6.76809	5.75382	7.25825	5.83363
A_44_P1022237	0.00117946	2.0489	up	NM_133580	chr10:13780690-13780631	Rab26	Rattus norvegicus RAB26, member RAS oncogene family (Rab26), mRNA [NM_133580]	GO:0006184|GO:0005886|GO:0000166|GO:0007264|GO:0035272|GO:0017157|GO:0031226|GO:0003924|GO:0016192|GO:0015031|GO:0005525	NM_133580	Rn.10975	171111	RAB26, member RAS oncogene family	19679.9	11633	13.7448	13.5934	26217.2	14916.1	17906.3	5545.88	23926.1	5427	14.2105	12.9521	14.0718	13.1716	14.2773	13.3314
A_64_P043140	0.00071885	2.81733	up	NM_001109633	chr10:44057416-44057475	LOC691277	Rattus norvegicus similar to Robo-1 (LOC691277), mRNA [NM_001109633]		NM_001109633	Rn.218602	691277	similar to Robo-1	218.967	121.309	7.33787	6.93054	267.597	186.991	202.315	51.9706	247.651	64.3065	7.94392	6.38754	7.68214	6.17477	8.01805	6.59881
A_64_P082793	0.00851759	2.23089	up	XM_001074075	chr6:127979236-127979177	LOC690319	PREDICTED: Rattus norvegicus similar to Alpha-1-antitrypsin-related protein precursor (LOC690319), mRNA [XM_001074075]		XM_001074075	Rn.99752	690319	similar to Alpha-1-antitrypsin-related protein precursor	666.03	431.43	8.85475	8.9043	764.019	631.293	602.776	228.163	842.288	223.839	9.39352	7.91776	9.25296	8.4347	9.72851	8.54968
A_64_P102381	0.0347528	2.09049	up	XM_001062897	chr3:155694310-155694251		RCG32192Uncharacterized protein [Source:UniProtKB/TrEMBL;Acc:D3ZN98] [ENSRNOT00000044761]		XM_001062897	Rn.158482			108.413	72.2988	6.35473	6.42154	150.231	69.2989	105.708	51.4919	116.21	49.1947	7.12016	5.21926	6.72477	6.15596	6.91523	6.19343
A_64_P139669	0.0176229	2.00099	up	XR_009316	chr20:13048423-13048482	RGD1563194	PREDICTED: Rattus norvegicus similar to ribosomal protein L13 (RGD1563194), miscRNA [XR_009316]	GO:0005622|GO:0003735|GO:0005840|GO:0006412	XR_009316	Rn.124755	294344	similar to ribosomal protein L13	70.1194	36.2356	5.77829	5.27863	82.9769	70.836	56.5452	28.6546	62.76	17.2921	6.25813	5.24737	5.82938	5.25817	5.99895	4.57878
A_42_P625922	0.00364186	2.78528	up	NM_012547	chr8:52707670-52707729	Drd2	Rattus norvegicus dopamine receptor D2 (Drd2), mRNA [NM_012547]	GO:0005515|GO:0007608|GO:0001659|GO:0007409|GO:0042220|GO:0031223|GO:0007243|GO:0019861|GO:0010039|GO:0030672|GO:0030534|GO:0009416|GO:0016055|GO:0008306|GO:0030336|GO:0007616|GO:0004930|GO:0035240|GO:0009636|GO:0014069|GO:0007212|GO:0030432|GO:0007416|GO:0032922|GO:0002031|GO:0007270|GO:0007186|GO:0002027|GO:0005887|GO:0032228|GO:0008542|GO:0035815|GO:0002028|GO:0001591|GO:0007188|GO:0035810|GO:…	NM_012547	Rn.87299	24318	dopamine receptor D2	782.909	363.625	9.03643	8.47476	1003.35	809.188	536.184	160.766	781.496	148.614	9.76821	8.25854	9.08254	7.89185	9.63278	7.89966
A_64_P076277	0.00327759	5.28849	up	NM_031700	chr12_random:770714-770655	Cldn3	Rattus norvegicus claudin 3 (Cldn3), mRNA [NM_031700]	GO:0001666|GO:0030054|GO:0016338|GO:0005886|GO:0005198|GO:0016021|GO:0005923|GO:0042802	NM_031700	Rn.4513	65130	claudin 3	270.468	153.391	7.37994	7.04359	482.594	81.8327	246.978	57.1648	350.029	52.9793	8.76472	5.40546	7.96963	6.31745	8.50521	6.30809
A_64_P136742	0.0204917	2.31659	up		chr17:058773118-058773177								262.562	148.84	7.51488	7.19353	301.09	318.807	167.789	63.2899	312.395	70.8354	8.10811	7.02497	7.41157	6.47043	8.36095	6.74921
A_43_P23118	0.00146069	5.72262	up	NM_001108972	chr5:62326746-62326687	Igfbpl1	Rattus norvegicus insulin-like growth factor binding protein-like 1 (Igfbpl1), mRNA [NM_001108972]	GO:0005576|GO:0001558|GO:0005520	NM_001108972	Rn.32120	366366	insulin-like growth factor binding protein-like 1	384.276	198.002	7.89313	7.42649	556.557	113.722	482.549	66.0792	450.626	77.3009	8.96152	5.79023	8.92764	6.5337	8.86529	6.88049
A_64_P041511	0.028825	2.53425	up	X60660	chr3:144350369-144350428		GB						133.777	59.6033	6.62225	5.7804	110.27	173.926	117.134	24.6853	127.464	26.6604	6.68427	6.29671	6.88578	5.04388	7.04627	5.25106
A_64_P079609	0.0126467	3.02105	up	NM_001044295	chr1:26951721-26951780	Tpd52l1	Rattus norvegicus tumor protein D52-like 1 (Tpd52l1), mRNA [NM_001044295]	GO:0048471|GO:0005737|GO:0046982|GO:0043406|GO:0006919|GO:0006309|GO:0000086|GO:0046330|GO:0006917|GO:0008656|GO:0042803|GO:0042802	NM_001044295	Rn.24825	689256	tumor protein D52-like 1	4941.16	2124.02	11.745	10.8273	4197.07	5020.69	5605.7	689.668	4989.04	693.336	11.7066	11.095	12.4334	10.1187	12.111	10.2522
A_44_P478284	0.000540435	2.03555	up	NM_001014156	chr19:53825784-53825725	Dbndd1	Rattus norvegicus dysbindin (dystrobrevin binding protein 1) domain containing 1 (Dbndd1), mRNA [NM_001014156]	GO:0005737	NM_001014156	Rn.163416	361437	dysbindin (dystrobrevin binding protein 1) domain containing 1	856.326	357.369	9.20663	8.70633	780.147	1015.53	773.298	217.219	651.155	203.731	9.4245	8.58583	9.60957	8.35412	9.3735	8.39137
A_43_P15235	0.0044697	5.47105	up	NM_012760	chr1:7921813-7921873	Plagl1	Rattus norvegicus pleiomorphic adenoma gene-like 1 (Plagl1), mRNA [NM_012760]	GO:0010468|GO:0005622|GO:0045944|GO:0008270|GO:0003677	NM_012760	Rn.6977	25157	pleiomorphic adenoma gene-like 1	4388.07	1643.67	11.5126	10.0724	4861.51	3201.06	5101.63	336.994	4230.85	363.174	11.8864	10.3584	12.2929	9.0508	11.8759	9.29062
A_64_P147802	0.000997575	2.04733	up		chr13:044128321-044128380								133.317	73.604	6.6589	6.36519	151.953	131.816	116.183	42.5871	130.008	48.2169	7.13521	5.96873	6.87276	5.85484	7.07879	6.16194
A_44_P1070649	0.0136448	2.01287	up		chr1:243425702-243425482		Cytochrome P450 2C24 [Source:UniProtKB/TrEMBL;Acc:Q63854] [ENSRNOT00000014715]						102.738	46.1671	6.27867	5.6408	85.4386	121.582	101.194	26.3684	83.4853	28.6474	6.30476	5.86803	6.66324	5.14054	6.42509	5.35676
A_64_P158441	0.00338977	2.07096	up	NM_001106877	chrUn:25006466-25006525	Rfx2	Rattus norvegicus regulatory factor X, 2 (influences HLA class II expression) (Rfx2), mRNA [NM_001106877]	GO:0006355|GO:0005634|GO:0003677	NM_001106877	Rn.35756	301121	regulatory factor X, 2 (influences HLA class II expression)	802.862	458.353	9.12509	9.05819	833.473	817.206	757.907	256.776	852.602	265.68	9.52261	8.27356	9.57908	8.62819	9.74867	8.79772
A_64_P099424	0.0288404	2.07397	up		chrUn:056605606-056605665		Q5Y9B8_RAT (Q5Y9B8) GTPase activating protein testicular GAP1, partial (7%) [TC639181]						2251.03	890.61	10.5533	9.87628	2348.92	2959.23	1444.94	484.656	1835.2	351.98	10.9218	10.2317	10.5064	9.59398	10.7948	9.24008
A_64_P101416	0.0190693	2.15629	up		chr16:012124401-012124460								98.9144	66.2811	6.2369	6.21862	134.16	70.0967	92.4868	51.0766	112.988	34.7784	6.9449	5.23317	6.53263	6.14165	6.86857	5.64563
A_44_P1009594	0.0373818	2.15701	up	NM_001024232		Cyp3a62	Rattus norvegicus cytochrome P450, family 3, subfamily a, polypeptide 62 (Cyp3a62), mRNA [NM_001024232]		NM_001024232	Rn.178925	170509	cytochrome P450, family 3, subfamily a, polypeptide 62	136.769	64.1187	6.62531	5.97822	124.246	185.41	100.651	37.2714	129.218	25.8666	6.84348	6.37701	6.65545	5.65954	7.06992	5.20521
A_64_P150397	0.00104883	2.1633	up	NM_001109566	chr5:136044414-136044355	LOC690079	Rattus norvegicus hypothetical protein LOC690079 (LOC690079), mRNA [NM_001109566]		NM_001109566	Rn.198289	690079	hypothetical protein LOC690079	69.4971	40.4984	5.77779	5.41206	81.5725	65.0243	61.8945	25.7289	75.0234	20.7429	6.23299	5.14521	5.95516	5.10163	6.26648	4.86808
A_64_P109613	0.000791767	2.10055	up	NM_001001080	chr8:17292997-17292938	Olr1138	Rattus norvegicus olfactory receptor 1138 (Olr1138), mRNA [NM_001001080]	GO:0050911|GO:0004984|GO:0007186|GO:0004930|GO:0004872|GO:0016021	NM_001001080	Rn.143602	405970	olfactory receptor 1138	125.839	68.8421	6.57691	6.2833	153.069	113.329	111.119	43.6193	119.585	43.3218	7.14367	5.78484	6.8022	5.8976	6.95058	6.00171
A_64_P105389	0.00104318	2.96851	up	NM_001008806	chr7:140622732-140622673	Krt4	Rattus norvegicus keratin 4 (Krt4), mRNA [NM_001008806]	GO:0008150|GO:0003674|GO:0005198|GO:0030855|GO:0050680|GO:0005575|GO:0045095	NM_001008806	Rn.100688	315323	keratin 4	401.875	243.234	8.15304	7.95544	502.532	301.742	401.352	115.708	503.134	110.859	8.82193	6.96121	8.67597	7.39181	9.01943	7.4551
A_64_P070448	0.0162985	2.78027	up	BC101856	chr10:84201975-84201916	Nxph3	Neurexophilin-3 [Source:UniProtKB/Swiss-Prot;Acc:Q9Z2N5] [ENSRNOT00000007133]	GO:0005102|GO:0005576		Rn.19736	59315	neurexophilin 3	11147.2	6274.22	12.8813	12.3073	16047.8	10024.3	7369.59	1635.83	15148.9	2037.94	13.543	12.288	12.8131	11.3824	13.6397	11.8997
A_64_P093613	0.035126	2.22352	up		chr2:080067190-080067249								164.503	121.963	6.93191	7.13534	213.802	110.532	169.174	82.1865	212.597	71.1064	7.61683	5.75459	7.42432	6.86325	7.78899	6.75377
A_64_P123118	0.00638157	2.08888	up	NM_012953	chr1:208099035-208099094	Fosl1	Rattus norvegicus fos-like antigen 1 (Fosl1), mRNA [NM_012953]	GO:0014070|GO:0042542|GO:0008285|GO:0003700|GO:0005634|GO:0051591|GO:0005829|GO:0051091|GO:0031668|GO:0046983|GO:0007612|GO:0019717|GO:0034097|GO:0005792|GO:0051412|GO:0007565|GO:0043065|GO:0042493|GO:0003677|GO:0045787|GO:0009612|GO:0043565|GO:0042734|GO:0009629|GO:0032570	NM_012953	Rn.11306	25445	fos-like antigen 1	57.2103	36.8719	5.5083	5.20628	57.6027	61.503	52.5252	20.5281	72.055	18.0326	5.73	5.0676	5.72729	4.76194	6.20867	4.64824
A_43_P14045	0.00465754	2.01278	up	NM_001108526	chr1:250068834-250068893	Sema4g	Rattus norvegicus sema domain, immunoglobulin domain (Ig), transmembrane domain (TM) and short cytoplasmic domain, (semaphorin) 4G (Sema4g), mRNA [NM_001108526]	GO:0016020|GO:0007275|GO:0004872|GO:0016021	NM_001108526	Rn.1645	361764	sema domain, immunoglobulin domain (Ig), transmembrane domain (TM) and short cytoplasmic domain, (semaphorin) 4G	1532.61	636	10.0227	9.45612	1447.23	1979.67	1170.92	336.217	1256.03	315.748	10.2678	9.5867	10.2137	9.04692	10.2506	9.07083
A_64_P029878	0.0198567	2.22238	up	NM_173103	chr5:160294354-160294295	Clcnkb	Rattus norvegicus chloride channel Kb (Clcnkb), mRNA [NM_173103]	GO:0030321|GO:0006821|GO:0005794|GO:0005244|GO:0005886|GO:0000139|GO:0005247|GO:0034707|GO:0016021|GO:0055085|GO:0005254|GO:0006811	NM_173103	Rn.10339	79430	chloride channel Kb	1082.77	443.499	9.49718	8.80761	939.791	1522.89	785.645	210.461	933.26	186.777	9.68215	9.17287	9.63651	8.30347	9.86667	8.25269
A_64_P014957	0.0359968	2.22664	up		chr6:126297053-126296994								498.763	299.638	8.4507	8.52344	556.713	356.819	582.757	205.63	503.705	189.579	8.96264	7.18099	9.20848	8.27321	9.02239	8.27471
A_43_P15024	0.00954614	2.98205	up	NM_001108563	chr2:203777821-203777762	Sypl2	Rattus norvegicus synaptophysin-like 2 (Sypl2), mRNA [NM_001108563]	GO:0005215|GO:0016020|GO:0006874|GO:0016021|GO:0008021	NM_001108563	Rn.6456	362018	synaptophysin-like 2	231.857	127.045	7.31793	6.945	366.143	177.947	151.482	56.0623	268.032	57.0403	8.36722	6.32372	7.26286	6.28705	8.12879	6.41918
A_64_P044156	0.0197	2.42711	up	NM_017217	chrX:89159701-89159642	Slc7a3	Rattus norvegicus solute carrier family 7 (cationic amino acid transporter, y+ system), member 3 (Slc7a3), mRNA [NM_017217]	GO:0015326|GO:0032006|GO:0005886|GO:0003333|GO:0015822|GO:0034220|GO:0015181|GO:0000064|GO:0016021|GO:0015809|GO:0006812|GO:0015807|GO:0015189|GO:0015819	NM_017217	Rn.9804	29485	solute carrier family 7 (cationic amino acid transporter, y+ system), member 3	2628.49	1116.57	10.8053	10.039	2495.53	3358.43	2031.5	407.412	2501.41	440.882	11.0073	10.4322	10.9764	9.33543	11.2016	9.57991
A_42_P553444	0.00478576	2.54242	up	L14933	chr1:221120099-221120040	Pcsk5	Proprotein convertase subtilisin/kexin type 5 [Source:UniProtKB/Swiss-Prot;Acc:P41413] [ENSRNOT00000016164]	GO:0032455|GO:0004252|GO:0002001|GO:0030323|GO:0048706|GO:0042089|GO:0009952|GO:0005615|GO:0007507|GO:0016486|GO:0016485|GO:0030141|GO:0035108|GO:0042277|GO:0005794|GO:0019067|GO:0007566|GO:0005796|GO:0001822|GO:0043043|GO:0005576|GO:0048566|GO:0012505|GO:0004175|GO:0016020|GO:0008233|GO:0016021|GO:0006465		Rn.104002	116548	proprotein convertase subtilisin/kexin type 5	706.611	466.705	8.9331	8.91158	852.902	635.712	631.22	220.624	969.832	209.658	9.55555	7.92853	9.31524	8.37882	9.91554	8.44037
A_64_P139802	0.0166534	2.32983	up	NM_012633	chr7:137839568-137839627	Prph	Rattus norvegicus peripherin (Prph), mRNA [NM_012633]	GO:0005882|GO:0005515|GO:0030424|GO:0005198|GO:0045104|GO:0044299|GO:0005883|GO:0043025|GO:0045098	NM_012633	Rn.11086	24688	peripherin	352.592	143.153	7.91785	7.187	337.23	473.517	247.028	71.8548	291.691	65.9142	8.25637	7.52722	7.96995	6.66345	8.2613	6.63627
A_64_P051816	0.0282696	2.12561	up	NM_001134631	chr6:108498777-108498836	RGD1560978	Rattus norvegicus similar to hypothetical protein (RGD1560978), mRNA [NM_001134631]		NM_001134631	Rn.198747	500693	similar to hypothetical protein	221.45	85.8149	7.35489	6.71839	208.76	184.172	271.417	72.9899	127.367	57.0879	7.58337	6.36846	8.11285	6.68843	7.04552	6.42122
A_64_P031066	0.0291715	2.06763	up	XM_234253	chr6:89632563-89632504		Uncharacterized protein [Source:UniProtKB/TrEMBL;Acc:F1LVT8] [ENSRNOT00000005511]						2088.27	1352.51	10.4423	10.5902	2737.68	1818.44	1708.7	807.299	2588.58	661.661	11.1371	9.44667	10.7431	10.3384	11.2406	10.1917
A_64_P090866	2.32853e-05	3.07879	up	NM_012719	chr6:78806638-78806697	Sstr1	Rattus norvegicus somatostatin receptor 1 (Sstr1), mRNA [NM_012719]	GO:0005886|GO:0004930|GO:0005624|GO:0007268|GO:0021549|GO:0007215|GO:0007283|GO:0004994|GO:0005737|GO:0042594|GO:0030217|GO:0007186|GO:0007218|GO:0071392|GO:0004872|GO:0030900|GO:0016021	NM_012719	Rn.42915	25033	somatostatin receptor 1	3823.32	1768.47	11.3045	10.7	4986.43	3032.17	3451.36	690.352	3958.12	656.955	11.9212	10.2692	11.7231	10.1197	11.796	10.1843
A_64_P149003	0.00293177	2.25022	up	NM_001000117	chr1:142491834-142491775	Olr19	Rattus norvegicus olfactory receptor 19 (Olr19), mRNA [NM_001000117]	GO:0050911|GO:0004984|GO:0007186|GO:0004930|GO:0004872|GO:0016021	NM_001000117	Rn.141949	293081	olfactory receptor 19	617.944	368.746	8.75708	8.69	662.402	589.423	602.007	214.994	704.844	186.399	9.19171	7.82775	9.25178	8.33883	9.48223	8.24894
A_44_P525681	0.0147456	2.30758	up	XM_001070155	chr11:25761735-25761676		PREDICTED: Rattus norvegicus similar to 60S ribosomal protein L29 (P23) (RGD1566186), mRNA [XM_001070155]		XM_001070155				496.386	316.819	8.44291	8.50066	620.903	401.499	466.755	202.118	586.104	162.235	9.11134	7.33034	8.88704	8.24503	9.22654	8.0304
A_44_P333403	0.000405342	2.16061	up	XM_238523	chr7:137859690-137859749	Troap	RCG50654Uncharacterized protein [Source:UniProtKB/TrEMBL;Acc:D3ZLZ9] [ENSRNOT00000043479]		XM_238523	Rn.18273	300219	trophinin associated protein	176.803	106.744	7.04945	6.8577	184.047	177.18	169.182	61.8693	200.416	57.9457	7.40655	6.31712	7.42467	6.4341	7.69665	6.44235
A_64_P056928	0.00149764	2.06199	up	XM_001057556	chr2:142464969-142464910	Frem2	Uncharacterized protein [Source:UniProtKB/TrEMBL;Acc:D3ZG74] [ENSRNOT00000031487]	GO:0002009|GO:0005604	XM_001057556	Rn.63994	310418	Fras1 related extracellular matrix protein 2	79.2224	42.392	5.96483	5.53634	84.0092	75.1792	78.4786	31.5295	73.4911	22.1555	6.27782	5.31343	6.30323	5.40521	6.23675	4.96705
A_64_P137823	0.0264082	2.2838	up	NM_181638	chr12:38155946-38155887	Tbx3	Rattus norvegicus T-box 3 (Tbx3), mRNA [NM_181638]	GO:0035136|GO:0008284|GO:0060596|GO:0003700|GO:0003167|GO:0030879|GO:0005634|GO:0060931|GO:0045662|GO:0001947|GO:0003674|GO:0030539|GO:0046884|GO:0030857|GO:0042127|GO:0060021|GO:0009887|GO:0048332|GO:0008595|GO:0055007|GO:0035108|GO:0010159|GO:0005667|GO:0043066|GO:0001568|GO:0060412|GO:0007569|GO:2000648|GO:0006916|GO:0007275|GO:0005575|GO:0000122|GO:0045787|GO:0001701|GO:0060923|GO:0003151|GO:…	NM_181638	Rn.162144	353305	T-box 3	505.689	328.288	8.40797	8.377	664.678	538.463	313.925	166.274	683.817	134.773	9.19702	7.70116	8.32573	7.94392	9.44186	7.74523
A_44_P141996	0.000941081	2.24446	up	NM_001000774	chr10:44911850-44911909	Olr1450	Rattus norvegicus olfactory receptor 1450 (Olr1450), mRNA [NM_001000774]	GO:0050911|GO:0004984|GO:0007186|GO:0004930|GO:0004872|GO:0016021	NM_001000774	Rn.142128	405049	olfactory receptor 1450	85.0437	53.7436	6.05939	5.86744	101.808	66.7531	86.5701	30.8623	96.8758	33.4928	6.56038	5.17546	6.44235	5.37189	6.63708	5.59335
A_64_P132044	0.0122234	2.07019	up	XR_085847	chr5:148979612-148979671	Spocd1-ps1	PREDICTED: Rattus norvegicus similar to SPOC domain containing 1 (RGD1560989), miscRNA [XR_085847]		XR_085847	Rn.198294	313060	SPOC domain containing 1, pseudogene 1	150.837	97	6.8091	6.70578	181.991	153.369	117.151	64.1047	181.806	45.0896	7.39272	6.1483	6.88628	6.48595	7.56796	6.06341
A_64_P098334	0.0121477	3.24462	up	NM_001106671	chr5:127716868-127716927	Ttc22	Rattus norvegicus tetratricopeptide repeat domain 22 (Ttc22), mRNA [NM_001106671]	GO:0005488	NM_001106671	Rn.39367	298300	tetratricopeptide repeat domain 22	1005.18	564.728	9.33167	9.19016	1507.92	584.258	923.353	343.082	1152.89	198.211	10.3206	7.81055	9.86388	9.07675	10.1454	8.34837
A_64_P048817	0.00049295	3.2367	up	NM_001108252	chrX:38544554-38544613	Usp51	Rattus norvegicus ubiquitin specific peptidase 51 (Usp51), mRNA [NM_001108252]	GO:0006511|GO:0008270|GO:0008233|GO:0008234|GO:0004221|GO:0046872	NM_001108252	Rn.56303	317398	ubiquitin specific peptidase 51	427.577	258.373	8.24235	7.91993	532.89	339.211	410.632	99.9801	566.333	108.804	8.89854	7.11247	8.71604	7.16372	9.17062	7.42544
A_64_P040788	0.00773186	2.01785	up		chr15:056532380-056532321								395.183	230.663	8.14979	8.08119	437.524	386.209	361.817	168.934	403.513	119.542	8.62573	7.28689	8.53674	7.9715	8.70323	7.56886
A_64_P003888	0.0151605	2.17767	up	NM_001009524	chr8:26531734-26531675	Bin2a	Rattus norvegicus beta-galactosidase-like protein (Bin2a), mRNA [NM_001009524]		NM_001009524	Rn.16177	494244	beta-galactosidase-like protein	66.7311	54.4943	5.72517	5.75183	75.0406	62.6975	62.4553	30.3938	109.12	23.9695	6.11098	5.0932	5.97132	5.34848	6.81738	5.08964
A_44_P121902	0.00631308	2.92576	up	FQ233971	chr7:25358807-25357402	Spic	transcription factor Spi-C [Source:RefSeq peptide;Acc:NP_001101550] [ENSRNOT00000007542]	GO:0043565|GO:0003700|GO:0045944|GO:0001824|GO:0005634		Rn.12056	314711	Spi-C transcription factor (Spi-1/PU.1 related)	148.307	104.59	6.76482	6.73599	211.089	88.1201	145.712	52.7435	210.133	50.8943	7.59871	5.48939	7.20637	6.19612	7.76935	6.24249
A_64_P081045	0.00377088	3.04216	up	XM_001067781	chr3:72004064-72004005	LOC688657	Uncharacterized protein [Source:UniProtKB/TrEMBL;Acc:F1LW19] [ENSRNOT00000041079]	GO:0004984|GO:0004930|GO:0004872|GO:0016021	XM_001067781		688657	similar to Olfactory receptor 5D13	243.238	135.027	7.47796	6.9233	267.372	247.782	214.56	64.1207	297.969	42.9911	7.94218	6.71989	7.77182	6.48673	8.29554	5.98763
A_64_P071158	0.0187763	2.46464	up	NM_001108356	chr14:18992866-18992807	LOC360919	Rattus norvegicus similar to alpha-fetoprotein (LOC360919), mRNA [NM_001108356]	GO:0006810|GO:0005615	NM_001108356	Rn.30321	360919	similar to alpha-fetoprotein	620.024	363.225	8.67889	8.6114	930.405	521.119	408.548	188.557	722.159	178.958	9.66663	7.66123	8.70881	8.13975	9.51206	8.18239
A_64_P022913	0.0471987	2.47799	up	NM_021668	chr4:120059373-120059314	Cml1	Rattus norvegicus camello-like 1 (Cml1), mRNA [NM_021668]	GO:0008080|GO:0016020|GO:0008152|GO:0005743|GO:0007275|GO:0016021|GO:0016740|GO:0001702	NM_021668	Rn.205093	59300	camello-like 1	1561.4	822.938	9.86107	9.75836	2651.83	1256.99	775.366	391.966	1710.73	366.115	11.0908	8.87885	9.61358	9.28186	10.6885	9.30468
A_64_P092708	0.0382108	2.17276	up	NM_001109112	chr16:84837363-84837304	Tnfsf13b	Rattus norvegicus tumor necrosis factor (ligand) superfamily, member 13b (Tnfsf13b), mRNA [NM_001109112]	GO:0045885|GO:0005164|GO:0006955|GO:0001782|GO:0016020|GO:0030890|GO:0031296|GO:0050776|GO:0042102|GO:0031295|GO:0002636|GO:0048305	NM_001109112	Rn.219918	498666	tumor necrosis factor (ligand) superfamily, member 13b	396.087	284.478	8.113	8.32522	538.142	335.63	314.488	175.702	533.936	143.797	8.91401	7.09557	8.3294	8.02827	9.09319	7.85418
A_64_P021928	7.31877e-05	2.66359	up	NM_001135668	chr1:81879199-81879258	Cyp2b15	Rattus norvegicus cytochrome P450, family 2, subfamily b, polypeptide 15 (Cyp2b15), mRNA [NM_001135668]	GO:0016712|GO:0009055|GO:0046872|GO:0020037	NM_001135668	Rn.198140	685222	cytochrome P450, family 2, subfamily b, polypeptide 15	526.587	279.006	8.53821	8.16488	535.382	511.447	532.934	136.755	574.839	125.425	8.90563	7.63464	9.07438	7.65361	9.19469	7.64633
A_44_P525270	0.0246439	2.0388	up	XM_001063171	chr17:5044155-5044096	RGD1308544	Uncharacterized protein [Source:UniProtKB/TrEMBL;Acc:F1M2L8] [ENSRNOT00000023969]		XM_001063171	Rn.46881	361192	LOC361192	5598.24	2728.96	11.8407	11.4421	7679.03	5869.86	3245.83	1286.76	5770.44	1129.67	12.5144	11.3716	11.636	11.0204	12.3154	10.9906
A_64_P297118	0.00267899	2.05265	up	NM_001007741	chr2:180018578-180018637	Isg20l2	Rattus norvegicus interferon stimulated exonuclease gene 20-like 2 (Isg20l2), mRNA [NM_001007741]	GO:0005622|GO:0004527|GO:0016787|GO:0042254|GO:0005730|GO:0005634|GO:0003676|GO:0043231	NM_001007741	Rn.56954	361977	interferon stimulated exonuclease gene 20-like 2	218.176	94.1797	7.30767	6.75	239.08	245.648	169.799	59.1838	164.859	58.4964	7.78388	6.70791	7.43122	6.36489	7.42764	6.45748
A_44_P151574	0.0281485	2.32718	up	NM_001000003	chr10:34998854-34998913	Olr1401	Rattus norvegicus olfactory receptor 1401 (Olr1401), mRNA [NM_001000003]	GO:0050911|GO:0004984|GO:0007186|GO:0004930|GO:0004872|GO:0016021	NM_001000003	Rn.142166	287247	olfactory receptor 1401	853.979	589.669	9.19096	9.38959	1011.94	667.609	882.392	321.688	1131.11	316.209	9.78232	7.9934	9.79717	8.97603	10.1192	9.07352
A_64_P140248	0.00168452	2.58657	up		chr12:001055398-001055457								483.45	291.808	8.41841	8.18781	511.257	490.389	448.704	153.291	610.95	111.183	8.8437	7.57564	8.83589	7.81819	9.28629	7.45894
A_44_P231597	0.026069	2.02743	up	NM_017356	chr6:41576039-41576098	Hpcal1	Rattus norvegicus hippocalcin-like 1 (Hpcal1), mRNA [NM_017356]	GO:0005509	NM_017356	Rn.102820	50871	hippocalcin-like 1	606.71	227.911	8.66863	7.96429	458.208	871.837	490.086	118.142	441.548	124.044	8.68888	8.36606	8.95097	7.42624	8.83902	7.62762
A_64_P109555	0.0105422	3.22367	up	NM_001000730	chr1:166132697-166132638	Olr278	Rattus norvegicus olfactory receptor 278 (Olr278), mRNA [NM_001000730]	GO:0050911|GO:0004984|GO:0007186|GO:0004930|GO:0004872|GO:0016021	NM_001000730	Rn.141762	404986	olfactory receptor 278	1008.15	722.95	9.36948	9.45391	1410.6	630.208	983.644	314.904	1579.61	274.338	10.2326	7.91517	9.96063	8.9421	10.5749	8.84477
A_64_P155656	0.000949419	2.33074	up	NM_001106927	chr9:93173581-93173522	Pdcd1	Rattus norvegicus programmed cell death 1 (Pdcd1), mRNA [NM_001106927]	GO:0005886|GO:0009897	NM_001106927	Rn.105023	301626	programmed cell death 1	88.0157	51.2032	6.0972	5.69466	99.5066	85.825	78.7155	27.8429	100.364	25.4029	6.52517	5.45835	6.30809	5.21853	6.68573	5.17973
A_42_P809575	0.000234899	2.05774	up	XM_237394	chr9:90587917-90587976	Klhl30	PREDICTED: Rattus norvegicus kelch-like 30 (Drosophila) (Klhl30), mRNA [XM_237394]		XM_237394	Rn.21220	316624	kelch-like 30 (Drosophila)	440.666	222.469	8.28491	7.98462	404.565	504.164	413.268	127.972	410.636	128.799	8.5106	7.61767	8.72646	7.54136	8.72883	7.68367
A_44_P278519	0.035238	2.33101	up	NM_001000550	chr1:163080584-163080525	Olr202	Rattus norvegicus olfactory receptor 202 (Olr202), mRNA [NM_001000550]	GO:0050911|GO:0004984|GO:0007186|GO:0004930|GO:0004872|GO:0016021	NM_001000550	Rn.141809	365337	olfactory receptor 202	143.838	59.6151	6.70694	5.86107	130.901	189.764	110.848	25.6815	121.418	31.7459	6.91333	6.41	6.79748	5.09983	6.97264	5.51075
A_64_P149119	0.0054925	2.84628	up	NM_001135011	chr9:6206914-6206973	Rftn1	Rattus norvegicus raftlin lipid raft linker 1 (Rftn1), mRNA [NM_001135011]		NM_001135011	Rn.204423	501095	raftlin lipid raft linker 1	947.184	547.007	9.34037	9.16868	1049.52	713.832	1078.2	224.711	1114.73	301.578	9.83477	8.09615	10.0902	8.41114	10.1022	8.99268
A_64_P078914	0.00809621	2.05666	up	XM_001080765	chr3:105281999-105282058	Phgr1	Uncharacterized protein [Source:UniProtKB/TrEMBL;Acc:F1M1G0] [ENSRNOT00000046472]		XM_001080765	Rn.34033	499867	proline/histidine/glycine-rich 1	96.8716	67.9555	6.23085	6.22473	116.461	82.5117	91.6424	46.8601	120.961	36.0452	6.75529	5.41474	6.52251	6.00296	6.96602	5.70521
A_64_P118362	0.00249762	2.73349	up	NM_001008923	chr1:67386362-67386421	Vom1r37	Rattus norvegicus vomeronasal 1 receptor 37 (Vom1r37), mRNA [NM_001008923]	GO:0016503|GO:0007186|GO:0004872|GO:0016021	NM_001008923	Rn.129428	494272	vomeronasal 1 receptor 37	270.092	164.644	7.62452	7.43908	325.577	207.312	277.386	74.4295	325.653	93.8494	8.2167	6.51357	8.14328	6.71912	8.41153	7.18658
A_64_P150864	0.0106735	2.35826	up		chr1:161635083-161635024								75.98	36.5877	5.8929	5.18013	74.4062	82.0137	71.5202	22.3112	71.477	15.9751	6.10024	5.40849	6.16998	4.87719	6.19592	4.46729
A_64_P067683	0.00117279	2.12359	up		chr12:045008409-045008350								241.596	142.81	7.47583	7.34321	269.464	232.656	222.668	89.2751	257.621	81.5331	7.95392	6.64695	7.82663	6.98482	8.07777	6.96703
A_44_P1038593	0.00612636	2.22029	up	NM_001107251	chr15:14354072-14354131	Fezf2	Rattus norvegicus Fez family zinc finger 2 (Fezf2), mRNA [NM_001107251]	GO:0021542|GO:0000122|GO:0000978|GO:0003676|GO:0021537|GO:0016358|GO:0005622|GO:0007413|GO:0045666|GO:0007411|GO:0021797|GO:0007626|GO:0008270|GO:0030900	NM_001107251	Rn.69050	305719	Fez family zinc finger 2	1779.43	1068.19	10.23	10.0813	2088.73	1969.7	1279.87	462.365	2284.55	457.653	10.7661	9.58116	10.3427	9.52038	11.0842	9.63924
A_64_P001259	0.000725872	3.06086	up	NM_001106465	chr2:205438228-205438169	Ntng1	Rattus norvegicus netrin G1 (Ntng1), mRNA [NM_001106465]	GO:0005886|GO:0007409|GO:0046658	NM_001106465	Rn.162628	295382	netrin G1	925.158	481.295	9.27245	8.86375	1261.42	776.611	737.442	212.449	1044.2	187.241	10.0727	8.20651	9.53815	8.31986	10.0144	8.25703
A_64_P390639	0.00155643	2.21371	up	U89745	chr12:44479228-44479287		Uncharacterized protein [Source:UniProtKB/TrEMBL;Acc:F1MA35] [ENSRNOT00000055977]			Rn.83634			152.519	94.9488	6.85022	6.66682	168.442	149.293	139.822	49.2012	181.156	54.4895	7.28366	6.11937	7.14762	6.08126	7.56398	6.35523
A_64_P145286	0.013431	2.77657	up	XM_228058	chr20:9199854-9199913	Dnah8	Uncharacterized protein [Source:UniProtKB/TrEMBL;Acc:F1MAM6] [ENSRNOT00000000651]	GO:0008150|GO:0003674|GO:0005737|GO:0009434|GO:0005575	XM_228058	Rn.224155	207117	dynein, axonemal, heavy chain 8	345.763	221.107	7.94079	7.90057	370.335	229.455	437.5	145.629	424.522	93.1686	8.38363	6.63319	8.80556	7.74411	8.78282	7.1748
A_44_P227409	0.0101132	2.1794	up	NM_001014074	chrUn:42841584-42841643	LOC313936	Rattus norvegicus hypothetical LOC313936 (LOC313936), mRNA [NM_001014074]		NM_001014074	Rn.140455	313936	hypothetical LOC313936	85.7272	61.6364	6.05934	5.94681	79.7762	86.8286	90.5767	35.151	122.562	27.1964	6.19991	5.4721	6.50599	5.57003	6.98921	5.28119
A_42_P834614	0.0367975	2.3861	up	NM_133536	chr2:41457312-41457253	Rab3c	Rattus norvegicus RAB3C, member RAS oncogene family (Rab3c), mRNA [NM_133536]	GO:0005737|GO:0005886|GO:0000166|GO:0007264|GO:0017156|GO:0017157|GO:0016192|GO:0015031|GO:0005525|GO:0007269|GO:0008021|GO:0005829	NM_133536	Rn.11037	171058	RAB3C, member RAS oncogene family	1036.49	603.244	9.43191	9.51758	1329.19	685.1	1095.19	379.722	1069.17	360.843	10.1433	8.03621	10.1162	9.22894	10.0467	9.2771
A_64_P062048	0.000380083	2.00332	up		chr10:036489548-036489489		Q9QXT9_MOUSE (Q9QXT9) KID2 (Zinc finger protein 354B), partial (12%) [TC642135]						454.915	241.781	8.3254	8.13503	478.421	499.707	386.617	155.402	435.598	134.342	8.75129	7.6039	8.62101	7.84173	8.82193	7.74143
A_64_P124802	9.6727e-05	2.19303	up	NM_001170396	chr12:34216565-34216506	Lrrc43	Rattus norvegicus leucine rich repeat containing 43 (Lrrc43), mRNA [NM_001170396]		NM_001170396	Rn.19422	288751	leucine rich repeat containing 43	89.4842	48.0652	6.13173	5.7384	103.896	75.3431	89.2139	29.8897	83.4748	30.8309	6.59536	5.31535	6.48449	5.31746	6.42474	5.473
A_64_P095877	0.000347709	2.91071	up	NM_001077589	chr13:68811189-68811248	Rgs16	Rattus norvegicus regulator of G-protein signaling 16 (Rgs16), mRNA [NM_001077589]	GO:0043547|GO:0005737|GO:0005886|GO:0005624|GO:0045121|GO:0009968|GO:0004871|GO:0005096	NM_001077589	Rn.202892	360857	regulator of G-protein signaling 16	343.506	185.188	7.94778	7.46143	381.69	336.446	312.383	82.1027	398.148	75.3123	8.42355	7.09994	8.31986	6.86176	8.68246	6.84006
A_64_P024476	0.0273744	2.08856	up	FQ227683	chr14:84226429-84226488		Uncharacterized protein [Source:UniProtKB/TrEMBL;Acc:D3ZCJ2] [ENSRNOT00000037020]			Rn.227761			968.467	626.909	9.38783	9.52777	996.776	862.482	1046.14	372.814	1156.68	351.238	9.76159	8.34658	10.0553	9.19886	10.1502	9.2342
A_43_P11441	0.0124778	2.8098	up	NM_012510	chr16:81008937-81008996	Atp4b	Rattus norvegicus ATPase, H+/K+ exchanging, beta polypeptide (Atp4b), mRNA [NM_012510]	GO:0010243|GO:0008900|GO:0005575|GO:0001696|GO:0006754|GO:0034220|GO:0016020|GO:0032496|GO:0016021|GO:0006814|GO:0006813|GO:0005391|GO:0015992	NM_012510	Rn.10033	24217	ATPase, H+/K+ exchanging, beta polypeptide	85.0189	47.9441	6.03687	5.3909	96.7987	88.2556	70.0023	16.8192	105.095	21.9177	6.47969	5.49078	6.14013	4.4677	6.75752	4.94747
A_42_P729743	0.0275628	3.52574	up	NM_022005	chr8:48371770-48371828	Fxyd6	Rattus norvegicus FXYD domain-containing ion transport regulator 6 (Fxyd6), mRNA [NM_022005]	GO:0005886|GO:0016021|GO:0005216|GO:0006811	NM_022005	Rn.839	63847	FXYD domain-containing ion transport regulator 6	11274.1	4150.16	12.9614	11.5852	12929.9	10831.1	10061.3	1034.55	10307.9	1108.07	13.2105	12.4228	13.251	10.7097	13.0854	10.9606
A_44_P480925	0.0108384	2.4651	up	NM_001103353	chr10:57937512-57937453	LOC691995	Rattus norvegicus hypothetical protein LOC691995 (LOC691995), mRNA [NM_001103353]		NM_001103353	Rn.129490	691995	hypothetical protein LOC691995	29969.3	18625.3	14.3017	14.2641	39333.4	15876.3	34698.3	9540.75	38517.8	7817.27	14.82	13.0669	15.0181	13.9496	14.963	13.8797
A_64_P046037	0.00379874	2.11142	up	BQ195967	chr8:110790532-110790473		BQ195967 UI-R-CN1-cmn-g-04-0-UI.s1 UI-R-CN1 Rattus norvegicus cDNA clone UI-R-CN1-cmn-g-04-0-UI 3', mRNA sequence [BQ195967]			Rn.8917			404.239	248.986	8.16104	8.07189	381.009	459.11	372.599	142.531	487.982	116.445	8.42002	7.48842	8.57467	7.71518	8.97202	7.52847
A_43_P16029	0.013649	2.86775	up	XM_002725086	chr15:34900739-34900680	LOC100361261	PREDICTED: Rattus norvegicus rCG23560-like (LOC100361261), mRNA [XM_002725086]		XM_002725086	Rn.132115	100361261	rCG23560-like	125.174	75.6301	6.55754	6.02449	139.876	133.452	102.193	24.3045	169.193	33.3926	7.00855	5.98562	6.67846	5.01962	7.46591	5.58794
A_64_P057740	0.0167798	2.18093	up	NM_001107732	chr3:40579589-40579530	Ccdc148	Rattus norvegicus coiled-coil domain containing 148 (Ccdc148), mRNA [NM_001107732]		NM_001107732	Rn.145045	311051	coiled-coil domain containing 148	789.225	465.672	9.07967	9.05576	980.941	727.241	659.492	324.082	866.74	206.192	9.74065	8.11921	9.37916	8.98764	9.77076	8.40889
A_64_P121031	0.014011	2.60696	up		chr20:009199860-009199919								243.314	149.279	7.47765	7.34255	255.471	174.139	300.333	110.955	275.375	61.5078	7.87467	6.29813	8.26013	7.3243	8.16905	6.5343
A_64_P081817	0.0175327	2.16673	up	NM_001107926	chr5:52476802-52476743	RGD1310773	Rattus norvegicus similar to hypothetical protein FLJ31810 (RGD1310773), mRNA [NM_001107926]		NM_001107926	Rn.16996	313156	similar to hypothetical protein FLJ31810	1455.29	866.81	9.90949	9.92102	1974.4	1341.16	1050.32	503.99	1692.74	403.699	10.6894	8.97897	10.0601	9.64646	10.6695	9.44705
A_44_P548949	0.00693729	3.17712	up	XM_001067334	chr14_random:1627209-1627268	LOC683753	PREDICTED: Rattus norvegicus hypothetical protein LOC683753 (LOC683753), mRNA [XM_001067334]		XM_001067334	Rn.224775	683753	hypothetical protein LOC683753	437.404	225.817	8.25351	7.57037	489.879	495.851	326.483	83.2277	522.797	71.4253	8.78534	7.59156	8.38363	6.88021	9.06843	6.76248
A_64_P074425	0.00239565	2.00117	up	XM_340996	chr11:68889216-68889157		Uncharacterized protein [Source:UniProtKB/TrEMBL;Acc:F1M3W7] [ENSRNOT00000002443]						162.459	101.319	6.92088	6.78246	169.109	178.94	139.328	60.954	189.893	53.1099	7.28948	6.33198	7.14119	6.41014	7.6256	6.31163
A_64_P094249	0.00527803	3.05587	up										322.695	220.583	7.85096	7.55217	365.784	329.001	273.299	74.0624	508.952	78.7348	8.36549	7.06672	8.12067	6.7113	9.03591	6.9093
A_64_P147443	0.00641526	2.51352	up	XR_085739	chr20:43669932-43669873	LOC679824	PREDICTED: Rattus norvegicus hypothetical protein LOC679824 (LOC679824), miscRNA [XR_085739]		XR_085739	Rn.160957	679824	hypothetical protein LOC679824	149.508	74.506	6.78671	6.2664	197.524	138.092	112.908	47.2421	143.917	32.3595	7.50589	6.02753	6.82672	6.01675	7.24163	5.54083
A_64_P162560	0.00423442	2.25799	up	XM_216557	chr5:159554182-159554241	Rcc2	Uncharacterized protein [Source:UniProtKB/TrEMBL;Acc:F1LVV4] [ENSRNOT00000008940]		XM_216557	Rn.98282	298594	regulator of chromosome condensation 2	148.805	74.214	6.78927	6.25264	144.309	174.657	127.448	38.7901	145.933	37.9186	7.0587	6.30183	7.00728	5.71591	7.25943	5.78257
A_64_P060215	0.00129922	3.53481	up		chrX:031613555-031613496								318.807	197.734	7.83912	7.35482	377.392	285.769	293.26	67.7582	461.424	64.0198	8.40498	6.89142	8.22095	6.57445	8.89742	6.59258
A_64_P100495	0.0315502	2.02723	up	NM_001008555	chr14:37603592-37603533	Slc10a4	Rattus norvegicus solute carrier family 10 (sodium/bile acid cotransporter family), member 4 (Slc10a4), mRNA [NM_001008555]	GO:0016020|GO:0008508|GO:0016021|GO:0006814|GO:0015293|GO:0006811	NM_001008555	Rn.79638	305309	solute carrier family 10 (sodium/bile acid cotransporter family), member 4	155.248	84.1247	6.79874	6.4598	180.408	186.067	99.2688	53.5595	161.478	37.3363	7.37992	6.3827	6.63359	6.21726	7.40356	5.75859
A_64_P030006	0.000493984	2.18303	up		chr8:31572404-31572345		Uncharacterized protein [Source:UniProtKB/TrEMBL;Acc:D4A7E7] [ENSRNOT00000011386]						512.373	289.878	8.49566	8.30999	508.831	557.779	470.511	160.894	562.83	145.909	8.8386	7.75067	8.89771	7.89305	9.16166	7.87525
A_64_P074914	0.0194319	2.28924	up	NM_001024264	chr7:11334788-11334729	Prtn3	Rattus norvegicus proteinase 3 (Prtn3), mRNA [NM_001024264]	GO:0031012|GO:0004252|GO:0006508|GO:0008233|GO:0097029	NM_001024264	Rn.47765	314615	proteinase 3	87.7316	42.1295	6.07049	5.49934	68.096	77.1215	117.977	22.1644	75.6334	28.5906	5.97048	5.34226	6.89874	4.86895	6.27782	5.35123
A_64_P032928	0.00521064	3.25684	up	NM_001012044	chr15:56091784-56091843	Lcp1	Rattus norvegicus lymphocyte cytosolic protein 1 (Lcp1), mRNA [NM_001012044]	GO:0005886|GO:0005884|GO:0005509|GO:0031100|GO:0001891|GO:0005575|GO:0015629|GO:0001726|GO:0042802|GO:0005829|GO:0003674|GO:0005737|GO:0051015|GO:0033157|GO:0051017|GO:0002286	NM_001012044	Rn.14256	306071	lymphocyte cytosolic protein 1	6771.8	3492.9	12.0181	11.52	11327.8	4674.73	4312.9	1059.14	8254.1	1165.47	13.0311	10.9754	12.0478	10.7462	12.7835	11.0303
A_64_P022654	0.00256671	2.56633	up	NM_001109085	chr13_random:541157-541216	LOC498316	Rattus norvegicus hypothetical LOC498316 (LOC498316), mRNA [NM_001109085]		NM_001109085	Rn.57389	498316	hypothetical LOC498316	1836.05	1052.23	10.2603	10.1408	2259.42	1494.5	1754.24	536.094	2148.9	471.689	10.8704	9.13888	10.7715	9.73961	10.9993	9.68359
A_64_P098081	0.0134068	2.10981	up	XR_006811	chr2:191053909-191053968	RGD1563516	PREDICTED: Rattus norvegicus similar to histone protein Hist2h3c1 (RGD1563516), miscRNA [XR_006811]		XR_006811	Rn.72468	690148	similar to histone protein Hist2h3c1	713.502	264.425	8.95552	8.38169	779.287	669.149	692.071	175.845	417.38	200.05	9.423	7.99885	9.44469	8.02936	8.75379	8.36192
A_64_P089170	0.0373365	2.05019	up	NM_199406	chr2:9547720-9547661	Cxadrl1	Rattus norvegicus coxsackie virus and adenovirus receptor-like 1 (Cxadrl1), mRNA [NM_199406]		NM_199406	Rn.204925	361873	coxsackie virus and adenovirus receptor-like 1	176.668	85.2239	6.95655	6.41598	140.045	252.576	137.382	48.686	171.048	35.9373	7.01033	6.74194	7.11736	6.06358	7.48473	5.69965
A_64_P076865	0.0040749	3.6181	up	NM_001037369		LOC641520	Rattus norvegicus popeye domain-containing 3 (LOC641520), mRNA [NM_001037369]		NM_001037369	Rn.178910	641520	popeye domain-containing 3	799.26	473.222	9.0575	8.84463	932.783	468.299	996.697	242.67	1016.21	160.79	9.67332	7.51465	9.98454	8.53996	9.97818	8.01574
A_64_P098552	0.000952829	2.52703	up	NM_001109653	chr10:56643047-56642988	Spem1	Rattus norvegicus spermatid maturation 1 (Spem1), mRNA [NM_001109653]		NM_001109653	Rn.60878	691981	spermatid maturation 1	382.237	186.285	8.08279	7.55665	388.085	432.306	326.321	90.9059	383.585	84.3635	8.44766	7.41793	8.38279	7.01477	8.63488	7.02031
A_64_P043986	0.0352388	2.08028	up	NR_033180	chr10:90354236-90354295	Aoc2-ps1	Rattus norvegicus amine oxidase, copper containing 2 (retina-specific), pseudogene 1 (Aoc2-ps1), non-coding RNA [NR_033180]		NR_033180	Rn.198326	353257	amine oxidase, copper containing 2 (retina-specific), pseudogene 1	75.1219	36.2195	5.8468	5.19467	73.0788	90.9502	61.3366	25.2794	68.2631	15.1161	6.07119	5.52344	5.94575	5.07592	6.13043	4.37767
A_64_P120866	0.0296241	2.2613	up	NM_001128187	chr2:190152039-190151980	Bnipl	Rattus norvegicus BCL2/adenovirus E1B 19kD interacting protein like (Bnipl), mRNA [NM_001128187]		NM_001128187	Rn.82427	361994	BCL2/adenovirus E1B 19kD interacting protein like	266.739	89.9981	7.55198	6.59722	260.075	346.238	193.903	55.0434	169.99	44.9607	7.90072	7.14119	7.61403	6.25882	7.47478	6.05806
A_64_P136486	0.0243407	2.13258	up	NM_001107354		Hist1h2an	Rattus norvegicus histone cluster 1, H2an (Hist1h2an), mRNA [NM_001107354]	GO:0019899	NM_001107354	Rn.199026	306970	histone cluster 1, H2an	163.377	73.1198	6.87625	6.245	166.51	210.938	112.682	35.8385	142.859	40.6617	7.2672	6.53782	6.82373	5.6036	7.22985	5.90155
A_44_P461201	0.00761527	2.62134	up	NM_019246	chr8:48901848-48901907	Pcsk7	Rattus norvegicus proprotein convertase subtilisin/kexin type 7 (Pcsk7), mRNA [NM_019246]	GO:0030173|GO:0005794|GO:0016020|GO:0004252|GO:0016485|GO:0008233|GO:0016021	NM_019246	Rn.10653	29606	proprotein convertase subtilisin/kexin type 7	610.881	387.507	8.71217	8.68402	804.472	491.78	536.393	218.331	778.08	166.109	9.47278	7.58039	9.08334	8.36423	9.62361	8.06421
A_44_P128062	0.00119821	2.82021	up	NM_138849	chr1:176599946-176599887	Syt17	Rattus norvegicus synaptotagmin XVII (Syt17), mRNA [NM_138849]	GO:0005802|GO:0005215|GO:0016020|GO:0008021	NM_138849	Rn.31973	192189	synaptotagmin XVII	7926.35	4386.43	12.3319	12.0851	10737.5	5038.74	8002.78	1864.68	9502.84	1791.77	12.9624	11.1038	12.9295	11.5803	12.9773	11.6977
A_44_P788634	0.00896152	2.26943	up	NM_001109321	chrX:126915364-126915423	Mum1l1	Rattus norvegicus melanoma associated antigen (mutated) 1-like 1 (Mum1l1), mRNA [NM_001109321]		NM_001109321	Rn.12231	501630	melanoma associated antigen (mutated) 1-like 1	438.426	203.011	8.26488	7.86449	347.229	429.667	538.382	113.599	369.781	125.654	8.29597	7.40856	9.09012	7.36185	8.58147	7.65016
A_64_P132559	0.0310171	2.09201	up	NM_001013176	chr8:54437945-54438004	Btg4	Rattus norvegicus B-cell translocation gene 4 (Btg4), mRNA [NM_001013176]		NM_001013176	Rn.53419	315650	B-cell translocation gene 4	106.521	71.1241	6.30078	6.21142	143.569	104.989	71.0045	43.2087	136.57	33.5935	7.04967	5.69228	6.16039	5.88151	7.15557	5.59718
A_44_P792784	0.0127848	4.37965	up	NM_012765	chrX:31013420-31013361	Htr2c	Rattus norvegicus 5-hydroxytryptamine (serotonin) receptor 2C (Htr2c), mRNA [NM_012765]	GO:0005515|GO:0007631|GO:0005886|GO:0031100|GO:0005634|GO:0051378|GO:0014054|GO:0014057|GO:0005737|GO:0004993|GO:0045907|GO:0071886|GO:0008144|GO:0040013|GO:0045963|GO:0004872|GO:0070371|GO:0031583|GO:0051209|GO:0006661|GO:0009986|GO:0004930|GO:0042493|GO:0048016|GO:0007210|GO:0035095|GO:0007187|GO:0004435|GO:0007208|GO:0006182|GO:0016021|GO:0009897|GO:0051930	NM_012765	Rn.9935	25187	5-hydroxytryptamine (serotonin) receptor 2C	11350.6	5818.6	12.9398	11.8096	13036.6	9268.11	11746.9	880.555	15186.3	1388.96	13.2252	12.1426	13.4518	10.4721	13.6434	11.3132
A_64_P060942	0.00439438	3.97863	up	NM_203334	chr1:99793114-99793173	Slc6a5	Rattus norvegicus solute carrier family 6 (neurotransmitter transporter, glycine), member 5 (Slc6a5), mRNA [NM_203334]	GO:0015816|GO:0016020|GO:0005328|GO:0006836|GO:0015187|GO:0016021|GO:0015293	NM_203334	Rn.34566	171148	solute carrier family 6 (neurotransmitter transporter, glycine), member 5	933.737	329.12	9.32838	8.1926	1044.73	810.939	945.546	98.9092	741.68	146.77	9.82646	8.26196	9.89672	7.14955	9.54669	7.88155
A_64_P093737	0.0128291	2.09094	up	NM_001191075	chr10:90182542-90182601	Tubg2	Rattus norvegicus tubulin, gamma 2 (Tubg2), mRNA [NM_001191075]	GO:0005881|GO:0051258|GO:0005813|GO:0000166|GO:0003924|GO:0005876|GO:0007017|GO:0005525|GO:0000242	NM_001191075	Rn.92572	680991	tubulin, gamma 2	2277.06	1159.03	10.5936	10.4499	2261.48	1968.94	2600.76	734.962	2087.23	654.913	10.8719	9.57954	11.3294	10.2099	10.9602	10.1796
A_43_P11476	0.00248264	2.16356	up	NM_012590	chr9:74783980-74784040	Inha	Rattus norvegicus inhibin alpha (Inha), mRNA [NM_012590]	GO:0042541|GO:0046982|GO:0005102|GO:0046882|GO:0005576|GO:0034673|GO:0006917|GO:0005615|GO:0001917|GO:0007165|GO:0001541|GO:0005737|GO:0048186|GO:0005179|GO:0042127|GO:0043512|GO:0051726|GO:0043025|GO:0004871|GO:0008083|GO:0008584|GO:0001750	NM_012590	Rn.8831	24504	inhibin alpha	1817.05	892.652	10.2843	9.8748	1669.51	2185.56	1596.07	465.335	1849.22	363.404	10.4606	9.747	10.6454	9.52953	10.8028	9.29206
A_64_P107667	0.00129018	2.09853	up		chr2:202470873-202470932								82.1752	51.8845	6.00935	5.77429	80.5537	80.157	85.8148	32.0916	96.8283	26.7336	6.21327	5.38449	6.43028	5.43086	6.63597	5.25603
A_64_P163160	0.000340962	2.23874	up	NM_001134729	chr10:40246861-40246802	LOC686506	Rattus norvegicus hypothetical protein LOC686506 (LOC686506), mRNA [NM_001134729]		NM_001134729	Rn.34277	686506	hypothetical protein LOC686506	609.704	283.107	8.7281	8.25906	597.585	718.665	512.863	152.548	555.524	141.249	9.05719	8.10361	9.02351	7.81193	9.14408	7.82118
A_64_P142141	0.0156676	3.43922	up	NM_001033062	chr16:60110806-60110865	Cldn23	Rattus norvegicus claudin 23 (Cldn23), mRNA [NM_001033062]	GO:0030054|GO:0005886|GO:0005198|GO:0016021|GO:0005923	NM_001033062	Rn.141283	290789	claudin 23	434.713	232.38	8.1737	7.53283	620.146	433.61	250.383	75.1772	551.904	70.0582	9.10894	7.42194	7.99021	6.73402	9.13376	6.73071
A_64_P031329	0.0169199	4.64029	up	NM_001107224	chr14:78885820-78885879	Stk32b	Rattus norvegicus serine/threonine kinase 32B (Stk32b), mRNA [NM_001107224]	GO:0004672|GO:0005524|GO:0016772	NM_001107224	Rn.146703	305431	serine/threonine kinase 32B	1422.83	1092.49	9.70451	9.89169	1940.16	504.242	1824.07	366.638	2549.48	361.358	10.6701	7.61848	10.8249	9.17391	11.2206	9.28057
A_64_P089285	0.0043355	2.39926	up	NM_001107489	chr1:79866762-79866703	Zfp575	Rattus norvegicus zinc finger protein 575 (Zfp575), mRNA [NM_001107489]	GO:0005622|GO:0008270|GO:0003676	NM_001107489	Rn.24529	308430	zinc finger protein 575	2507.69	1383.61	10.706	10.5885	3140.44	1991.49	2391.14	782.212	2722.3	646.317	11.3118	9.59557	11.2108	10.2976	11.3132	10.1548
A_44_P330197	0.000917455	2.85683	up	NM_184045	chrX:159701230-159701289	Srpk3	Rattus norvegicus SRSF protein kinase 3 (Srpk3), mRNA [NM_184045]	GO:0007519|GO:0004674|GO:0060537|GO:0006468	NM_184045	Rn.72618	293854	SRSF protein kinase 3	1158.9	612.652	9.6304	9.1605	1278.02	1198.23	1000.46	271.832	1362.55	203.568	10.0927	8.81011	9.98841	8.71402	10.3769	8.3906
A_64_P079368	0.00378224	2.77514	up	XM_214327	chr16:20464694-20464753	RGD1563748	PREDICTED: Rattus norvegicus similar to ankyrin-like protein (RGD1563748), mRNA [XM_214327]		XM_214327	Rn.124738	290675	similar to ankyrin-like protein	396.004	253.16	8.12411	8.00327	521.679	323.538	342.796	133.387	523.333	102.76	8.87032	7.04378	8.45824	7.61106	9.07136	7.32739
A_64_P015793	0.000662542	2.39766	up		chr17:094701111-094701170								286.028	163.295	7.70706	7.48503	313.724	262.985	281.374	101.433	309.108	79.3448	8.16845	6.78804	8.16467	7.18626	8.34744	6.92139
A_64_P060319	0.0003371	2.44556	up	XM_574558	chr1:184941631-184941572	Gsg1l	PREDICTED: Rattus norvegicus GSG1-like (Gsg1l), mRNA [XM_574558]		XM_574558	Rn.18521	499263	GSG1-like	808.728	361.548	9.11606	8.65344	963.724	784.307	678.153	217.842	692.33	174.471	9.71603	8.21607	9.41608	8.3589	9.4574	8.14404
A_64_P121379	0.00653886	2.00271	up	NM_001109632	chr10:44028967-44029026	LOC691259	Rattus norvegicus hypothetical protein LOC691259 (LOC691259), mRNA [NM_001109632]		NM_001109632	Rn.15352	691259	hypothetical protein LOC691259	103.313	66.555	6.29791	6.12918	113.142	113.567	83.23	36.4279	126.735	36.5023	6.71576	5.78798	6.38999	5.62572	7.03781	5.724
A_44_P334860	0.00244446	2.22989	up	NM_001000035	chr10:61482757-61482816	Olr1513	Rattus norvegicus olfactory receptor 1513 (Olr1513), mRNA [NM_001000035]	GO:0050911|GO:0004984|GO:0007186|GO:0016021	NM_001000035	Rn.142077	287513	olfactory receptor 1513	598.318	226.862	8.69282	8.03391	658.482	659.829	476.643	147.254	410.322	123.01	9.18508	7.97937	8.91401	7.76068	8.72646	7.61459
A_44_P1029805	0.0132069	3.46285	up	XM_217035	chr7:140175626-140175685		Q6IG12_RAT (Q6IG12) Type II keratin Kb7, partial (36%) [TC613234]			Rn.7913			173.482	91.3345	6.95671	6.20921	244.356	162.129	113.96	29.4382	212.086	32.4797	7.81399	6.21747	6.83867	5.2962	7.78416	5.54727
A_64_P145114	0.0101775	2.10021	up		chr3:144905271-144905212								136.749	89.5097	6.67838	6.50622	125.123	160.269	124.854	49.5683	178.885	40.0756	6.85323	6.2008	6.9811	6.09216	7.54837	5.87814
A_64_P037993	0.00911323	2.18146	up	NM_001109612	chr4:185978262-185978321	Rps4y2	Rattus norvegicus ribosomal protein S4, Y-linked 2 (Rps4y2), mRNA [NM_001109612]	GO:0005622|GO:0003735|GO:0003723|GO:0005840|GO:0007275|GO:0006412|GO:0005844	NM_001109612	Rn.107176	690845	ribosomal protein S4, Y-linked 2	541.868	307.097	8.56537	8.34128	494.174	635.204	496.226	196.856	607.057	117.378	8.79844	7.92762	8.97004	8.20303	9.27943	7.54136
A_44_P1035007	0.00839795	2.66527	up	NM_017194	chr10:57497367-57497308	Chrne	Rattus norvegicus cholinergic receptor, nicotinic, epsilon (Chrne), mRNA [NM_017194]	GO:0005230|GO:0030054|GO:0005886|GO:0045211|GO:0042391|GO:0045202|GO:0004872|GO:0016021|GO:0005216|GO:0004889|GO:0006811	NM_017194	Rn.10301	29422	cholinergic receptor, nicotinic, epsilon	305.931	118.922	7.77747	6.89307	283.278	364.646	269.871	56.6696	245.023	55.0728	8.0226	7.20815	8.10167	6.30542	8.00296	6.37081
A_64_P050084	0.000778716	2.24429	up	NM_153294	chr10:13908253-13908194	Npw	Rattus norvegicus neuropeptide W (Npw), mRNA [NM_153294]	GO:0007631|GO:0001664|GO:0007186|GO:0007218|GO:0005576	NM_153294	Rn.14575	259224	neuropeptide W	129.325	75.0868	6.62282	6.30238	129.243	132.955	125.776	39.4218	144.571	41.2672	6.89933	5.97929	6.98984	5.73954	7.24802	5.91958
A_64_P027911	0.0145606	3.54641	up	NM_001107559	chr1:199705524-199705583	Gpr123	Rattus norvegicus G protein-coupled receptor 123 (Gpr123), mRNA [NM_001107559]	GO:0005886|GO:0004930|GO:0016021	NM_001107559	Rn.169427	309097	G protein-coupled receptor 123	3830.04	2689.68	11.1567	11.2733	5890.49	1855.51	3744.13	999.924	6089.98	979.14	12.1537	9.47897	11.8373	10.6618	12.3935	10.7647
A_64_P090503	0.00236988	2.07569	up	NM_001013211	chr4:169648382-169648441	Prp2	Rattus norvegicus proline rich protein 2 (Prp2), mRNA [NM_001013211]		NM_001013211	Rn.143067	362450	proline rich protein 2	197.401	125.051	7.19232	7.09229	211.547	208.246	172.41	71.9284	236.118	67.1076	7.60226	6.51784	7.45686	6.66525	7.94818	6.66345
A_44_P534781	0.0115917	2.02507	up	XM_220862	chr10:79284381-79284440	RGD1564550	Uncharacterized protein [Source:UniProtKB/TrEMBL;Acc:D3ZTG8] [ENSRNOT00000042211]	GO:0005622|GO:0003735|GO:0005840|GO:0006412	XM_220862		287623	similar to 60S ribosomal protein L35	3525.3	2165.07	11.2048	11.2171	4557.31	3166.05	2852.54	1259.35	4249.85	986.007	11.8099	10.3405	11.4641	10.9888	11.8858	10.7766
A_43_P22983	0.0185096	2.07541	up	NM_001025724	chr1:42134886-42135040	Pnldc1	Rattus norvegicus poly(A)-specific ribonuclease (PARN)-like domain containing 1 (Pnldc1), mRNA [NM_001025724]		NM_001025724	Rn.136599	361478	poly(A)-specific ribonuclease (PARN)-like domain containing 1	375.485	252.336	8.03875	7.99688	325.975	482.283	318.196	130.241	522.907	103.861	8.21969	7.55225	8.34431	7.57327	9.06954	7.34784
A_43_P19751	0.00438858	3.38045	up	XM_238038	chr19:15762320-15762379	RGD1565975	PREDICTED: Rattus norvegicus RGD1565975 (RGD1565975), mRNA [XM_238038]		XM_238038	Rn.39276	291903	RGD1565975	215.61	102.063	7.24622	6.58382	332.268	156.988	157.574	39.5004	217.7	48.9881	8.23829	6.17928	7.32109	5.74372	7.82151	6.18625
A_64_P121136	0.00749219	2.01697	up	XM_001057149	chr17:50339129-50339070	LOC680430	PREDICTED: Rattus norvegicus similar to germinal histone H4 gene (LOC680430), mRNA [XM_001057149]	GO:0045653|GO:0005634	XM_001057149		680430	similar to germinal histone H4 gene	133.487	62.1122	6.62357	6.06757	137.513	159.321	103.628	39.5552	113.702	33.0795	6.97753	6.19592	6.69725	5.74736	6.88021	5.57513
A_64_P077658	0.0333939	2.96132	up		chr3:048146740-048146681		Q6PIF5_HUMAN (Q6PIF5) TTC21B protein (Fragment), partial (10%) [TC646322]						1855.06	929.148	10.1988	9.97414	2686.81	1106.33	1772.04	753.522	1737.79	296.128	11.1105	8.70111	10.7849	10.244	10.7134	8.96505
A_64_P095586	0.000171997	2.73106	up	NM_001109085	chr13_random:537041-537100	LOC498316	Rattus norvegicus hypothetical LOC498316 (LOC498316), mRNA [NM_001109085]		NM_001109085	Rn.57389	498316	hypothetical LOC498316	720.429	387.728	8.96276	8.64413	852.265	656.833	652.19	182.62	802.286	178.277	9.55287	7.97286	9.36255	8.0869	9.66911	8.17639
A_64_P034926	0.0346687	2.53981	up		chr17:058775910-058775851								309.627	157.337	7.71668	7.1129	301.704	431.999	195.18	62.5374	354.856	54.6177	8.11125	7.41645	7.62235	6.45222	8.52785	6.35862
A_64_P112431	0.0457109	2.0661	up	NM_001000189	chr1:163043576-163043635	Olr200	Rattus norvegicus olfactory receptor 200 (Olr200), mRNA [NM_001000189]	GO:0050911|GO:0004984|GO:0007186|GO:0016021	NM_001000189	Rn.141811	293340	olfactory receptor 200	676.299	482.43	8.87775	9.15087	725.997	585.389	717.51	296.092	883.028	268.17	9.31813	7.81539	9.49974	8.84934	9.79543	8.80783
A_64_P120036	0.0265762	2.08223	up	AI385197	chr7:062755169-062755110		AI385197 UI-R-E0-ce-b-12-0-UI.s1 UI-R-E0 Rattus norvegicus cDNA clone UI-R-E0-ce-b-12-0-UI 3', mRNA sequence [AI385197]			Rn.16831			396.848	186.646	8.06716	7.55763	305.441	585.53	299.571	94.292	384.343	81.3045	8.12879	7.81566	8.25703	7.07137	8.63856	6.96296
A_64_P007084	0.000458648	2.58114	up		chrX:31613561-31613502		Uncharacterized protein [Source:UniProtKB/TrEMBL;Acc:F1LXF7] [ENSRNOT00000060135]						332.873	138.784	7.90964	7.22629	339.738	334.669	324.211	80.1234	265.948	70.2793	8.26523	7.09146	8.37225	6.82528	8.11844	6.73516
A_64_P092891	0.0365929	2.26135	up	XM_001056859	chr2:185464010-185463951	Sprr1al	PREDICTED: Rattus norvegicus small proline-rich protein 1A-like (Sprr1al), mRNA [XM_001056859]		XM_001056859	Rn.14720	499660	small proline-rich protein 1A-like	261.939	194.731	7.56225	7.80399	345.299	187.589	252.929	121.701	353.924	108.569	8.2897	6.39525	8.00179	7.46638	8.52364	7.42194
A_64_P146637	0.000847582	2.99249	up		chr8:084756467-084756408								247.993	101.408	7.50515	6.78847	290.673	178.333	274.973	54.4536	189.724	60.0469	8.05839	6.32629	8.13078	6.24142	7.62328	6.50071
A_64_P016107	0.0445926	2.39618	up	NM_001109523	chr8:47420762-47420703	Upk2	Rattus norvegicus uroplakin 2 (Upk2), mRNA [NM_001109523]	GO:0016324|GO:0030855|GO:0030176|GO:0016044	NM_001109523	Rn.198807	689093	uroplakin 2	720.079	439.917	8.89741	9.04791	1044.93	469.555	645.751	269.659	782.014	268.079	9.82704	7.51747	9.34772	8.70225	9.63432	8.80717
A_64_P039006	0.00355263	3.99766	up	NM_001024740	chr11:85852759-85852818	Ccdc116	Rattus norvegicus coiled-coil domain containing 116 (Ccdc116), mRNA [NM_001024740]		NM_001024740	Rn.159954	287936	coiled-coil domain containing 116	204.975	138.743	7.14973	7.00755	307.008	91.7775	216.141	64.125	302.143	49.9592	8.13715	5.53213	7.77991	6.48707	8.31759	6.21798
A_44_P1047441	0.00174596	2.13308	up	NM_030827	chr3:51563867-51563808	Lrp2	Rattus norvegicus low density lipoprotein receptor-related protein 2 (Lrp2), mRNA [NM_030827]	GO:0020028|GO:0017124|GO:0005886|GO:0010165|GO:0005783|GO:0008283|GO:0031100|GO:0033280|GO:0030139|GO:0031526|GO:0005615|GO:0045056|GO:0042953|GO:0005737|GO:0016324|GO:0030492|GO:0016197|GO:0004872|GO:0032526|GO:0042954|GO:0005794|GO:0042359|GO:0042493|GO:0005509|GO:0007568|GO:0045177|GO:0005624|GO:0006898|GO:0046879|GO:0005903|GO:0010951|GO:0005905|GO:0016020|GO:0006766|GO:0030900|GO:0016021|GO:…	NM_030827	Rn.26430	29216	low density lipoprotein receptor-related protein 2	212.176	128.919	7.29088	7.12421	210.178	226.018	200.331	79.1068	245.121	62.5283	7.59407	6.61476	7.66383	6.80689	8.00416	6.56159
A_64_P165713	0.000218668	2.64597	up	NM_012692	chr1:82019991-82020050	Cyp2a1	Rattus norvegicus cytochrome P450, family 2, subfamily a, polypeptide 1 (Cyp2a1), mRNA [NM_012692]	GO:0005792|GO:0070330|GO:0016020|GO:0005783|GO:0008395|GO:0016491|GO:0005789|GO:0009055|GO:0009804|GO:0046872|GO:0055114|GO:0020037	NM_012692	Rn.32107	24894	cytochrome P450, family 2, subfamily a, polypeptide 1	442.067	244.033	8.30485	7.99331	487.23	407.225	431.746	134.19	492.346	105.563	8.77827	7.34879	8.78748	7.61978	8.98717	7.37297
A_64_P070445	9.62714e-05	2.06663	up	NM_021679	chr10:84202931-84202872	Nxph3	Rattus norvegicus neurexophilin 3 (Nxph3), mRNA [NM_021679]	GO:0005102|GO:0005576	NM_021679	Rn.19736	59315	neurexophilin 3	265.054	127.48	7.58171	7.16366	255.138	306.697	233.327	77.743	232.294	72.4028	7.87282	6.97926	7.89305	6.78315	7.92311	6.78472
A_44_P135356	0.000181836	2.42512	up	NM_001108255	chrX:51497498-51497557	RGD1565844	Rattus norvegicus similar to RIKEN cDNA 1700045I19 (RGD1565844), mRNA [NM_001108255]	GO:0005622|GO:0008150|GO:0003674|GO:0008270|GO:0005575|GO:0046872	NM_001108255	Rn.11609	317486	similar to RIKEN cDNA 1700045I19	199.814	98.2119	7.21502	6.69763	202.981	202.677	193.784	51.9988	190.335	52.3017	7.54206	6.48951	7.61349	6.17611	7.63051	6.28627
A_64_P022090	0.00136476	2.22951	up	NM_031645	chr9:90449978-90450037	Ramp1	Rattus norvegicus receptor (G protein-coupled) activity modifying protein 1 (Ramp1), mRNA [NM_031645]	GO:0007165|GO:0008277|GO:0001664|GO:0046982|GO:0007186|GO:0005886|GO:0008565|GO:0006810|GO:0016021|GO:0015026|GO:0006886|GO:0005615	NM_031645	Rn.12265	58965	receptor (G protein-coupled) activity modifying protein 1	16480.5	9551.6	13.4584	13.2126	23503.8	12703.3	13234.4	4274.71	20585.2	3794.89	14.0527	12.6929	13.6296	12.7866	14.0593	12.7919
A_64_P081287	0.0179058	2.69996	up	NM_001100683	chr13:45195174-45195233	Klhdc8a	Rattus norvegicus kelch domain containing 8A (Klhdc8a), mRNA [NM_001100683]		NM_001100683	Rn.44339	305096	kelch domain containing 8A	4306.31	1683.71	11.5026	10.5682	5122.41	4790.67	3005.86	598.317	3859.42	593.383	11.9569	11.0146	11.5362	9.91839	11.7625	10.0238
A_64_P159468	0.00848924	2.13875	up	NM_001109514	chr2:93570068-93570127	Pmp2	Rattus norvegicus peripheral myelin protein 2 (Pmp2), mRNA [NM_001109514]	GO:0005215|GO:0005504|GO:0015485	NM_001109514	Rn.68131	688790	peripheral myelin protein 2	83.5284	62.307	6.03289	6.03405	102.602	73.4129	74.5702	34.0713	118.097	34.7531	6.57585	5.28714	6.23567	5.52372	6.93403	5.64438
A_64_P120912	0.00227362	3.08919	up	NM_001109599	chr8:54559681-54559740	Pou2af1	Rattus norvegicus POU class 2 associating factor 1 (Pou2af1), mRNA [NM_001109599]	GO:0003677	NM_001109599	Rn.15298	690528	POU class 2 associating factor 1	175.096	93.2341	7.03336	6.37894	195.561	169.753	159.974	42.5634	204.442	32.6971	7.49016	6.26761	7.3423	5.8539	7.72682	5.55609
A_64_P000041	0.00349542	2.01332	up	XM_001070481	chr1:253437189-253437248	Ccdc147	Uncharacterized protein [Source:UniProtKB/TrEMBL;Acc:D3ZGP0] [ENSRNOT00000017283]		XM_001070481	Rn.162538	309467	coiled-coil domain containing 147	354.733	207.196	7.9686	7.84157	383.19	405.407	275.601	125.347	392.388	103.853	8.42979	7.34185	8.13417	7.5116	8.66566	7.34745
A_64_P036440	0.0133911	2.54261	up	NM_012786	chr1:201057384-201057325	Cox8b	Rattus norvegicus cytochrome c oxidase, subunit VIIIb (Cox8b), nuclear gene encoding mitochondrial protein, mRNA [NM_012786]	GO:0005739|GO:0016020|GO:0006123|GO:0042493|GO:0004129|GO:0005743|GO:0016021	NM_012786	Rn.10325	25250	cytochrome c oxidase, subunit VIIIb	211.11	155.052	7.26527	7.19876	263.084	209.246	161.002	71.0407	333.755	60.359	7.91888	6.52495	7.35196	6.64425	8.44466	6.50737
A_64_P058297	0.0148843	2.58229	up	NM_001191103	chrX:160116459-160116400	Tex28	Rattus norvegicus testis expressed 28 (Tex28), mRNA [NM_001191103]		NM_001191103	Rn.228208	690282	testis expressed 28	274.664	212.521	7.62634	7.69473	352.908	244.822	226.262	107.22	449.392	80.9516	8.32256	6.70561	7.85084	7.2672	8.86117	6.95582
A_64_P135984	0.0307728	3.09373	up		chr9:33389371-33389430		Uncharacterized protein [Source:UniProtKB/TrEMBL;Acc:D3ZP11] [ENSRNOT00000032583]						316.306	232.993	7.75479	7.98461	412.607	144.97	391.34	135.8	453.342	109.839	8.5394	6.08526	8.6397	7.63861	8.87402	7.44121
A_44_P1034018	0.00522553	2.1151	up	NM_001033893	chr10:37159489-37159430	N4bp3	Rattus norvegicus Nedd4 binding protein 3 (N4bp3), mRNA [NM_001033893]	GO:0005737|GO:0016020|GO:0031410|GO:0030659	NM_001033893	Rn.35493	303112	Nedd4 binding protein 3	544.428	246.642	8.54614	8.06094	541.53	698.749	393.005	123.33	482.907	133.687	8.92528	8.06706	8.64608	7.48603	8.96034	7.73644
A_64_P079454	0.00616773	3.48373	up	XM_001077245	chr20_random:000130562-000130621	LOC687144	PREDICTED: Rattus norvegicus similar to RT1 class I, CE4 (LOC687144), mRNA [XM_001077245]		XM_001077245		687144	similar to RT1 class I, CE4	258.114	174.511	7.55786	7.06513	280.263	265.485	228.593	53.8428	420.19	49.5012	8.00852	6.8022	7.86286	6.22663	8.76405	6.2047
A_44_P226315	0.000694538	3.39619	up	NM_138831	chr20:44211973-44211914	Slc16a10	Rattus norvegicus solute carrier family 16 (monocarboxylic acid transporters), member 10 (Slc16a10), mRNA [NM_138831]	GO:0016323|GO:0005886|GO:0006865|GO:0016021|GO:0055085	NM_138831	Rn.21992	170566	solute carrier family 16 (monocarboxylic acid transporters), member 10	482.076	215.118	8.414	7.63652	557.405	441.853	446.971	100.341	470.984	74.0282	8.96588	7.44414	8.83197	7.1706	8.9238	6.81516
A_64_P112889	0.00744995	2.18852	up	NM_001191959	chr2:52462313-52462254	Ccdc152	Rattus norvegicus coiled-coil domain containing 152 (Ccdc152), mRNA [NM_001191959]		NM_001191959	Rn.217704	499536	coiled-coil domain containing 152	155.042	108.74	6.86798	6.83057	173.044	152.326	139.756	65.9506	211.42	48.8509	7.31825	6.13903	7.14666	6.53132	7.77784	6.18254
A_64_P154469	0.00404387	2.53169	up	NM_001163519	chr7:114011096-114011037	LOC680799	Rattus norvegicus hypothetical protein LOC680799 (LOC680799), transcript variant 2, mRNA [NM_001163519]		NM_001163519	Rn.135400	680799	hypothetical protein LOC680799	178.904	85.0864	7.03749	6.43905	218.513	180.821	137.379	49.0742	168.368	37.8168	7.64906	6.34644	7.11696	6.07832	7.45894	5.7799
A_44_P272353	0.00599987	2.06816	up	NM_001047919	chr8:83862519-83860260	LOC367117	Rattus norvegicus similar to RIKEN cDNA 2900055D03 (LOC367117), mRNA [NM_001047919]		NM_001047919	Rn.123639	367117	similar to RIKEN cDNA 2900055D03	414.22	195.985	8.15443	7.7091	385.987	551.423	305.251	102.651	385.624	99.6799	8.44136	7.73865	8.28327	7.20094	8.64317	7.28318
A_64_P124090	0.0153949	3.12242	up	NM_001108967	chr3:169633062-169633121	Ntsr1	Rattus norvegicus neurotensin receptor 1 (Ntsr1), mRNA [NM_001108967]	GO:0008344|GO:0005886|GO:0004930|GO:0004872|GO:0016492|GO:0016021	NM_001108967	Rn.200149	366274	neurotensin receptor 1	1571.52	424.934	10.0742	8.77689	1681	1623.4	1410.17	202.93	881.008	190.864	10.4741	9.27412	10.4743	8.25073	9.7922	8.28772
A_64_P068425	0.0176483	2.19383	up		chr2:052042638-052042579								988.831	644.482	9.42297	9.46248	987.141	968.974	1010.38	281.278	1275.09	377.081	9.74867	8.51452	10.0057	8.7612	10.274	9.35227
A_64_P000967	0.00257726	2.2272	up	NM_012929	chr7:136679475-136679416	Col2a1	Rattus norvegicus collagen, type II, alpha 1 (Col2a1), mRNA [NM_012929]	GO:0010468|GO:0005581|GO:0051216|GO:0007605|GO:0048705|GO:0005615|GO:0005585|GO:0005737|GO:0001894|GO:0002062|GO:0060351|GO:0030199|GO:0060021|GO:0035108|GO:0043066|GO:0048839|GO:0042472|GO:0048407|GO:0005576|GO:0006029|GO:0005604|GO:0031012|GO:0060348|GO:0003007|GO:0001958|GO:0001501|GO:0001502|GO:0060272|GO:0007601|GO:0005201	NM_012929	Rn.10124	25412	collagen, type II, alpha 1	302.226	193.85	7.77552	7.69391	303.748	315.531	287.398	104.793	380.252	96.5039	8.12031	7.01109	8.19517	7.23362	8.62152	7.2266
A_64_P067005	0.00574767	2.63223	up	NM_001108003	chr5:148243337-148243396	Rnf19b	Rattus norvegicus ring finger protein 19B (Rnf19b), mRNA [NM_001108003]		NM_001108003	Rn.18272	313806	ring finger protein 19B	98.3036	63.0628	6.22927	5.94466	132.52	79.4451	82.9452	37.6417	127.207	24.3401	6.92749	5.37591	6.38443	5.67416	7.04341	5.11642
A_64_P043101	0.00750388	2.07213	up	XR_085725	chr1:163467204-163467261	Dnhd1-ps1	PREDICTED: Rattus norvegicus dynein heavy chain domain 1 (Dnhd1), miscRNA [XR_085725]		XR_085725	Rn.214549	690115	dynein heavy chain domain 1, pseudogene 1	396.819	253.28	8.13017	8.11937	442.594	432.431	315.431	146.581	489.433	123.825	8.63819	7.41811	8.33422	7.75464	8.97858	7.62489
A_44_P130898	0.007424	2.22013	up	NM_001106128	chr17:33667877-33667818	Ly86	Rattus norvegicus lymphocyte antigen 86 (Ly86), mRNA [NM_001106128]		NM_001106128	Rn.3176	291359	lymphocyte antigen 86	673.459	300.622	8.82644	8.35492	804.093	782.049	434.236	152.759	588.001	161.104	9.47189	8.21322	8.7942	7.81327	9.23191	8.01959
A_64_P000136	0.000478426	2.61794	up	NM_001106822	chr8:57274313-57274372	Slc35f2	Rattus norvegicus solute carrier family 35, member F2 (Slc35f2), mRNA [NM_001106822]		NM_001106822	Rn.109807	300713	solute carrier family 35, member F2	843.719	344.833	9.17622	8.56017	1004.61	809.654	716.891	202.455	671.468	160.577	9.77044	8.25959	9.49864	8.24801	9.41816	8.01434
A_64_P104207	0.00120416	2.1548	up	XM_001065531	chr1:35290548-35290607	RGD1310945	PREDICTED: Rattus norvegicus similar to hypothetical protein FLJ23305 (RGD1310945), mRNA [XM_001065531]		XM_001065531	Rn.144776	292266	similar to hypothetical protein FLJ23305	11313	6885.91	12.957	12.7038	13616.7	10452.5	9870	3020.36	15116.8	2520.59	13.2901	12.3553	13.2257	12.2714	13.6368	12.2031
A_64_P162748	0.0211457	2.98553	up	NM_001107842	chr3:18804189-18804130	Golga1	Rattus norvegicus golgin A1 (Golga1), mRNA [NM_001107842]	GO:0005802|GO:0048471|GO:0005794	NM_001107842	Rn.206017	311919	golgin A1	323.47	116.285	7.78845	6.96579	219.953	246.705	503.75	70.7014	221.291	56.8635	7.65539	6.71278	8.99718	6.63512	7.84577	6.41647
A_64_P065636	0.00816715	2.17962	up	NM_001134631	chr6:108478635-108478694	RGD1560978	Rattus norvegicus similar to hypothetical protein (RGD1560978), mRNA [NM_001134631]		NM_001134631	Rn.198747	500693	similar to hypothetical protein	251.156	106.807	7.48324	6.96153	333.448	236.531	183.491	72.9358	181.988	65.4979	8.24359	6.66552	7.54062	6.68782	7.56907	6.62771
A_64_P055502	0.0105497	2.17304	up		chrX:053901683-053901624								380.629	228.782	8.08996	8.07419	430.701	323.008	388.18	156.19	402.154	128.003	8.59972	7.04198	8.62819	7.84889	8.6979	7.67578
A_64_P037913	0.00148846	2.56782	up		chr17:054762321-054762380								92.1624	48.7134	6.16151	5.66695	86.1971	72.0858	118.204	26.4557	92.2743	27.4103	6.3168	5.26646	6.90127	5.14378	6.56544	5.29162
A_64_P076097	0.00573596	2.81153	up	AY167411	chr10:45302168-45302109		Uncharacterized protein [Source:UniProtKB/TrEMBL;Acc:F1LM20] [ENSRNOT00000058419]			Rn.40889			624.018	419.607	8.74823	8.75476	768.104	475.538	628.412	201.978	871.419	185.424	9.40408	7.53352	9.30709	8.24395	9.78035	8.23998
A_64_P148122	0.00208544	2.13585	up	XM_001077030	chr20:19162229-19162170	Ccdc6	Uncharacterized protein [Source:UniProtKB/TrEMBL;Acc:D4AEK9] [ENSRNOT00000032159]	GO:0008150|GO:0003674|GO:0005737|GO:0005575	XM_001077030	Rn.164708	691155	coiled-coil domain containing 6	875.849	405.142	9.2187	8.85728	1023.54	949.834	654.17	260.337	758.726	196.362	9.79803	8.48935	9.36871	8.65047	9.58944	8.33193
A_64_P135634	0.00242047	3.5017	up	NM_001044295	chr1:26951849-26951908	Tpd52l1	Rattus norvegicus tumor protein D52-like 1 (Tpd52l1), mRNA [NM_001044295]	GO:0048471|GO:0005737|GO:0046982|GO:0043406|GO:0006919|GO:0006309|GO:0000086|GO:0046330|GO:0006917|GO:0008656|GO:0042803|GO:0042802	NM_001044295	Rn.24825	689256	tumor protein D52-like 1	12609.6	7263.65	13.084	12.4074	13273.7	9491.61	15063.4	1892.78	18054.5	1843.67	13.2504	12.1797	13.822	11.602	13.8769	11.7434
A_64_P039342	0.00179269	4.17875	up	NM_001004242	chr7:122794370-122794429	Arhgap8	Rattus norvegicus Rho GTPase activating protein 8 (Arhgap8), mRNA [NM_001004242]	GO:0005622|GO:0007165|GO:0032321|GO:0070374|GO:0005100	NM_001004242	Rn.7830	300115	Rho GTPase activating protein 8	174.905	132.876	7.02763	6.62437	207.984	125.481	191.25	41.199	322.224	35.2041	7.5777	5.90871	7.59648	5.80696	8.39842	5.66772
A_64_P159473	0.0214297	2.0449	up	NM_001109509	chr7:142218088-142218029	Gpr84	Rattus norvegicus G protein-coupled receptor 84 (Gpr84), mRNA [NM_001109509]	GO:0007186|GO:0016021	NM_001109509	Rn.171137	688730	G protein-coupled receptor 84	645.01	306.37	8.75082	8.46812	853.528	681.849	399.653	165.64	558.953	194.516	9.55663	8.02855	8.66729	7.93603	9.15255	8.3158
A_64_P027114	0.00934254	2.84035	up		chr10:088569794-088569735								868.554	679.44	9.22799	9.32048	972.762	725.207	907.695	287.469	1509.06	241.793	9.72624	8.11407	9.84366	8.79387	10.5119	8.65566
A_64_P089150	0.00470905	2.15767	up	NM_001127633		Txlna	Rattus norvegicus taxilin alpha (Txlna), mRNA [NM_001127633]		NM_001127633	Rn.217158	682457	taxilin alpha	158.818	95.8663	6.88516	6.74492	202.82	140.259	133.375	63.5163	172.599	51.4838	7.54115	6.04365	7.07069	6.47471	7.4975	6.26254
A_64_P014291	0.00227104	2.50468	up	NM_001109145	chr1:95684858-95684799	Dkkl1	Rattus norvegicus dickkopf-like 1 (Dkkl1), mRNA [NM_001109145]	GO:0045600	NM_001109145	Rn.125407	499150	dickkopf-like 1	703.143	435.994	8.93636	8.82837	723.764	664.905	720.76	224.809	895.449	187.724	9.31373	7.98825	9.5071	8.41178	9.8132	8.26013
A_44_P1060108	0.0176628	2.07991	up	NM_021261	chr4:106286099-106286040	Tmsb10	Rattus norvegicus thymosin, beta 10 (Tmsb10), mRNA [NM_021261]	GO:0003785|GO:0042989|GO:0005737|GO:0030036|GO:0007286|GO:0005856	NM_021261	Rn.5983	50665	thymosin, beta 10	27235.1	17021.7	14.1763	14.2	40185.9	16745.9	24773.4	9427.15	33760.1	7877.9	14.8558	13.1583	14.5147	13.9313	14.7787	13.8901
A_64_P037798	0.0185311	2.16714	up	NM_001106251	chr1:94089374-94089433	Ctu1	Rattus norvegicus cytosolic thiouridylase subunit 1 homolog (S. pombe) (Ctu1), mRNA [NM_001106251]	GO:0005739|GO:0002098|GO:0005737|GO:0000049|GO:0034227|GO:0005524|GO:0016740|GO:0008033|GO:0005829	NM_001106251	Rn.104880	292847	cytosolic thiouridylase subunit 1 homolog (S. pombe)	2378.33	1475.05	10.6398	10.6808	2948.2	2072.28	2114.51	657.996	2903.25	863.903	11.2272	9.65732	11.0349	10.0543	11.3926	10.5956
A_64_P097857	0.000591754	2.45205	up	NM_001143803	chr1:194507079-194507020	LOC100233213	Rattus norvegicus hypothetical protein LOC100233213 (LOC100233213), mRNA [NM_001143803]		NM_001143803	Rn.221988	100233213	hypothetical protein LOC100233213	2065.5	1138.19	10.4538	10.1688	2436.89	2064.27	1695.35	536.081	2430.71	447.781	10.975	9.65217	10.7342	9.73907	11.1657	9.60165
A_64_P091573	0.000584796	2.92709	up	NM_001012109	chr6:22007515-22007574	Galnt14	Rattus norvegicus UDP-N-acetyl-alpha-D-galactosamine:polypeptide N-acetylgalactosaminyltransferase 14 (GalNAc-T14) (Galnt14), mRNA [NM_001012109]	GO:0005794|GO:0016020|GO:0016757|GO:0005529|GO:0016021	NM_001012109	Rn.24642	313878	UDP-N-acetyl-alpha-D-galactosamine:polypeptide N-acetylgalactosaminyltransferase 14 (GalNAc-T14)	5171.12	2675.08	11.7484	11.226	6975.23	4410.43	4127.7	984.713	6149.86	890.683	12.3879	10.8672	11.9901	10.6388	12.4079	10.6314
A_64_P020769	0.000911274	2.51437	up	NM_001108205	chr9:10413558-10413617	Rsph9	Rattus norvegicus radial spoke head 9 homolog (Chlamydomonas) (Rsph9), mRNA [NM_001108205]	GO:0035083|GO:0003341	NM_001108205	Rn.98420	316238	radial spoke head 9 homolog (Chlamydomonas)	883.482	397.847	9.25977	8.7327	788.572	933.671	928.204	192.59	801.505	199.447	9.4432	8.46279	9.87333	8.17081	9.66747	8.35982
A_64_P159439	0.000891404	4.1708	up	XM_002724884	chr13:78332576-78332572	Prrc2c	Uncharacterized protein [Source:UniProtKB/TrEMBL;Acc:D3ZGV8] [ENSRNOT00000004410]	GO:0008022	XM_002724884	Rn.206334	360865	proline-rich coiled-coil 2C	556.065	346.017	8.60576	8.0246	636.832	467.96	563.405	107.539	843.415	87.0969	9.14292	7.51339	9.16097	7.27268	9.73213	7.06898
A_64_P001570	0.00735768	2.28576	up	NM_175586	chr1:21967078-21967019	Taar7b	Rattus norvegicus trace amine-associated receptor 7b (Taar7b), mRNA [NM_175586]	GO:0005886|GO:0004930|GO:0004872|GO:0016021	NM_175586	Rn.138141	294126	trace amine-associated receptor 7b	110.824	81.8114	6.41529	6.34762	108.278	110.196	113.997	42.0296	165.799	37.6052	6.65677	5.74995	6.83916	5.83834	7.43746	5.76707
A_44_P1009603	0.0286007	2.8392	up	NM_001130500	chr7:123878423-123878482	Gtse1	Rattus norvegicus G-2 and S-phase expressed 1 (Gtse1), mRNA [NM_001130500]		NM_001130500	Rn.162961	300126	G-2 and S-phase expressed 1	268.844	195.182	7.52763	7.70625	426.363	147.256	232.912	108.419	382.335	94.7919	8.58647	6.10485	7.89156	7.28755	8.63102	7.20019
A_64_P111791	0.0101965	2.03414	up	NM_001025039	chr2:127874150-127874209	LOC499602	Rattus norvegicus hypothetical protein LOC499602 (LOC499602), mRNA [NM_001025039]	GO:0005576	NM_001025039	Rn.12999	499602	hypothetical protein LOC499602	754.617	398.983	9.00131	8.80488	864.644	858.608	540.6	267.043	755.142	174.764	9.56699	8.33961	9.09733	8.68549	9.5816	8.14756
A_64_P155311	0.0483725	3.50561	up	NM_001106984	chr10:13247714-13247655	Prss22	Rattus norvegicus protease, serine, 22 (Prss22), mRNA [NM_001106984]	GO:0004252|GO:0006508|GO:0008233	NM_001106984	Rn.137172	302971	protease, serine, 22	1088.22	818.155	9.36528	9.74675	1575.27	420.607	1268.78	419.755	1694.69	340.025	10.3789	7.38488	10.3321	9.37781	10.6716	9.19086
A_64_P034155	0.00231654	3.67602	up	NM_001163519	chr7:114011004-114010945	LOC680799	Rattus norvegicus hypothetical protein LOC680799 (LOC680799), transcript variant 2, mRNA [NM_001163519]		NM_001163519	Rn.135400	680799	hypothetical protein LOC680799	208.638	103.955	7.23714	6.48162	294.227	167.728	163.959	40.5852	234.839	36.4412	8.07804	6.2552	7.37818	5.78484	7.93913	5.72089
A_44_P374733	0.00570278	5.36227	up	NM_013047	chr7:80095310-80095369	Trhr	Rattus norvegicus thyrotropin releasing hormone receptor (Trhr), mRNA [NM_013047]	GO:0090073|GO:0009986|GO:0005886|GO:0004997|GO:0004872|GO:0016021|GO:0007204|GO:0042803	NM_013047	Rn.9962	25570	thyrotropin releasing hormone receptor	157.767	96.2576	6.82048	6.05987	144.151	85.3425	243.808	17.9727	235.632	35.1683	7.05578	5.45174	7.95392	4.56863	7.94508	5.66589
A_44_P386383	0.000122354	3.72574	up	NM_133289	chr3:48438910-48438851	Scn9a	Rattus norvegicus sodium channel, voltage-gated, type IX, alpha (Scn9a), mRNA [NM_133289]	GO:0005244|GO:0043179|GO:0005248|GO:0009636|GO:0009791|GO:0031402|GO:0055085|GO:0019228|GO:0006954|GO:0016020|GO:0001518|GO:0016021|GO:0048266|GO:0006811	NM_133289	Rn.88082	78956	sodium channel, voltage-gated, type IX, alpha	307.953	181.285	7.79014	7.31348	385.218	222.247	316.395	73.7008	409.586	60.568	8.43849	6.59362	8.33832	6.70369	8.72491	6.51183
A_64_P092026	0.00313298	2.51429	up	NM_012863	chr12:10747968-10747909	Bhlha15	Rattus norvegicus basic helix-loop-helix family, member a15 (Bhlha15), mRNA [NM_012863]	GO:0006355|GO:0019722|GO:0048312|GO:0006851|GO:0007267|GO:0005634|GO:0042593|GO:0003677|GO:0042803|GO:0007186|GO:0045944|GO:0007030|GO:0048469	NM_012863	Rn.9897	25334	basic helix-loop-helix family, member a15	144.726	81.2798	6.75499	6.33137	176.276	143.594	114.307	39.6253	165.564	38.6501	7.34784	6.07365	6.84348	5.74995	7.43345	5.81072
A_64_P117139	0.0258765	6.83384	up	NM_001109210	chr3:162914195-162914136	Cbln4	Rattus norvegicus cerebellin 4 precursor (Cbln4), mRNA [NM_001109210]		NM_001109210	Rn.75276	499947	cerebellin 4 precursor	9248.1	1248.29	12.4445	10.0575	13938.8	4315.11	9490.36	343.015	2929.19	472.655	13.3243	10.8312	13.178	9.07616	11.4098	9.68666
A_64_P032052	0.0468669	2.08925	up	XM_001081814		LOC688319	PREDICTED: Rattus norvegicus similar to RAS-related C3 botulinum substrate 3 (LOC688319), mRNA [XM_001081814]		XM_001081814		688319	similar to RAS-related C3 botulinum substrate 3	3995.29	2444.15	11.3653	11.4943	4752.85	2832.31	4400.71	1543.05	4464.44	1324.95	11.8616	10.1607	12.0736	11.2962	11.9487	11.2381
A_64_P007593	0.0111135	2.46424	up	NM_001000583	chr5:139166834-139166775	Olr857	Rattus norvegicus olfactory receptor 857 (Olr857), mRNA [NM_001000583]	GO:0050911|GO:0004984|GO:0007186|GO:0004872|GO:0016021	NM_001000583	Rn.143179	366456	olfactory receptor 857	1171.74	806.948	9.63996	9.54973	1241.29	1318.27	955.65	360.026	1805.93	254.887	10.0537	8.95451	9.91168	9.14529	10.7709	8.73302
A_44_P197350	0.00949085	2.63401	up	NM_001014132	chr13:109009779-109009720	Traf3ip3	Rattus norvegicus TRAF3 interacting protein 3 (Traf3ip3), mRNA [NM_001014132]		NM_001014132	Rn.29176	360900	TRAF3 interacting protein 3	1056.41	666.141	9.46784	9.38546	1397.85	923.596	847.787	364.613	1406.4	227.406	10.2156	8.44421	9.74374	9.16729	10.4165	8.57256
A_64_P004096	0.000808204	2.13817	up	XM_001069268	chr12:12083826-12083885		Uncharacterized protein [Source:UniProtKB/TrEMBL;Acc:D3ZU50] [ENSRNOT00000001479]		XM_001069268	Rn.225160			225.826	135.586	7.38137	7.22365	229.011	232.06	216.406	82.1864	253.37	71.203	7.71646	6.64425	7.7834	6.86286	8.05223	6.75585
A_64_P156703	0.00874874	2.17141	up	XM_001071693	chrX:52056360-52056301	RGD1559892	PREDICTED: Rattus norvegicus similar to 60S ribosomal protein L29 (P23) (RGD1559892), mRNA [XM_001071693]		XM_001071693		367788	ribosomal protein L29 pseudogene	655.925	394.194	8.83379	8.83383	761.998	595.27	610.505	249.498	728.467	204.616	9.38934	7.84288	9.26915	8.58218	9.52088	8.39842
A_64_P018766	0.00814134	6.01797	up	NM_001033955	chr1:172686262-172686203	Calca	Rattus norvegicus calcitonin-related polypeptide alpha (Calca), transcript variant 2, mRNA [NM_001033955]	GO:0009408|GO:0010523|GO:0008016|GO:0005615|GO:0032757|GO:0005622|GO:0001984|GO:0007218|GO:0051482|GO:0043025|GO:0005184|GO:0001944|GO:0007566|GO:0007568|GO:0045651|GO:0045785|GO:0002027|GO:0043542|GO:0007189|GO:0045892|GO:0007631|GO:0030424|GO:0032730|GO:0043005|GO:0005634|GO:0045776|GO:0007204|GO:0045778|GO:0045779|GO:0005829|GO:0032147|GO:0007190|GO:0005737|GO:0030279|GO:0006954|GO:0045986|GO:…	NM_001033955	Rn.90085	24241	calcitonin-related polypeptide alpha	1869.84	869.513	10.264	8.99062	1551.16	1465.51	2592.85	130.19	2283.67	194.679	10.3584	9.10854	11.3251	7.57189	11.0824	8.31759
A_44_P347023	0.0263221	2.11898	up	XM_227709	chr2:225938785-225938726		Rattus norvegicus similar to 60S RIBOSOMAL PROTEIN L29 (P23) (LOC295470), mRNA [XM_227709]						154.048	109.134	6.85372	6.97445	193.538	114.658	153.949	79.807	187.552	60.0415	7.47767	5.7991	7.28439	6.81764	7.60525	6.50046
A_64_P011045	0.00353172	2.7052	up	NM_053506	chr3:169155044-169154985	Hrh3	Rattus norvegicus histamine receptor H3 (Hrh3), mRNA [NM_053506]	GO:0050679|GO:0014070|GO:0014061|GO:0005886|GO:0004930|GO:0014050|GO:0014053|GO:0045776|GO:0004969|GO:0007194|GO:0007204|GO:0014063|GO:0050890|GO:0042756|GO:0007420|GO:0043209|GO:0008144|GO:0042755|GO:0004872|GO:0007613|GO:0016021|GO:0007612|GO:0019717	NM_053506	Rn.7617	85268	histamine receptor H3	21816.7	13955.2	13.8276	13.7207	28430	12206.4	24813.9	6248.32	30658.9	4958.22	14.3417	12.625	14.5162	13.3357	14.6182	13.2082
A_64_P151756	0.00390808	2.30768	up	NM_001109385	chr2:232833762-232833821	LOC679958	Rattus norvegicus similar to CG10806-PB, isoform B (LOC679958), mRNA [NM_001109385]	GO:0015299|GO:0016021|GO:0055085|GO:0006812	NM_001109385	Rn.198171	679958	similar to CG10806-PB, isoform B	863.003	464.987	9.19701	8.92305	995.347	952.679	640.983	257.299	951.508	186.154	9.76001	8.49301	9.338	8.63123	9.89174	8.24618
A_64_P101804	0.00101613	2.24891	up	NM_017089	chrX:87175892-87175951	Efnb1	Rattus norvegicus ephrin B1 (Efnb1), mRNA [NM_017089]	GO:0005515|GO:0048013|GO:0001755|GO:0045202|GO:0005634|GO:0007275|GO:0030154|GO:0007399|GO:0009880|GO:0005737|GO:0046875|GO:0016020|GO:0007411|GO:0042102|GO:0045121|GO:0016021	NM_017089	Rn.44398	25186	ephrin B1	1589.99	868.195	10.0787	9.92227	1819.57	1515.97	1434.42	467.72	1707.24	429.629	10.5731	9.16611	10.4968	9.54333	10.6853	9.53815
A_44_P637482	0.0296424	2.22303	up	NM_001127590	chr16:19719942-19720001	Slc25a42	Rattus norvegicus solute carrier family 25, member 42 (Slc25a42), mRNA [NM_001127590]	GO:0005739|GO:0016020|GO:0005488|GO:0005743|GO:0016021|GO:0055085	NM_001127590	Rn.17455	689414	solute carrier family 25, member 42	3822.89	2393.94	11.289	11.4037	4943.44	2707.99	3817.25	1447.03	4575.19	1159.61	11.9076	10.0846	11.8748	11.2023	11.9854	11.0233
A_44_P1055271	0.0131967	2.53683	up	XM_002725105	chr15:33638720-33638779	Lrrc16b	Leucine-rich repeat-containing protein 16B [Source:UniProtKB/Swiss-Prot;Acc:Q5XHY1] [ENSRNOT00000032252]		XM_002725105	Rn.201786	361041	leucine rich repeat containing 16B	1581.15	511.754	10.0862	9.1035	1408.48	1834.08	1500.9	269.104	1033.46	232.698	10.2292	9.46065	10.5688	8.699	10.0011	8.61042
A_64_P020431	0.00454193	2.27267	up										109.053	56.8984	6.38139	5.95365	94.6505	95.3131	137.196	38.2109	102.091	30.3932	6.44831	5.58048	7.11539	5.69376	6.71544	5.45174
A_64_P107851	0.000170292	2.25849	up	NM_001011966	chr4:5959048-5959107	Smarcd3	Rattus norvegicus SWI/SNF related, matrix associated, actin dependent regulator of chromatin, subfamily d, member 3 (Smarcd3), mRNA [NM_001011966]	GO:0071565|GO:0003139|GO:0005102|GO:0043393|GO:0035257|GO:0005634|GO:0005575|GO:0071564|GO:0003219|GO:0006351|GO:0042692|GO:0003674|GO:0008150|GO:0003007|GO:0045893|GO:0008134	NM_001011966	Rn.20043	296732	SWI/SNF related, matrix associated, actin dependent regulator of chromatin, subfamily d, member 3	2101.26	1059.04	10.4989	10.1659	2058.42	2166.01	2079.34	534.822	2143.55	498.74	10.7488	9.73296	11.0151	9.73432	10.9965	9.76697
A_43_P14817	0.0132344	2.06858	up	NM_012493	chr14:19092642-19092583	Afp	Rattus norvegicus alpha-fetoprotein (Afp), mRNA [NM_012493]	GO:0010033|GO:0031100|GO:0001542|GO:0005576|GO:0060395|GO:0005615|GO:0046872|GO:0001889|GO:0003674|GO:0019953|GO:0005737|GO:0031016|GO:0042448|GO:0006810	NM_012493	Rn.9174	24177	alpha-fetoprotein	201.107	134.45	7.19711	7.14747	224.135	223.741	155.446	79.6988	262.531	61.1213	7.69098	6.60157	7.29879	6.81648	8.10006	6.52586
A_64_P073609	0.0121601	2.31745	up	NM_001024300	chr2:147960630-147960571	Fam194a	Rattus norvegicus family with sequence similarity 194, member A (Fam194a), mRNA [NM_001024300]		NM_001024300	Rn.162587	499626	family with sequence similarity 194, member A	316.39	198.455	7.8166	7.80817	417.542	255.25	276.378	130.599	364.813	99.9521	8.55776	6.75457	8.13746	7.57648	8.56074	7.2873
A_64_P020471	0.0181668	2.07985	up	XM_002725036	chr15:11525033-11525092	Lrrc3b	PREDICTED: Rattus norvegicus leucine rich repeat containing 3B (Lrrc3b), mRNA [XM_002725036]		XM_002725036	Rn.46995	305705	leucine rich repeat containing 3B	2757.94	1596.83	10.8372	10.851	3676.32	2311.1	2286.4	1008.42	3004.07	778.015	11.5256	9.83722	11.1486	10.6728	11.4427	10.4374
A_64_P099397	0.0370009	2.29511	up	XM_001058551	chr13:43764442-43764501		RCG46458Uncharacterized protein [Source:UniProtKB/TrEMBL;Acc:D4A1M4] [ENSRNOT00000029694]		XM_001058551	Rn.225628			298.738	217.015	7.76094	7.96483	309.756	216.553	369.907	144.149	392.783	114.111	8.15288	6.56456	8.56538	7.73134	8.66824	7.49491
A_64_P058227	0.0209677	2.23786	up	NM_001017382	chr9:8754800-8754741	Frs3	Rattus norvegicus fibroblast growth factor receptor substrate 3 (Frs3), mRNA [NM_001017382]	GO:0005886|GO:0008543|GO:0005158|GO:0005104	NM_001017382	Rn.34398	316213	fibroblast growth factor receptor substrate 3	370.352	207.992	8.03723	7.97349	486.467	275.018	349.571	156.777	347.49	119.709	8.7763	6.84695	8.48843	7.85461	8.49453	7.57134
A_64_P002191	0.0140236	3.80778	up	NM_019265	chr8:124724553-124724494	Scn11a	Rattus norvegicus sodium channel, voltage-gated, type XI, alpha (Scn11a), mRNA [NM_019265]	GO:0005515|GO:0030424|GO:0005244|GO:0005886|GO:0044299|GO:0005248|GO:0001518|GO:0016021|GO:0006814|GO:0055085|GO:0006811	NM_019265	Rn.30023	29701	sodium channel, voltage-gated, type XI, alpha	239.967	169.659	7.29902	7.35155	405.187	95.1903	219.523	72.356	361.803	74.8195	8.5142	5.57918	7.80368	6.67438	8.55141	6.82887
A_44_P436352	1.38071e-05	2.06426	up	NM_001106945	chrX:88621403-88621344	Pdzd11	Rattus norvegicus PDZ domain containing 11 (Pdzd11), mRNA [NM_001106945]	GO:0016323|GO:0008022|GO:0005829	NM_001106945	Rn.144513	302422	PDZ domain containing 11	1839.76	865.12	10.2993	9.94837	2005.94	2004.91	1508.42	488.622	1663.12	443.614	10.7148	9.60824	10.5749	9.60493	10.6503	9.5899
A_64_P141747	0.0480808	3.76902	up	NM_001106825	chr8:62466255-62466196	RGD1311874	Rattus norvegicus hypothetical LOC300751 (RGD1311874), mRNA [NM_001106825]		NM_001106825	Rn.163007	300751	hypothetical LOC300751	243.549	50.1146	7.45423	5.69058	197.241	185.573	347.832	33.4999	94.6208	22.2232	7.50217	6.37903	8.48147	5.49599	6.60485	4.9709
A_64_P038074	0.00437652	3.33384	up	NM_001134580	chr3:30867618-30867677	Lypd6b	Rattus norvegicus LY6/PLAUR domain containing 6B (Lypd6b), mRNA [NM_001134580]		NM_001134580	Rn.220607	362133	LY6/PLAUR domain containing 6B	774.185	559.302	9.05132	8.81767	974.543	704.679	643.333	194.768	1331.28	151.853	9.72962	8.08181	9.34254	8.18829	10.3371	7.92762
A_64_P112874	0.00381156	2.23722	up	XM_578218	chr4:16939225-16939284	RGD1561533	PREDICTED: Rattus norvegicus similar to mKIAA0615 protein (RGD1561533), mRNA [XM_578218]		XM_578218		502719	similar to mKIAA0615 protein	194.298	114.297	7.16086	6.87384	169.981	220.267	192.646	62.1276	228.436	52.3269	7.29583	6.58234	7.60442	6.43969	7.89437	6.28747
A_43_P11983	0.0325844	2.53331	up	NM_019224	chr10:98598544-98598485	Rgs9	Rattus norvegicus regulator of G-protein signaling 9 (Rgs9), mRNA [NM_019224]	GO:0043627|GO:0005886|GO:0005834|GO:0005634|GO:0007212|GO:0032403|GO:0007399|GO:0043547|GO:0035556|GO:0005737|GO:0008277|GO:0004871|GO:0009968|GO:0007601|GO:0050896|GO:0005096	NM_019224	Rn.10903	29481	regulator of G-protein signaling 9	1216.81	469.626	9.65898	8.76126	1085.83	1722.48	842.116	183.741	1048.3	176.835	9.88098	9.35789	9.73808	8.09774	10.0228	8.16319
A_44_P561084	0.00174064	2.04861	up	NM_138889	chr19:49574917-49574976	Cdh13	Rattus norvegicus cadherin 13 (Cdh13), mRNA [NM_138889]	GO:0043005|GO:0048471|GO:0008285|GO:0005886|GO:0030032|GO:0002040|GO:0007266|GO:0005615|GO:0001558|GO:0042803|GO:0050927|GO:0050850|GO:0016339|GO:0003674|GO:0005737|GO:0016337|GO:0030100|GO:0051668|GO:0007155|GO:0007156|GO:0045885|GO:0071813|GO:0045296|GO:0010033|GO:0030335|GO:0055100|GO:0030169|GO:0048661|GO:0043616|GO:0042058|GO:0007162|GO:0016601|GO:0055096|GO:0001938|GO:0016020|GO:0043542|GO:…	NM_138889	Rn.23806	192248	cadherin 13	11534.8	6447.56	12.9562	12.7432	15717.6	9663.95	9222.72	3079.67	13206.8	3056.21	13.5117	12.223	13.1338	12.3009	13.4556	12.4733
A_44_P158533	2.33531e-07	2.27096	up	NM_173313		Tmsbl1	Rattus norvegicus thymosin beta-like protein 1 (Tmsbl1), mRNA [NM_173313]		NM_173313	Rn.10627	286978	thymosin beta-like protein 1	5941.12	2992.39	11.9962	11.618	7018.98	5364.15	5440.22	1444.57	6201.12	1331.47	12.3977	11.2057	12.385	11.1967	12.4134	11.2438
A_64_P104497	0.0180265	2.30505	up	AABR03059028	chr7:004603679-004603738		Rattus norvegicus chromosome 7, 38 clones, strain BN/SsNHsdMCW RNOR03304491, whole genome shotgun sequence [AABR03059028]						297.611	213.688	7.74761	7.80483	346.437	281.19	265.206	135.531	421.649	83.8838	8.29254	6.87553	8.07477	7.63674	8.76856	7.00921
A_44_P1014659	0.0464138	2.19794	up	NM_001114180	chr6:101523622-101523563	Plek2	Rattus norvegicus pleckstrin 2 (Plek2), mRNA [NM_001114180]	GO:0035556	NM_001114180	Rn.22995	314260	pleckstrin 2	99.0854	55.6025	6.20785	5.70812	91.0969	127.961	78.1979	33.8688	114.053	18.8854	6.39433	5.93181	6.29739	5.51505	6.88645	4.72286
A_64_P014096	0.00349699	3.54862	up	NM_024394	chr8:52161234-52161175	Htr3a	Rattus norvegicus 5-hydroxytryptamine (serotonin) receptor 3a (Htr3a), mRNA [NM_024394]	GO:0005232|GO:0030424|GO:0005230|GO:0030054|GO:0005886|GO:0045202|GO:0007268|GO:0051378|GO:0042220|GO:0007210|GO:0004993|GO:0005737|GO:0071363|GO:0005887|GO:0045211|GO:0005249|GO:0043025|GO:0004872|GO:0005216|GO:0006811	NM_024394	Rn.55109	79246	5-hydroxytryptamine (serotonin) receptor 3a	1846.93	1067.5	10.1987	10.033	2432.92	1040.26	2067.62	470.344	2332	400.142	10.9723	8.62042	11.0033	9.55248	11.1128	9.43374
A_44_P304220	0.010961	2.05911	up	NM_053719	chr2:49155015-49155074	Emb	Rattus norvegicus embigin (Emb), mRNA [NM_053719]	GO:0016020|GO:0016021|GO:0007155	NM_053719	Rn.16221	114511	embigin	1533.76	823.228	9.98575	9.8227	1943.81	1667.83	989.625	417.701	1642.63	409.354	10.6728	9.31482	9.96962	9.36783	10.6333	9.467
A_44_P806474	0.00287518	2.45321	up	XM_575589	chr4:120160539-120160598	Figla	Uncharacterized protein [Source:UniProtKB/TrEMBL;Acc:D4AD65] [ENSRNOT00000021272]	GO:0043565|GO:0005667|GO:0006355|GO:0005634|GO:0008134	XM_575589		500239	folliculogenesis specific basic helix-loop-helix	98.0906	71.2465	6.25588	6.17954	110.025	80.3826	103.864	36.2871	141.443	36.0092	6.67969	5.38718	6.70077	5.62037	7.21467	5.70357
A_64_P122297	0.0225252	2.36838	up	NM_001109624	chr8:20648011-20648070	LOC691141	Rattus norvegicus hypothetical protein LOC691141 (LOC691141), mRNA [NM_001109624]		NM_001109624	Rn.159389	691141	hypothetical protein LOC691141	520.93	366.283	8.51746	8.66205	530.578	426.873	605.339	224.813	705.227	168.808	8.89355	7.40032	9.2585	8.41227	9.48306	8.09082
A_64_P145757	0.0497966	2.22117	up	NM_001001109	chr13:89798164-89798223	Olr1585	Rattus norvegicus olfactory receptor 1585 (Olr1585), mRNA [NM_001001109]	GO:0050911|GO:0004984|GO:0007186|GO:0004930|GO:0004872|GO:0016021	NM_001001109	Rn.142341	406005	olfactory receptor 1585	165.042	125.055	6.93762	7.17932	175.628	107.35	212.149	88.0489	215.464	71.6527	7.34026	5.71709	7.75552	6.9617	7.80661	6.76964
A_43_P21313	0.0375822	2.57082	up	NM_001011922	chr17:29352407-29352466	Nedd9	Rattus norvegicus neural precursor cell expressed, developmentally down-regulated 9 (Nedd9), mRNA [NM_001011922]	GO:0000922|GO:0005634	NM_001011922	Rn.8730	291044	neural precursor cell expressed, developmentally down-regulated 9	680.238	555.174	8.86653	9.206	814.525	485.818	740.372	291.447	1128.75	245.328	9.48984	7.56535	9.54441	8.81962	10.1179	8.68048
A_64_P007867	0.00543684	2.77534	up	NM_001134559	chr6:110403296-110403355	RGD1308907	Rattus norvegicus similar to FLJ20689 (RGD1308907), mRNA [NM_001134559]		NM_001134559	Rn.198750	314325	similar to FLJ20689	420.646	282.172	8.21824	8.18916	475.173	320.469	466.297	153.954	574.854	117.708	8.74024	7.02966	8.88482	7.82699	9.19504	7.54545
A_64_P061235	0.0167471	2.24087	up	NM_001108111	chr7:137541287-137541228	Wnt10b	Rattus norvegicus wingless-type MMTV integration site family, member 10B (Wnt10b), mRNA [NM_001108111]	GO:0071464|GO:0009798|GO:0045599|GO:0045899|GO:0045598|GO:0090263|GO:0050680|GO:0005615|GO:0007224|GO:0050909|GO:0002062|GO:0016055|GO:0014835|GO:0051246|GO:0030501|GO:0071310|GO:0048741|GO:0007275|GO:0000122|GO:0048641|GO:0071425|GO:0010971|GO:0060346|GO:0030917|GO:0043586|GO:0061196|GO:0006629|GO:0008284|GO:0005886|GO:0032434|GO:0045778|GO:0003674|GO:0030858|GO:0051091|GO:0000086|GO:0045944|GO:…	NM_001108111	Rn.218544	315294	wingless-type MMTV integration site family, member 10B	125.458	80.3778	6.58397	6.45732	148.793	101.831	125.75	65.2305	141.077	34.8259	7.10796	5.65452	6.98943	6.5132	7.21063	5.64812
A_64_P030604	0.000960589	5.68997	up	NM_031807	chr8:91079180-91079239	Tpbg	Rattus norvegicus trophoblast glycoprotein (Tpbg), mRNA [NM_031807]	GO:0005737|GO:0016020|GO:0005783|GO:0016021	NM_031807	Rn.43122	83684	trophoblast glycoprotein	1211.07	756.856	9.62836	8.95153	1631.99	729.689	1271.54	131.817	1934.59	204.163	10.4265	8.12276	10.3358	7.58987	10.8701	8.39458
A_64_P022155	0.0167584	2.11574	up	NM_031741	chr5:167285699-167285758	Slc2a5	Rattus norvegicus solute carrier family 2 (facilitated glucose/fructose transporter), member 5 (Slc2a5), mRNA [NM_031741]	GO:0015755|GO:0016020|GO:0015758|GO:0022891|GO:0005353|GO:0008643|GO:0016021|GO:0005355	NM_031741	Rn.10900	65197	solute carrier family 2 (facilitated glucose/fructose transporter), member 5	589.494	346.914	8.64818	8.59567	763.721	598.112	406.648	217.044	660.656	163.042	9.39226	7.85182	8.70046	8.35309	9.3948	8.03913
A_64_P102043	0.00211269	2.57221	up	NM_001109401	chrX:123539678-123539737	LOC680319	Rattus norvegicus hypothetical protein LOC680319 (LOC680319), mRNA [NM_001109401]	GO:0032088|GO:0005634|GO:0045892	NM_001109401	Rn.166338	680319	hypothetical protein LOC680319	845.795	468.462	9.1637	8.95159	1103.27	755.206	678.908	241.556	955.975	207.855	9.90125	8.17081	9.41906	8.53407	9.89714	8.42355
A_64_P105073	0.000217289	2.36519	up	NM_001106662	chr5:91994339-91994398	Frmd3	Rattus norvegicus FERM domain containing 3 (Frmd3), mRNA [NM_001106662]	GO:0008092|GO:0005737|GO:0005488|GO:0005856|GO:0019898	NM_001106662	Rn.212245	298141	FERM domain containing 3	1783.61	901.177	10.2501	9.96352	1994.26	1672.56	1684	506.222	1784.44	412.865	10.7064	9.32253	10.7214	9.6557	10.7556	9.4793
A_64_P042875	0.00269184	2.1079	up										226.736	124.768	7.35978	7.05785	215.511	266.958	197.741	77.0665	239.588	57.651	7.6297	6.80798	7.64165	6.76964	7.9688	6.43511
A_44_P866810	0.0381159	2.10407	up	NM_001107512	chr1:95709785-95709844	Tead2	Rattus norvegicus TEA domain family member 2 (Tead2), mRNA [NM_001107512]	GO:0005667|GO:0048339|GO:0006355|GO:0003700|GO:0003705|GO:0001843|GO:0005634|GO:0035329|GO:0003677|GO:0006351|GO:0003143|GO:0048368|GO:0045944|GO:0030903|GO:0001570	NM_001107512	Rn.130442	308582	TEA domain family member 2	330.218	125.535	7.79629	7.04033	304.994	478.168	207.492	65.3686	247.543	63.6935	8.12653	7.54166	7.72069	6.51655	8.01748	6.58695
A_64_P084110	0.000407986	2.97138	up		chr10:041424694-041424635								1265.91	730.111	9.74347	9.45994	1564.98	1073.75	1159.01	320.531	1600.39	269.413	10.3695	8.66234	10.1986	8.96904	10.5937	8.81703
A_64_P162140	0.0391624	2.28413	up	NM_001044295	chr1:26951316-26951375	Tpd52l1	Rattus norvegicus tumor protein D52-like 1 (Tpd52l1), mRNA [NM_001044295]	GO:0048471|GO:0005737|GO:0046982|GO:0043406|GO:0006919|GO:0006309|GO:0000086|GO:0046330|GO:0006917|GO:0008656|GO:0042803|GO:0042802	NM_001044295	Rn.24825	689256	tumor protein D52-like 1	940.378	338.73	9.289	8.43686	631.745	1328.8	860.585	166.025	702.143	148.021	9.13552	8.96704	9.76442	7.94039	9.47631	7.89388
A_44_P202201	0.0112537	2.32461	up	NM_133570	chr18:62176219-62176278	Grp	Rattus norvegicus gastrin releasing peptide (Grp), mRNA [NM_133570]	GO:0007218|GO:0005576|GO:0005184|GO:0005615	NM_133570	Rn.10930	171101	gastrin releasing peptide	7783.63	4245.12	12.4251	11.885	7959.87	8495.02	6896	1437.48	9782.96	1514.91	12.5623	11.9998	12.7132	11.1887	13.0151	11.4512
A_64_P043589	0.0197249	2.05006	up	NM_001039454	chr7:136105411-136105470	Fam113b	Rattus norvegicus family with sequence similarity 113, member B (Fam113b), mRNA [NM_001039454]	GO:0016787	NM_001039454	Rn.50178	315283	family with sequence similarity 113, member B	451.216	247.379	8.27742	8.02956	311.027	586.022	456.598	126.526	496.391	119.221	8.15879	7.81741	8.85607	7.52616	8.99911	7.56341
A_64_P096209	0.00296069	2.49703	up	NM_012799	chr1:9627198-9627257	Nmbr	Rattus norvegicus neuromedin B receptor (Nmbr), mRNA [NM_012799]	GO:0005737|GO:0004946|GO:0005886|GO:0007218|GO:0004930|GO:0004872|GO:0016021|GO:0008188	NM_012799	Rn.89709	25264	neuromedin B receptor	461.098	297.543	8.35426	8.24408	507.874	458.334	417.087	131.054	618.075	143.498	8.83554	7.48603	8.74119	7.58153	9.30109	7.84962
A_44_P792446	0.00239676	2.53688	up	NM_001134884	chr7:121632452-121632393	Scube1	Rattus norvegicus signal peptide, CUB domain, EGF-like 1 (Scube1), mRNA [NM_001134884]	GO:0046982|GO:0009986|GO:0051260|GO:0005615|GO:0019897|GO:0009897|GO:0042802	NM_001134884	Rn.8673	315174	signal peptide, CUB domain, EGF-like 1	191.509	119.933	7.15254	7.01881	236.191	143.234	195.104	72.8774	227.458	59.4639	7.76453	6.07156	7.62154	6.68713	7.88554	6.48375
A_44_P192288	0.0124459	2.23746	up	NM_001106195	chr19:53530722-53542526	RGD1561507	Rattus norvegicus similar to hypothetical protein FLJ31606 (RGD1561507), mRNA [NM_001106195]		NM_001106195	Rn.206669	292078	similar to hypothetical protein FLJ31606	1177.08	557.297	9.6107	9.11134	1203.52	1547.6	780.126	248.075	1196.73	227.089	10.0088	9.20002	9.62324	8.57035	10.1938	8.56991
A_64_P061141	0.00249101	2.074	up	CO399880	chr6:71097999-71097940		AGENCOURT_27529644 NIH_MGC_254 Rattus norvegicus cDNA clone IMAGE:7313797 5', mRNA sequence [CO399880]			Rn.159052			158.083	86.8695	6.87191	6.52955	157.659	185.081	131.508	47.1767	166.082	47.3504	7.18626	6.37586	7.05363	6.01502	7.44094	6.13268
A_64_P069988	0.0244043	2.10183	up	NM_017275	chrX:159555584-159555525	Pnck	Rattus norvegicus pregnancy upregulated non-ubiquitously expressed CaM kinase (Pnck), mRNA [NM_017275]	GO:0005516|GO:0005737|GO:0000166|GO:0005634|GO:0004683|GO:0005524|GO:0005954	NM_017275	Rn.11178	29660	pregnancy upregulated non-ubiquitously expressed CaM kinase	32436.1	20126.6	14.4537	14.4674	40822.6	18736.9	37748.9	11351.7	38759	10269.2	14.8782	13.3381	15.1449	14.1845	14.966	14.2516
A_64_P126565	0.0258057	2.02611	up	NM_001107463	chr1:213208836-213208895	Vps37c	Rattus norvegicus vacuolar protein sorting 37 homolog C (S. cerevisiae) (Vps37c), mRNA [NM_001107463]	GO:0016044|GO:0010008	NM_001107463	Rn.12915	308178	vacuolar protein sorting 37 homolog C (S. cerevisiae)	436.597	316.52	8.27934	8.48452	477.406	430.65	401.735	192.391	594.348	162.821	8.74744	7.41245	8.67812	8.16905	9.2483	8.03621
A_44_P231583	0.0108925	2.77463	up	NM_032462	chr3:114962584-114961933	Kcnip3	Rattus norvegicus Kv channel interacting protein 3, calsenilin (Kcnip3), mRNA [NM_032462]	GO:0005515|GO:0006355|GO:0005244|GO:0005794|GO:0005886|GO:0005783|GO:0005509|GO:0015459|GO:0006915|GO:0005634|GO:0000122|GO:0008022|GO:0006886|GO:0003677|GO:0019233|GO:0005829|GO:0005622|GO:0043523|GO:0005737|GO:0007610|GO:0048265|GO:0006813|GO:0048306|GO:0006811	NM_032462	Rn.74239	65199	Kv channel interacting protein 3, calsenilin	306.604	133.686	7.76697	6.96645	315.351	373.815	230.646	59.5164	289.552	51.989	8.17725	7.24333	7.88033	6.37136	8.25099	6.277
A_44_P402797	0.00962059	2.28061	up	NM_053994	chr2:238983538-238983479	Pdha2	Rattus norvegicus pyruvate dehydrogenase (lipoamide) alpha 2 (Pdha2), mRNA [NM_053994]	GO:0005739|GO:0016491|GO:0004739|GO:0045254|GO:0006096|GO:0006086	NM_053994	Rn.11126	117098	pyruvate dehydrogenase (lipoamide) alpha 2	152.889	101.347	6.83371	6.63933	132.901	170.562	155.204	46.2671	209.438	48.336	6.93203	6.27328	7.29583	5.9861	7.76584	6.16605
A_64_P142625	0.0257445	6.29317	up	NM_001079890	chr4:172006211-172006270	Gprc5a	Rattus norvegicus G protein-coupled receptor, family C, group 5, member A (Gprc5a), mRNA [NM_001079890]	GO:0005794|GO:0005886	NM_001079890	Rn.23566	312790	G protein-coupled receptor, family C, group 5, member A	558.736	398.936	8.61739	7.54945	616.04	524.109	536.06	31.1344	1070.13	95.5417	9.10137	7.66884	9.08196	5.38785	10.0476	7.21289
A_64_P102880	0.00519612	3.23898	up	NM_001039259	chr11:70094529-70094470	Zdhhc19	Rattus norvegicus zinc finger, DHHC-type containing 19 (Zdhhc19), mRNA [NM_001039259]	GO:0008270|GO:0046872	NM_001039259	Rn.48042	288045	zinc finger, DHHC-type containing 19	10532.4	8345.87	12.7336	12.7439	14485.2	6166.78	10945.2	2768.68	19987.5	2281.43	13.3821	11.4589	13.3598	12.1482	14.0176	12.0657

## Sheet: BXD vs blank_down
# Fold-Change cut-off: 2.0 # P-value cut-off: 0.05 # Condition pairs: BXD vs blank # Column A: ProbeName, it represents probe name. # Column B: p, P-value, P-value calculated from t-test. # Column C: FC(abs), the absolute ratio (no log scale) of normalized intensities between two conditions. # Column D: Regulation, it depicts which group has greater or lower intensity values wrt other group. # Co…
BXD vs blank 2 fold down regulated genes
	P-value	Fold change and Regulation		Annotations									Group--Raw Intensity		Group--Normalized Intensity		Raw Intensity						Normalized Intensity
ProbeName	p	FC (abs)	Regulation	GenbankAccession	GenomicCoordinates	GeneSymbol	Description	Go	RefSeqAccession	UniGeneID	EntrezGeneID	GeneName	BXD(raw)	blank(raw)	BXD(normalized)	blank(normalized)	[14_21, BXD](raw)	[21_20, blank](raw)	[24_22, BXD](raw)	[3_1, blank](raw)	[4_4, BXD](raw)	[6_25, blank](raw)	[14_21, BXD](normalized)	[21_20, blank](normalized)	[24_22, BXD](normalized)	[3_1, blank](normalized)	[4_4, BXD](normalized)	[6_25, blank](normalized)
A_44_P776423	0.0186954	2.21662	down	NM_001017386	chr1:246234753-246234694	Opalin	Rattus norvegicus oligodendrocytic myelin paranodal and inner loop protein (Opalin), mRNA [NM_001017386]	GO:0005794|GO:0016021	NM_001017386	Rn.25053	361757	oligodendrocytic myelin paranodal and inner loop protein	13607.8	10674.6	13.0735	13.8493	11950.6	23209.6	5663.28	10414.1	10520.3	11089.5	13.1039	13.6717	12.4448	14.0618	13.113	14.3733
A_64_P132576	0.0449115	6.82271	down	NM_001012357	chr10:71646043-71645984	Ccl9	Rattus norvegicus chemokine (C-C motif) ligand 9 (Ccl9), mRNA [NM_001012357]	GO:0008009|GO:0006955|GO:0005576|GO:0005615	NM_001012357	Rn.145427	360579	chemokine (C-C motif) ligand 9	858.106	1568.9	8.5699	10.4052	326.838	2018.55	228.93	757.239	282.064	3667.4	8.22265	9.6197	7.86734	10.2532	8.21709	12.7453
A_42_P648800	0.0102135	2.09466	down	AA998304	chr9:058067696-058067755		UI-R-C0-hz-h-08-0-UI.s1 UI-R-C0 Rattus norvegicus cDNA clone UI-R-C0-hz-h-08-0-UI 3', mRNA sequence [AA998304]			Rn.165485			297.94	165.824	7.35435	7.77366	184.605	598.316	110.9	210.553	113.769	173.15	7.41225	7.85239	6.79843	8.30397	6.88127	8.13573
A_64_P146914	0.00422239	2.91758	down		chr2:223130597-223130538								4187.47	1744.67	11.1075	11.2347	1550.7	9162.36	1849.35	2139.02	1029.66	2065.34	10.3572	12.123	10.8423	11.7907	9.99668	11.9168
A_44_P203195	0.0028408	2.80838	down	NM_053585	chr3:75498385-75498326	Madd	Rattus norvegicus MAP-kinase activating death domain (Madd), mRNA [NM_053585]	GO:0005085|GO:0017112|GO:0000187|GO:0016020|GO:0051726|GO:0042981|GO:0016021	NM_053585	Rn.90117	94193	MAP-kinase activating death domain	2702.28	1012.11	10.26	10.4713	1034.36	6374.18	698.312	1246.08	760.757	1029.48	9.81133	11.5103	9.45827	10.9778	9.59276	10.8435
A_44_P503868	0.00932529	2.00555	down		chr2:222439937-222439878								5349.2	2114.51	11.6012	11.5703	2697.68	10885	2464.96	2162.38	1947.49	2233.66	11.1148	12.4313	11.2574	11.8065	10.8789	12.0254
A_44_P286215	0.00417677	2.80344	down	NM_001008885	chr20:4963365-4963905	Slc39a7	Rattus norvegicus solute carrier family 39 (zinc transporter), member 7 (Slc39a7), transcript variant 2, mRNA [NM_001008885]	GO:0016020|GO:0005385|GO:0046873|GO:0005789|GO:0055085	NM_001008885	Rn.103977	294281	solute carrier family 39 (zinc transporter), member 7	577.356	183.219	7.87336	7.9168	158.304	1410.24	163.527	220.608	114.048	215	7.19409	9.05193	7.37408	8.37828	6.88628	8.48583
A_44_P422063	0.00157476	2.40881	down	NM_001107631	chr20:31060621-31060562	Gopc	Rattus norvegicus golgi associated PDZ and coiled-coil motif containing (Gopc), mRNA [NM_001107631]	GO:0005794|GO:0005886|GO:0007289|GO:0005624|GO:0042980|GO:0008022|GO:0042803|GO:0005109|GO:0005083|GO:0005737|GO:0050790|GO:0051260|GO:0019717|GO:0030140	NM_001107631	Rn.27865	309774	golgi associated PDZ and coiled-coil motif containing	319.724	126.192	7.21538	7.35843	127.828	732.041	99.3024	156.533	84.112	137.929	6.88302	8.1284	6.63473	7.85182	6.44049	7.78298
A_42_P689755	0.0261745	2.32903	down	NM_053306	chr11:70574849-70577196	Pak2	Rattus norvegicus p21 protein (Cdc42/Rac)-activated kinase 2 (Pak2), mRNA [NM_053306]	GO:0048471|GO:0019901|GO:0061098|GO:0050731|GO:0005634|GO:0005524|GO:0005829|GO:0042802|GO:0005737|GO:0030296|GO:0046777|GO:0000166|GO:0016020|GO:0018105|GO:0004674|GO:0006468	NM_053306	Rn.3840	29432	p21 protein (Cdc42/Rac)-activated kinase 2	143.282	43.9422	5.91471	5.77921	45.193	347.769	36.8854	50.2804	35.013	46.5332	5.3796	7.14796	5.21656	6.11523	5.11511	6.10727
A_42_P728472	0.00424426	2.50723	down	NM_001007600	chrX:90252458-90252399	Rps4x	Rattus norvegicus ribosomal protein S4, X-linked (Rps4x), mRNA [NM_001007600]	GO:0008284|GO:0003735|GO:0015935|GO:0045727|GO:0007275|GO:0005575|GO:0019843|GO:0006412|GO:0005622|GO:0003674|GO:0008150|GO:0005737|GO:0022627|GO:0030529|GO:0005840|GO:0005844	NM_001007600	Rn.40171	29426	ribosomal protein S4, X-linked	17920.3	7802.74	13.3501	13.4151	9200.72	37188.5	7371.64	8569.56	7068.14	7770.52	12.7623	14.4746	12.8134	13.7963	12.5829	13.866
A_44_P281352	0.0473375	2.07006	down	NM_001013076	chr2:250684970-250685029	Dnajb4	Rattus norvegicus DnaJ (Hsp40) homolog, subfamily B, member 4 (Dnajb4), mRNA [NM_001013076]		NM_001013076	Rn.198616	295549	DnaJ (Hsp40) homolog, subfamily B, member 4	960.193	257.97	8.68767	8.48506	284.937	2307.01	288.627	291.586	237.404	244.92	8.02892	9.83404	8.20005	8.82103	7.9556	8.67854
A_44_P269675	0.00208476	2.89304	down	XM_227034	chr2:120933917-120933858		Uncharacterized protein [Source:UniProtKB/TrEMBL;Acc:F1LUM4] [ENSRNOT00000031839]						1186.03	406.199	8.99015	9.11748	401.999	2847.77	308.312	510.82	254.3	453.476	8.50189	10.1674	8.30117	9.66848	8.0595	9.62444
A_44_P423803	0.0113194	2.22622	down	NM_031144	chr12:12049595-12049654	Actb	Rattus norvegicus actin, beta (Actb), mRNA [NM_031144]	GO:0050998|GO:0030424|GO:0019901|GO:0005625|GO:0007409|GO:0005524|GO:0005829|GO:0043234|GO:0005737|GO:0000166|GO:0070688|GO:0030529|GO:0035267|GO:0030863|GO:0019894	NM_031144	Rn.94978	81822	actin, beta	28901.9	15263.6	14.2629	14.3387	16403.6	50343	19959	17525.1	12600	15665.5	13.5701	15.0027	14.2157	14.7888	13.3846	14.8427
A_42_P764359	0.00622074	2.77223	down	NM_145086	chr4:96909147-96909206	Serbp1	Rattus norvegicus Serpine1 mRNA binding protein 1 (Serbp1), mRNA [NM_145086]	GO:0048471|GO:0005737|GO:0005886|GO:0003723|GO:0005634|GO:0003730|GO:0045767	NM_145086	Rn.203108	246303	Serpine1 mRNA binding protein 1	3591.35	1228.23	10.6892	10.7614	1276.75	8505.14	992.16	1372.08	959.31	1353.3	10.0897	12.0017	9.97613	11.1148	9.90348	11.2659
A_64_P090035	0.0111122	7.92051	down		chr1:070639394-070639453								4248.83	7430.96	11.0816	12.9397	1880.45	9482.44	1383.6	10438.1	1484.17	10370.6	10.6244	12.1759	10.4446	14.0664	10.4846	14.2681
A_42_P588072	0.0396475	2.7138	down	NM_001106829	chr8:67039011-67038952	Pias1	Rattus norvegicus protein inhibitor of activated STAT, 1 (Pias1), mRNA [NM_001106829]	GO:0005515|GO:0005634|GO:0000122|GO:0007283|GO:0003676|GO:0065004|GO:0019789|GO:0033235|GO:0051152|GO:0008270|GO:0034341|GO:0045893|GO:0019899|GO:0045892|GO:0001159|GO:0031625	NM_001106829	Rn.24369	300772	protein inhibitor of activated STAT, 1	168.286	42.0753	5.96487	5.68157	34.7765	425.599	44.4826	54.7723	28.6363	42.8174	5.00513	7.3973	5.49217	6.25159	4.81189	5.98124
A_44_P210809	0.00327841	2.48643	down	NM_001107334	chr17:5599469-5599528	Hiatl1	Rattus norvegicus hippocampus abundant transcript-like 1 (Hiatl1), mRNA [NM_001107334]	GO:0005215|GO:0005886|GO:0016021|GO:0055085	NM_001107334	Rn.204848	306687	hippocampus abundant transcript-like 1	379.069	142.108	7.42615	7.5235	150.308	877.504	109.396	181.529	91.1222	153.674	7.12043	8.37634	6.78168	8.07645	6.55126	7.9428
A_64_P155645	0.0116048	2.11715	down	NM_022706	chr19:41882011-41882070	Gabarapl2	Rattus norvegicus GABA(A) receptor-associated protein like 2 (Gabarapl2), mRNA [NM_022706]	GO:0005622|GO:0008150|GO:0003674|GO:0005794|GO:0000139|GO:0000421|GO:0005624|GO:0005575|GO:0015031	NM_022706	Rn.64537	64670	GABA(A) receptor-associated protein like 2	20955.8	9145.97	13.6972	13.6371	11928.4	39392.7	11546.2	9841.75	8621.82	8974.34	13.1003	14.5611	13.4303	13.988	12.8477	14.0755
A_42_P674843	0.0110065	2.05247	down	NM_001008880	chr8:48106487-48106546	Scn4b	Rattus norvegicus sodium channel, voltage-gated, type IV, beta (Scn4b), mRNA [NM_001008880]	GO:0005244|GO:0005886|GO:0005248|GO:0001518|GO:0016021|GO:0006814|GO:0006811	NM_001008880	Rn.22230	315611	sodium channel, voltage-gated, type IV, beta	2031.29	1133.73	10.0307	10.6305	1005.46	4387.82	700.591	1267.56	1204.24	929.412	9.77199	10.858	9.46227	10.997	10.2015	10.6929
A_64_P013077	0.000424317	2.82614	down		chr2:209154297-209154238								198.378	87.1318	6.46088	6.77325	74.3238	466.608	54.2013	105.637	52.1354	103.623	6.0986	7.51012	5.7739	7.24613	5.73044	7.34319
A_44_P410062	0.0432938	2.07765	down	XM_224553	chr15:109755494-109755435		Rattus norvegicus similar to Pyruvate kinase, M2 isozyme (LOC290503), mRNA [XM_224553]						843.719	236.218	8.58631	8.34323	248.891	1964.39	317.874	259.625	189.929	259.1	7.84226	9.57366	8.343	8.64422	7.62662	8.75886
A_44_P270056	0.0033223	2.07518	down	NM_001007800	chr10:10677348-10677737	Glyr1	Rattus norvegicus glyoxylate reductase 1 homolog (Arabidopsis) (Glyr1), mRNA [NM_001007800]	GO:0050662|GO:0004616|GO:0005488|GO:0016491|GO:0005634|GO:0035064|GO:0006098|GO:0003677	NM_001007800	Rn.2639	360477	glyoxylate reductase 1 homolog (Arabidopsis)	368.253	149.646	7.54681	7.62158	167.301	799.684	137.774	186.844	106.571	155.524	7.27398	8.2447	7.12174	8.12542	6.77701	7.96231
A_44_P534154	0.0177029	2.4074	down	NM_001108852	chr12:17632971-17634009	Cnpy4	Rattus norvegicus canopy 4 homolog (zebrafish) (Cnpy4), mRNA [NM_001108852]	GO:0005102	NM_001108852	Rn.6578	363886	canopy 4 homolog (zebrafish)	218.991	67.8069	6.43448	6.44632	64.2737	540.834	51.8665	71.9826	55.7988	75.6394	5.88334	7.70958	5.71051	6.6668	5.82614	6.84602
A_64_P014918	0.00785598	2.11793	down	NM_001108246	chrX:21497556-21497497	Ddx3x	Rattus norvegicus DEAD (Asp-Glu-Ala-Asp) box polypeptide 3, X-linked (Ddx3x), mRNA [NM_001108246]	GO:0008026|GO:0005737|GO:0016787|GO:0000166|GO:0004386|GO:0005634|GO:0003676|GO:0005524	NM_001108246	Rn.95841	317335	DEAD (Asp-Glu-Ala-Asp) box polypeptide 3, X-linked	2554.58	923.179	10.361	10.354	1148.19	5603.52	912.015	1101.07	794.321	874.144	9.94697	11.2865	9.84948	10.8007	9.65198	10.6092
A_42_P481516	0.010789	2.49424	down	NM_134364	chr7:1378451-1378510	Atp5b	Rattus norvegicus ATP synthase, H+ transporting, mitochondrial F1 complex, beta polypeptide (Atp5b), nuclear gene encoding mitochondrial protein, mRNA [NM_134364]	GO:0042645|GO:0006629|GO:0043499|GO:0042288|GO:0006200|GO:0005886|GO:0005743|GO:0005739|GO:0006754|GO:0000166|GO:0008553|GO:0046961|GO:0006933|GO:0030228|GO:0016820|GO:0016887|GO:0006172|GO:0006811|GO:0046034|GO:0031966|GO:0015986|GO:0009986|GO:0005509|GO:0001525|GO:0005524|GO:0006898|GO:0005753|GO:0016787|GO:0046933|GO:0045261|GO:0015991|GO:0051453|GO:0000275|GO:0015992	NM_134364	Rn.92965	171374	ATP synthase, H+ transporting, mitochondrial F1 complex, beta polypeptide	9606.62	3635.68	12.3704	12.3211	3993	20749.8	4077.03	4097.41	3017.08	3792.55	11.635	13.5025	11.9738	12.723	11.4507	12.7896
A_64_P079149	0.0447734	5.67329	down	XM_001063529	chr7:928547-928606	LOC685371	PREDICTED: Rattus norvegicus hypothetical protein LOC685371 (LOC685371), partial mRNA [XM_001063529]		XM_001063529		685371	hypothetical protein LOC685371	237.538	462.619	6.95529	9.0206	144.744	494.398	73.4718	644.671	117.553	625.634	7.06543	7.5876	6.21286	10.0205	6.92927	10.112
A_64_P049527	0.00237978	2.65592	down	AABR03057257	chr7:004294953-004295012		Q448P6_SOLUS (Q448P6) Protein kinase precursor, partial (3%) [TC606896]						561.736	246.529	8.05219	8.32856	226.753	1272.75	185.708	358.293	140.255	241.04	7.70255	8.89692	7.55711	9.13791	7.19765	8.65011
A_42_P779687	0.00646506	2.08952	down	DQ119821	chr3:39821109-39821050	Ermn	Ermin [Source:UniProtKB/Swiss-Prot;Acc:Q5RJL0] [ENSRNOT00000034449]	GO:0033269|GO:0031344|GO:0005737|GO:0051015|GO:0043209|GO:0008360|GO:0043025|GO:0033270|GO:0007015|GO:0030175|GO:0005856|GO:0001763		Rn.20243	295619	ermin, ERM-like protein	14487.3	7824.11	13.099	13.4078	9675.11	27883.2	5903.47	6772.63	8523.5	8176.2	12.8343	13.9648	12.4981	13.444	12.8331	13.9462
A_43_P22124	0.0222026	2.29781	down	NM_213625	chr10:89533758-89533699	Dnajc7	Rattus norvegicus DnaJ (Hsp40) homolog, subfamily C, member 7 (Dnajc7), mRNA [NM_213625]	GO:0005737|GO:0070389|GO:0031072|GO:0005730|GO:0005634	NM_213625	Rn.92155	303536	DnaJ (Hsp40) homolog, subfamily C, member 7	3469.91	1107.57	10.6885	10.6178	1315.73	8069.37	1024.62	1209.79	1036.22	1076.69	10.1295	11.9103	10.0256	10.9328	10.0039	10.9167
A_42_P619926	0.0215689	2.52833	down	NM_001106578	chr4:13740677-13740618	Sema3c	Rattus norvegicus sema domain, immunoglobulin domain (Ig), short basic domain, secreted, (semaphorin) 3C (Sema3c), mRNA [NM_001106578]	GO:0007507|GO:0016020|GO:0001974|GO:0060666|GO:0001755|GO:0030215|GO:0004872|GO:0009791|GO:0005615	NM_001106578	Rn.98782	296787	sema domain, immunoglobulin domain (Ig), short basic domain, secreted, (semaphorin) 3C	419.951	121.056	7.38767	7.29179	140.952	1026.04	92.8646	163.695	84.5815	114.89	7.02161	8.60216	6.53923	7.91841	6.45106	7.50589
A_64_P112215	0.000692406	2.01216	down	NM_001110141	chr9:36982212-36982271	Eif5b	Rattus norvegicus eukaryotic translation initiation factor 5B (Eif5b), mRNA [NM_001110141]	GO:0005515|GO:0003743	NM_001110141	Rn.203410	308306	eukaryotic translation initiation factor 5B	708.169	293.36	8.50432	8.6665	322.767	1526.35	275.393	350.906	230.135	299.04	8.20285	9.17717	8.13295	9.11261	7.90732	8.97957
A_44_P167930	0.00533902	2.42587	down	NM_012720	chr8:125143743-125143802	Mobp	Rattus norvegicus myelin-associated oligodendrocyte basic protein (Mobp), mRNA [NM_012720]	GO:0005739|GO:0048471|GO:0005737|GO:0005730|GO:0019911|GO:0005634|GO:0043231|GO:0007399	NM_012720	Rn.91185	25037	myelin-associated oligodendrocyte basic protein	7034.15	3895.02	11.8983	12.4089	2840.52	15302.3	2959.66	3665.44	4140.63	3878.98	11.1826	13.0002	11.5122	12.5504	11.8483	12.828
A_44_P121039	0.00782772	2.61218	down	NM_172008	chr10:35862189-35862130	Canx	Rattus norvegicus calnexin (Canx), mRNA [NM_172008]	GO:0005515|GO:0005791|GO:0042470|GO:0030424|GO:0005783|GO:0005509|GO:0007568|GO:0005529|GO:0032839|GO:0005737|GO:0043197|GO:0035255|GO:0016020|GO:0006457|GO:0043025|GO:0005789|GO:0005788|GO:0005840|GO:0051082|GO:0034185|GO:0016021	NM_172008	Rn.1762	29144	calnexin	860.016	285.451	8.60682	8.58899	348.343	1994.02	237.688	348.715	171.936	335.701	8.30298	9.59803	7.91947	9.10263	7.4934	9.17096
A_64_P026581	0.0330354	2.13453	down	XM_001060456	chr9:90691416-90691357	LOC681140	Uncharacterized protein [Source:UniProtKB/TrEMBL;Acc:F1M894] [ENSRNOT00000029099]	GO:0019904	XM_001060456		681140	similar to 14-3-3 protein theta (14-3-3 protein tau) (14-3-3 protein T-cell) (HS1 protein)	9034.57	3175.26	12.2893	12.1269	3795.16	19417.8	3890.77	3429.14	3166.18	2930.46	11.5716	13.3949	11.9015	12.4498	11.5103	12.4205
A_64_P067000	0.0273321	2.16092	down	NM_001108721	chr6:127473367-127473308	Prima1	Rattus norvegicus proline rich membrane anchor 1 (Prima1), mRNA [NM_001108721]	GO:0030054|GO:0005886|GO:0031226|GO:0051649|GO:0045202|GO:0016021|GO:0043495|GO:0042135|GO:0019899	NM_001108721	Rn.152596	690195	proline rich membrane anchor 1	1347.64	531.801	9.25436	9.55479	608.702	3111.77	322.449	473.949	536.649	584.804	9.08435	10.3157	8.36301	9.56045	9.09889	10.005
A_64_P042991	0.00704426	3.05718	down	NM_001038595	chr10:10997968-10997909	Dnaja3	Rattus norvegicus DnaJ (Hsp40) homolog, subfamily A, member 3 (Dnaja3), transcript variant 1, mRNA [NM_001038595]	GO:0042645|GO:0008219|GO:0008285|GO:0005133|GO:0007264|GO:0005884|GO:0008385|GO:0005634|GO:0009790|GO:0006924|GO:0005829|GO:0005739|GO:0060336|GO:0005737|GO:0005083|GO:0006457|GO:0007528|GO:0005759|GO:0042102|GO:0031398|GO:0034341|GO:0043154|GO:0043124|GO:0033256|GO:0043066|GO:0033077|GO:0043065|GO:0051059|GO:0019901|GO:0006919|GO:0007569|GO:0050821|GO:0006915|GO:0032088|GO:0000122|GO:0050790|GO:…	NM_001038595	Rn.198254	360481	DnaJ (Hsp40) homolog, subfamily A, member 3	340.315	104.423	7.02644	7.03543	77.1324	845.591	98.2208	134.849	58.9722	119.448	6.1481	8.31615	6.61507	7.62727	5.91134	7.56768
A_44_P492013	0.0309411	2.06072	down	NM_001107456	chr1:42968598-42969684	Map3k4	Rattus norvegicus mitogen activated protein kinase kinase kinase 4 (Map3k4), mRNA [NM_001107456]	GO:0008150|GO:0003674|GO:0005737|GO:0004672|GO:0000166|GO:0004674|GO:0043507|GO:0005575|GO:0005524|GO:0007243|GO:0016772	NM_001107456	Rn.66100	308106	mitogen activated protein kinase kinase kinase 4	319.606	95.7291	7.10922	6.97045	105.658	761.255	91.9037	110.895	82.8149	93.4776	6.61978	8.18324	6.52466	7.32313	6.41035	7.17787
A_64_P074471	0.000644046	2.94766	down	NM_012720	chr8:125135770-125135829	Mobp	Rattus norvegicus myelin-associated oligodendrocyte basic protein (Mobp), mRNA [NM_012720]	GO:0005739|GO:0048471|GO:0005737|GO:0005730|GO:0019911|GO:0005634|GO:0043231|GO:0007399	NM_012720	Rn.91185	25037	myelin-associated oligodendrocyte basic protein	3519.15	1517.83	10.6869	11.0662	1256.82	8268.12	1032.5	1868	1189.71	1495.77	10.0674	11.9544	10.0388	11.5832	10.184	11.4314
A_42_P621872	0.000994285	5.25471	down	NM_172091	chr10:109929476-109929535	Gcgr	Rattus norvegicus glucagon receptor (Gcgr), transcript variant 2, mRNA [NM_172091]	GO:0009755|GO:0007186|GO:0005886|GO:0071377|GO:0007188|GO:0016021|GO:0007189|GO:0017046|GO:0006887|GO:0004967|GO:0005768	NM_172091	Rn.11225	24953	glucagon receptor	230.484	107.563	6.1213	6.94017	44.7127	612.24	34.4992	179.975	45.7726	96.9405	5.36291	7.88338	5.1176	8.06382	5.52128	7.23542
A_43_P16707	0.0118089	4.36966	down	BC079460	chr10:71660293-71660234	Ccl6	C-C motif chemokine 6 [Source:UniProtKB/Swiss-Prot;Acc:Q68FP3] [ENSRNOT00000045867]	GO:0031726|GO:0008009|GO:0006955|GO:0060326|GO:0006915|GO:0005576|GO:0005615		Rn.7857	287910	chemokine (C-C motif) ligand 6	638.414	525.836	8.06813	9.32232	196.155	1538.5	180.581	424.295	226.844	926.37	7.49468	9.19086	7.51884	9.39756	7.88086	10.6885
A_43_P10843	0.0205471	2.61527	down	NM_001108561	chr2:203219919-203219860	Ahcyl1	Rattus norvegicus adenosylhomocysteinase-like 1 (Ahcyl1), mRNA [NM_001108561]	GO:0004013|GO:0006378|GO:0044070|GO:0016787|GO:0010765|GO:0006611|GO:0031440|GO:0006730|GO:0032412	NM_001108561	Rn.17493	362013	adenosylhomocysteinase-like 1	374.294	107.356	7.18349	7.12193	130.873	918.965	73.0431	132.421	74.8401	114.806	6.91262	8.43574	6.20212	7.59789	6.26296	7.50494
A_64_P098290	0.0370951	2.28946	down	XR_085878	chr7:69922132-69922073	LOC685240	PREDICTED: Rattus norvegicus similar to High mobility group protein 1 (HMG-1) (High mobility group protein B1) (Amphoterin) (Heparin-binding protein p30) (LOC685240), miscRNA [XR_085878]		XR_085878	Rn.225755	685240	similar to High mobility group protein 1 (HMG-1) (High mobility group protein B1) (Amphoterin) (Heparin-binding protein p30)	1969.14	619.625	9.90066	9.71325	708.795	4468.92	729.698	922.936	433.354	502.586	9.28527	10.8909	9.52576	10.5429	8.81733	9.77956
A_44_P273697	0.0314803	2.83124	down	NM_017022	chr19:58611196-58611137	Itgb1	Rattus norvegicus integrin, beta 1 (Itgb1), mRNA [NM_017022]	GO:0005515|GO:0030056|GO:0031594|GO:0005518|GO:0050731|GO:0002020|GO:0032403|GO:0071305|GO:0031175|GO:0042802|GO:0001948|GO:0070830|GO:0001894|GO:0031667|GO:0019717|GO:0055007|GO:0035748|GO:0042470|GO:0008305|GO:0030335|GO:0046982|GO:0001708|GO:0009986|GO:0019901|GO:0060135|GO:0019904|GO:0045214|GO:0007275|GO:0034679|GO:0001701|GO:0071479|GO:0005604|GO:0005178|GO:0008277|GO:0051393|GO:0007229|GO:…	NM_017022	Rn.25733	24511	integrin, beta 1	350.701	81.437	6.89931	6.69957	90.4316	902.074	59.5981	95.4575	57.024	91.8296	6.38419	8.41114	5.90262	7.09071	5.85937	7.14863
A_64_P014722	0.0142277	2.74803	down		chr16:034250357-034250298								8266.33	2797.29	12.0589	11.936	3102.96	18664.5	3031.58	3179.89	2093.33	3118.64	11.2954	13.3351	11.5463	12.3402	10.9631	12.5047
A_44_P465329	0.0251917	2.88462	down	NM_012798	chr3:115167574-115167515	Mal	Rattus norvegicus mal, T-cell differentiation protein (Mal), mRNA [NM_012798]	GO:0005622|GO:0016020|GO:0005783|GO:0042552|GO:0045121|GO:0019911|GO:0016021|GO:0006917|GO:0006886|GO:0000300	NM_012798	Rn.10174	25263	mal, T-cell differentiation protein	2378.66	764.967	9.81107	10.089	477.34	6054.2	604.436	729.026	744.936	820.941	8.74704	11.43	9.25616	10.1968	9.55435	10.5159
A_64_P023120	0.0142527	2.13078	down	XM_001058892	chr8:23138253-23369549		Uncharacterized protein [Source:UniProtKB/TrEMBL;Acc:F1M9L3] [ENSRNOT00000060749]		XM_001058892	Rn.200916			2970.89	2166.94	10.8012	11.6049	1612.15	5658.17	1642.33	2301.96	1940.1	2258.75	10.4118	11.3046	10.6873	11.8957	10.873	12.0459
A_64_P071332	0.000733321	3.1662	down	NM_030990	chrX:124500558-124500617	Plp1	Rattus norvegicus proteolipid protein 1 (Plp1), mRNA [NM_030990]	GO:0022010|GO:0042552|GO:0008366|GO:0010628|GO:0016020|GO:0005198|GO:0005887|GO:0007229|GO:0042759|GO:0043209|GO:0010001|GO:0019911|GO:0048469	NM_030990	Rn.4550	24943	proteolipid protein 1	20796.7	10401.5	13.4964	13.7933	10589.7	44578.1	7222.17	11393.3	7832.23	11979	12.9413	14.764	12.7839	14.1921	12.7152	14.4726
A_44_P138257	0.00921781	2.16609	down	NM_001127455	chr7:113933054-113931665	Tsta3	Rattus norvegicus tissue specific transplantation antigen P35B (Tsta3), mRNA [NM_001127455]	GO:0050662|GO:0005488|GO:0019835|GO:0003824|GO:0044237	NM_001127455	Rn.6606	300036	tissue specific transplantation antigen P35B	147.261	63.8955	6.27964	6.31313	55.9527	315.76	70.0698	81.0732	41.8877	68.7256	5.68348	7.01291	6.14252	6.84717	5.39051	6.70171
A_44_P464502	0.00241499	3.20389	down	NM_017009	chr10:92060894-92060835	Gfap	Rattus norvegicus glial fibrillary acidic protein (Gfap), mRNA [NM_017009]	GO:0005882|GO:0045109|GO:0045103|GO:0031102|GO:0009611|GO:0005624|GO:0060291|GO:0051580|GO:0042995|GO:0044297|GO:0005737|GO:0005178|GO:0010625|GO:0005198|GO:0014002|GO:0030198|GO:0044464|GO:0060020|GO:0005200|GO:0010977|GO:0019900	NM_017009	Rn.91512	24387	glial fibrillary acidic protein	1402.66	691.762	9.3054	9.82126	544.154	3286.25	377.587	1095.18	387.263	592.844	8.93215	10.3961	8.588	10.7919	8.65011	10.0218
A_42_P770322	0.0197896	2.96774	down	NM_001109541	chr9:74525309-74525368	Dnajb2	Rattus norvegicus DnaJ (Hsp40) homolog, subfamily B, member 2 (Dnajb2), mRNA [NM_001109541]	GO:0090084|GO:0000502|GO:0030308|GO:0008285|GO:0016234|GO:0090086|GO:0032436|GO:0030433|GO:0006457|GO:0031072|GO:0031398|GO:0070628|GO:0030544|GO:0051082|GO:0031593	NM_001109541	Rn.40780	689593	DnaJ (Hsp40) homolog, subfamily B, member 2	5000.14	1421.96	11.1381	10.969	1518.88	12063	1418.52	1559.13	1029.67	1677.07	10.3271	12.6049	10.4823	11.3113	9.99719	11.5984
A_44_P974681	0.0290303	3.10627	down		chr4:027724376-027724317								454.083	100.065	7.08373	7.03161	94.8087	1204.31	63.1289	113.554	76.0773	110.563	6.45053	8.81639	5.98426	7.36016	6.28544	7.44922
A_44_P342586	0.00748318	2.66912	down	NM_001014019	chrX:122060820-122060879	Hnrnph2	Rattus norvegicus heterogeneous nuclear ribonucleoprotein H2 (H') (Hnrnph2), mRNA [NM_001014019]	GO:0008380|GO:0005737|GO:0000166|GO:0030529|GO:0003723|GO:0005730|GO:0005654|GO:0005634|GO:0015629	NM_001014019	Rn.160642	308650	heterogeneous nuclear ribonucleoprotein H2 (H')	392.776	125.225	7.3471	7.32654	111.835	952.009	114.482	168.68	79.1255	127.87	6.7034	8.49202	6.84589	7.9688	6.33662	7.67418
A_64_P093722	0.0139029	2.06065	down		chr1:145348702-145348643								6231.3	2402.19	11.7901	11.7363	2849.09	12989.6	2855.2	2740.33	2268.82	2197.43	11.1851	12.7196	11.4657	12.1319	11.0742	12.0027
A_42_P604490	0.00875037	2.60695	down	NM_080895	chr2:9529355-9529414	Faim	Rattus norvegicus Fas apoptotic inhibitory molecule (Faim), mRNA [NM_080895]	GO:0043066|GO:0005737|GO:0050769|GO:0007249|GO:0006916	NM_080895	Rn.106419	140930	Fas apoptotic inhibitory molecule	977.679	311.702	8.66247	8.76082	347.01	2365.19	220.839	332.834	236.997	365.277	8.29554	9.87994	7.81193	9.03021	7.95392	9.29832
A_44_P408679	0.000165685	2.4268	down	NM_175597	chr2:244637472-244637531	Ssx2ip	Rattus norvegicus synovial sarcoma, X breakpoint 2 interacting protein (Ssx2ip), mRNA [NM_175597]	GO:0043234|GO:0030054|GO:0030036|GO:0005913|GO:0019904|GO:0030674|GO:0007155	NM_175597	Rn.70527	308023	synovial sarcoma, X breakpoint 2 interacting protein	4598.93	2158.47	11.3079	11.5817	2132.84	9745.95	1918	2592.73	1754.52	2128.16	10.7998	12.2366	10.8872	12.0589	10.7288	11.9575
A_43_P12191	0.00386003	2.54964	down	NM_022265	chr1:260199235-260199981	Pdcd4	Rattus norvegicus programmed cell death 4 (Pdcd4), mRNA [NM_022265]	GO:0005737|GO:0005488|GO:0007569|GO:0003723|GO:0005730|GO:0006915|GO:0005634|GO:0043508|GO:0045892|GO:0005829	NM_022265	Rn.206228	64031	programmed cell death 4	4572.59	1763.67	11.2392	11.2836	1875.27	10050.7	1791.83	2072.8	1330.29	1887.91	10.6219	12.2938	10.8019	11.7422	10.3349	11.7736
A_44_P475418	0.0121793	2.75423	down	NM_012988	chr5:118165584-118165643	Nfia	Rattus norvegicus nuclear factor I/A (Nfia), mRNA [NM_012988]	GO:0006260|GO:0005622|GO:0005515|GO:0014070|GO:0030054|GO:0003700|GO:0045944|GO:0005730|GO:0005634|GO:0045893|GO:0003677|GO:0008134	NM_012988	Rn.10550	25492	nuclear factor I/A	142.084	63.507	6.02609	6.28409	34.0063	326.485	65.76	81.5696	38.2531	70.6983	4.97049	7.05664	6.05113	6.85346	5.25118	6.74764
A_64_P098779	0.0283977	2.9327	down	NM_001005265	chr13:111028315-111028256	Cr1l	Rattus norvegicus complement component (3b/4b) receptor 1-like (Cr1l), transcript variant 3, mRNA [NM_001005265]	GO:0045916|GO:0030449|GO:0007565|GO:0016020|GO:0045087|GO:0006958|GO:0007275|GO:0004872|GO:0016021|GO:0001701|GO:0009897	NM_001005265	Rn.5825	54243	complement component (3b/4b) receptor 1-like	1812.9	444.292	9.37089	9.28827	519.564	4612.18	306.952	466.696	348.708	517.472	8.86767	10.9511	8.29387	9.53815	8.49886	9.8278
A_42_P457773	0.044042	2.12584	down	NM_001024998	chr17:14938656-14938597	Txndc15	Rattus norvegicus thioredoxin domain containing 15 (Txndc15), mRNA [NM_001024998]	GO:0016020|GO:0045454|GO:0016021	NM_001024998	Rn.4142	307180	thioredoxin domain containing 15	7342.43	2352.62	11.9214	11.7179	3296.53	16193.3	2537.46	2356.14	2420.53	2281.18	11.3695	13.0994	11.2954	11.9264	11.1621	12.0653
A_64_P103484	0.0264976	2.59317	down		chr4:038323472-038323413								811.557	217.575	8.3914	8.19209	195.295	1968.95	270.421	254.569	141.814	256.343	7.48842	9.57991	8.10587	8.61577	7.21887	8.74164
A_64_P002097	0.00436447	2.65173	down	XM_001079400	chrUn_random:3729655-3729607	LOC691728	PREDICTED: Rattus norvegicus similar to spermatogenesis associated glutamate (E)-rich protein 4d (LOC691728), mRNA [XM_001079400]		XM_001079400	Rn.214582	691728	similar to spermatogenesis associated glutamate (E)-rich protein 4d	127.618	47.3759	5.81824	5.85889	42.5827	304.07	36.2	58.2993	30.7349	53.0934	5.29686	6.97197	5.1859	6.34323	4.92253	6.31089
A_64_P133286	0.000970264	2.64983	down	NM_001017386	chr1:246236946-246236887	Opalin	Rattus norvegicus oligodendrocytic myelin paranodal and inner loop protein (Opalin), mRNA [NM_001017386]	GO:0005794|GO:0016021	NM_001017386	Rn.25053	361757	oligodendrocytic myelin paranodal and inner loop protein	240.278	104.685	6.72408	7.07781	88.1687	566.558	66.1075	111.18	71.3199	131.556	6.34538	7.76879	6.05806	7.32739	6.19054	7.71551
A_44_P164101	0.00308293	2.11098	down	NM_001037355	chr7_random:1145531-1145472	Mettl7a	Rattus norvegicus methyltransferase like 7A (Mettl7a), mRNA [NM_001037355]		NM_001037355	Rn.3341	315306	methyltransferase like 7A	652.012	330.078	8.42225	8.83883	282.469	1379.04	294.531	329.151	249.01	412.073	8.01805	9.01873	8.22996	9.0125	8.02673	9.47726
A_44_P121374	0.00262942	2.90264	down	NM_001011901	chr12:5809732-5809791	Hsph1	Rattus norvegicus heat shock 105/110 protein 1 (Hsph1), mRNA [NM_001011901]	GO:0005737|GO:0000166|GO:0043014|GO:0005874|GO:0051085|GO:0006950|GO:0005524	NM_001011901	Rn.37805	288444	heat shock 105/110 protein 1	3071.38	1309.45	10.6462	10.8053	1237.99	6754.06	1222.11	1606.72	739.092	1582.53	10.0476	11.608	10.2831	11.3613	9.54054	11.5141
A_64_P108364	0.00766047	3.44951	down	NM_001107876	chr4:126576099-126576040	Prickle2	Rattus norvegicus prickle homolog 2 (Drosophila) (Prickle2), mRNA [NM_001107876]	GO:0005737|GO:0008270|GO:0016328|GO:0046872|GO:0031175|GO:0016327|GO:0045197	NM_001107876	Rn.85011	312563	prickle homolog 2 (Drosophila)	378.787	270.411	7.54843	8.37812	128.094	836.059	172.208	412.11	113.025	286.097	6.88498	8.30471	7.45559	9.3514	6.86966	8.9133
A_44_P699398	0.020581	2.09444	down	NM_001191802	chr8:127544737-127544678	Zfp445	Rattus norvegicus zinc finger protein 445 (Zfp445), mRNA [NM_001191802]	GO:0005622|GO:0003700|GO:0016032|GO:0008270|GO:0005634|GO:0003676|GO:0046872	NM_001191802	Rn.100996	301076	zinc finger protein 445	922.662	281.515	8.67062	8.62189	325.469	2181.98	260.533	307.978	256.249	280.319	8.21607	9.74423	8.05156	8.91028	8.07128	8.8841
A_44_P424658	0.0324306	2.1962	down	NM_001007676	chr11:64015746-64017204	Timmdc1	Rattus norvegicus translocase of inner mitochondrial membrane domain containing 1 (Timmdc1), nuclear gene encoding mitochondrial protein, mRNA [NM_001007676]	GO:0005739|GO:0016020|GO:0008565|GO:0005743|GO:0016021	NM_001007676	Rn.7420	303922	translocase of inner mitochondrial membrane domain containing 1	352.099	97.27	7.20591	6.99136	115.136	846.654	94.5085	107.266	76.5503	107.993	6.73944	8.31759	6.56069	7.26858	6.29326	7.41225
A_43_P21324	0.00516394	2.25866	down	NM_001008345	chr1:140172678-140172737	Mesdc2	Rattus norvegicus mesoderm development candidate 2 (Mesdc2), mRNA [NM_001008345]	GO:0005886|GO:0006457|GO:0005783|GO:0034394|GO:0016055|GO:0050750	NM_001008345	Rn.41045	308796	mesoderm development candidate 2	1896.75	663.466	9.84783	9.87454	708.629	4291.19	690.419	736.416	534.563	719.418	9.28408	10.8175	9.44186	10.2146	9.09441	10.3146
A_64_P041923	0.0405282	2.41575	down	NM_022188	chr11:11719226-11719285	Robo1	Rattus norvegicus roundabout homolog 1 (Drosophila) (Robo1), mRNA [NM_022188]	GO:0005515|GO:0030424|GO:0008285|GO:0005886|GO:0021510|GO:0002042|GO:0030154|GO:0042802|GO:0050925|GO:0005737|GO:0070100|GO:0007411|GO:0016199|GO:0030275|GO:0043025|GO:0004872|GO:0030673|GO:0007156|GO:0021891|GO:0046982|GO:0009986|GO:0006919|GO:0060763|GO:0007275|GO:0007417|GO:0021836|GO:0035385|GO:0048814|GO:0050772|GO:0016021|GO:0033600|GO:0008046	NM_022188	Rn.44468	58946	roundabout homolog 1 (Drosophila)	90.7314	42.1764	5.58028	5.66612	25.045	191.042	56.1073	53.2665	25.3307	47.9318	4.50462	6.41521	5.82102	6.21107	4.63526	6.15202
A_44_P255934	0.0363781	2.07664	down	NM_001107032	chr10:73259774-73259715	Usp32	Rattus norvegicus ubiquitin specific peptidase 32 (Usp32), mRNA [NM_001107032]	GO:0006511|GO:0005794|GO:0005509|GO:0008233|GO:0008234|GO:0004221	NM_001107032	Rn.16359	303394	ubiquitin specific peptidase 32	492.777	143.408	7.83165	7.56076	198.35	1129.54	150.441	174.36	104.057	151.808	7.51266	8.73024	7.25204	8.0124	6.74252	7.92734
A_64_P121216	0.00372849	2.27495	down	NM_001008313	chr4:79720401-79720460	Cbx3	Rattus norvegicus chromobox homolog 3 (Cbx3), mRNA [NM_001008313]	GO:0005720|GO:0010369|GO:0005719|GO:0019904|GO:0005819|GO:0005634|GO:0019899|GO:0045892|GO:0000785	NM_001008313	Rn.224506	297093	chromobox homolog 3	6779.32	2814.77	11.9163	11.9612	3311.21	14063.8	2962.96	3232.59	2390.24	2821.47	11.3747	12.8581	11.5159	12.3692	11.1468	12.3676
A_64_P040190	0.0489019	3.57485	down	NM_001191052	chr1:262211540-262215893	Tcf7l2	Rattus norvegicus transcription factor 7-like 2 (T-cell specific, HMG-box) (Tcf7l2), mRNA [NM_001191052]	GO:0003700|GO:0008013|GO:0044212|GO:0045599|GO:0010909|GO:0032993|GO:0030538|GO:0045444|GO:0032024|GO:0016055|GO:0050679|GO:0045295|GO:0019901|GO:0000122|GO:0048641|GO:0005654|GO:0043588|GO:0045893|GO:0045892|GO:0008134|GO:0008283|GO:0021983|GO:0035257|GO:0005634|GO:0030282|GO:0035411|GO:0043433|GO:0005829|GO:0032092|GO:0044334|GO:0046827|GO:0030514|GO:0003674|GO:0045944|GO:0031641|GO:0042475|GO:…	NM_001191052	Rn.105849	679869	transcription factor 7-like 2 (T-cell specific, HMG-box)	116.986	171.92	6.22247	7.64584	69.857	212.328	68.7723	240.84	59.4986	215.421	6.00731	6.54441	6.11569	8.52612	5.92265	8.48876
A_64_P097881	0.0217634	6.73489	down	XM_002725357	chr5:166216657-166216599		Kinesin-like protein KIF1B [Source:UniProtKB/Swiss-Prot;Acc:O88658] [ENSRNOT00000018401]		XM_002725357				1935.29	3468.26	9.94544	11.905	836.393	4245.66	723.812	5256.79	770.353	4377.65	9.52698	10.7952	9.51413	13.092	9.60703	13.0159
A_64_P030464	0.0200975	2.50691	down	BC168189	chr20:4128717-4128658	Tnxb	Rattus norvegicus tenascin XB, mRNA (cDNA clone MGC:188001 IMAGE:7106185), complete cds. [BC168189]			Rn.94643	415089	tenascin XB	1186.53	331.691	8.86601	8.87124	344.834	2947.62	267.143	348.999	288.176	357.896	8.28689	10.2238	8.08736	9.10525	8.24277	9.26571
A_64_P056743	0.00749253	8.95326	down	NM_001177830	chr8:124665843-124665902	LOC100366054	Rattus norvegicus Da1-10-like (LOC100366054), mRNA [NM_001177830]		NM_001177830	Rn.185754	100366054	Da1-10-like	4365.7	7178.23	11.0256	12.8589	1739.45	10160.2	1197.47	8898.63	1314.61	11321.4	10.5178	12.3104	10.2485	13.8524	10.3168	14.4075
A_64_P072422	0.000918436	2.12179	down	XM_001079712	chr2:219617172-219617231	LOC691807	Uncharacterized protein C4orf3 homolog [Source:UniProtKB/Swiss-Prot;Acc:Q498U0] [ENSRNOT00000019647]	GO:0016020|GO:0016021	XM_001079712	Rn.42365	691807	hypothetical protein LOC691807	5489.61	2575.09	11.67	11.8367	2831.49	10925.7	2711.66	2838.19	2253.11	2633.96	11.1786	12.4395	11.3919	12.1783	11.0617	12.2702
A_43_P21118	0.0273695	2.12443	down	NM_181473	chr11:83105705-83103898	Klhl24	Rattus norvegicus kelch-like 24 (Drosophila) (Klhl24), mRNA [NM_181473]	GO:0030424|GO:0005737|GO:0043204|GO:0042995	NM_181473	Rn.163189	303803	kelch-like 24 (Drosophila)	321.709	96.1097	7.15055	6.97328	97.9412	758.44	108.747	108.357	75.7974	104.175	6.50179	8.17814	6.77173	7.2859	6.28161	7.35232
A_43_P21345	0.00690013	3.00133	down	NM_001012152	chr14:79840690-79840749	Tbc1d14	Rattus norvegicus TBC1 domain family, member 14 (Tbc1d14), transcript variant 1, mRNA [NM_001012152]	GO:0005622|GO:0005097|GO:0005096	NM_001012152	Rn.203187	360956	TBC1 domain family, member 14	122.91	67.1363	6.01071	6.24533	54.6064	266.671	47.4529	101.873	28.0101	71.5256	5.64304	6.80622	5.58288	7.19231	4.77974	6.76394
A_44_P442780	0.0076103	2.41777	down	NM_017303	chr2:155061631-155061690	Kcnab1	Rattus norvegicus potassium voltage-gated channel, shaker-related subfamily, beta member 1 (Kcnab1), mRNA [NM_017303]	GO:0005515|GO:0005737|GO:0005244|GO:0005249|GO:0016021|GO:0055085|GO:0006813|GO:0006811	NM_017303	Rn.32090	29737	potassium voltage-gated channel, shaker-related subfamily, beta member 1	204.183	93.9552	6.69546	6.86873	104.93	442.602	65.0187	128.744	54.5709	98.5506	6.6086	7.44654	6.03125	7.55002	5.79592	7.26023
A_43_P22816	0.00434369	2.26758	down	NM_001107285	chr15:100240753-100240812	Gpc5	Rattus norvegicus glypican 5 (Gpc5), mRNA [NM_001107285]	GO:0005886|GO:0005578|GO:0043395|GO:0031225	NM_001107285	Rn.131991	306157	glypican 5	703.321	254.485	8.38189	8.43147	271.454	1599.27	239.239	331.652	179.588	252.214	7.96373	9.25137	7.93059	9.02316	7.55401	8.71725
[truncated: 490 more rows]

## Sheet: fluoxetine vs model_up
# Fold-Change cut-off: 2.0 # P-value cut-off: 0.05 # Condition pairs: fluoxetine vs model # Column A: ProbeName, it represents probe name. # Column B: p, P-value, P-value calculated from t-test. # Column C: FC(abs), the absolute ratio (no log scale) of normalized intensities between two conditions. # Column D: Regulation, it depicts which group has greater or lower intensity values wrt other grou…
fluoxetine vs model 2 fold up regulated genes
[truncated: 13 more rows]

## Sheet: fluoxetine vs model_down
# Fold-Change cut-off: 2.0 # P-value cut-off: 0.05 # Condition pairs: fluoxetine vs model # Column A: ProbeName, it represents probe name. # Column B: p, P-value, P-value calculated from t-test. # Column C: FC(abs), the absolute ratio (no log scale) of normalized intensities between two conditions. # Column D: Regulation, it depicts which group has greater or lower intensity values wrt other grou…
[truncated: 142 more rows]

[truncated: 4 more sheets: BXD vs model_up, BXD vs model_down, BXD vs fluoxetine_up, BXD vs fluoxetine_down]
