# Supplementary material for: Gene Expression in the Hippocampus in a Rat Model of Premenstrual Dysphoric Disorder After Treatment With Baixiangdan Capsules
Source: Front Psychol. 2018 Nov 13;9:2065. doi: 10.3389/fpsyg.2018.02065 (PMC6242977; doi:10.3389/fpsyg.2018.02065)
Supplement: Supplementary file 3 [file Data_Sheet_3.ZIP › Data Analysis Folder/Gene Expression Profiling Data.xls]

## Sheet: All Targets Value
All Targets Value (Entities where at least 12 out of 12 samples have flags in Detected) # Column A: ProbeName, it represents the probe name. # Column B ~ M: Raw Intensity of each sample. # Column N ~ Y: Log2 value of Normalized Intensity of each sample. # Column Z ~ AH: Annotations to each probe, including GenbankAccession, GenomicCoordinates, GeneSymbol, Description, Go, RefSeqAccession, UniGene…
	Raw Intensities												Normalized Intensities												Annotations
ProbeName	[14_21](raw)	[15_11](raw)	[17_11](raw)	[17_4](raw)	[18_8](raw)	[21_20](raw)	[24_14](raw)	[24_22](raw)	[2_26](raw)	[3_1](raw)	[4_4](raw)	[6_25](raw)	[14_21](normalized)	[15_11](normalized)	[17_11](normalized)	[17_4](normalized)	[18_8](normalized)	[21_20](normalized)	[24_14](normalized)	[24_22](normalized)	[2_26](normalized)	[3_1](normalized)	[4_4](normalized)	[6_25](normalized)	GenbankAccession	GenomicCoordinates	GeneSymbol	Description	Go	RefSeqAccession	UniGeneID	EntrezGeneID	GeneName
A_64_P002176	609.79	514.29	402.652	758.861	447.817	807.133	573.68	571.781	470.114	521.345	522.901	456.724	9.08703	8.99176	8.54378	9.07352	8.71857	8.25538	9.14692	9.18071	9.80565	9.69621	9.06938	9.634	NM_001170551	chr14:9061671-9061730	Wdfy3	Rattus norvegicus WD repeat and FYVE domain containing 3 (Wdfy3), mRNA [NM_001170551]	GO:0044444|GO:0005545|GO:0005737|GO:0005776|GO:0005488|GO:0008152|GO:0003831|GO:0005635|GO:0046872|GO:0019898	NM_001170551	Rn.57981	305164	WD repeat and FYVE domain containing 3
A_42_P664913	796.607	900.797	1172.12	769.904	447.848	1853.77	647.181	541.582	174.204	426.19	891.039	334.039	9.45584	9.7653	9.97981	9.10045	8.71903	9.47689	9.29936	9.09999	8.23638	9.40574	9.80652	9.15899	NM_001108400	chr16:49552226-49552285	Ankrd37	Rattus norvegicus ankyrin repeat domain 37 (Ankrd37), mRNA [NM_001108400]	GO:0004872	NM_001108400	Rn.21120	361149	ankyrin repeat domain 37
A_43_P11804	18914.6	19373.8	20608.6	36537.5	17642.3	49119.3	17400.5	12913.4	6472.68	10647.9	13509.3	10602	13.7725	14.1156	13.988	14.9112	13.9003	14.9527	13.9566	13.5961	13.6574	14.0922	13.4827	14.2955	NM_017066	chr4:64079286-64079227	Ptn	Rattus norvegicus pleiotrophin (Ptn), mRNA [NM_017066]	GO:0001503|GO:0005783|GO:0051781|GO:0005576|GO:0030282|GO:0007612|GO:0008201|GO:0008083	NM_017066	Rn.1653	24924	pleiotrophin
A_64_P142111	828.577	510.811	809.909	1302.14	696.459	450.147	714.409	798.068	764.989	818.062	606.666	706.931	9.5124	8.98206	9.47631	9.88924	9.33094	7.46515	9.4477	9.6609	10.5407	10.355	9.27765	10.2881	NM_001100887	chr7:131731764-131731705	Gxylt1	Rattus norvegicus glucoside xylosyltransferase 1 (Gxylt1), mRNA [NM_001100887]	GO:0035252|GO:0016020|GO:0016757|GO:0016266|GO:0016763|GO:0016021	NM_001100887	Rn.14826	300173	glucoside xylosyltransferase 1
A_64_P095642	165.231	144.379	143.513	162.902	123.336	201.734	167.955	143.695	101.225	111.35	153.311	112.146	7.25564	7.19981	7.192	6.86103	6.91839	6.48375	7.37464	7.18626	7.36731	7.32982	7.32739	7.47013		chr1:202343631-202343572
A_42_P735279	30046.6	23829.7	33224.8	27330.9	21942	67118.2	24600.7	21597.6	11275.9	13780.2	24300.5	11730.9	14.419	14.4015	14.6847	14.5099	14.2062	15.4983	14.4235	14.329	14.4149	14.4642	14.299	14.4484	NM_001004446	chr1:230183378-230183437	Smarca2	Rattus norvegicus SWI/SNF related, matrix associated, actin dependent regulator of chromatin, subfamily a, member 2 (Smarca2), mRNA [NM_001004446]	GO:0071565|GO:0000790|GO:0001105|GO:0030308|GO:0008285|GO:0044212|GO:0005730|GO:0005634|GO:0071778|GO:0035887|GO:0071564|GO:0043231|GO:0016514|GO:0045944|GO:0045111|GO:0045893|GO:0045892	NM_001004446	Rn.94939	361745	SWI/SNF related, matrix associated, actin dependent regulator of chromatin, subfamily a, member 2
A_42_P610788	11607.8	8035.65	11798.7	8074.49	9901.15	11570.6	9100.29	6514.59	2790.49	4195.4	9357.24	2710.05	13.0641	12.8629	13.1531	12.6669	13.1003	12.5328	13.025	12.6366	12.4711	12.7612	12.9619	12.3094	NM_031544	chr1:168568143-168568202	Ampd3	Rattus norvegicus adenosine monophosphate deaminase 3 (Ampd3), mRNA [NM_031544]	GO:0003876|GO:0006196|GO:0009168|GO:0016787|GO:0006144|GO:0046872|GO:0009117	NM_031544	Rn.11106	25095	adenosine monophosphate deaminase 3
A_44_P242429	3473.63	2962.52	4337.25	3436.65	2884.55	3911.04	2762.57	2452.46	1150.03	1597.05	3091.93	1186.77	11.4371	11.434	11.7503	11.3703	11.3557	10.6584	11.3542	11.2506	11.1685	11.3494	11.4786	11.0609	NM_001134842	chr7:94676880-94676939	Wdr67	Rattus norvegicus WD repeat domain 67 (Wdr67), mRNA [NM_001134842]	GO:0005622|GO:0005813|GO:0005097	NM_001134842	Rn.39013	299949	WD repeat domain 67
A_64_P020571	408.354	351.338	409.427	631.632	319.131	1069.19	373.524	347.475	193.881	253.912	310.399	225.189	8.52364	8.46911	8.56829	8.79772	8.24748	8.65606	8.52093	8.4787	8.41961	8.61153	8.35128	8.55848	NM_001031659	chr9:83962063-83962004	Trip12	Rattus norvegicus thyroid hormone receptor interactor 12 (Trip12), mRNA [NM_001031659]	GO:0046966	NM_001031659	Rn.8277	316575	thyroid hormone receptor interactor 12
A_42_P518462	9018.05	7583.56	10620.5	11881.4	7611.48	18126.9	7492.56	6953.59	2942.99	4249.82	7502.14	3665.12	12.73	12.7776	13.0146	13.2555	12.7237	13.2828	12.7534	12.7278	12.5457	12.7782	12.6593	12.7441	NM_001007020	chr8:88168769-88168710	Hmgn3	Rattus norvegicus high mobility group nucleosomal binding domain 3 (Hmgn3), transcript variant 2, mRNA [NM_001007020]	GO:0051091|GO:0005737|GO:0045944|GO:0003682|GO:0005730|GO:0005634|GO:0003677|GO:0000785|GO:0061178|GO:0016568	NM_001007020	Rn.106652	113990	high mobility group nucleosomal binding domain 3
A_42_P469751	314.352	2137.89	2089.49	5095.56	3860.58	10989.8	2068.97	249.851	125.058	176.15	805.471	1062.76	8.17154	10.9817	10.7781	11.9523	11.7594	12.452	10.954	7.98602	7.70697	8.03103	9.67563	10.8987	XM_001054007	chr2:54145601-54145542	C7	PREDICTED: Rattus norvegicus complement component 7 (C7), mRNA [XM_001054007]	GO:0003674|GO:0005579|GO:0006883|GO:0006917	XM_001054007	Rn.110562	117517	complement component 7
A_44_P209459	11442.4	7822.96	9973.62	12512.5	6462.95	11385.2	8486.11	7647.31	4843.98	6198.76	8194.78	5111.22	13.0438	12.825	12.9234	13.3357	12.4942	12.5128	12.9139	12.8574	13.2644	13.3279	12.7769	13.2529	NM_022387	chr8:48939269-48939210	Pafah1b2	Rattus norvegicus platelet-activating factor acetylhydrolase, isoform 1b, subunit 2 (Pafah1b2), mRNA [NM_022387]	GO:0016042|GO:0005515|GO:0005737|GO:0046982|GO:0007420|GO:0047179|GO:0016788|GO:0007283|GO:0003847|GO:0042803|GO:0005829	NM_022387	Rn.24751	64189	platelet-activating factor acetylhydrolase, isoform 1b, subunit 2
A_64_P018547	1256.03	1106.21	1050.78	902.18	901.51	1317.65	976.739	1051.93	517.751	548.168	1062.39	559.085	10.067	10.0688	9.8278	9.33454	9.69253	8.95351	9.87397	10.0647	9.94761	9.7751	10.0411	9.94284	NM_001108717	chr6:110825107-110825048	Angel1	Rattus norvegicus angel homolog 1 (Drosophila) (Angel1), mRNA [NM_001108717]		NM_001108717	Rn.135058	362765	angel homolog 1 (Drosophila)
A_42_P493925	729.94	570.113	685.439	682.861	550.927	1750.83	594.238	439.984	181.492	221.617	543.485	236.366	9.32618	9.13315	9.2607	8.9198	9.00868	9.38664	9.18985	8.81034	8.30576	8.38721	9.11344	8.6304	NM_198785	chr5:156412766-156415844	Usp48	Rattus norvegicus ubiquitin specific peptidase 48 (Usp48), mRNA [NM_198785]	GO:0005739|GO:0006511|GO:0005737|GO:0045211|GO:0005730|GO:0045121|GO:0008233|GO:0005634|GO:0008234|GO:0004221	NM_198785	Rn.100022	362636	ubiquitin specific peptidase 48
A_64_P049828	2489.29	2486.05	1614.48	1769.99	1376.93	5021.12	1478.31	2051.67	531.859	1062.74	1807.64	824.917	11.0041	11.1887	10.4098	10.3424	10.3071	11.0959	10.4611	10.993	9.98936	10.7497	10.7725	10.5262	NM_012543	chr1:96178064-96178123	Dbp	Rattus norvegicus D site of albumin promoter (albumin D-box) binding protein (Dbp), mRNA [NM_012543]	GO:0043565|GO:0001889|GO:0001077|GO:0003700|GO:0045944|GO:0046983|GO:0005634|GO:0048511	NM_012543	Rn.11274	24309	D site of albumin promoter (albumin D-box) binding protein
A_64_P137927	269.646	215.229	198.34	266.954	205.203	455.62	243.719	250.754	147.999	177.367	236.892	145.036	7.95507	7.77062	7.61949	7.56341	7.62592	7.47627	7.90824	7.99134	7.97382	8.03938	7.95357	7.86648	NM_001191885	chr8:119317602-119317543	Gpd1l	Rattus norvegicus glycerol-3-phosphate dehydrogenase 1-like (Gpd1l), mRNA [NM_001191885]	GO:0009331|GO:0005737|GO:0051287|GO:0005975|GO:0005488|GO:0004367|GO:0042803|GO:0046168	NM_001191885	Rn.19992	363159	glycerol-3-phosphate dehydrogenase 1-like
A_43_P19848	85.3746	59.0094	60.0324	58.6945	87.4948	96.3383	70.3911	63.6961	38.6077	42.5682	85.5087	30.801	6.30368	5.91909	6.03091	5.414	6.40914	5.59335	6.08301	5.99864	5.78452	5.85429	6.46476	5.47024	NM_001106018	chr14:92383274-92383333	RGD1309870	Rattus norvegicus hypothetical LOC289778 (RGD1309870), mRNA [NM_001106018]		NM_001106018	Rn.57983	289778	hypothetical LOC289778
A_44_P308673	305.842	299.908	270.312	403.668	311.528	1037.49	274.909	272.244	152.165	185.554	235.384	162.762	8.13168	8.25269	8.03965	8.14219	8.2125	8.61673	8.08143	8.11532	8.01434	8.11039	7.9428	8.03525	NM_139108	chr7:114950535-114950594	Commd5	Rattus norvegicus COMM domain containing 5 (Commd5), mRNA [NM_139108]	GO:0045595|GO:0007050|GO:0005634|GO:0001558	NM_139108	Rn.24747	245974	COMM domain containing 5
A_64_P004269	2319.07	2418.67	2433.85	2272.15	2549.41	4356.69	2249.73	1694.18	916.548	1013.07	2063.76	1063.34	10.9021	11.158	10.9778	10.7296	11.1744	10.8465	11.0617	10.7331	10.8113	10.6794	10.9461	10.8992	NM_001191660	chr11:34035226-34035285	Dopey2	Rattus norvegicus dopey family member 2 (Dopey2), mRNA [NM_001191660]		NM_001191660	Rn.52409	304077	dopey family member 2
A_42_P543670	121.778	197.449	233.451	323.223	255.735	271.73	193.527	240.531	107.717	136.182	114.142	128.409	6.81536	7.65573	7.83476	7.84551	7.93256	6.83251	7.57857	7.93808	7.4646	7.64553	6.8872	7.6809	NM_012572	chr8:45514291-45514232	Grik4	Rattus norvegicus glutamate receptor, ionotropic, kainate 4 (Grik4), mRNA [NM_012572]	GO:0030424|GO:0008328|GO:0030054|GO:0005886|GO:0005234|GO:0045202|GO:0031960|GO:0005624|GO:0007268|GO:0005634|GO:0030425|GO:0042734|GO:0032983|GO:0045211|GO:0043195|GO:0004970|GO:0015277|GO:0043204|GO:0004872|GO:0016021|GO:0005216|GO:0006811	NM_012572	Rn.10049	24406	glutamate receptor, ionotropic, kainate 4
A_64_P055763	15123.5	11663.6	11924.5	10861.1	11635	11265	11213.2	10354.7	6530.21	7168.69	14705.4	5356.76	13.4501	13.3821	13.1716	13.1232	13.3238	12.4926	13.3158	13.2937	13.664	13.5305	13.5988	13.3066	NM_001191822	chr10:15099962-15099903	Rhbdl1	Rattus norvegicus rhomboid, veinlet-like 1 (Drosophila) (Rhbdl1), mRNA [NM_001191822]	GO:0016020|GO:0004252|GO:0006508|GO:0008233|GO:0016021	NM_001191822	Rn.94890	117025	rhomboid, veinlet-like 1 (Drosophila)
A_64_P068622	1536.91	1587.86	1704	1884.33	1521.37	3570.22	1386.83	1386.99	994.124	1083.5	1143.52	1051.94	10.3405	10.5731	10.4908	10.445	10.4489	10.5214	10.3798	10.448	10.9414	10.779	10.1355	10.8806	NM_001013056	chr17:48768453-48768394	Hist1h2ail	Rattus norvegicus histone cluster 1, H2ai-like (Hist1h2ail), mRNA [NM_001013056]	GO:0060968|GO:0005694|GO:0006334|GO:0005654|GO:0005634|GO:0000786|GO:0003677	NM_001013056	Rn.138090	291159	histone cluster 1, H2ai-like
A_44_P915877	305.861	289.471	279.392	380.898	291.887	694.479	254.576	250.834	106.986	165.927	279.948	125.669	8.13214	8.19975	8.0845	8.06488	8.11962	8.05745	7.97616	7.99256	7.45559	7.93942	8.20462	7.65063	XM_001065403		LOC683460	PREDICTED: Rattus norvegicus hypothetical protein LOC683460, transcript variant 2 (LOC683460), mRNA [XM_001065403]		XM_001065403		683460	hypothetical protein LOC683460
A_42_P647599	733.648	710.66	697.72	988.761	1170.61	3868.56	886.794	564.892	246.747	181.942	524.298	168.599	9.33414	9.4295	9.2829	9.48306	10.0674	10.6404	9.74065	9.16515	8.80581	8.07986	9.07297	8.0878	NM_024129	chr7:35037331-35041132	Dcn	Rattus norvegicus decorin (Dcn), mRNA [NM_024129]	GO:0019800|GO:0001822|GO:0005518|GO:0007568|GO:0050840|GO:0005578|GO:0005576|GO:0005589|GO:0001890|GO:0005539|GO:0005615|GO:0009612|GO:0031012|GO:0047485|GO:0007519|GO:0042060|GO:0032496	NM_024129	Rn.106103	29139	decorin
A_42_P798776	6653.04	4977.86	5579	5756.98	5345.24	10546.3	6145.75	4473.97	2207.35	2898.86	6063.34	2243.33	12.3223	12.1829	12.1122	12.1426	12.22	12.372	12.4733	12.0967	12.1319	12.2094	12.3873	12.0342	XM_002725203	chr16:70513307-70513366	LOC100364957	PREDICTED: Rattus norvegicus RGD1560755 protein-like (LOC100364957), mRNA [XM_002725203]		XM_002725203	Rn.17086	100364957	RGD1560755 protein-like
A_42_P781735	95932.6	81973.3	85978.2	101134	88713.6	107410	86893.9	82737.9	53501.6	57814.6	84110.3	54854.5	16.2329	16.2409	16.1972	16.3337	16.2329	16.3	16.3027	16.3184	16.3251	16.2755	16.1716	16.3406	NM_053319	chr12:42582680-42582739	Dynll1	Rattus norvegicus dynein light chain LC8-type 1 (Dynll1), mRNA [NM_053319]	GO:0005634|GO:0042803|GO:0006809|GO:0005829|GO:0005739|GO:0005737|GO:0003774|GO:0008180|GO:0006810|GO:0030235|GO:0005856|GO:0007017|GO:0004857|GO:0006355|GO:0005813|GO:0005874|GO:0019904|GO:0005624|GO:0006915|GO:0008022|GO:0043086|GO:0042326|GO:0005868|GO:0019899|GO:0042133	NM_053319	Rn.35769	58945	dynein light chain LC8-type 1
A_42_P553611	6906.78	5438.66	6450.55	4816.82	5069.18	8468.88	6005.87	4446.1	1731.4	2565.35	6658.55	1923.1	12.3767	12.2925	12.313	11.8709	12.1442	11.9946	12.4369	12.0868	11.786	12.0433	12.5091	11.8028		chr11:057211675-057211734		Q99LS0_MOUSE (Q99LS0) Esophageal cancer related gene 4 protein, partial (13%) [TC630296]
A_43_P12729	4786.95	5130.07	6846.41	5955.53	4369.42	10685.5	4158.88	3224.55	1532.84	2541.4	3637.34	2162.11	11.8699	12.2153	12.3891	12.1936	11.9445	12.3953	11.9233	11.6266	11.6027	12.0254	11.6913	11.9772	NM_032615		Gde1	Rattus norvegicus glycerophosphodiester phosphodiesterase 1 (Gde1), mRNA [NM_032615]	GO:0006629|GO:0005737|GO:0016787|GO:0016020|GO:0007186|GO:0047395|GO:0016021|GO:0008889|GO:0006071|GO:0046872	NM_032615	Rn.170542	2065-05-31	glycerophosphodiester phosphodiesterase 1
A_42_P507072	5253.5	4794.2	5654.89	5257.6	4740.63	19195.9	4894.67	3678.04	1445.02	2211.87	4878.94	1922.02	11.9983	12.1395	12.1366	12.0011	12.0551	13.3712	12.1542	11.8146	11.4992	11.8391	12.0772	11.801	FQ213070	chr1:116759021-116758962		Rattus norvegicus TL0AAA49YO06 mRNA sequence. [FQ213070]			Rn.73695
A_42_P645467	20.7617	45.3351	76.1359	45.3838	35.8074	124.975	32.4165	21.8525	15.6343	19.4489	17.682	22.2563	4.23487	5.53704	6.35187	5.02753	5.09587	5.9043	4.82035	4.50172	4.28748	4.68103	4.05819	4.97346	NM_001108804	chr9:84127415-84157416	Fbxo36	Rattus norvegicus F-box protein 36 (Fbxo36), mRNA [NM_001108804]		NM_001108804	Rn.46531	363268	F-box protein 36
A_42_P738431	3416.08	3379.66	3298.99	2358.2	2170.52	4806.54	1563.4	1696.18	743.552	1220.74	2626.98	1584.88	11.4174	11.6147	11.373	10.7859	10.9475	11.026	10.5429	10.7348	10.4999	10.9464	11.2589	11.5184	NM_019175	chr1:94261274-94261333	Klk6	Rattus norvegicus kallikrein related-peptidase 6 (Klk6), mRNA [NM_019175]	GO:0045745|GO:0005737|GO:0004252|GO:0010975|GO:0006508|GO:0008233|GO:0005576|GO:0005575	NM_019175	Rn.10732	29245	kallikrein related-peptidase 6
A_42_P712297	4315.89	5676.91	7562.09	6886.95	3215.23	9223.84	2308.19	2982.54	1854.85	3898.99	3925.77	4130.21	11.7422	12.3599	12.5517	12.4172	11.5003	12.1366	11.1032	11.5269	11.8864	12.6491	11.7847	12.9218	NM_001135583	chr19:41268453-41268394	Fa2h	Rattus norvegicus fatty acid 2-hydroxylase (Fa2h), mRNA [NM_001135583]	GO:0006665|GO:0005792|GO:0016020|GO:0005783|GO:0016491|GO:0006810|GO:0005789|GO:0006633|GO:0016021|GO:0022900|GO:0046872|GO:0020037	NM_001135583	Rn.67886	307855	fatty acid 2-hydroxylase
A_42_P657538	4633.93	3575.95	4724.06	3800.59	3751.53	8159.28	4349.9	2924.27	1197.46	1623.01	4530.28	1364.35	11.8339	11.7097	11.8699	11.5206	11.7188	11.9257	11.9912	11.4998	11.2328	11.3742	11.9703	11.2819	NM_001008362	chr12:9670449-9670390	Zfp655	Rattus norvegicus zinc finger protein 655 (Zfp655), mRNA [NM_001008362]	GO:0005622|GO:0007346|GO:0003674|GO:0005737|GO:0051318|GO:0005730|GO:0008270|GO:0005634|GO:0003676	NM_001008362	Rn.6640	360764	zinc finger protein 655
A_42_P515405	387.466	421.615	290.359	740.507	682.232	1576.86	474.375	263.324	176.955	161.579	291.422	233.132	8.44514	8.71321	8.13812	9.03591	9.30138	9.2257	8.86269	8.0677	8.2631	7.89966	8.26054	8.61369	NM_212505	chr20:3076891-3076832	Ier3	Rattus norvegicus immediate early response 3 (Ier3), mRNA [NM_212505]	GO:0045732|GO:0043065|GO:0050728|GO:0001562|GO:0042981|GO:2000377|GO:0045820|GO:0003085	NM_212505	Rn.23638	294235	immediate early response 3
A_64_P089886	3802.25	3808.59	5635.65	5454.94	3825.53	9604.49	2907.14	3441.28	2065.73	1860.76	2758.65	1989.21	11.5743	11.802	12.1335	12.0463	11.749	12.2089	11.4264	11.7188	12.0394	11.5767	11.324	11.8613	NM_053476	chr11:30922210-30922151	Synj1	Rattus norvegicus synaptojanin 1 (Synj1), mRNA [NM_053476]	GO:0005515|GO:0017124|GO:0016082|GO:0003723|GO:0034595|GO:0032403|GO:0017120|GO:0030117|GO:0042578|GO:0005737|GO:0000166|GO:0014015|GO:0006836|GO:0007612|GO:0032526|GO:0019717|GO:0034097|GO:0016191|GO:0046488|GO:0048489|GO:0048488|GO:0008022|GO:0004439|GO:0043234|GO:0016787|GO:0007420|GO:0016311|GO:0048260|GO:0046856|GO:0004437	NM_053476	Rn.22685	85238	synaptojanin 1
A_42_P528580	8915.75	5510.95	8564.03	6822.47	6325.55	8950.79	5720.69	5690.45	2406.96	2746.14	7340.15	2470.33	12.7132	12.3157	12.7196	12.4002	12.467	12.0795	12.3625	12.4527	12.2596	12.137	12.6314	12.1801	NM_001107528	chr1:136162949-136163008	Hddc3	Rattus norvegicus HD domain containing 3 (Hddc3), mRNA [NM_001107528]	GO:0008081|GO:0003824|GO:0046872	NM_001107528	Rn.17508	308758	HD domain containing 3
A_43_P14285	14426.8	10845.8	13104.2	10792.7	10573.4	17589.4	12945	10224.1	4678.45	5579.65	13621.3	4700.42	13.3737	13.2907	13.3108	13.1134	13.1951	13.2303	13.5305	13.2774	13.2082	13.1789	13.4964	13.1305	NM_001034145	chr18:16410338-16410397	Elp2	Rattus norvegicus elongation protein 2 homolog (S. cerevisiae) (Elp2), mRNA [NM_001034145]	GO:0000502|GO:0006355|GO:0006368|GO:0005794|GO:0019901|GO:0046425|GO:0005634|GO:0003677|GO:0008023|GO:0043248|GO:0005737|GO:0061133|GO:0010950	NM_001034145	Rn.25007	307545	elongation protein 2 homolog (S. cerevisiae)
A_42_P616287	151.486	271.725	253.33	308.838	301.273	1009.34	259.147	219.933	100.52	123.741	152.936	153.99	7.13059	8.10587	7.94474	7.77966	8.16565	8.57514	8.00739	7.80661	7.35572	7.49125	7.32275	7.94547	NM_001134555	chr4:160728630-160728689	C1r	Rattus norvegicus complement component 1, r subcomponent (C1r), mRNA [NM_001134555]	GO:0008150|GO:0003674|GO:0004252|GO:0005575	NM_001134555	Rn.70397	312705	complement component 1, r subcomponent
A_42_P496411	5641.48	5646.41	7134.84	5427.48	5069.81	9350.22	4292.57	4901.85	2246.02	2801.53	4803.47	2391.61	12.0981	12.3527	12.4549	12.0412	12.1446	12.1591	11.9716	12.2439	12.1622	12.1606	12.0589	12.1288	NM_001109410	chr1:78869049-78869108	Trappc6a	Rattus norvegicus trafficking protein particle complex 6A (Trappc6a), mRNA [NM_001109410]	GO:0005488	NM_001109410	Rn.19687	680465	trafficking protein particle complex 6A
A_44_P494310	6953.59	5725	6855.15	7651.55	6541.02	11490.9	5459.65	6148.17	2630.92	3822.49	5493.95	2920.71	12.384	12.3698	12.3918	12.5866	12.5162	12.5253	12.3094	12.5499	12.3828	12.6139	12.2485	12.4139	NM_001009604	chr12:10670259-10670200	Bri3	Rattus norvegicus brain protein I3 (Bri3), mRNA [NM_001009604]	GO:0016020|GO:0016021	NM_001009604	Rn.7700	304284	brain protein I3
A_42_P645142	511.369	671.504	505.863	735.805	620.671	1335.49	548.4	611.834	324.803	450.201	496.364	385.275	8.84404	9.35891	8.84915	9.02777	9.168	8.97279	9.08071	9.27263	9.23621	9.47995	8.99863	9.38202	NM_019375	chr7:120666524-120666878	2013-09-03	Rattus norvegicus septin 3 (Sept3), mRNA [NM_019375]	GO:0031105|GO:0042734|GO:0007049|GO:0005737|GO:0030054|GO:0000166|GO:0045202|GO:0019717|GO:0005856|GO:0005525|GO:0005829	NM_019375	Rn.48803	56003	septin 3
A_42_P508085	4082.43	3033.97	3383.56	4232.4	3879.54	5705.9	3452.97	3364.2	1165.95	1408.65	3456.11	1216.21	11.6685	11.4657	11.4113	11.6704	11.7663	11.3275	11.6704	11.6841	11.1864	11.15	11.6282	11.0954	NM_001009620	chr10:14304641-14304582	Tmem204	Rattus norvegicus transmembrane protein 204 (Tmem204), mRNA [NM_001009620]	GO:0030947|GO:0030054|GO:0005912|GO:0005886|GO:0016021|GO:0001945|GO:0051145	NM_001009620	Rn.16780	287129	transmembrane protein 204
A_64_P051159	1604.57	923.526	1686.81	1720.01	1368.21	1686.18	1283.29	1239.16	797.2	872.101	1602.58	783.946	10.4049	9.80075	10.4747	10.2984	10.2972	9.33504	10.2661	10.3014	10.603	10.4508	10.5967	10.4515	NM_001100684	chr14:81818788-81818729	Sh3bp2	Rattus norvegicus SH3-domain binding protein 2 (Sh3bp2), mRNA [NM_001100684]	GO:0008150|GO:0003674|GO:0017124|GO:0005575	NM_001100684	Rn.212791	305450	SH3-domain binding protein 2
A_64_P124041	323.774	121.835	146.49	131.606	101.726	358.122	267.942	243.581	66.8352	66.1516	89.4496	114.215	8.20782	6.95832	7.21957	6.56239	6.6467	7.18598	8.04758	7.95357	6.69101	6.53502	6.52727	7.49602	XM_224795	chr16:31076289-31076348	Ddx60	PREDICTED: Rattus norvegicus DEAD (Asp-Glu-Ala-Asp) box polypeptide 60 (Ddx60), mRNA [XM_224795]	GO:0008026|GO:0016787|GO:0004386|GO:0003676|GO:0005524	XM_224795	Rn.223563	306409	DEAD (Asp-Glu-Ala-Asp) box polypeptide 60
A_64_P131122	120.095	109.375	106.793	90.8554	98.1648	135.039	115.461	123.276	48.4275	62.8132	132.81	54.9953	6.79543	6.79612	6.8109	6.03047	6.59195	6.00056	6.82558	6.96121	6.16312	6.459	7.11159	6.36866	XR_086302	chr7:114077494-114077553	RGD1563870	PREDICTED: Rattus norvegicus similar to CG3104-PA, isoform A (RGD1563870), miscRNA [XR_086302]		XR_086302	Rn.126189	500895	similar to CG3104-PA, isoform A
A_64_P021601	106.452	188.474	116.526	316.562	374.567	229.531	186.848	131.298	54.8149	45.5023	152.392	78.1648	6.62905	7.59246	6.91589	7.81716	8.46966	6.63398	7.52772	7.04967	6.37008	5.95992	7.31737	6.89906	NM_031737	chr14:9221609-9221668	Nkx6-1	Rattus norvegicus NK6 homeobox 1 (Nkx6-1), mRNA [NM_031737]	GO:0003700|GO:0006366|GO:0008283|GO:0048709|GO:0005634|GO:0030154|GO:0007224|GO:0071375|GO:0032024|GO:0022008|GO:0006355|GO:0042493|GO:0045686|GO:0007275|GO:0003323|GO:0045687|GO:0006351|GO:0043565|GO:0045666|GO:0071345|GO:0003682|GO:0031018|GO:0044424|GO:0021912|GO:0021913|GO:0035094	NM_031737	Rn.11387	65193	NK6 homeobox 1
A_44_P776423	11950.6	12575	16596.4	19092.9	7905.63	23209.6	8753.49	5663.28	4414.24	10414.1	10520.3	11089.5	13.1039	13.4983	13.6752	13.9723	12.7887	13.6717	12.9641	12.4448	13.1338	14.0618	13.113	14.3733	NM_001017386	chr1:246234753-246234694	Opalin	Rattus norvegicus oligodendrocytic myelin paranodal and inner loop protein (Opalin), mRNA [NM_001017386]	GO:0005794|GO:0016021	NM_001017386	Rn.25053	361757	oligodendrocytic myelin paranodal and inner loop protein
A_42_P772878	3209.64	3226.55	6217.11	4434.86	4217.83	6895.71	3278.98	3628.81	1705.42	1921.52	3480.04	1735.92	11.3369	11.5474	12.2665	11.7472	11.8941	11.6429	11.6041	11.795	11.7582	11.6279	11.6401	11.6483	NM_001011936	chr1:187804666-187804725	Bag3	Rattus norvegicus Bcl2-associated athanogene 3 (Bag3), mRNA [NM_001011936]	GO:0003674|GO:0043066|GO:0021510|GO:0007420|GO:0006915|GO:0006916|GO:0019717|GO:0005829	NM_001011936	Rn.46304	293524	Bcl2-associated athanogene 3
A_42_P736315	6985.87	1636.92	3524.16	2216.04	851.751	2240.88	3051.41	2540.89	1177.76	871.902	1449.48	2178.09	12.3913	10.6146	11.4617	10.6932	9.61398	9.78091	11.506	11.2969	11.204	10.4506	10.454	11.9881	NM_001108321	chr11:79434467-79434408	Rtp4	Rattus norvegicus receptor (chemosensory) transporter protein 4 (Rtp4), mRNA [NM_001108321]	GO:0005737|GO:0006612|GO:0004872|GO:0001580	NM_001108321	Rn.4244	360733	receptor (chemosensory) transporter protein 4
A_64_P041004	26689	24221.9	26461.4	20975.7	30601.5	23736.1	28640.9	25156.7	12615.2	13010.5	23328.4	10729.3	14.2418	14.4266	14.3549	14.1096	14.6925	13.7097	14.6511	14.5444	14.5708	14.3774	14.2438	14.3164	NM_001108599	chr3:146710212-146710153	Scand1	Rattus norvegicus SCAN domain-containing 1 (Scand1), mRNA [NM_001108599]	GO:0003713|GO:0005634	NM_001108599	Rn.1095	362252	SCAN domain-containing 1
A_42_P494276	851.086	802.238	876.544	1242.6	750.911	2926.89	928.002	645.208	327.048	529.195	737.349	495.053	9.54904	9.5899	9.58258	9.81571	9.43645	10.2091	9.80565	9.34693	9.24753	9.71661	9.53586	9.75801	NM_001109663	chr9:84974260-84974319	Armc9	Rattus norvegicus armadillo repeat containing 9 (Armc9), mRNA [NM_001109663]	GO:0005488	NM_001109663	Rn.27285	301579	armadillo repeat containing 9
A_64_P103615	121.076	77.9202	106.85	152.153	177.652	413.019	98.7807	104.32	34.7332	51.6567	134.512	42.9883	6.80689	6.31561	6.81219	6.76566	7.41505	7.36487	6.58853	6.70656	5.6162	6.16264	7.1313	5.9873	NM_001107179	chr13:48364507-48364566	Lmod1	Rattus norvegicus leiomodin 1 (smooth muscle) (Lmod1), mRNA [NM_001107179]	GO:0005737|GO:0005856|GO:0005523	NM_001107179	Rn.66554	304816	leiomodin 1 (smooth muscle)
A_44_P550697	351.316	282.056	363.708	450.29	337.161	1190.41	365.262	301.761	150.301	167.002	240.328	159.074	8.31544	8.16129	8.42705	8.29075	8.32256	8.79966	8.48099	8.26783	7.99608	7.95293	7.97337	7.99775	NM_001106400	chr2:4362609-4362550	Ankrd32	Rattus norvegicus ankyrin repeat domain 32 (Ankrd32), mRNA [NM_001106400]	GO:0005622|GO:0005813|GO:0005634	NM_001106400	Rn.99144	294601	ankyrin repeat domain 32
A_64_P045429	104.555	79.8845	56.8595	93.1336	70.0379	154.647	97.4536	84.2522	69.0358	73.0534	31.3514	74.3966	6.60564	6.34854	5.9644	6.06798	6.09285	6.16172	6.56544	6.40539	6.75171	6.69149	4.9544	6.82078		chr2:226281814-226281873
A_64_P075175	238.558	216.92	151.169	291.028	221.041	267.979	300.248	243.404	266.654	331.58	216.158	389.464	7.77966	7.78298	7.25592	7.68614	7.73613	6.81334	8.20096	7.95172	8.92961	9.02239	7.81222	9.39668	XM_002728984	chr20:38001260-38001319		Uncharacterized protein [Source:UniProtKB/TrEMBL;Acc:D3ZQF6] [ENSRNOT00000044322]		XM_002728984	Rn.225731
A_44_P472801	5488.3	2650.16	3196.59	3218.04	3341.57	3710.22	4318.84	3502.92	1771.18	1544.48	4360.09	1390.24	12.0596	11.2765	11.3332	11.2705	11.5494	10.577	11.9823	11.7434	11.8178	11.2983	11.9181	11.3194	NM_173121	chr13:61023996-61024055	Fam5c	Rattus norvegicus family with sequence similarity 5, member C (Fam5c), mRNA [NM_173121]	GO:0003674|GO:0005783|GO:0043025|GO:0005576|GO:0045786|GO:0030425|GO:0007399	NM_173121	Rn.64406	286901	family with sequence similarity 5, member C
A_42_P491486	6370.58	6951.17	7311.93	6252.5	5206.12	12909.1	3871.53	4820.55	1955.79	2897.94	5321.75	3367.79	12.2665	12.647	12.4983	12.2781	12.1792	12.7121	11.8181	12.2166	11.9585	12.2084	12.1958	12.6282	NM_022533	chr19:10775841-10775900	Pllp	Rattus norvegicus plasmolipin (Pllp), mRNA [NM_022533]	GO:0016020|GO:0043218|GO:0042552|GO:0009611|GO:0045121|GO:0016021|GO:0005216|GO:0006811	NM_022533	Rn.1721	64364	plasmolipin
A_43_P12736	93.555	118.506	105.07	132.819	113.982	407.382	87.5353	95.9277	53.9324	60.605	73.3849	57.5483	6.43231	6.91839	6.78657	6.57262	6.80923	7.34925	6.40715	6.58169	6.34072	6.39986	6.2353	6.43288	NM_033299	chr10:57435435-57435670	Pld2	Rattus norvegicus phospholipase D2 (Pld2), mRNA [NM_033299]	GO:0005515|GO:0014070|GO:0042542|GO:0005886|GO:0043434|GO:0005634|GO:0004630|GO:0031526|GO:0031175|GO:0007154|GO:0005080|GO:0001666|GO:0005794|GO:0030335|GO:0014068|GO:0006898|GO:0002031|GO:0030027|GO:0045785|GO:0043306|GO:0016042|GO:0042383|GO:0016787|GO:0070290|GO:0005901|GO:0048260|GO:0035091|GO:0009395	NM_033299	Rn.9798	25097	phospholipase D2
A_64_P158790	50193.8	36548.8	46264	39770.3	40728.5	39090	34233.7	32768.6	15879.9	20114	40405.8	14826.3	15.1773	15.0155	15.2008	15.0368	15.0935	14.5475	14.9009	14.9448	14.8893	14.9565	15.0332	14.7659		chr8:104889979-104889920
A_44_P229481	296.637	281.647	214.5	316.61	186.249	625.927	244.272	270.638	168.337	172.444	263.129	179.762	8.08946	8.15879	7.72993	7.81784	7.48533	7.90852	7.91123	8.10747	8.1814	7.99868	8.10335	8.1898	NM_001191077	chr2:180479490-180479549	Paqr6	Rattus norvegicus progestin and adipoQ receptor family member VI (Paqr6), mRNA [NM_001191077]	GO:0016021	NM_001191077	Rn.204669	681021	progestin and adipoQ receptor family member VI
A_42_P586141	299.658	369.279	329.848	382.577	406.612	2454.7	286.956	325.449	107.173	136.527	288.263	117.293	8.10223	8.53559	8.30545	8.06981	8.58178	9.94099	8.14295	8.37667	7.4583	7.64963	8.24335	7.54018	NM_017035	chr8:124023819-124023679	Plcd1	Rattus norvegicus phospholipase C, delta 1 (Plcd1), mRNA [NM_017035]	GO:0006629|GO:0005515|GO:0043434|GO:0005634|GO:0010044|GO:0005829|GO:0035556|GO:0005737|GO:0005543|GO:0051482|GO:0042127|GO:0060716|GO:0004871|GO:0031966|GO:0005509|GO:0005624|GO:0005546|GO:0010243|GO:0001525|GO:0034696|GO:0010701|GO:0016042|GO:0032794|GO:0051592|GO:0007186|GO:0016787|GO:0004435|GO:0055093|GO:0032962|GO:0045121	NM_017035	Rn.12324	24655	phospholipase C, delta 1
A_44_P142850	77.3773	71.9927	59.8202	70.0289	70.0936	99.0867	77.5502	53.9482	31.1103	31.8105	67.8324	35.6089	6.15364	6.19828	6.02598	5.6614	6.09402	5.62738	6.22262	5.76813	5.44283	5.4169	6.12156	5.68415	NM_001106975	chr10:10459940-10459999	Fam86a	Rattus norvegicus family with sequence similarity 86, member A (Fam86a), mRNA [NM_001106975]		NM_001106975	Rn.162030	302931	family with sequence similarity 86, member A
A_44_P1042504	284.973	195.647	229.486	228.605	178.452	207.983	190.705	165.111	83.2468	114.092	200.583	91.3784	8.02936	7.64098	7.81327	7.3358	7.42114	6.51706	7.55711	7.38989	7.05402	7.36881	7.69911	7.14159	NM_001044232	chr2:235683189-235683248	Rg9mtd2	Rattus norvegicus RNA (guanine-9-) methyltransferase domain containing 2 (Rg9mtd2), mRNA [NM_001044232]	GO:0008168|GO:0016740	NM_001044232	Rn.202719	295496	RNA (guanine-9-) methyltransferase domain containing 2
A_42_P476474	6010.5	4942.18	5335.31	4744.04	6200.08	10731.1	5981.52	4626.3	1956.03	1675.41	5884.64	1583.61	12.1792	12.1706	12.0442	11.8479	12.4358	12.406	12.4285	12.146	11.9587	11.4158	12.3423	11.5155	NM_001033926	chrX:141328888-141328947	Fhl1	Rattus norvegicus four and a half LIM domains 1 (Fhl1), transcript variant 1, mRNA [NM_001033926]	GO:0005737|GO:0005886|GO:0008270|GO:0007275|GO:0046872|GO:0030154	NM_001033926	Rn.54261	25177	four and a half LIM domains 1
A_44_P1042696	10999.9	8794.13	7056.26	7186.56	6704.14	12264.2	7586.57	8689.28	3961.27	4198.3	9411.49	3559.3	12.99	12.9952	12.4352	12.4858	12.5522	12.6329	12.7724	13.0453	12.9851	12.7623	12.9659	12.7121	NM_001106377	chr20:5773762-5773703	RGD1564450	Rattus norvegicus RGD1564450 (RGD1564450), mRNA [NM_001106377]		NM_001106377	Rn.12781	294291	RGD1564450
A_64_P132576	326.838	319.318	227.129	970.145	404.012	2018.55	284.212	228.93	240.894	757.239	282.064	3667.4	8.22265	8.343	7.80298	9.4499	8.57078	9.6197	8.12782	7.86734	8.77282	10.2532	8.21709	12.7453	NM_001012357	chr10:71646043-71645984	Ccl9	Rattus norvegicus chemokine (C-C motif) ligand 9 (Ccl9), mRNA [NM_001012357]	GO:0008009|GO:0006955|GO:0005576|GO:0005615	NM_001012357	Rn.145427	360579	chemokine (C-C motif) ligand 9
A_42_P652357	35219.8	35987.7	40093.6	30062	29011.5	27097.4	28383.8	28469.3	12757.3	20717.9	31282	16380.2	14.6425	14.9968	14.974	14.6397	14.602	13.9196	14.637	14.7128	14.5838	15.0043	14.6478	14.9061	NM_021868	chr1:204865918-204865859	Cttn	Rattus norvegicus cortactin (Cttn), mRNA [NM_021868]	GO:0005515|GO:0005737|GO:0007420|GO:0070064|GO:0005938|GO:0001726|GO:0030027|GO:0006898	NM_021868	Rn.107869	60465	cortactin
A_64_P140634	3731.75	3572.24	3081.48	5856.22	2537.31	13514.6	3766.85	3762.72	2848.39	2853.14	3058.94	2493.53	11.5454	11.7079	11.2807	12.1675	11.1697	12.7866	11.7798	11.8513	12.5014	12.1874	11.4683	12.1884		chr2:009722515-009722574
A_64_P009032	40811.6	45838.2	43016.9	39783.9	35252.2	30494.3	32846.9	36590.1	21575.7	33073	30137.8	24440.5	14.8771	15.3555	15.0863	15.0378	14.8827	14.1096	14.8377	15.0916	15.2461	15.6233	14.5909	15.4272	NM_001105801	chr10:57549913-57549854	Camta2	Rattus norvegicus calmodulin binding transcription activator 2 (Camta2), mRNA [NM_001105801]	GO:0005516|GO:0006355|GO:0042826|GO:0006357|GO:0045944|GO:0003682|GO:0014898|GO:0005634|GO:0008134	NM_001105801	Rn.13745	287462	calmodulin binding transcription activator 2
A_42_P764792	355.871	401.005	481.738	674.739	414.287	1559.04	468.56	365.717	191.124	221.729	339.176	214.319	8.33234	8.64848	8.78312	8.90227	8.60709	9.2104	8.8423	8.5503	8.39203	8.38904	8.46308	8.48177	NM_001014036	chr2:127923003-127923062	Larp1b	Rattus norvegicus La ribonucleoprotein domain family, member 1B (Larp1b), mRNA [NM_001014036]		NM_001014036	Rn.7988	310348	La ribonucleoprotein domain family, member 1B
A_64_P029278	488.973	411.741	302.014	655.433	499.507	1652.59	460.487	418.802	366.916	196.93	377.357	308.954	8.78348	8.68176	8.18455	8.86117	8.86968	9.29832	8.82103	8.74704	9.44091	8.2038	8.6096	9.03021	NM_001108687	chr5:153321121-153321062	Man1c1	Rattus norvegicus mannosidase, alpha, class 1C, member 1 (Man1c1), mRNA [NM_001108687]	GO:0016020|GO:0005509|GO:0004571	NM_001108687	Rn.29300	362625	mannosidase, alpha, class 1C, member 1
A_43_P12266	73.332	58.1239	55.5105	64.7031	61.8004	218.918	57.7809	259.672	50.3335	36.8319	74.7708	49.3966	6.07711	5.89595	5.93576	5.55057	5.91256	6.57393	5.78369	8.04659	6.22262	5.64108	6.26174	6.2017	NM_022622	chr9:70120243-70120184	Bard1	Rattus norvegicus BRCA1 associated RING domain 1 (Bard1), mRNA [NM_022622]	GO:0085020|GO:0043066|GO:0004842|GO:0043065|GO:0046982|GO:0003723|GO:0016874|GO:0005634|GO:0007283|GO:0031436|GO:0046872|GO:0042803|GO:0005622|GO:0070531|GO:0046826|GO:0003674|GO:0042325|GO:0005737|GO:0006281|GO:0008270	NM_022622	Rn.48735	64557	BRCA1 associated RING domain 1
A_64_P163837	166.736	175.022	133.163	228.195	166.276	571.758	156.99	242.135	104.531	107.814	119.013	85.7966	7.26891	7.48444	7.0979	7.33331	7.33034	7.78466	7.2815	7.94603	7.41535	7.27605	6.94448	7.04552	NM_001013149	chr1:140158033-140157974	Mesdc1	Rattus norvegicus mesoderm development candidate 1 (Mesdc1), mRNA [NM_001013149]		NM_001013149	Rn.162446	308795	mesoderm development candidate 1
A_64_P137168	11778.2	9019.04	12195.8	11230.6	9202.72	15283.1	9835.95	7596.33	3376.76	5917.74	9872.69	4415.45	13.0846	13.0299	13.1981	13.1726	12.9952	12.9982	13.1278	12.8487	12.7514	13.2609	13.0299	13.0335	NM_053912	chr12:11169482-11169423	Cyth3	Rattus norvegicus cytohesin 3 (Cyth3), mRNA [NM_053912]	GO:0005622|GO:0005086|GO:0005737|GO:0005886|GO:0005547|GO:0032012|GO:0030155|GO:0001726|GO:0045785	NM_053912	Rn.10673	116693	cytohesin 3
A_42_P830598	1342.51	833.669	1306.54	1811.92	869.804	1577	930.801	927.858	426.101	573.557	975.711	432.242	10.1567	9.64992	10.1187	10.3789	9.6387	9.22654	9.80883	9.87165	9.66663	9.84631	9.9229	9.55092	XM_001063895		LOC682967	PREDICTED: Rattus norvegicus similar to Protein disulfide-isomerase TXNDC10 precursor (Thioredoxin domain-containing protein 10) (LOC682967), mRNA [XM_001063895]		XM_001063895		682967	similar to Protein disulfide-isomerase TXNDC10 precursor (Thioredoxin domain-containing protein 10)
A_42_P525886	883.428	303.824	103.946	270.106	398.462	606.263	445.627	141.228	58.7963	158.048	170.929	183.911	9.59276	8.27283	6.77402	7.57948	8.54934	7.86922	8.77239	7.16339	6.47969	7.86708	7.48218	8.22489	NM_001105716	chr8:58320823-58325131	Crabp1	Rattus norvegicus cellular retinoic acid binding protein 1 (Crabp1), mRNA [NM_001105716]	GO:0005215|GO:0005737|GO:0016918|GO:0019841|GO:0008289	NM_001105716	Rn.3207	25061	cellular retinoic acid binding protein 1
A_42_P836392	11933	8401.18	12594.6	10379.5	8784.4	14615.1	9180.05	8235.07	4231.55	3764.96	11713.1	4216.97	13.1009	12.9269	13.2504	13.0438	12.9344	12.9178	13.0374	12.9653	13.08	12.5885	13.2675	12.953	NM_134383	chr2:227054046-227054105	Elovl6	Rattus norvegicus ELOVL family member 6, elongation of long chain fatty acids (yeast) (Elovl6), mRNA [NM_134383]	GO:0016747|GO:0005783|GO:0019367|GO:0030497|GO:0030176|GO:0009922|GO:0016020|GO:0042759|GO:0005789|GO:0019432|GO:0034625|GO:0016021|GO:0016740	NM_134383	Rn.46942	171402	ELOVL family member 6, elongation of long chain fatty acids (yeast)
A_44_P146783	50.2004	44.7595	42.1976	47.2627	41.4904	73.9664	40.4482	108.397	28.3052	37.4639	48.7686	38.8755	5.52925	5.51757	5.60078	5.0932	5.31575	5.29537	5.20677	6.76709	5.29598	5.66785	5.62427	5.8213	NM_001001366	chr7:7205918-7205859	Olr1029	Rattus norvegicus olfactory receptor 1029 (Olr1029), mRNA [NM_001001366]	GO:0050911|GO:0004984|GO:0007186|GO:0004930|GO:0004872|GO:0016021	NM_001001366	Rn.143358	288850	olfactory receptor 1029
A_44_P294675	212.252	123.666	108.241	1331.61	66.2687	786.905	256.15	303.976	41.8333	20.3019	35.4848	63.9839	7.60802	6.98135	6.82704	9.92336	6.01418	8.22133	7.98643	8.27523	5.9237	4.74343	5.13682	6.59195	NM_053687	chr10:71300407-71300466	Slfn3	Rattus norvegicus schlafen 3 (Slfn3), mRNA [NM_053687]	GO:0008285|GO:0005524	NM_053687	Rn.80831	114247	schlafen 3
A_64_P077603	110.09	103.018	135.856	257.449	117.842	462.809	109.885	196.682	48.3515	73.0526	92.8553	59.8458	6.68106	6.70533	7.12352	7.50939	6.85376	7.49794	6.75309	7.63327	6.15935	6.69132	6.57413	6.49452		chr18:63028053-63027994		Uncharacterized protein [Source:UniProtKB/TrEMBL;Acc:F1M071] [ENSRNOT00000037503]
A_42_P648800	184.605	345.78	480.04	545.741	226.651	598.316	176.771	110.9	72.0111	210.553	113.769	173.15	7.41225	8.44948	8.77852	8.57713	7.77399	7.85239	7.44534	6.79843	6.82006	8.30397	6.88127	8.13573	AA998304	chr9:058067696-058067755		UI-R-C0-hz-h-08-0-UI.s1 UI-R-C0 Rattus norvegicus cDNA clone UI-R-C0-hz-h-08-0-UI 3', mRNA sequence [AA998304]			Rn.165485
A_64_P143186	73.2418	59.2654	68.193	73.9423	58.9965	127.145	62.8841	63.6508	49.2344	50.7192	59.2265	51.044	6.07499	5.92344	6.20235	5.74995	5.85075	5.9237	5.90639	5.99746	6.18942	6.13105	5.91572	6.24854		chr1:015204409-015204350
A_42_P622681	7779.11	3668.73	4617.05	3546.45	4524.36	11504	5384.59	3888.82	1343.91	1802.27	6760.42	1265.45	12.5301	11.749	11.8462	11.4198	11.9926	12.5265	12.2853	11.9003	11.3913	11.5304	12.5248	11.1664	NM_001030020	chr6:50235152-50235093	Prkar2b	Rattus norvegicus protein kinase, cAMP dependent regulatory, type II beta (Prkar2b), mRNA [NM_001030020]	GO:0034236|GO:0045859|GO:0048471|GO:0005886|GO:0008603|GO:0005743|GO:0005829|GO:0005737|GO:0030552|GO:0000166|GO:0071377|GO:0016301|GO:0006631|GO:0007612|GO:0034199|GO:0031625|GO:0005952|GO:0005813|GO:0000267|GO:0019904|GO:0005624|GO:0005625|GO:0005626|GO:0007165|GO:0042325|GO:0050790|GO:0045121	NM_001030020	Rn.4075	24679	protein kinase, cAMP dependent regulatory, type II beta
A_42_P506076	39563.6	25653.4	32593.6	23210.7	26702.4	44192.5	28423.1	29316.7	12798.2	14081.4	33045.1	12500	14.8267	14.5203	14.6564	14.2651	14.4825	14.7535	14.6412	14.7681	14.5909	14.4831	14.7433	14.5265	NM_019253	chr1:97629346-97629287	Ptpn5	Rattus norvegicus protein tyrosine phosphatase, non-receptor type 5 (Ptpn5), mRNA [NM_019253]	GO:0006470|GO:0016787|GO:0001784|GO:0004725	NM_019253	Rn.10618	29644	protein tyrosine phosphatase, non-receptor type 5
A_64_P158975	194.522	142.98	157.639	337.673	128.588	178.759	137.984	183.31	88.4952	116.99	134.88	94.4375	7.48444	7.18435	7.3161	7.90793	6.97778	6.32839	7.09146	7.53963	7.14703	7.40819	7.13613	7.19442	NM_001109536	chr2:156095594-156095653	Ptx3	Rattus norvegicus pentraxin 3, long (Ptx3), mRNA [NM_001109536]	GO:0050766|GO:0001872|GO:0001878|GO:0008228|GO:0045429	NM_001109536	Rn.218702	689388	pentraxin 3, long
A_42_P655425	1127.75	833.401	1062.54	976.389	815.827	1723.94	872.698	787.131	342.447	443.475	1026.62	364.62	9.92237	9.64903	9.84554	9.46028	9.54712	9.36073	9.71927	9.64092	9.32521	9.45635	9.99323	9.2966	NM_001106406	chr2:35136843-35136784	Ppwd1	Rattus norvegicus peptidylprolyl isomerase domain and WD repeat containing 1 (Ppwd1), mRNA [NM_001106406]	GO:0006457|GO:0003755|GO:0005634|GO:0071013|GO:0016853	NM_001106406	Rn.144258	294711	peptidylprolyl isomerase domain and WD repeat containing 1
A_44_P408520	192.008	137.111	131.489	210.603	167.173	690.738	239.841	151.045	106.549	67.5108	178.035	70.6848	7.46782	7.12174	7.07788	7.21366	7.3358	8.04977	7.88443	7.25825	7.4496	6.56897	7.54385	6.74668	NM_031569	chr3:170874575-170874634	Oprl1	Rattus norvegicus opiate receptor-like 1 (Oprl1), mRNA [NM_031569]	GO:0007186|GO:0005886|GO:0004930|GO:0004872|GO:0016021|GO:0007204|GO:0015051	NM_031569	Rn.9762	29256	opiate receptor-like 1
A_64_P031259	163.331	166.689	125.63	252.538	169.877	585.969	161.327	229.112	144.187	144.185	133.377	127.572	7.23983	7.40655	7.01662	7.48053	7.3578	7.81682	7.32238	7.86891	7.9357	7.73153	7.12093	7.67132	NM_001002022	chr10:31046709-31046768	Clint1	Rattus norvegicus clathrin interactor 1 (Clint1), mRNA [NM_001002022]	GO:0005794|GO:0030276|GO:0030136|GO:0048268	NM_001002022	Rn.101845	360515	clathrin interactor 1
A_43_P10227	14332.1	11934.4	14903	19332.9	11167.9	11176.7	11520.1	9624.27	5740.64	8892.96	11384.8	6401.12	13.3627	13.4162	13.5005	13.9926	13.2628	12.48	13.3598	13.1992	13.4803	13.8514	13.231	13.572	NM_024397	chr17:96574712-96574653	Abi1	Rattus norvegicus abl-interactor 1 (Abi1), mRNA [NM_024397]	GO:0030054|GO:0009987|GO:0061098|GO:0001756|GO:0045202|GO:0006928|GO:0005634|GO:0018108|GO:0030175|GO:0030027|GO:0030426|GO:0005622|GO:0005737|GO:0030296|GO:0005856|GO:0019717|GO:0031252	NM_024397	Rn.43675	79249	abl-interactor 1
A_42_P542744	7499.67	6334.32	7200.49	5552.96	7776.16	6007.12	6534.86	5520.68	2684.15	2630.92	7751.75	2480.26	12.4828	12.5106	12.4696	12.0795	12.7583	11.4129	12.5568	12.4087	12.4178	12.0795	12.7081	12.1836	NM_001107544	chr1:163497399-163497340	Dchs1	Rattus norvegicus dachsous 1 (Drosophila) (Dchs1), mRNA [NM_001107544]	GO:0005886|GO:0005509|GO:0016021|GO:0007155|GO:0007156	NM_001107544	Rn.15768	308912	dachsous 1 (Drosophila)
A_64_P052387	127.511	146.045	98.7147	268.331	79.4364	88.9845	95.9664	98.4586	54.9693	90.2903	112.342	66.5099	6.88098	7.21553	6.70686	7.57134	6.27328	5.49914	6.54315	6.62002	6.37522	7.0014	6.85997	6.65004		chr13:100236325-100236266
A_64_P064823	352.742	303.583	343.802	358.266	360.87	512.309	375.831	377.958	165.81	204.531	315.545	157.808	8.32232	8.27214	8.35451	7.99191	8.41602	7.63724	8.53145	8.58891	8.15741	8.26393	8.37442	7.98486		chr14:82552395-82552336		probable histone-lysine N-methyltransferase NSD2 [Source:RefSeq peptide;Acc:NP_001178481] [ENSRNOT00000050238]
A_42_P730292	2481.52	2157.58	2661.08	3891.35	2381.73	7695.95	2466.33	2078.89	1247.17	1853.28	2017.86	1622.52	10.9993	10.9959	11.0902	11.5556	11.0808	11.8321	11.193	11.0141	11.291	11.5721	10.9195	11.5522	NM_001004244	chr7:137266500-137266441	RGD1303127	Rattus norvegicus similar to hypothetical protein FLJ20436 (RGD1303127), mRNA [NM_001004244]		NM_001004244	Rn.884	300206	similar to hypothetical protein FLJ20436
A_64_P052878	350.402	410.435	407.09	752.949	479.415	1438.44	491.514	337.739	290.221	312.248	296.931	311.573	8.3119	8.67854	8.56311	9.06441	8.81818	9.08154	8.92047	8.42979	9.05895	8.9273	8.2897	9.04428		chr13:082058162-082058221
A_64_P157171	2448.26	1779.57	1805.06	3021.17	1617.67	1960.39	2261.03	2362.81	1848.37	2072.61	2153.93	1736.53	10.9807	10.7276	10.5744	11.1756	10.5322	9.56901	11.0721	11.1955	11.8814	11.7414	11.0025	11.6488	XM_001063008	chr17:13950684-13950743	LOC685249	PREDICTED: Rattus norvegicus hypothetical protein LOC685249 (LOC685249), mRNA [XM_001063008]		XM_001063008	Rn.201713	685249	hypothetical protein LOC685249
A_42_P726392	1851.29	1535.98	1763.04	1859.02	1747.86	2165.18	1644.94	1484.63	721.069	781.293	1542.58	692.734	10.5995	10.5342	10.5416	10.423	10.6498	9.73213	10.6219	10.5519	10.4547	10.2963	10.544	10.2498	NM_001106353	chr1:249196390-249196449	Erlin1	Rattus norvegicus ER lipid raft associated 1 (Erlin1), mRNA [NM_001106353]	GO:0005783|GO:0005789|GO:0030433	NM_001106353	Rn.36741	293939	ER lipid raft associated 1
A_64_P015727	5953.16	4285.57	6173.61	5287.24	3767.04	5315.2	5112.19	2914.82	1735.6	2411.16	5410.3	1889.15	12.1706	11.9689	12.2553	12.0087	11.7249	11.1908	12.2139	11.4967	11.7887	11.9558	12.2161	11.7743	FQ218047	chr3:57135661-57135602	Lnp	Rattus norvegicus TL0ACA10YF12 mRNA sequence. [FQ218047]	GO:0008150|GO:0003674|GO:0007596|GO:0035115|GO:0005575|GO:0042733		Rn.50581	362151	limb and neural patterns
A_44_P897023	1057.14	863.494	1441.49	1414.35	879.031	1403.15	857.521	751.357	351.741	525.299	749.457	406.308	9.84554	9.70836	10.2498	10.0201	9.65522	9.04399	9.69879	9.56939	9.36744	9.70582	9.56901	9.45774	NM_001008364	chr18:48869962-48870021	Snx24	Rattus norvegicus sorting nexin 24 (Snx24), mRNA [NM_001008364]	GO:0007154|GO:0016020|GO:0031410|GO:0035091|GO:0015031|GO:0030659|GO:0008289	NM_001008364	Rn.204247	361328	sorting nexin 24
A_44_P104776	73.2955	73.3083	63.8236	81.9711	63.2748	122.895	60.8664	64.4773	48.001	52.8461	65.8818	49.2434	6.07676	6.22452	6.11312	5.89261	5.94709	5.88249	5.85506	6.01983	6.14901	6.19927	6.07519	6.1954	NM_001001425	chr20:1445925-1445866	Olr1743	Rattus norvegicus olfactory receptor 1743 (Olr1743), mRNA [NM_001001425]	GO:0050911|GO:0004984|GO:0007186|GO:0004872|GO:0016021	NM_001001425	Rn.142661	294197	olfactory receptor 1743
A_64_P140776	8142.13	7482.89	7710.84	6078.72	6228.72	9165.21	5758.42	5550.56	2530.1	3547.52	6969.38	2913.2	12.5897	12.7594	12.5734	12.2325	12.4433	12.1234	12.3752	12.4168	12.3233	12.5023	12.5575	12.409	NM_001114502	chr1:185829053-185829112	Ccdc101	Rattus norvegicus coiled-coil domain containing 101 (Ccdc101), mRNA [NM_001114502]	GO:0006355|GO:0043966|GO:0005671|GO:0005634|GO:0035064|GO:0070461|GO:0016568	NM_001114502	Rn.34983	293488	coiled-coil domain containing 101
A_42_P662683	19596.6	18857.2	18594.7	20516.4	23364.9	31293.6	17774.8	14259.2	6322.39	7863.11	18835.3	7610.37	13.8135	14.0635	13.829	14.0726	14.2927	14.1559	13.988	13.7436	13.621	13.6651	13.9255	13.8391	NM_001108855	chr13:44780482-44780541	Slc41a1	Rattus norvegicus solute carrier family 41, member 1 (Slc41a1), mRNA [NM_001108855]		NM_001108855	Rn.198470	363985	solute carrier family 41, member 1
A_44_P308687	181.066	139.538	157.55	250.724	159.45	873.587	172.559	136.527	76.7026	102.895	86.8637	91.8423	7.38453	7.14796	7.31534	7.47231	7.26989	8.36908	7.41349	7.10554	6.9207	7.20528	6.48616	7.14931	NM_181389	chr5:19861432-19860986	Nsmaf	Rattus norvegicus neutral sphingomyelinase (N-SMase) activation associated factor (Nsmaf), mRNA [NM_181389]	GO:0016230|GO:0006917	NM_181389	Rn.32919	353233	neutral sphingomyelinase (N-SMase) activation associated factor
A_42_P705255	155.48	128.234	124.53	137.064	147.561	315.486	131.047	138.514	73.0689	70.206	139.184	67.6251	7.1672	7.0313	7.00493	6.6161	7.16078	7.01078	7.01601	7.13007	6.84103	6.62419	7.18435	6.67625	NM_078622	chr11:70133633-70133574	Pcyt1a	Rattus norvegicus phosphate cytidylyltransferase 1, choline, alpha (Pcyt1a), mRNA [NM_078622]	GO:0009058|GO:0016779|GO:0008654|GO:0005829|GO:0008289|GO:0042587|GO:0005737|GO:0016020|GO:0009628|GO:0005789|GO:0004105|GO:0006657|GO:0016740|GO:0019898|GO:0006656	NM_078622	Rn.81192	140544	phosphate cytidylyltransferase 1, choline, alpha
A_44_P142472	10611.6	9718.15	11306.9	8626.38	9574.73	13951	7939.49	8584.49	3935.73	6467.26	8838.36	4635.24	12.9442	13.1428	13.092	12.7556	13.0438	12.844	12.828	13.028	12.9773	13.383	12.8856	13.1027	NM_001106072	chr16:19189653-19189712	Mpv17l2	Rattus norvegicus MPV17 mitochondrial membrane protein-like 2 (Mpv17l2), nuclear gene encoding mitochondrial protein, mRNA [NM_001106072]	GO:0005739|GO:0016021	NM_001106072	Rn.160899	290645	MPV17 mitochondrial membrane protein-like 2
A_64_P015946	1151.17	1048.24	903.837	1165.02	1094.49	2860.23	1078.76	970.744	657.743	696.95	878.146	614.291	9.94973	9.98099	9.62444	9.72106	9.97146	10.1761	10.0088	9.93943	10.3212	10.1295	9.78749	10.0785	NM_001009720	chr10:106955822-106955763	Srsf2	Rattus norvegicus serine/arginine-rich splicing factor 2 (Srsf2), mRNA [NM_001009720]	GO:0008380|GO:0006397|GO:0016607|GO:0000166|GO:0016605|GO:0003723|GO:0005681|GO:0005634|GO:0003676	NM_001009720	Rn.136644	494445	serine/arginine-rich splicing factor 2
A_42_P705302	8168.08	7564.48	9373.49	11002	6450.37	16772.8	7047.9	7146.07	3590.51	5016.1	7178.86	4338.72	12.5936	12.7745	12.8477	13.1392	12.492	13.1622	12.6744	12.7708	12.8386	13.0236	12.6041	13.0025	NM_001107361	chr17:71932166-71932107	Larp5	Rattus norvegicus La ribonucleoprotein domain family, member 5 (Larp5), mRNA [NM_001107361]	GO:0003676	NM_001107361	Rn.11463	307070	La ribonucleoprotein domain family, member 5
A_42_P815485	12598.4	9047.95	11286.4	10631.4	8984.58	14696.8	9971.52	8945.02	4241.01	5191.55	10976.9	4557.67	13.1726	13.0327	13.0883	13.0839	12.9666	12.9285	13.1488	13.0812	13.0826	13.0732	13.1784	13.0807	NM_001013908	chr2:35069443-35069384	RGD1306583	Rattus norvegicus similar to RIKEN cDNA 2410002O22 gene (RGD1306583), mRNA [NM_001013908]		NM_001013908	Rn.15285	294709	similar to RIKEN cDNA 2410002O22 gene
A_42_P526728	3022.86	2829.51	2952.02	2123.12	2559.29	6078.55	2391.82	2324.22	852.279	961.523	2632.98	828.28	11.2599	11.3656	11.2325	10.6191	11.1807	11.4389	11.15	11.169	10.6984	10.602	11.2612	10.5318	XM_235942	chr8:22542502-22542561	Bbs9	Uncharacterized protein [Source:UniProtKB/TrEMBL;Acc:F1M285] [ENSRNOT00000060758]	GO:0034464|GO:0005737|GO:0005886|GO:0005730|GO:0045444|GO:0005634	XM_235942	Rn.92828	315484	Bardet-Biedl syndrome 9
A_42_P692317	999.741	927.995	960.667	964.198	936.102	1967.88	1042.37	811.509	442.498	544.465	1094.66	480.084	9.76308	9.80829	9.69832	9.44148	9.74557	9.57788	9.96665	9.68611	9.72106	9.76495	10.0797	9.71044	NM_001107565	chr1:205348877-205348936	Oraov1	Rattus norvegicus oral cancer overexpressed 1 (Oraov1), mRNA [NM_001107565]	GO:0008150|GO:0003674|GO:0005575	NM_001107565	Rn.15258	309136	oral cancer overexpressed 1
A_42_P589570	338.624	404.769	476.223	409.132	387.35	1432.94	360.684	254.801	95.0055	143.553	324.924	140.913	8.26196	8.66036	8.76811	8.16347	8.51452	9.07468	8.46571	8.01574	7.26538	7.72634	8.40919	7.81656	NM_001014105	chrX:100965184-100965243	Apool	Rattus norvegicus apolipoprotein O-like (Apool), mRNA [NM_001014105]	GO:0005739|GO:0005743	NM_001014105	Rn.106347	317191	apolipoprotein O-like
A_64_P012384	112.348	147.423	91.7273	147.822	138.042	477.949	127.09	121.945	98.7445	80.4743	70.3584	98.0775	6.70819	7.2266	6.61294	6.72227	7.07034	7.53963	6.96808	6.94841	7.32739	6.8342	6.17178	7.25251	NM_001039338	chr3:67899001-67898942	Zdhhc5	Rattus norvegicus zinc finger, DHHC-type containing 5 (Zdhhc5), mRNA [NM_001039338]	GO:0008270|GO:0046872	NM_001039338	Rn.4240	362156	zinc finger, DHHC-type containing 5
A_64_P088612	6132.08	4808.22	6383.1	5439.02	4714.48	10410.5	5456.42	4389.97	1901.79	2437.63	5477.3	2129.89	12.2109	12.142	12.3027	12.0418	12.0471	12.3496	12.308	12.0708	11.9168	11.9747	12.2428	11.9593	NM_053871	chr6:75493781-75493840	Srp54a	Rattus norvegicus signal recognition particle 54a (Srp54a), mRNA [NM_053871]	GO:0005786|GO:0042493|GO:0030942|GO:0006614|GO:0008312|GO:0003924|GO:0005730|GO:0005634|GO:0005525|GO:0045047|GO:0006184|GO:0003674|GO:0008150|GO:0005737|GO:0016607|GO:0000166|GO:0008144|GO:0043021|GO:0019003	NM_053871	Rn.24880	116650	signal recognition particle 54a
A_42_P668072	218.523	247.484	341.326	556.202	201.81	965.533	178.006	237.698	157.322	243.793	171.15	213.197	7.64927	7.97687	8.34431	8.61262	7.60589	8.51189	7.45686	7.91986	8.07645	8.54643	7.48582	8.46966	NM_013130	chr19:30408281-30408340	Smad1	Rattus norvegicus SMAD family member 1 (Smad1), mRNA [NM_013130]	GO:0005515|GO:0003700|GO:0008285|GO:0045597|GO:0005637|GO:0001710|GO:0005634|GO:0042802|GO:0005829|GO:0005622|GO:0009880|GO:0005737|GO:0000165|GO:0045944|GO:0007179|GO:0005667|GO:0006355|GO:0019901|GO:0006357|GO:0001822|GO:0007276|GO:0042493|GO:0070410|GO:0002051|GO:0070411|GO:0010243|GO:0042592|GO:0030509|GO:0045768|GO:0000979|GO:0006351|GO:0045669|GO:0010628|GO:0007183|GO:0071407|GO:0050775|GO:…	NM_013130	Rn.10635	25671	SMAD family member 1
A_44_P624451	99.5723	68.3598	104.49	102.443	140.493	177.761	82.0326	90.1008	41.3008	46.4333	67.2512	50.5866	6.52607	6.12381	6.77887	6.20585	7.09219	6.32178	6.31257	6.49689	5.90222	5.9897	6.10866	6.23491	NM_001134605	chr16:8339019-8339078	RGD1561145	Rattus norvegicus similar to novel protein (RGD1561145), mRNA [NM_001134605]		NM_001134605	Rn.48445	498580	similar to novel protein
A_64_P118502	259.056	302.182	359.492	508.75	354.554	595.74	367.117	262.216	178.539	260.277	247.716	193.829	7.89537	8.26523	8.41468	8.46966	8.38935	7.84551	8.49066	8.06258	8.27768	8.64987	8.01898	8.3119		chr2:073933198-073933139
A_43_P15761	139.133	134.013	136.138	249.575	143.008	211.566	136.492	116.525	106.66	127.673	114.586	105.326	6.99606	7.09102	7.12464	7.46696	7.11736	6.54123	7.07911	6.87651	7.45059	7.53928	6.89327	7.36905	NM_031608		Gria1	Rattus norvegicus glutamate receptor, ionotropic, AMPA 1 (Gria1), mRNA [NM_031608]	GO:0005515|GO:0014070|GO:0005215|GO:0046685|GO:0008328|GO:0030054|GO:0031594|GO:0031267|GO:0045202|GO:0031698|GO:0042995|GO:0042220|GO:0019228|GO:0042803|GO:0031623|GO:0071359|GO:0048167|GO:0060992|GO:0045211|GO:0051602|GO:0043025|GO:0051018|GO:0019717|GO:0032355|GO:0031681|GO:0007616|GO:0019901|GO:0008179|GO:0019904|GO:0050804|GO:0014069|GO:0009636|GO:0030165|GO:0060076|GO:0045838|GO:0043234|GO:…	NM_031608	Rn.29971	50592	glutamate receptor, ionotropic, AMPA 1
A_42_P667696	1937.15	2276.26	1786.12	2149.89	1239.88	10036.2	1428.73	1350.73	880.808	1537.67	1671.89	1163.82	10.668	11.0671	10.5635	10.6374	10.1571	12.2905	10.4183	10.4098	10.7481	11.2902	10.6557	11.0287	NM_001191800	chr8:115883041-115883100	Dclk3	Rattus norvegicus doublecortin-like kinase 3 (Dclk3), mRNA [NM_001191800]	GO:0035556|GO:0000166|GO:0004674|GO:0005524	NM_001191800	Rn.93158	316023	doublecortin-like kinase 3
A_44_P899121	6015.28	4312.67	6155.9	4859.51	4108.91	5492.92	4328.43	3879.14	1808.01	2070.78	5122.49	1964.15	12.1797	11.981	12.2509	11.8864	11.8573	11.2556	11.9858	11.8966	11.8479	11.7402	12.1451	11.8379	NM_001079941	chr3:7552182-7552123	Gtf3c5	Rattus norvegicus general transcription factor IIIC, polypeptide 5 (Gtf3c5), mRNA [NM_001079941]	GO:0000127	NM_001079941	Rn.95230	362095	general transcription factor IIIC, polypeptide 5
A_42_P642757	5933.02	5486.02	6829.07	5529.88	5091.59	7208.31	4442.6	4221.98	1977.98	2758.72	5456.54	2528.73	12.164	12.3035	12.3857	12.0722	12.1506	11.7197	12.022	12.0144	11.9768	12.1442	12.2307	12.2109	NM_031235	chr19:57603024-57603083	Pard3	Rattus norvegicus par-3 (partitioning defective 3) homolog (C. elegans) (Pard3), mRNA [NM_031235]	GO:0090162|GO:0008289|GO:0005737|GO:0005913|GO:0070830|GO:0005912|GO:0005911|GO:0006612|GO:0005080|GO:0043025|GO:0005856|GO:0005938|GO:0043220|GO:0019903|GO:0005819|GO:0005547|GO:0005546|GO:0045177|GO:0032266|GO:0044295|GO:0012505|GO:0045197|GO:0043234|GO:0007049|GO:0016020|GO:0043219|GO:0005923|GO:0060341|GO:0051301	NM_031235	Rn.31803	81918	par-3 (partitioning defective 3) homolog (C. elegans)
A_64_P066694	45.4255	38.1004	40.5986	117.698	62.238	323.001	65.6119	228.583	30.5485	43.0537	37.072	35.72	5.38924	5.2827	5.55504	6.40185	5.92142	7.04162	5.97901	7.86252	5.4083	5.87565	5.20128	5.68805	NM_001033898	chr4:56252200-56252259	Calu	Rattus norvegicus calumenin (Calu), transcript variant 2, mRNA [NM_001033898]	GO:0004857|GO:0042470|GO:0014070|GO:0005792|GO:0014012|GO:0005509|GO:0033018|GO:0005788|GO:0005576|GO:0019899|GO:0043086	NM_001033898	Rn.1841	64366	calumenin
A_42_P591944	164.993	118.652	101.604	147.628	121.951	183.247	144.888	148.991	83.8076	94.1118	147.757	81.1517	7.25397	6.92049	6.74225	6.7194	6.89973	6.36286	7.15795	7.23983	7.06898	7.06956	7.2783	6.95893	NM_172093	chr1:161641491-161641432	Hbg1	Rattus norvegicus hemoglobin, gamma A (Hbg1), mRNA [NM_172093]	GO:0005833|GO:0000122|GO:0051291|GO:0031721|GO:0020037	NM_172093	Rn.203045	94164	hemoglobin, gamma A
A_44_P115293	147.899	256.551	280.834	364.448	358.069	645.483	220.757	207.07	110.779	44.8313	142.626	73.3333	7.09866	8.02345	8.09082	8.0127	8.40498	7.94547	7.76493	7.71614	7.50893	5.94068	7.22759	6.80453	NM_001108294	chr10:85622094-85622153	Copz2	Rattus norvegicus coatomer protein complex, subunit zeta 2 (Copz2), mRNA [NM_001108294]	GO:0030126|GO:0006810	NM_001108294	Rn.4257	360611	coatomer protein complex, subunit zeta 2
A_44_P194531	228.534	215.392	230.367	536.657	226.133	1010.44	230.71	229.453	142.833	134.565	171.935	155.45	7.71386	7.77219	7.81784	8.54886	7.76879	8.57675	7.82887	7.87139	7.91947	7.6239	7.49297	7.96098	NM_001007742	chr3:4189201-4188958	Ubac1	Rattus norvegicus UBA domain containing 1 (Ubac1), mRNA [NM_001007742]	GO:0005737|GO:0005794|GO:0005886	NM_001007742	Rn.6512	362087	UBA domain containing 1
A_43_P20016	106.802	123.95	101.062	258.402	113.39	374.827	119.551	98.2947	76.1265	87.0945	71.4226	68.903	6.63445	6.98418	6.73577	7.51567	6.79937	7.24836	6.87788	6.61688	6.90751	6.9467	6.19398	6.7059	NM_001107377	chr18:70373974-70374033	Mex3c	Rattus norvegicus mex-3 homolog C (C. elegans) (Mex3c), mRNA [NM_001107377]	GO:0003723|GO:0008270|GO:0046872	NM_001107377	Rn.8138	307271	mex-3 homolog C (C. elegans)
A_64_P105550	122.93	118.913	126.382	213.924	116.164	180.302	123.731	330.257	100.208	112.968	119.897	121.706	6.83067	6.92344	7.02612	7.23329	6.83485	6.34231	6.93061	8.40659	7.34998	7.35276	6.95363	7.59511		chrUn:075353557-075353498
A_42_P791872	11471.6	9493.72	12201	11746.2	10002.6	20593.1	8472	8841.35	4091.97	4592.47	9204.52	4137.5	13.0477	13.1077	13.1992	13.2403	13.1134	13.4858	12.912	13.068	13.0374	12.8941	12.9363	12.9239	NM_001135174	chr4:6678433-6682486	Tomm7	Rattus norvegicus translocase of outer mitochondrial membrane 7 homolog (yeast) (Tomm7), nuclear gene encoding mitochondrial protein, mRNA [NM_001135174]	GO:0005739|GO:0015450|GO:0005742|GO:0006886	NM_001135174	Rn.160555	685620	translocase of outer mitochondrial membrane 7 homolog (yeast)
A_42_P499273	3074.39	2965.66	3057.23	2792.28	3449.29	7366.14	2463.59	2538.53	890.784	1184.92	2853.88	1094.28	11.2854	11.4356	11.2697	11.0589	11.5971	11.7512	11.1924	11.2959	10.7665	10.9129	11.373	10.9381	NM_001012148	chr12:43086749-43086690	Ankrd13a	Rattus norvegicus ankyrin repeat domain 13a (Ankrd13a), mRNA [NM_001012148]		NM_001012148	Rn.3722	360823	ankyrin repeat domain 13a
A_64_P021960	529.524	288.99	294.344	332.534	364.467	490.618	417.318	443.373	212.875	260.269	468.722	201.544	8.89106	8.1971	8.15206	7.88291	8.43247	7.57661	8.68734	8.81932	8.56897	8.64903	8.91743	8.3771	NM_001109493	chr2:185872064-185872005	Lce1l	Rattus norvegicus late cornified envelope 1L (Lce1l), mRNA [NM_001109493]		NM_001109493	Rn.198604	686125	late cornified envelope 1L
A_64_P083725	122214	121866	118985	106242	131554	121882	120046	110416	81573.6	76819.5	114251	66141.5	16.7387	16.8939	16.8114	16.4151	16.8784	16.5168	16.8692	16.7574	16.6971	16.5622	16.7042	16.567		chr3:097329059-097329000
A_42_P524536	347.919	356.582	355.552	406.204	348.629	931.185	353.179	272.517	168.385	178.431	343.053	157.101	8.29992	8.48558	8.40325	8.15243	8.36396	8.45824	8.43965	8.11744	8.18294	8.04891	8.47694	7.97867	NM_012698	chrX:71670996-71671055	Dmd	Rattus norvegicus dystrophin (Dmd), transcript variant Dp71a, mRNA [NM_012698]	GO:0050998|GO:0005515|GO:0030018|GO:0030055|GO:0002162|GO:0005886|GO:0045202|GO:0005634|GO:0030016|GO:0032403|GO:0046716|GO:0021629|GO:0005737|GO:0016010|GO:0005856|GO:0008307|GO:0044306|GO:0005792|GO:0006355|GO:0009986|GO:0043043|GO:0003779|GO:0045213|GO:0005626|GO:0030165|GO:0042383|GO:0007517|GO:0005178|GO:0007519|GO:0048812|GO:0043034|GO:0045121	NM_012698	Rn.10307	24907	dystrophin
A_64_P151675	95.3888	81.0175	67.4509	521.502	87.9078	161.741	76.7966	103.886	49.3686	48.9697	70.2261	44.5994	6.45817	6.37103	6.18942	8.50719	6.41749	6.21221	6.2079	6.70171	6.19376	6.07519	6.16948	6.04465	NM_175755	chr11:86087028-86086969	Ppm1f	Rattus norvegicus protein phosphatase, Mg2+/Mn2+ dependent, 1F (Ppm1f), mRNA [NM_175755]	GO:0008287|GO:0006470|GO:0016787|GO:0006915|GO:0004721|GO:0004722|GO:0046872	NM_175755	Rn.91922	287931	protein phosphatase, Mg2+/Mn2+ dependent, 1F
A_64_P146914	1550.7	1772.1	2035.41	4463.76	1907.33	9162.36	2009.69	1849.35	1759.81	2139.02	1029.66	2065.34	10.3572	10.7193	10.7378	11.7588	10.7705	12.123	10.9172	10.8423	11.8085	11.7907	9.99668	11.9168		chr2:223130597-223130538
A_42_P468771	3859.33	4288.61	6204.12	6092.01	3024.57	5830.39	2687.2	4686.31	2646.59	2468	3032.28	2153.67	11.5936	11.9711	12.2616	12.2381	11.4191	11.3593	11.3132	12.1711	12.3953	11.9867	11.4569	11.9722	NM_001107362	chr17:72627686-72627745	Wdr37	Rattus norvegicus WD repeat domain 37 (Wdr37), mRNA [NM_001107362]		NM_001107362	Rn.163358	307075	WD repeat domain 37
A_44_P226461	1530.11	1277.15	1809.65	2858.63	1326.8	5284.74	1606.76	1247.15	755.563	867.342	1217.22	779.508	10.3367	10.2797	10.5775	11.0889	10.2522	11.1801	10.5843	10.3114	10.522	10.4415	10.2178	10.4415	NM_053798	chr8:128358989-128359048	Sacm1l	Rattus norvegicus SAC1 suppressor of actin mutations 1-like (yeast) (Sacm1l), mRNA [NM_053798]	GO:0042578|GO:0016791|GO:0005794|GO:0016787|GO:0016020|GO:0005783|GO:0016311|GO:0046856|GO:0004437|GO:0005789|GO:0030176|GO:0016021	NM_053798	Rn.161978	116482	SAC1 suppressor of actin mutations 1-like (yeast)
A_44_P282433	543.608	721.294	564.304	792.396	883.559	1938.78	657.081	768.598	367.048	416.496	500.349	333.701	8.92961	9.44885	8.99746	9.14368	9.6636	9.55339	9.32413	9.59803	9.4423	9.36468	9.01159	9.15751	NM_033230	chr6:137641205-137641146	Akt1	Rattus norvegicus v-akt murine thymoma viral oncogene homolog 1 (Akt1), mRNA [NM_033230]	GO:0005515|GO:0042640|GO:0030307|GO:0034405|GO:0008643|GO:0006412|GO:0007281|GO:0042802|GO:0010907|GO:0030163|GO:0008637|GO:0018105|GO:0000166|GO:0015758|GO:0010765|GO:0016301|GO:0005080|GO:0006810|GO:0000060|GO:0030334|GO:0005979|GO:0032869|GO:0005975|GO:0005978|GO:0005977|GO:0005819|GO:0001893|GO:0005547|GO:0010748|GO:0007275|GO:0030027|GO:0001649|GO:0032270|GO:0016310|GO:0010975|GO:0030030|GO:…	NM_033230	Rn.11422	24185	v-akt murine thymoma viral oncogene homolog 1
A_42_P461003	16023.7	13918.2	15094.9	17441.3	14647.8	33023.3	14164.3	12320.1	5873.24	7577.92	12525.3	7079.56	13.5384	13.6383	13.5195	13.8382	13.6412	14.2438	13.6598	13.5195	13.521	13.6027	13.3756	13.7355	NM_001044283		Snx3	Rattus norvegicus sorting nexin 3 (Snx3), mRNA [NM_001044283]	GO:0005737|GO:0007154|GO:0019903|GO:0032266|GO:0015031|GO:0010008|GO:0005769|GO:0008289	NM_001044283	Rn.190405	684097	sorting nexin 3
A_42_P529780	1163.21	945.284	886.962	849.843	713.697	1019.43	806.529	636.621	296.615	484.577	870.436	350.142	9.96397	9.82862	9.59963	9.255	9.36295	8.59197	9.61358	9.32652	9.09389	9.59356	9.77729	9.22926	NM_138855	chr6:24016416-24016357	Spdya	Rattus norvegicus speedy homolog A (Xenopus laevis) (Spdya), mRNA [NM_138855]	GO:0008284|GO:0007049|GO:0000082|GO:0019901|GO:0045737|GO:0007275|GO:0005634|GO:0006974	NM_138855	Rn.19576	192209	speedy homolog A (Xenopus laevis)
A_42_P492976	357.577	299.097	408.982	776.73	313.385	1785.54	333.246	254.555	173.125	291.178	270.913	268.873	8.33742	8.24947	8.56706	9.11563	8.21991	9.41741	8.3586	8.01337	8.22032	8.81818	8.1419	8.81294	NM_001126099	chr12:42536263-42536204	Triap1	Rattus norvegicus TP53 regulated inhibitor of apoptosis 1 (Triap1), mRNA [NM_001126099]	GO:0005739|GO:0030330|GO:0006916|GO:0043154|GO:0043027	NM_001126099	Rn.160852	691278	TP53 regulated inhibitor of apoptosis 1
A_64_P026399	1227.67	1072.52	1365.73	1199.47	953.339	2204.24	1047.02	902.773	399.851	529.293	1108.39	446.122	10.0368	10.0228	10.177	9.7653	9.77414	9.76053	9.97255	9.8315	9.5816	9.71696	10.0967	9.59878	NM_001007626	chr17:59470787-59470846	Ggps1	Rattus norvegicus geranylgeranyl diphosphate synthase 1 (Ggps1), mRNA [NM_001007626]	GO:0005737|GO:0008152|GO:0004337|GO:0004161|GO:0005625|GO:0008299|GO:0046872|GO:0016740|GO:0006720|GO:0004311	NM_001007626	Rn.54975	291211	geranylgeranyl diphosphate synthase 1
A_64_P152543	14008.3	15783.4	14148.5	16530	18391.7	37213.8	14503.3	14465.5	9715.49	8846.74	12208.5	7592.47	13.3296	13.7986	13.4312	13.7497	13.9683	14.4772	13.6863	13.7671	14.2372	13.8436	13.3381	13.8348	XM_221353	chr11:073603775-073603716		Rattus norvegicus similar to glyceraldehyde-3-phosphate dehydrogenase (phosphorylating) (EC 1.2.1.12) - mouse (LOC288024), mRNA [XM_221353]
A_44_P203195	1034.36	1015.11	796.385	2646.17	814.816	6374.18	1123.55	698.312	991.619	1246.08	760.757	1029.48	9.81133	9.93302	9.45508	10.9664	9.54526	11.5103	10.0674	9.45827	10.9375	10.9778	9.59276	10.8435	NM_053585	chr3:75498385-75498326	Madd	Rattus norvegicus MAP-kinase activating death domain (Madd), mRNA [NM_053585]	GO:0005085|GO:0017112|GO:0000187|GO:0016020|GO:0051726|GO:0042981|GO:0016021	NM_053585	Rn.90117	94193	MAP-kinase activating death domain
A_42_P490612	10492.5	7698.57	10009.3	11123.4	7603.07	15773.9	7850.97	6644.31	3444.26	4887.68	8630.36	3815.49	12.9269	12.8029	12.931	13.1522	12.7207	13.056	12.8094	12.6615	12.7769	12.9942	12.85	12.8048	NM_001108262	chr10:4400746-4400805	Zc3h7a	Rattus norvegicus zinc finger CCCH type containing 7 A (Zc3h7a), mRNA [NM_001108262]	GO:0005622|GO:0008270|GO:0003676	NM_001108262	Rn.15835	360466	zinc finger CCCH type containing 7 A
A_44_P457548	122.464	52.1735	108.831	196.061	59.0478	752.338	113.249	85.9711	51.8062	61.5425	45.3773	104.699	6.8249	5.73916	6.8342	7.12016	5.85233	8.16505	6.79899	6.4341	6.2689	6.42808	5.50542	7.36038	NM_001103351	chr11:66622749-66622690	Parp9	Rattus norvegicus poly (ADP-ribose) polymerase family, member 9 (Parp9), mRNA [NM_001103351]	GO:0005737|GO:0005634|GO:0003950	NM_001103351	Rn.2158	303905	poly (ADP-ribose) polymerase family, member 9
A_42_P755665	2751.24	1840.91	2042.98	1848.21	2079.98	6064.95	2236.32	1831.88	717.006	907.407	2813.09	734.061	11.1409	10.7675	10.7418	10.4115	10.8872	11.4346	11.0547	10.8292	10.4446	10.5138	11.351	10.3478	NM_001013154	chr1:252358371-252358312	Pcgf6	Rattus norvegicus polycomb group ring finger 6 (Pcgf6), mRNA [NM_001013154]	GO:0031519|GO:0006355|GO:0003700|GO:0008270|GO:0005634|GO:0045892|GO:0003677|GO:0046872|GO:0006351	NM_001013154	Rn.16897	309457	polycomb group ring finger 6
A_42_P781999	28621	21587.6	28680.9	26372.3	22298	30718.5	23384.3	20270.4	11105.3	14223.6	24850.6	11418.6	14.3451	14.2807	14.4958	14.4564	14.2221	14.128	14.3637	14.2338	14.3928	14.494	14.3381	14.4171	NM_001106378	chr20:10750865-10750924	Agpat3	Rattus norvegicus 1-acylglycerol-3-phosphate O-acyltransferase 3 (Agpat3), mRNA [NM_001106378]	GO:0005886|GO:0005783	NM_001106378	Rn.100251	294324	1-acylglycerol-3-phosphate O-acyltransferase 3
A_44_P100289	81.3816	84.4497	47.3474	87.7703	72.5022	76.7253	73.1212	102.583	68.8577	64.1082	73.0033	62.3913	6.22826	6.42757	5.7399	5.98514	6.14587	5.33577	6.14049	6.6829	6.74698	6.48616	6.22807	6.55682		chr2:207500328-207500269		P53 PG-III protein [Source:UniProtKB/TrEMBL;Acc:Q6I9N3] [ENSRNOT00000049514]
A_42_P629599	1008.4	433.541	675.396	618.769	805.899	512.937	782.861	398.26	111.725	261.502	278.332	229.486	9.77695	8.75729	9.24235	8.76641	9.52953	7.63924	9.5731	8.66283	7.52579	8.65818	8.19136	8.59333	AF092207	chr18:74716548-74716489	Haus1	HAUS augmin-like complex subunit 1 [Source:UniProtKB/Swiss-Prot;Acc:Q9R0A8] [ENSRNOT00000023101]	GO:0005813|GO:0005815|GO:0005874|GO:0051225|GO:0051297|GO:0003674|GO:0000922|GO:0005737|GO:0007049|GO:0007067|GO:0070652|GO:0005856|GO:0051301		Rn.163388	192228	HAUS augmin-like complex, subunit 1
A_44_P192083	60.4571	92.6761	46.065	58.4139	74.9495	118.59	53.952	71.876	38.373	34.861	55.8904	35.1669	5.79525	6.55682	5.70432	5.40636	6.19026	5.84195	5.67416	6.17683	5.77182	5.55785	5.82985	5.66556	NM_001047088	chr1:242441171-242441230	O3far1	Rattus norvegicus omega-3 fatty acid receptor 1 (O3far1), mRNA [NM_001047088]	GO:0046879|GO:0005504|GO:0007186|GO:0005886|GO:0004930|GO:0050728|GO:0008527|GO:0030139|GO:0004872|GO:0016021|GO:0050710|GO:0010827	NM_001047088	Rn.82501	294075	omega-3 fatty acid receptor 1
A_42_P498066	84667.9	82201.5	88086.3	87519.6	87914.6	97187.6	78510.2	80591.8	41795.8	62972.6	72874.1	52249.4	16.0311	16.2462	16.2612	16.1285	16.2176	16.1246	16.1498	16.2755	16.065	16.3742	15.9306	16.3184	NM_031136		Tmsb4x	Rattus norvegicus thymosin beta 4, X-linked (Tmsb4x), mRNA [NM_031136]	GO:0030334|GO:0042989|GO:0005737|GO:0030036|GO:0005634|GO:0003779|GO:0005856|GO:0001649|GO:0005829	NM_031136	Rn.168067	81814	thymosin beta 4, X-linked
A_42_P519910	33669.2	26893.8	29756.7	26436.9	30205	50236	25183.6	24758.7	9343.81	12397.9	29713.3	10508	14.58	14.6201	14.5379	14.4613	14.6725	14.9932	14.4564	14.5141	14.1845	14.3043	14.5679	14.2826	NM_001106292	chr1:166399485-166399426	Eif3f	Rattus norvegicus eukaryotic translation initiation factor 3, subunit F (Eif3f), mRNA [NM_001106292]	GO:0005852|GO:0003743|GO:0006413|GO:0005829	NM_001106292	Rn.41724	293427	eukaryotic translation initiation factor 3, subunit F
A_64_P030630	5546.58	5688.6	6059.63	4795.46	5475.94	9634	4623.83	3933.5	2099.53	2579.62	5154.96	2268.01	12.0736	12.3609	12.2307	11.8642	12.2582	12.2161	12.0767	11.9181	12.06	12.0529	12.1531	12.0529	NM_001109610	chr4:173818960-173819019	H2afj	Rattus norvegicus H2A histone family, member J (H2afj), mRNA [NM_001109610]	GO:0005694|GO:0006334|GO:0005634|GO:0000786|GO:0003677	NM_001109610	Rn.218870	690795	H2A histone family, member J
A_44_P126366	61.8706	61.7147	62.2989	85.2728	68.1789	200.331	51.4012	67.7258	29.9248	46.4857	53.4017	28.5367	5.82857	5.9776	6.0776	5.94517	6.05251	6.47251	5.59821	6.09232	5.37336	5.99111	5.76335	5.34808	NM_001017456	chr4:57364406-57364465	Klhdc10	Rattus norvegicus kelch domain containing 10 (Klhdc10), mRNA [NM_001017456]		NM_001017456	Rn.213729	312199	kelch domain containing 10
A_42_P754784	7562.45	6809.48	8863.85	7649.12	7767.52	10480.7	6591.34	6122.9	2887.04	4957.96	8161.34	4091.22	12.492	12.6192	12.7652	12.5863	12.7562	12.3583	12.5675	12.5436	12.522	13.009	12.7708	12.9089	CB328432	chr5:167012791-167012732		UI-R-FS0-crv-o-03-0-UI.s1 UI-R-FS0 Rattus norvegicus cDNA clone UI-R-FS0-crv-o-03-0-UI 3', mRNA sequence [CB328432]			Rn.8693
A_44_P807031	7233.65	7523.64	6895.37	6787.69	6418.01	9962.39	5624.86	6905.12	2617	3298.3	6218.41	2972.93	12.4343	12.7688	12.4018	12.3935	12.4846	12.276	12.3417	12.717	12.3745	12.4002	12.4163	12.4418	NM_001108921	chr1:186457656-186457597	Tbc1d10b	Rattus norvegicus TBC1 domain family, member 10b (Tbc1d10b), mRNA [NM_001108921]	GO:0005622|GO:0032313|GO:0032851|GO:0005097	NM_001108921	Rn.98502	365372	TBC1 domain family, member 10b
A_42_P715449	2508.61	2333.52	2430.34	2245.13	2075.09	4174.85	2218.68	2075.78	856.951	1016.86	2246.3	871.129	11.0178	11.1042	10.9737	10.7129	10.881	10.7729	11.0459	11.0102	10.7057	10.6858	11.0577	10.6043	NM_001033709	chr5:120453616-120453675	Alg6	Rattus norvegicus asparagine-linked glycosylation 6, alpha-1,3-glucosyltransferase homolog (S. cerevisiae) (Alg6), mRNA [NM_001033709]	GO:0008150|GO:0003674|GO:0016020|GO:0005783|GO:0005789|GO:0046527|GO:0016021|GO:0006487|GO:0005575|GO:0006488	NM_001033709	Rn.104225	362547	asparagine-linked glycosylation 6, alpha-1,3-glucosyltransferase homolog (S. cerevisiae)
A_42_P727584	5641.74	4240.1	5548.26	7278.59	3644.65	13922.4	4186.46	3439.4	1643.28	2311.19	4629.22	1960.02	12.0985	11.9538	12.104	12.5034	11.6756	12.8399	11.9372	11.7171	11.7014	11.9015	12.0017	11.831	NM_031622	chr8:80213020-80212961	Mapk6	Rattus norvegicus mitogen-activated protein kinase 6 (Mapk6), mRNA [NM_031622]	GO:0007049|GO:0005737|GO:0000166|GO:0004674|GO:0005524|GO:0016772|GO:0004707	NM_031622	Rn.88457	58840	mitogen-activated protein kinase 6
A_42_P600642	325.338	397.058	514.421	656.709	284.388	1301.38	320.803	247.508	138.543	186.82	262.422	185.238	8.21539	8.63604	8.87586	8.86403	8.07986	8.92938	8.30225	7.9725	7.86829	8.1248	8.09831	8.23864	NM_001008386	chr6:55419190-55419249	Ispd	Rattus norvegicus isoprenoid synthase domain containing (Ispd), mRNA [NM_001008386]	GO:0016779|GO:0008299|GO:0003824|GO:0016740	NM_001008386	Rn.119606	493574	isoprenoid synthase domain containing
A_42_P669103	1661.8	1114.42	1220.42	1365.65	1383.1	2679.04	1240.64	961.243	510.735	507.023	1521.82	460.036	10.4532	10.0781	10.032	9.96343	10.315	10.0622	10.2064	9.92542	9.92542	9.65926	10.528	9.64692	NM_001108329	chr12:8357829-8357770	Lnx2	Rattus norvegicus ligand of numb-protein X 2 (Lnx2), mRNA [NM_001108329]	GO:0051260|GO:0008270|GO:0030165|GO:0046872	NM_001108329	Rn.162084	360761	ligand of numb-protein X 2
A_44_P715330	708.97	642.467	566.552	958.212	797.878	1644.76	659.761	832.868	571.423	306.376	569.724	290.5	9.28553	9.30109	9.00308	9.42987	9.51448	9.28977	9.32992	9.72258	10.1018	8.90227	9.18107	8.93654	NM_001024966	chr10:83709687-83709746	Samd14	Rattus norvegicus sterile alpha motif domain containing 14 (Samd14), mRNA [NM_001024966]		NM_001024966	Rn.156072	287637	sterile alpha motif domain containing 14
A_64_P083185	650.552	640.648	551.515	700.289	627.244	2308.41	594.884	605.903	351.083	473.742	518.396	408.331	9.168	9.2966	8.96545	8.96034	9.17928	9.83572	9.19129	9.25953	9.36468	9.55954	9.05974	9.46371	NM_001107199	chr13:105118651-105118592	Kctd3	Rattus norvegicus potassium channel tetramerisation domain containing 3 (Kctd3), mRNA [NM_001107199]	GO:0016020|GO:0008076|GO:0005249|GO:0006813	NM_001107199	Rn.19263	305055	potassium channel tetramerisation domain containing 3
A_42_P700753	2677.74	2330.1	2529.36	2503.79	2648.79	5151.17	2114.79	2180.91	865.385	1117.63	2350.7	930.315	11.1032	11.1025	11.0238	10.881	11.2351	11.1397	10.9817	11.0848	10.724	10.818	11.1221	10.6949	FQ212883	chr2:182523119-182523178		Rattus norvegicus TL0AAA50YN10 mRNA sequence. [FQ212883]			Rn.22411
A_44_P503868	2697.68	1904.18	2979.06	6115.44	2939.29	10885	2745.79	2464.96	2045.93	2162.38	1947.49	2233.66	11.1148	10.8197	11.2426	12.242	11.3873	12.4313	11.3464	11.2574	12.0264	11.8065	10.8789	12.0254		chr2:222439937-222439878
A_64_P122541	314.823	192.425	143.543	161.504	234.778	341.99	350.702	261.974	83.0616	64.1713	386.818	71.961	8.17418	7.61767	7.19231	6.85001	7.82362	7.12491	8.43041	8.06101	7.05123	6.48789	8.64719	6.77743		chr17:095447134-095447193
A_64_P080967	15489.2	13021.2	14263.6	11549.3	12282.9	19108.5	12452.9	11290	5692.42	6682.14	14556	6032.72	13.4876	13.5498	13.4461	13.2105	13.4001	13.3674	13.4672	13.3985	13.4722	13.4253	13.5848	13.4876	NM_001033890	chr3:163379641-163379700	RGD1311072	Rattus norvegicus similar to 2410001C21Rik protein (RGD1311072), mRNA [NM_001033890]		NM_001033890	Rn.117476	296410	similar to 2410001C21Rik protein
A_44_P199514	3218.38	2979.97	3199.83	1999.21	2514.5	6606.85	2737.94	2523.12	975.175	859.609	3213.88	781.571	11.3434	11.4419	11.3344	10.5251	11.159	11.5643	11.3421	11.2872	10.9084	10.4223	11.531	10.4455	NM_001005564	chr9:92989364-92989305	Thap4	Rattus norvegicus THAP domain containing 4 (Thap4), mRNA [NM_001005564]	GO:0003677|GO:0046872	NM_001005564	Rn.13958	363291	THAP domain containing 4
A_64_P097952	55.2399	41.6368	59.6386	43.323	80.7162	85.3084	61.2119	32.2027	21.2969	29.8116	56.1954	31.4663	5.66285	5.40367	6.02229	4.96224	6.29701	5.45125	5.86602	5.02783	4.81476	5.31399	5.83666	5.50005	NM_001134962	chr1:136074994-136075053	Ttll13	Rattus norvegicus tubulin tyrosine ligase-like family, member 13 (Ttll13), mRNA [NM_001134962]	GO:0004835|GO:0016874|GO:0005524|GO:0006464	NM_001134962	Rn.186496	308762	tubulin tyrosine ligase-like family, member 13
A_42_P813939	2950.95	2377.45	2929.9	3668.56	2875.19	9446.22	2617.21	2410.32	821.461	1396.49	2431.43	1238.12	11.2293	11.1319	11.219	11.4736	11.3522	12.172	11.2757	11.2213	10.6424	11.1327	11.1669	11.124	NM_001108741	chr7:22328050-22328109	Appl2	Rattus norvegicus adaptor protein, phosphotyrosine interaction, PH domain and leucine zipper containing 2 (Appl2), mRNA [NM_001108741]	GO:0016581|GO:0008283|GO:0005634|GO:0010008	NM_001108741	Rn.7015	362860	adaptor protein, phosphotyrosine interaction, PH domain and leucine zipper containing 2
A_42_P670614	8856.41	6837.24	9331.05	8085.61	6568.91	12216.3	8070.76	6902.29	2800.78	3582.02	8617.66	3115.67	12.7008	12.6272	12.842	12.6702	12.5248	12.6282	12.8521	12.7162	12.4767	12.5117	12.847	12.5023	NM_001107097	chr11:45591452-45591393	Zbtb11	Rattus norvegicus zinc finger and BTB domain containing 11 (Zbtb11), mRNA [NM_001107097]	GO:0005622|GO:0008270|GO:0005634|GO:0003676|GO:0046872	NM_001107097	Rn.162011	304010	zinc finger and BTB domain containing 11
A_64_P084088	267.688	740.959	703.901	572.963	472.165	999.175	331.678	230.066	112.273	159.907	281.761	336.046	7.94451	9.48454	9.29206	8.65891	8.79844	8.56225	8.35251	7.87653	7.53435	7.88443	8.21508	9.17202	NM_001011954	chr3:53408185-53408244	Cybrd1	Rattus norvegicus cytochrome b reductase 1 (Cybrd1), mRNA [NM_001011954]	GO:0016020|GO:0000293|GO:0010039|GO:0016491|GO:0006810|GO:0031526|GO:0016021|GO:0022900|GO:0046872	NM_001011954	Rn.203500	295669	cytochrome b reductase 1
A_64_P025643	379.963	289.437	251.37	414.185	257.51	325.407	335.9	383.231	317.103	337.21	324.374	292.314	8.41602	8.19891	7.9357	8.17814	7.94154	7.05164	8.37014	8.6096	9.1991	9.0524	8.40752	8.94707	XM_001073566	chr5:139764858-139764799	Ermap	PREDICTED: Rattus norvegicus erythroblast membrane-associated protein (Ermap), mRNA [XM_001073566]	GO:0005737|GO:0005886|GO:0031410	XM_001073566	Rn.144873	298485	erythroblast membrane-associated protein
A_42_P843603	472.331	409.768	340.799	385.851	466.508	656.614	375.648	486.742	374.904	215.327	472.408	193.558	8.73147	8.67597	8.34273	8.07936	8.78282	7.9725	8.53024	8.94069	9.474	8.34206	8.92915	8.30919	NM_052800		Tk1	Rattus norvegicus thymidine kinase 1, soluble (Tk1), mRNA [NM_052800]	GO:0046104|GO:0009636|GO:0060138|GO:0048565|GO:0005625|GO:0019206|GO:0005524|GO:0009165|GO:0051414|GO:0001889|GO:0006260|GO:0016310|GO:0003674|GO:0005737|GO:0000166|GO:0051289|GO:0016301|GO:0014856|GO:0031667|GO:0008270|GO:0046688|GO:0016740|GO:0004797	NM_052800	Rn.195325	24834	thymidine kinase 1, soluble
A_44_P234129	183.009	157.665	123.607	174.156	183.912	867.745	153.801	135.356	82.7236	92.5192	182.071	84.057	7.39897	7.31672	6.99568	6.95847	7.46625	8.35636	7.25498	7.08915	7.04137	7.04341	7.5698	7.01345	NM_001135802	chr15:23343428-23342393	Dlgap5	Rattus norvegicus discs, large (Drosophila) homolog-associated protein 5 (Dlgap5), mRNA [NM_001135802]	GO:0000087|GO:0007267|GO:0031616|GO:0005634|GO:0004721	NM_001135802	Rn.3137	289997	discs, large (Drosophila) homolog-associated protein 5
A_42_P701161	9323.47	7293.72	10346.6	14954.2	8089.72	28430.1	8183.71	5180.97	3166.84	4528.17	7704.92	4396.46	12.7797	12.7192	12.9738	13.5956	12.8171	13.9926	12.8699	12.314	12.6529	12.8729	12.699	13.0243	NM_001033666	chr3:132384777-132384836	Dstn	Rattus norvegicus destrin (Dstn), mRNA [NM_001033666]	GO:0005622|GO:0000910|GO:0005737|GO:0030836|GO:0006928|GO:0003779|GO:0030864	NM_001033666	Rn.102412	502674	destrin
A_44_P1017335	11571.2	9269.08	11274.6	11738	8684.56	17576.4	9919.36	9052.86	4053.79	5179.73	8936.08	4455.32	13.06	13.0663	13.0849	13.2375	12.9224	13.228	13.142	13.1014	13.025	13.07	12.9023	13.0453	NM_001108607	chr3:158099621-158099680	Cse1l	Rattus norvegicus CSE1 chromosome segregation 1-like (yeast) (Cse1l), mRNA [NM_001108607]	GO:0005737|GO:0008283|GO:0005488|GO:0005634|GO:0008262|GO:0006886	NM_001108607	Rn.36664	362273	CSE1 chromosome segregation 1-like (yeast)
A_44_P900209	120.651	109.41	160.249	117.405	79.6644	149.757	87.3565	99.404	35.1881	39.196	83.7095	38.0603	6.80204	6.79667	7.33747	6.39777	6.27782	6.12156	6.40302	6.63652	5.63722	5.73303	6.42927	5.7884	CV121387	chr1:135112491-135112550		AGENCOURT_31543064 NIH_MGC_269 Rattus norvegicus cDNA clone IMAGE:7462807 5', mRNA sequence [CV121387]			Rn.178399
A_64_P128528	3755.09	2538.98	3450.33	2503.84	3106.41	4352.74	3088.67	2562.21	974.751	1211.41	3822.54	940.475	11.555	11.2196	11.4346	10.8815	11.4564	10.8456	11.5232	11.3098	10.9071	10.9365	11.7528	10.7077	NM_001106013	chr14:81744167-81744226	Nop14	Rattus norvegicus NOP14 nucleolar protein homolog (yeast) (Nop14), mRNA [NM_001106013]		NM_001106013	Rn.12567	289724	NOP14 nucleolar protein homolog (yeast)
A_64_P378865	110.917	95.2338	80.134	103.651	85.5262	139.958	89.8589	131.981	75.7661	73.7878	98.1435	72.1132	6.69029	6.59458	6.4223	6.22089	6.37782	6.04246	6.44502	7.05732	6.89994	6.70561	6.65592	6.77979	NM_001000706	chr7:3632413-3632354	Olr906	Rattus norvegicus olfactory receptor 906 (Olr906), mRNA [NM_001000706]	GO:0050911|GO:0004984|GO:0007186|GO:0016021	NM_001000706	Rn.143394	404951	olfactory receptor 906
A_42_P553960	13413	9850.93	12478.4	9376.14	10760.8	11993.3	10308.5	9457.39	4035.24	4641.58	12342	3807.37	13.268	13.1583	13.2317	12.8918	13.2152	12.595	13.1951	13.173	13.0151	12.9144	13.352	12.7972	NM_001107831	chr3:11366719-11366660	Uck1	Rattus norvegicus uridine-cytidine kinase 1 (Uck1), mRNA [NM_001107831]	GO:0000166|GO:0016301|GO:0004849|GO:0008152|GO:0016773|GO:0019206|GO:0005524|GO:0016740|GO:0009165	NM_001107831	Rn.20148	311864	uridine-cytidine kinase 1
A_42_P717654	4790.93	4050.4	5462.94	6028.94	4353.91	9147.98	3992.13	5160.12	2196.56	2804.98	4446.16	2333.51	11.8709	11.8907	12.08	12.2171	11.9419	12.1178	11.861	12.3057	12.1245	12.1631	11.9449	12.0962	XM_001063683		LOC682914	PREDICTED: Rattus norvegicus similar to Zinc finger protein 326 (Zinc finger protein-associated with nuclear matrix of 75 kDa) (LOC682914), mRNA [XM_001063683]		XM_001063683		682914	similar to Zinc finger protein 326 (Zinc finger protein-associated with nuclear matrix of 75 kDa)
A_44_P295118	312.232	305.952	298.888	387.676	331.557	1192.52	288.069	287.503	178.098	209.709	260.804	168.036	8.16243	8.28186	8.17221	8.0845	8.29597	8.8022	8.146	8.19571	8.27413	8.29765	8.09187	8.08354	NM_001107228	chr14:82812206-82821483	Fam53a	Rattus norvegicus family with sequence similarity 53, member A (Fam53a), mRNA [NM_001107228]		NM_001107228	Rn.19744	305461	family with sequence similarity 53, member A
A_64_P049057	1538.37	1519.44	1539.05	1174.5	1691.16	2044.96	1522.24	1373.64	619.193	616.718	1606.62	521.215	10.3419	10.5187	10.3394	9.73617	10.6009	9.63924	10.5028	10.431	10.2238	9.95757	10.602	9.84025	XM_217247	chr8:108526893-108526834	Tmem108	Uncharacterized protein [Source:UniProtKB/TrEMBL;Acc:F1M8M1] [ENSRNOT00000014519]	GO:0008150|GO:0003674|GO:0005575	XM_217247	Rn.44026	300967	transmembrane protein 108
A_42_P810287	2821.98	2524.19	2064.6	2155.27	2740.46	8766.32	2345.56	2188.47	732.3	800.417	2463.23	713.463	11.1721	11.2125	10.7611	10.6432	11.2859	12.0478	11.1284	11.0898	10.4775	10.3249	11.1826	10.3002	NM_001004107	chr16:71304443-71304502	Tacc1	Rattus norvegicus transforming, acidic coiled-coil containing protein 1 (Tacc1), mRNA [NM_001004107]	GO:0021987|GO:0008283|GO:0022027|GO:0019904|GO:0015630|GO:0032886|GO:0000226|GO:0045111|GO:0022008	NM_001004107	Rn.73645	306562	transforming, acidic coiled-coil containing protein 1
A_42_P702729	1918.88	2119.03	2368.66	2101.62	2035.25	3978.01	2017.11	2246.19	911.953	1149.93	2102.18	971.642	10.6544	10.9711	10.939	10.6015	10.8518	10.6867	10.9236	11.1263	10.8028	10.8641	10.9671	10.7528	NM_001107557	chr1:193170930-193170989	RGD1306820	Rattus norvegicus similar to erythroid differentiation-related factor 1 (RGD1306820), mRNA [NM_001107557]		NM_001107557	Rn.102186	309069	similar to erythroid differentiation-related factor 1
A_42_P811084	2886.33	2624.11	3211.14	3051.51	2561.69	6929.32	2616.37	2310.99	1017.18	1317.24	2710.84	1129.78	11.1967	11.2633	11.3381	11.1902	11.1859	11.6527	11.2748	11.1629	10.9798	11.0594	11.3056	10.991	NM_173147	chr14:102071339-102071398	Vps54	Rattus norvegicus vacuolar protein sorting 54 homolog (S. cerevisiae) (Vps54), mRNA [NM_173147]	GO:0060052|GO:0048873|GO:0050881|GO:0042147|GO:0015031|GO:0040007	NM_173147	Rn.107171	286932	vacuolar protein sorting 54 homolog (S. cerevisiae)
A_64_P151473	58127.2	62312.1	27253.4	26392.5	25506.4	67256.7	23209.2	44546.9	32386.2	22163.7	24640.9	10490.1	15.4037	15.8076	14.402	14.459	14.419	15.5045	14.3481	15.3794	15.7643	15.0879	14.3216	14.2796		chr5:017190359-017190300
A_44_P134634	130.677	106	117.348	151.514	121.865	298.366	129.548	117.111	66.799	86.8548	107.255	80.2088	6.91166	6.74764	6.92663	6.75832	6.89906	6.9478	6.99914	6.88498	6.69029	6.94376	6.78637	6.93976	XM_001081219	chr10:77428439-77428380		PREDICTED: Rattus norvegicus similar to TAF11 RNA polymerase II, TATA box binding protein (TBP)-associated factor (RGD1562272), mRNA [XM_001081219]		XM_001081219	Rn.222762
A_44_P178479	894.113	892.15	1022.92	1062.9	881.338	1833.05	983.29	879.434	348.986	573.387	816.622	432.134	9.60878	9.75385	9.79267	9.58191	9.65864	9.45954	9.88278	9.79267	9.3554	9.84596	9.68974	9.54991	NM_001135039	chr10:82518455-82518396	Utp18	Rattus norvegicus UTP18, small subunit (SSU) processome component, homolog (yeast) (Utp18), mRNA [NM_001135039]	GO:0005634	NM_001135039	Rn.52378	303456	UTP18, small subunit (SSU) processome component, homolog (yeast)
A_64_P144869	307.755	375.809	515.29	752.648	592.608	539.057	326.061	246.579	111.936	141.92	206.271	160.3	8.14056	8.55921	8.87807	9.06313	9.11344	7.70351	8.32536	7.96753	7.52878	7.70896	7.74096	8.0124	NM_017131	chr2:197239141-197239200	Casq2	Rattus norvegicus calsequestrin 2 (cardiac muscle) (Casq2), nuclear gene encoding mitochondrial protein, mRNA [NM_017131]	GO:0008150|GO:0003674|GO:0005488|GO:0005509|GO:0033018|GO:0005575	NM_017131	Rn.10111	29209	calsequestrin 2 (cardiac muscle)
A_44_P445484	913.06	829.418	682.056	1374.15	939.872	2357.27	919.756	983.492	677.389	841.335	669.892	699.055	9.63717	9.64121	9.25664	9.97306	9.75362	9.87457	9.79298	9.95983	10.3599	10.3903	9.41316	10.2661	XM_002728168	chr15:5018938-5018997		PREDICTED: Rattus norvegicus CG13585-like (LOC100359425), mRNA [XM_002728168]		XM_002728168
A_42_P487832	2534.41	1964.35	2535.12	2463.32	1878.25	3931.69	2281.19	1860.7	944.49	1093.72	2204.25	959.321	11.0327	10.8636	11.0287	10.8555	10.7446	10.6658	11.0854	10.8506	10.8573	10.79	11.0331	10.7348	NM_001108389	chr15:88549075-88549016	Rnf219	Rattus norvegicus ring finger protein 219 (Rnf219), mRNA [NM_001108389]	GO:0008270|GO:0046872	NM_001108389	Rn.154151	361088	ring finger protein 219
A_42_P482829	892.806	1002.89	923.396	999.384	1063.64	3643.39	918.159	935.475	410.724	485.049	809.498	466.845	9.60611	9.91632	9.65127	9.49945	9.93351	10.5493	9.78884	9.88487	9.62038	9.5953	9.68019	9.67029	NM_001108138	chr8:47325742-47325276	Vps11	Rattus norvegicus vacuolar protein sorting 11 homolog (S. cerevisiae) (Vps11), mRNA [NM_001108138]	GO:0030897|GO:0005884|GO:0030139|GO:0008270|GO:0046872|GO:0005769|GO:0005768	NM_001108138	Rn.2637	315600	vacuolar protein sorting 11 homolog (S. cerevisiae)
A_64_P072268	937.548	654.659	706.85	1213.95	694.198	2191.34	812.196	749.633	715.877	751.715	734.132	587.98	9.67804	9.32521	9.29832	9.78232	9.32585	9.75111	9.62405	9.56407	10.443	10.2408	9.5311	10.0135	NM_001002277	chr1:16434409-16434468	Ahi1	Rattus norvegicus Abelson helper integration site 1 (Ahi1), mRNA [NM_001002277]	GO:0030054|GO:0033365|GO:0005814|GO:0031513|GO:0005575|GO:0003674|GO:0005929|GO:0008150|GO:0005737|GO:0005912|GO:0060271|GO:0005932|GO:0005856|GO:0016192	NM_001002277	Rn.155144	308923	Abelson helper integration site 1
A_42_P589190	1087.72	891.228	892.686	1144.71	806.674	2676.4	856.72	1351.07	488.225	699.59	1024.87	535.38	9.88347	9.75175	9.60778	9.69213	9.53059	10.0592	9.69621	10.4103	9.86098	10.1349	9.99106	9.88161	NM_023104	chr12:32207337-32207278	Aacs	Rattus norvegicus acetoacetyl-CoA synthetase (Aacs), mRNA [NM_023104]	GO:0006629|GO:0014070|GO:0007584|GO:0045471|GO:0042493|GO:0016874|GO:0034201|GO:0010243|GO:0005524|GO:0014074|GO:0047760|GO:0005829|GO:0001889|GO:0005737|GO:0071397|GO:0042594|GO:0071394|GO:0050872|GO:0000166|GO:0006631|GO:0032024|GO:0071333|GO:0060612|GO:0030729	NM_023104	Rn.9215	65984	acetoacetyl-CoA synthetase
A_64_P027328	405.384	398.421	476.501	398.48	443.4	744.182	362.54	344.6	331.684	389.227	361.968	347.674	8.51452	8.64088	8.76966	8.1248	8.70591	8.14837	8.47098	8.46571	9.26867	9.27042	8.55176	9.21946		chr2:067594586-067594645
A_42_P788541	7048.34	5456.28	7191.53	7080.92	6614.93	16570.4	5914.78	5397.69	2343.65	3262.49	6568.41	2783.6	12.4018	12.2979	12.4666	12.4618	12.5361	13.1407	12.4134	12.3712	12.2276	12.3828	12.4891	12.3522	NM_001106794	chr7:141077982-141078041	Pfdn5	Rattus norvegicus prefoldin subunit 5 (Pfdn5), mRNA [NM_001106794]	GO:0060041|GO:0006457|GO:0016272|GO:0051082|GO:0090090|GO:0045892	NM_001106794	Rn.3401	300257	prefoldin subunit 5
A_42_P457003	5975.44	4818.43	6962.2	12002	7553.09	20741.8	6060.41	3782.02	2328.16	2928.5	5455.9	3112.71	12.1747	12.1466	12.4193	13.2725	12.7115	13.5003	12.4527	11.8597	12.218	12.2257	12.2303	12.5014	NM_012802	chr14:35369767-35369708	Pdgfra	Rattus norvegicus platelet derived growth factor receptor, alpha polypeptide (Pdgfra), mRNA [NM_012802]	GO:0043627|GO:0001553|GO:0048705|GO:0009653|GO:0042803|GO:0030539|GO:0072277|GO:0010035|GO:0046777|GO:0000166|GO:0030198|GO:0035790|GO:0046983|GO:0009887|GO:0055003|GO:0032355|GO:0048839|GO:0030335|GO:0023019|GO:0048407|GO:0045740|GO:0018108|GO:0005161|GO:0001701|GO:0042063|GO:0005887|GO:0055093|GO:0042060|GO:0043548|GO:0008284|GO:0005018|GO:0005886|GO:0030325|GO:0030324|GO:0061298|GO:0005634|GO:…	NM_012802	Rn.55127	25267	platelet derived growth factor receptor, alpha polypeptide
A_42_P463880	55.9774	60.4876	47.9568	92.53	70.7943	195.052	64.794	46.7022	44.768	44.7098	48.7537	42.9631	5.68458	5.95376	5.75668	6.05993	6.11055	6.43885	5.9576	5.56034	6.02658	5.93697	5.62356	5.98689	NM_001013927	chr4:173613180-173613121	Plbd1	Rattus norvegicus phospholipase B domain containing 1 (Plbd1), mRNA [NM_001013927]	GO:0016042|GO:0016787|GO:0005576	NM_001013927	Rn.3413	297694	phospholipase B domain containing 1
A_43_P20354	131.975	119.554	95.1523	136.458	113.953	187.521	119.552	140.81	88.4952	95.742	111.487	86.5409	6.92199	6.92982	6.65884	6.60941	6.80855	6.39433	6.87821	7.15771	7.14703	7.09652	6.84799	7.05912	NM_001134574	chr1:184915522-184921386	LOC361646	Rattus norvegicus similar to K04F10.2 (LOC361646), mRNA [NM_001134574]		NM_001134574	Rn.209023	361646	similar to K04F10.2
A_64_P159044	1085.15	578.047	1205.51	2030.03	1141.81	813.247	871.111	855.935	705.935	1034.34	1044.58	751.903	9.88039	9.15366	10.0169	10.5479	10.0308	8.2674	9.71738	9.75774	10.4254	10.7089	10.0169	10.3908	XM_001064782	chr9:48624262-48624321	LOC685674	Uncharacterized protein [Source:UniProtKB/TrEMBL;Acc:D3ZRZ1] [ENSRNOT00000040690]	GO:0005622|GO:0006407|GO:0003735|GO:0022627|GO:0005840|GO:0006412	XM_001064782		685674	similar to 40S ribosomal protein S28
A_44_P473234	871.981	727.581	685.187	617.418	624.766	1249.96	651.703	582.735	258.687	292.325	706.664	282.959	9.57908	9.46028	9.25999	8.76472	9.17419	8.87161	9.30967	9.20822	8.87283	8.82356	9.48709	8.89771	XM_001078412	chr1:186684923-186684864	Zfp688	Uncharacterized proteinZinc finger protein 688 (Predicted), isoform CRA_b [Source:UniProtKB/TrEMBL;Acc:D3ZAB7] [ENSRNOT00000024858]	GO:0005622|GO:0008150|GO:0003674|GO:0008270|GO:0005575|GO:0003676	XM_001078412	Rn.29826	293511	zinc finger protein 688
A_42_P797965	1188.26	1049.39	1340.38	1096.6	1222.57	2602.65	1095.47	781.486	313.058	392.335	946.684	371.93	9.99212	9.98253	10.1554	9.62594	10.1328	10.0192	10.0327	9.62781	9.1796	9.28527	9.8846	9.33094	NM_001108497	chr1:167330068-167332736	Akip1	Rattus norvegicus A kinase (PRKA) interacting protein 1 (Akip1), mRNA [NM_001108497]	GO:0034446	NM_001108497	Rn.106344	361624	A kinase (PRKA) interacting protein 1
A_42_P592157	413.667	279.627	364.231	489.825	345.652	823.655	331.548	394.775	175.406	198.343	304.303	170.626	8.54309	8.14837	8.42919	8.41602	8.35346	8.28553	8.35188	8.65272	8.24834	8.21571	8.32608	8.10858	NM_001002828	chr20:4254419-4254360	Pbx2	Rattus norvegicus pre-B-cell leukemia homeobox 2 (Pbx2), mRNA [NM_001002828]	GO:0043565|GO:0005667|GO:0003700|GO:0045944|GO:0003682|GO:0009954|GO:0005634|GO:0030326|GO:0008134	NM_001002828	Rn.901	406164	pre-B-cell leukemia homeobox 2
A_44_P306863	1461.33	1238.21	1631.51	1556.93	1791.06	3826.81	1355.51	1460.75	481.226	640.953	1171.36	505.01	10.2793	10.2353	10.4269	10.1576	10.6834	10.6239	10.3465	10.5262	9.83633	10.0117	10.1683	9.78884	XM_344447	chr15:081766293-081766352		Rattus norvegicus similar to Elongation factor 1-gamma (EF-1-gamma) (eEF-1B gamma) (LOC364451), mRNA [XM_344447]
A_42_P471835	3668.75	3486.47	4513.41	5096.12	4584.63	17416.7	3043.37	3044.88	1256.94	1540.14	3857.45	1383.4	11.5229	11.6647	11.8125	11.9527	12.0117	13.2176	11.4996	11.5517	11.3021	11.2934	11.762	11.3056	BQ210702	chr5:150780576-150780517		UI-R-DY1-com-a-12-0-UI.s1 UI-R-DY1 Rattus norvegicus cDNA clone UI-R-DY1-com-a-12-0-UI 3', mRNA sequence [BQ210702]			Rn.222261
A_42_P826221	9095.34	5548.45	5642.96	5156.86	6597.91	7447.87	6055.55	6468.96	3314.83	2628.82	8117.02	2284.02	12.7472	12.3256	12.1344	11.9703	12.5335	11.7736	12.449	12.623	12.7201	12.0776	12.7639	12.0684	NM_012933	chr1:198881771-198881830	Dpysl4	Rattus norvegicus dihydropyrimidinase-like 4 (Dpysl4), mRNA [NM_012933]	GO:0051219|GO:0005515|GO:0005737|GO:0048666|GO:0016812|GO:0006208	NM_012933	Rn.10503	25417	dihydropyrimidinase-like 4
A_64_P011524	746.193	824.617	679.275	1291.15	747.163	2623.39	717.652	758.786	530.582	589.79	537.537	574.432	9.35663	9.634	9.25137	9.87596	9.42911	10.0311	9.45635	9.58076	9.98602	9.89439	9.09971	9.97818	NM_001194951	chr19:36732839-36732780	Chtf8	Rattus norvegicus CTF8, chromosome transmission fidelity factor 8 homolog (S. cerevisiae) (Chtf8), mRNA [NM_001194951]	GO:0006260|GO:0007049|GO:0005634|GO:0003677	NM_001194951	Rn.3278	364996	CTF8, chromosome transmission fidelity factor 8 homolog (S. cerevisiae)
A_44_P258417	119.31	105.478	78.6467	163.88	89.0638	496.177	97.0638	92.0745	66.0228	93.2368	83.3795	95.0883	6.78774	6.7375	6.39412	6.86885	6.44001	7.5931	6.56069	6.5263	6.67288	7.05635	6.42258	7.20664	NM_001009699	chr9:10400830-10400889	Mad2l1bp	Rattus norvegicus MAD2L1 binding protein (Mad2l1bp), mRNA [NM_001009699]	GO:0007093|GO:0005737|GO:0007096|GO:0005634	NM_001009699	Rn.9596	316237	MAD2L1 binding protein
A_64_P164617	69545.6	65200.4	61300.5	58213.8	61714.8	76901.5	56923.6	47213.9	27793.1	37017.7	64432.3	28929.4	15.6754	15.8997	15.6324	15.5967	15.6998	15.7078	15.6733	15.4652	15.5775	15.7601	15.7098	15.6602		chr1:150388204-150388145
A_42_P758933	11375.8	8529.63	10014.2	12121.7	8291.26	15438.7	9401.16	8458.71	5086.47	6344.81	8630.17	5752.3	13.0366	12.9448	12.9318	13.2892	12.85	13.0151	13.0745	13.0095	13.3296	13.3578	12.8495	13.4151	NM_001106476	chr2:235995470-235995411	Metap1	Rattus norvegicus methionyl aminopeptidase 1 (Metap1), mRNA [NM_001106476]	GO:0009987|GO:0004177|GO:0008235|GO:0006508|GO:0008233|GO:0046872	NM_001106476	Rn.6799	295500	methionyl aminopeptidase 1
A_42_P573312	840.616	655.457	722.097	1048.89	812.011	2398.2	729.11	581.613	360.289	446.87	754.119	399.097	9.53201	9.32652	9.32521	9.55987	9.54078	9.90348	9.47569	9.2061	9.40766	9.46954	9.57954	9.43196	NM_001134761	chr2:31494485-31494544	Ccdc125	Rattus norvegicus coiled-coil domain containing 125 (Ccdc125), mRNA [NM_001134761]		NM_001134761	Rn.21916	499518	coiled-coil domain containing 125
A_64_P096257	1032.55	1044.12	1189.73	1375.33	899.901	1656.21	918.297	895.557	481.913	712.784	898.374	704.417	9.80883	9.97512	10.0003	9.97512	9.69079	9.30357	9.78995	9.8186	9.83848	10.1618	9.81622	10.2806	NM_001160228	chr10:31282663-31282722	Adam19	Rattus norvegicus a disintegrin and metallopeptidase domain 19 (meltrin beta) (Adam19), mRNA [NM_001160228]	GO:0007507|GO:0008150|GO:0003674|GO:0006508|GO:0008270|GO:0006509|GO:0005575|GO:0004222	NM_001160228	Rn.113277	303068	a disintegrin and metallopeptidase domain 19 (meltrin beta)
A_43_P15847	98.5299	103.585	75.9543	198.837	112.909	877.645	105.21	103.065	51.9549	79.4856	53.6486	162.299	6.5115	6.7113	6.34899	7.13815	6.79011	8.37667	6.68511	6.68989	6.27569	6.81191	5.76867	8.03175	NM_178847	chr9:74067772-74067831	Cyp27a1	Rattus norvegicus cytochrome P450, family 27, subfamily a, polypeptide 1 (Cyp27a1), nuclear gene encoding mitochondrial protein, mRNA [NM_178847]	GO:0006706|GO:0030343|GO:0005743|GO:0009055|GO:0005740|GO:0046872|GO:0005739|GO:0031073|GO:0016020|GO:0047749|GO:0005759|GO:0016705|GO:0008203|GO:0020037	NM_178847	Rn.94956	301517	cytochrome P450, family 27, subfamily a, polypeptide 1
A_42_P668800	2027.1	1331.49	1849.46	1462.07	1500.44	2117.98	1699.29	1398.61	578.064	662.39	1763.89	559.921	10.7302	10.3384	10.6082	10.067	10.4295	9.69426	10.6724	10.4601	10.1219	10.0619	10.7369	9.9452	NM_001127553	chr7:67958506-67958447	Uqcrb	Rattus norvegicus ubiquinol-cytochrome c reductase binding protein (Uqcrb), nuclear gene encoding mitochondrial protein, mRNA [NM_001127553]	GO:0005739|GO:0008121|GO:0006122|GO:0005750|GO:0051291|GO:0032403	NM_001127553	Rn.129215	362897	ubiquinol-cytochrome c reductase binding protein
A_42_P842513	4869.48	5429.91	4340.65	4804.24	5054.74	10210	4297.12	4854.81	2175.23	2863.47	4060.43	2499.57	11.8883	12.288	11.7516	11.8667	12.14	12.3194	11.9727	12.2285	12.1157	12.1924	11.8251	12.1909	NM_031077	chrX:12910197-12910138	Cdk16	Rattus norvegicus cyclin-dependent kinase 16 (Cdk16), transcript variant 2, mRNA [NM_031077]	GO:0000166|GO:0005524|GO:0004693	NM_031077	Rn.16871	81741	cyclin-dependent kinase 16
A_64_P047697	278.681	548.993	848.315	424.561	490.817	314.801	373.401	322.453	224.737	232.721	247.469	225.59	7.99921	9.07381	9.54375	8.21094	8.8526	7.00767	8.52012	8.36342	8.66869	8.46966	8.01719	8.56164	NM_001161835	chr1:46957641-46957582	T2	Rattus norvegicus brachyury 2 (T2), mRNA [NM_001161835]		NM_001161835	Rn.198111	681288	brachyury 2
A_42_P660036	242.549	255.286	243.77	446.843	251.567	1186.27	214.762	193.26	105.061	130.205	201.454	125.87	7.80207	8.01664	7.89573	8.2805	7.91207	8.796	7.72213	7.60802	7.42299	7.57207	7.70896	7.65361	NM_001134727	chr15:55585356-55585297	Lrch1	Rattus norvegicus leucine-rich repeats and calponin homology (CH) domain containing 1 (Lrch1), mRNA [NM_001134727]		NM_001134727	Rn.13089	502020	leucine-rich repeats and calponin homology (CH) domain containing 1
A_64_P095050	70737.3	62429	61793.5	73394.2	48515.2	75572.4	56603.4	58759.5	33425.6	42264	61760.8	33978.2	15.702	15.8125	15.6508	15.8669	15.3958	15.6772	15.6602	15.8125	15.8017	15.8922	15.6508	15.8308		chr9:070301991-070301932
A_42_P561835	245.776	253.334	251.044	262.888	268.656	668.148	218.026	259.465	81.7194	115.189	227.473	115.389	7.82362	8.00678	7.93369	7.53865	7.9934	7.99518	7.74697	8.04415	7.02557	7.38254	7.88605	7.51433	XM_227510	chr2:192384295-192384236		Chromodomain helicase DNA binding protein 1-like (Predicted)Uncharacterized protein [Source:UniProtKB/TrEMBL;Acc:D3ZRY1] [ENSRNOT00000043937]			Rn.1478
A_64_P163184	756.744	709.718	747.496	686.821	595.949	918.547	516.166	479.055	224.929	388.84	642.817	324.682	9.37951	9.42644	9.37508	8.93089	9.12119	8.4351	8.98764	8.92153	8.67017	9.26867	9.35789	9.1149	NM_001107855	chr4:67093991-67094050	Adck2	Rattus norvegicus aarF domain containing kinase 2 (Adck2), mRNA [NM_001107855]	GO:0005739|GO:0016301	NM_001107855	Rn.3735	312258	aarF domain containing kinase 2
A_42_P549675	5237.61	4533.56	4872.22	4988.32	4423.89	9148.51	4395.3	4368.33	2087.34	2656	4508.29	2218.67	11.9939	12.0589	11.9203	11.9288	11.9653	12.1182	12.0048	12.0628	12.0529	12.094	11.963	12.0144	NM_080577	chr10:109809267-109809208	Nploc4	Rattus norvegicus nuclear protein localization 4 homolog (S. cerevisiae) (Nploc4), mRNA [NM_080577]	GO:0005515|GO:0043130|GO:0005783|GO:0005634|GO:0032403|GO:0046872|GO:0005829|GO:0005622|GO:0005737|GO:0006944|GO:0007030|GO:0008270|GO:0034098|GO:0031625	NM_080577	Rn.144645	140639	nuclear protein localization 4 homolog (S. cerevisiae)
A_64_P287740	64.2719	59.6934	89.8048	80.3405	94.6417	178.205	68.3637	86.9505	20.855	33.371	58.9714	33.0171	5.88325	5.93303	6.58108	5.86497	6.53223	6.32534	6.04123	6.44648	4.78087	5.48926	5.91115	5.57298	NM_001127601	chrX:24774822-24774881	Rpgr	Rattus norvegicus retinitis pigmentosa GTPase regulator (Rpgr), mRNA [NM_001127601]	GO:0008150|GO:0003674|GO:0005575	NM_001127601	Rn.103641	367733	retinitis pigmentosa GTPase regulator
A_64_P059545	7373.9	4911.52	7082.72	6245	4169.99	6837.02	5327.64	5013.61	2133.47	2854.3	5989.56	2063.07	12.4613	12.1653	12.4395	12.2754	11.8759	11.6275	12.264	12.2705	12.0868	12.1884	12.3698	11.9158	NM_053477	chr19:49652924-49652983	Mlycd	Rattus norvegicus malonyl-CoA decarboxylase (Mlycd), nuclear gene encoding mitochondrial protein, mRNA [NM_053477]	GO:0005739|GO:0019395|GO:0005737|GO:0031998|GO:0050080|GO:0006633|GO:0046320|GO:0006085|GO:0016829|GO:0005829|GO:0005777	NM_053477	Rn.13468	85239	malonyl-CoA decarboxylase
A_42_P714075	1016.1	998.244	1074.55	2163.23	951.536	4978.24	1039.45	696.23	516.03	785.57	774.788	772.495	9.78966	9.90997	9.85689	10.6489	9.76992	11.0795	9.9619	9.45584	9.94203	10.3017	9.61522	10.4274	NM_031723	chr1:137116025-137110278	Sec11a	Rattus norvegicus SEC11 homolog A (S. cerevisiae) (Sec11a), mRNA [NM_031723]	GO:0005792|GO:0016020|GO:0005783|GO:0005789|GO:0008236|GO:0008233|GO:0016021|GO:0006465	NM_031723	Rn.13070	65166	SEC11 homolog A (S. cerevisiae)
A_42_P605265	34.1331	27.989	32.5178	46.2258	39.9344	76.289	31.1453	33.3654	22.1763	23.6256	29.5442	24.2311	4.97615	4.82773	5.26935	5.05957	5.26154	5.32813	4.74925	5.07853	4.87633	4.97454	4.86017	5.10767	NM_053677	chr12:45943543-45943484	Chek2	Rattus norvegicus CHK2 checkpoint homolog (S. pombe) (Chek2), mRNA [NM_053677]	GO:0000781|GO:0008630|GO:0006915|GO:0005575|GO:0005524|GO:0042770|GO:0004672|GO:0004674|GO:0016301|GO:0016605|GO:0006468|GO:0000077|GO:0010332	NM_053677	Rn.163213	114212	CHK2 checkpoint homolog (S. pombe)
A_64_P047401	4140.01	3539.32	2859.98	2628.52	3302.26	6166.23	3027.08	2962.2	1471.62	1195.18	3507.31	1036.33	11.6878	11.6936	11.1869	10.9559	11.5329	11.4587	11.4909	11.5147	11.531	10.9215	11.6504	10.8555	NM_001009369	chr10:106238828-106238769	Mrpl38	Rattus norvegicus mitochondrial ribosomal protein L38 (Mrpl38), nuclear gene encoding mitochondrial protein, mRNA [NM_001009369]	GO:0005739|GO:0005737|GO:0005840|GO:0015629	NM_001009369	Rn.34217	303685	mitochondrial ribosomal protein L38
A_64_P018891	113.928	98.3376	103.245	155.575	130.869	195.121	109.423	125.15	88.5751	92.1946	114.321	79.7542	6.72552	6.63797	6.76339	6.79396	7.00263	6.44001	6.74414	6.98393	7.14863	7.0391	6.89009	6.93149		chr6:137007978-137008037
A_64_P026297	53.218	66.5276	69.734	67.5494	44.1183	85.484	45.1619	123.683	36.7831	31.1884	43.3922	43.8565	5.60428	6.08784	6.22966	5.6124	5.40546	5.45325	5.38871	6.96772	5.70148	5.38989	5.44101	6.0184	NM_022583	chr1:232990775-232990716	Insl6	Rattus norvegicus insulin-like 6 (Insl6), mRNA [NM_022583]	GO:0009566|GO:0035264|GO:0005179|GO:0000239|GO:0007286|GO:0006915|GO:0005576|GO:0030317|GO:0007283|GO:0008584	NM_022583	Rn.48708	50546	insulin-like 6
A_64_P077426	17460.6	17235.1	14047.3	15106.5	15711.5	19878.9	13948.9	17134.7	6339.65	8605.65	14777.3	5814.13	13.6694	13.9381	13.4203	13.6123	13.7375	13.4276	13.6344	14.005	13.6255	13.8057	13.6014	13.4303	XM_001080794	chr10:66646563-66646622	Ankrd13b	PREDICTED: Rattus norvegicus similar to novel protein (RGD1564005), mRNA [XM_001080794]		XM_001080794	Rn.19412	360575	ankyrin repeat domain 13B
A_44_P370175	80.6135	69.6718	63.4324	120.237	85.9268	443.933	94.3444	66.3783	44.4406	56.1747	68.37	44.1898	6.21539	6.15539	6.10539	6.42988	6.3848	7.44998	6.51784	6.06288	6.01698	6.28936	6.13361	6.03178	NM_031773	chr3:116730202-116730261	Polr1b	Rattus norvegicus polymerase (RNA) I polypeptide B (Polr1b), mRNA [NM_031773]	GO:0017126|GO:0003899|GO:0007566|GO:0009303|GO:0005730|GO:0016779|GO:0032549|GO:0005634|GO:0009790|GO:0003677|GO:0046872|GO:0005736|GO:0016740	NM_031773	Rn.88734	83582	polymerase (RNA) I polypeptide B
A_44_P400936	327.74	415.896	403.689	460.041	468.216	1700.38	384.711	431.43	221.605	233.695	270.766	209.775	8.2263	8.6931	8.54741	8.32192	8.78696	9.34359	8.5686	8.78612	8.64502	8.47674	8.14134	8.44279		chrX:083244753-083244695
A_64_P019599	203.763	275.476	503.688	586.572	162.262	963.177	169.133	398.983	151.005	275.372	198.546	170.984	7.54794	8.12297	8.8432	8.6979	7.29097	8.5082	7.38588	8.66606	8.00253	8.73256	7.68659	8.11263	NM_012713	chr1:181453149-181453208	Prkcb	Rattus norvegicus protein kinase C, beta (Prkcb), transcript variant 1, mRNA [NM_012713]	GO:0050853|GO:0005515|GO:0034339|GO:0005886|GO:0045471|GO:0033280|GO:0005634|GO:0050681|GO:0031526|GO:0046872|GO:0014059|GO:0005829|GO:0035556|GO:0005622|GO:0042393|GO:0005737|GO:0030374|GO:0000166|GO:0005080|GO:0006816|GO:0043123|GO:0005813|GO:0006355|GO:0035408|GO:0005246|GO:0042493|GO:0006874|GO:0005624|GO:0006915|GO:0005625|GO:0005626|GO:0005524|GO:0035403|GO:0009749|GO:0042113|GO:0003682|GO:…	NM_012713	Rn.91118	25023	protein kinase C, beta
A_64_P057076	137.337	123.774	116.28	334.349	115.406	202.689	135.002	130.695	87.9948	108.248	116.583	91.9544	6.9745	6.98241	6.91301	7.89236	6.8286	6.49047	7.06358	7.04552	7.1395	7.28346	6.91987	7.1536		chr2:032686157-032686216
A_64_P087392	189.709	164.397	156.665	1821.5	168.036	324.767	165.794	200.744	110.399	121.196	142.409	100.788	7.44608	7.38588	7.30857	10.3871	7.34521	7.04909	7.3578	7.66771	7.50217	7.46161	7.22521	7.29879	NM_001108764	chr8:61287225-61287284	RGD1310727	Rattus norvegicus LOC363070 (RGD1310727), mRNA [NM_001108764]		NM_001108764	Rn.105522	363070	LOC363070
A_43_P23200	443.486	521.834	484.315	674.167	517.817	1666.14	455.851	558.341	292.932	303.832	310.339	274.057	8.64088	9.01197	8.7893	8.9011	8.92702	9.31212	8.80819	9.14798	9.07574	8.89317	8.35082	8.84171	NM_001107832	chr3:11526212-11526271	Ptges2	Rattus norvegicus prostaglandin E synthase 2 (Ptges2), mRNA [NM_001107832]	GO:0005739|GO:0006355|GO:0015035|GO:0009055|GO:0045454|GO:0005634|GO:0045893|GO:0003677|GO:0046903|GO:0005829	NM_001107832	Rn.39290	311865	prostaglandin E synthase 2
A_42_P515876	781.429	719.161	706.994	842.811	959.598	2758.63	746.101	858.837	320.078	353.637	661.419	319.208	9.42703	9.44378	9.29851	9.24109	9.78164	10.115	9.51075	9.76264	9.21443	9.12169	9.39713	9.08703	NM_031097	chr13:48272497-48272438	Rnpep	Rattus norvegicus arginyl aminopeptidase (aminopeptidase B) (Rnpep), mRNA [NM_031097]	GO:0042277|GO:0019370|GO:0005794|GO:0060041|GO:0005886|GO:0005507|GO:0007568|GO:0005576|GO:0005625|GO:0045776|GO:0005615|GO:0046872|GO:0016485|GO:0004177|GO:0070006|GO:0006508|GO:0008233|GO:0008270|GO:0030141|GO:0019717|GO:0008237|GO:0009897|GO:0050897	NM_031097	Rn.10979	81761	arginyl aminopeptidase (aminopeptidase B)
A_44_P1047924	4126.44	4023.88	7053.8	7625.62	4181.18	11065.3	4092.71	4374.69	1744.93	2492.81	4049.14	2052.1	11.6847	11.8802	12.4343	12.581	11.8806	12.4646	11.8957	12.0648	11.7987	11.9967	11.8226	11.9088	NM_053523	chr19:11036768-11036709	Herpud1	Rattus norvegicus homocysteine-inducible, endoplasmic reticulum stress-inducible, ubiquitin-like domain member 1 (Herpud1), mRNA [NM_053523]	GO:0006986|GO:0006950|GO:0006874|GO:0005789|GO:0016021|GO:0043154|GO:0030968	NM_053523	Rn.4028	85430	homocysteine-inducible, endoplasmic reticulum stress-inducible, ubiquitin-like domain member 1
A_44_P682668	143.181	119.808	116.524	166.247	103.578	200.924	145.252	136.315	103.952	113.438	133.485	98.5351	7.04552	6.93248	6.91568	6.88859	6.67035	6.47796	7.16057	7.1029	7.40616	7.35865	7.12128	7.25943	NM_001014228	chr10:72125217-72124662	Cct6b	Rattus norvegicus chaperonin containing Tcp1, subunit 6B (zeta 2) (Cct6b), mRNA [NM_001014228]		NM_001014228	Rn.155225	363658	chaperonin containing Tcp1, subunit 6B (zeta 2)
A_64_P047747	2319.09	1259.45	1875.87	1735.92	2011.99	1355.79	2253.24	1902.55	1021.7	1342.34	2115.74	1074.08	10.9026	10.2601	10.6304	10.3077	10.8361	8.99151	11.0655	10.8795	10.9876	11.0842	10.977	10.9129	NM_182474	chr6:128450163-128450222	LOC299282	Rattus norvegicus Serine protease inhibitor (LOC299282), mRNA [NM_182474]	GO:0030162|GO:0010951|GO:0004867|GO:0005576|GO:0030414	NM_182474	Rn.97597	299282	Serine protease inhibitor
A_64_P133992	142.143	69.4	78.0922	81.2605	118.532	110.232	122.551	114.818	38.9191	43.1246	169.846	39.059	7.03352	6.151	6.38514	5.88071	6.86216	5.75116	6.9168	6.85141	5.79804	5.87842	7.47363	5.83162	NM_001008825	chr7:140310029-140309970	Kb15	Rattus norvegicus type II keratin Kb15 (Kb15), mRNA [NM_001008825]		NM_001008825	Rn.49197	366992	type II keratin Kb15
A_42_P503768	421.202	370.903	438.691	367.182	406.386	811.439	384.181	354.661	142.146	208.973	361.098	169.656	8.57194	8.54194	8.65347	8.02051	8.58114	8.26422	8.5648	8.50648	7.90824	8.29075	8.54852	8.09924	NM_001009466	chr6:3129642-3129701	Gemin6	Rattus norvegicus gem (nuclear organelle) associated protein 6 (Gemin6), mRNA [NM_001009466]		NM_001009466	Rn.108103	362688	gem (nuclear organelle) associated protein 6
A_44_P400346	71.1324	63.2187	43.8108	87.0472	61.1634	132.238	67.0506	335.573	51.0633	56.218	75.5897	51.8788	6.03603	6.01962	5.64929	5.97289	5.89778	5.97201	6.01675	8.42479	6.24751	6.29083	6.27656	6.27328	XM_002726890	chr7:23470450-23470391		Uncharacterized protein [Source:UniProtKB/TrEMBL;Acc:F1LZZ5] [ENSRNOT00000059540]		XM_002726890	Rn.127827
A_64_P128438	3410.11	2640.17	3408.91	3342.29	2740.89	3693.91	2645.21	2134.56	1109.37	1338.59	2809.78	1335.17	11.4143	11.2701	11.4219	11.3256	11.2862	10.5716	11.291	11.0494	11.1067	11.082	11.3484	11.247	NM_012591	chr10:39227520-39227579	Irf1	Rattus norvegicus interferon regulatory factor 1 (Irf1), mRNA [NM_012591]	GO:0010468|GO:0005515|GO:0003700|GO:0009408|GO:0071300|GO:0007249|GO:0005634|GO:0071359|GO:0042127|GO:0045944|GO:0071375|GO:0071356|GO:0010942|GO:0000975|GO:0007565|GO:0006355|GO:0060416|GO:0042512|GO:0003677|GO:0006351|GO:0043565|GO:0045084|GO:0043374|GO:0071347|GO:0045893|GO:0071260	NM_012591	Rn.6396	24508	interferon regulatory factor 1
A_44_P531758	29594.8	36234.1	68231.6	39000.5	39939.3	57523	24628.7	25505.8	14327.4	23108.6	37610.6	20182.9	14.3891	15.0027	15.8288	14.9968	15.0641	15.2205	14.4257	14.5668	14.7504	15.1407	14.9256	15.1601	NM_012935	chr8:54111396-54111455	Cryab	Rattus norvegicus crystallin, alpha B (Cryab), mRNA [NM_012935]	GO:0008017|GO:0008092|GO:0042542|GO:0005212|GO:0030018|GO:0030308|GO:0005886|GO:0005634|GO:0032432|GO:0031109|GO:0051403|GO:0042803|GO:0005829|GO:0005739|GO:0005737|GO:0043292|GO:0006457|GO:0002088|GO:0015630|GO:0006006|GO:0051260|GO:0043010|GO:0043154|GO:0032355|GO:0001666|GO:0043066|GO:0032387|GO:0005794|GO:0009986|GO:0007568|GO:0060561|GO:0005625|GO:0006916|GO:0005626|GO:0007517|GO:0007021|GO:…	NM_012935	Rn.98208	25420	crystallin, alpha B
A_43_P10257	8850.57	4436.55	9596.94	7820.36	8184.08	12715.5	7019.16	5666.99	2527.11	3556.94	7639.54	3128.29	12.7001	12.0272	12.877	12.6181	12.8343	12.6934	12.6673	12.4474	12.3223	12.504	12.691	12.5106	NM_203335	chr1:187176824-187176765	Vkorc1	Rattus norvegicus vitamin K epoxide reductase complex, subunit 1 (Vkorc1), mRNA [NM_203335]	GO:0005792|GO:0014070|GO:0005783|GO:0010243|GO:0050820|GO:0016020|GO:0030193|GO:0005789|GO:0016491|GO:0016021|GO:0047057|GO:0042373|GO:0046677|GO:0055114|GO:0047058	NM_203335	Rn.97942	309004	vitamin K epoxide reductase complex, subunit 1
A_64_P011744	455.953	176.169	329.545	345.966	382.949	467.987	369.237	346.271	208.126	231.074	423.186	184.697	8.68411	7.49542	8.30397	7.94087	8.49919	7.51378	8.49994	8.47338	8.53382	8.45624	8.77388	8.2325	NM_001108789	chr9:10304091-10304032	Xpo5	Rattus norvegicus exportin 5 (Xpo5), mRNA [NM_001108789]	GO:0008150|GO:0003674|GO:0005737|GO:0000049|GO:0005488|GO:0008565|GO:0006611|GO:0005730|GO:0005634|GO:0005575|GO:0006886	NM_001108789	Rn.19170	363194	exportin 5
A_44_P282794	27.7338	77.5462	43.2993	47.8092	37.7587	146.227	38.9702	148.272	27.2129	26.6809	34.1985	29.5993	4.66904	6.30509	5.63492	5.10767	5.17045	6.09585	5.14521	7.23248	5.23237	5.1566	5.08115	5.41068	NM_001107523	chr1:128626817-128626758	Chd2	Rattus norvegicus chromodomain helicase DNA binding protein 2 (Chd2), mRNA [NM_001107523]		NM_001107523	Rn.225034	308738	chromodomain helicase DNA binding protein 2
A_42_P463784	1660.31	1442.78	1992.7	1285.23	1262.12	2165.15	1420.96	1118.97	427.07	792.502	1561.85	625.741	10.4502	10.4467	10.7061	9.86861	10.1823	9.73175	10.4118	10.1473	9.6706	10.3114	10.5588	10.1124	NM_001008526	chr6:136491542-136491483	Bag5	Rattus norvegicus BCL2-associated athanogene 5 (Bag5), mRNA [NM_001008526]	GO:0090083|GO:0048471|GO:0016234|GO:0070997|GO:0051087|GO:0061084|GO:0051444|GO:0006915|GO:0031397|GO:0031625	NM_001008526	Rn.76368	366734	BCL2-associated athanogene 5
A_42_P630463	418.194	489.682	337.974	324.445	434.485	969.053	371.378	534.961	166.156	166.856	361.531	154.784	8.56074	8.9238	8.33154	7.84962	8.67366	8.5154	8.51012	9.07918	8.15879	7.95112	8.55062	7.95325	NM_022238	chr12:33655678-33655737	Abcb9	Rattus norvegicus ATP-binding cassette, subfamily B (MDR/TAP), member 9 (Abcb9), mRNA [NM_022238]	GO:0002474|GO:0042288|GO:0042825|GO:0005886|GO:0005783|GO:0005743|GO:0042626|GO:0030176|GO:0015031|GO:0005765|GO:0042803|GO:0015833|GO:0000166|GO:0022891|GO:0042605|GO:0015197|GO:0043190|GO:0015440|GO:0016887|GO:0015421|GO:0046980|GO:0055085|GO:0005524|GO:0008150|GO:0001916|GO:0005789|GO:0016021|GO:0046978|GO:0046979|GO:0005769	NM_022238	Rn.44870	63886	ATP-binding cassette, subfamily B (MDR/TAP), member 9
A_64_P006728	3934.64	2926.03	3958.39	2996.34	3313.95	3813.68	3046.04	2866.11	1463.71	1742.56	3378.79	1404.93	11.6196	11.4153	11.6201	11.1587	11.5395	10.6197	11.5022	11.4729	11.5212	11.4798	11.5964	11.334	NM_001108905	chr1:67563515-67563456	Zfp524	Rattus norvegicus zinc finger protein 524 (Zfp524), mRNA [NM_001108905]		NM_001108905	Rn.24795	365179	zinc finger protein 524
A_64_P091194	21677.8	16759.9	15193.8	12516.1	9662.95	18179.8	12500.3	10160.3	5191.79	8399.37	14966.9	4886.05	13.9496	13.8857	13.5305	13.3364	13.056	13.2892	13.4785	13.2644	13.3666	13.7653	13.6265	13.1874	XM_001057767	chrX:159509385-159509444	RGD1565183	Uncharacterized protein [Source:UniProtKB/TrEMBL;Acc:D3ZG08] [ENSRNOT00000049254]	GO:0005622|GO:0003735|GO:0005840|GO:0006412	XM_001057767		293846	similar to ribosomal protein L28
A_42_P482051	1690.71	2057.28	2233.07	2239.55	1730.31	3785.52	1424.07	1027.1	554.771	623.026	1599.28	753.868	10.4829	10.9258	10.8656	10.7068	10.6388	10.6092	10.4152	10.0294	10.0543	9.971	10.592	10.3961	XM_001059157	chr1:2438946-2438887	RGD1309759	PREDICTED: Rattus norvegicus similar to cDNA sequence BC013529, transcript variant 2 (RGD1309759), mRNA [XM_001059157]		XM_001059157	Rn.224528	361448	similar to cDNA sequence BC013529
A_42_P674742	10660.6	7722.41	10245.6	7586.6	8095.32	8294.69	8954.56	7958.37	3673.37	3965.07	8491.19	3301.82	12.9499	12.8053	12.9624	12.571	12.8184	11.9642	12.9985	12.9163	12.8729	12.6738	12.8246	12.5958	XM_002726367	chr4:81083185-81083126	Jazf1	PREDICTED: Rattus norvegicus JAZF zinc finger 1 (Jazf1), mRNA [XM_002726367]	GO:0005622|GO:0017053|GO:0003714|GO:0008270|GO:0000122|GO:0003676	XM_002726367	Rn.8872	685879	JAZF zinc finger 1
A_44_P586876	1987.35	1526.45	1402.27	2131.83	1497.76	4157.45	1666.45	1593.88	947.342	882.434	1816.62	860.639	10.7003	10.5253	10.216	10.6252	10.4269	10.7627	10.6468	10.6432	10.8613	10.4771	10.7809	10.5916	NM_001100805		Tmem41a	Rattus norvegicus transmembrane protein 41a (Tmem41a), mRNA [NM_001100805]		NM_001100805	Rn.199221	681708	transmembrane protein 41a
A_64_P034324	64.6691	58.7783	59.4189	109.734	60.0403	298.011	83.7918	59.8854	38.8889	52.569	51.8476	43.871	5.89194	5.91256	6.01698	6.30368	5.87384	6.94637	6.34194	5.90973	5.79701	6.18998	5.72333	6.01919	NM_001108282	chr10:63600871-63600929	RGD1309077	Rattus norvegicus similar to putative RNA methyltransferase (RGD1309077), mRNA [NM_001108282]		NM_001108282	Rn.83045	360569	similar to putative RNA methyltransferase
A_64_P050705	148.449	169.662	130.413	268.733	117.126	798.13	136.631	118.649	111.852	161.099	110.495	120.681	7.10466	7.4347	7.06672	7.57259	6.84602	8.24198	7.08054	6.90974	7.52847	7.89537	6.83657	7.58278	NM_001106061	chr16:2662782-2662841	Arhgef3	Rattus norvegicus Rho guanine nucleotide exchange factor (GEF) 3 (Arhgef3), mRNA [NM_001106061]	GO:0035556|GO:0005622|GO:0005085|GO:0035023|GO:0005089	NM_001106061	Rn.11687	290541	Rho guanine nucleotide exchange factor (GEF) 3
A_42_P730320	63.1588	65.1162	69.4766	63.1273	57.6572	93.9354	55.5505	46.5726	26.7861	34.9638	68.5012	28.6196	5.85902	6.06252	6.2239	5.5153	5.81238	5.56254	5.7262	5.55629	5.20405	5.56129	6.13827	5.35439	NM_001013877	chr14:110601957-110602016	RGD1307937	Rattus norvegicus similar to hypothetical protein FLJ31438 (RGD1307937), mRNA [NM_001013877]	GO:0005488	NM_001013877	Rn.108545	289865	similar to hypothetical protein FLJ31438
A_64_P123073	393.345	271.99	248.195	342.56	274.203	500.39	389.094	362.137	217.931	247.59	351.4	204.861	8.47136	8.10771	7.91722	7.92734	8.0258	7.60642	8.58178	8.53886	8.61433	8.56741	8.51094	8.39962		chr1:202409802-202409743
A_64_P064709	118.122	104.216	62.3754	129.328	44.4338	455.967	104.054	51.6673	56.8562	47.1952	68.2165	75.1082	6.77465	6.7203	6.07999	6.53486	5.41606	7.47767	6.66863	5.70521	6.42988	6.01553	6.12912	6.83583	NM_001166303	chr20:1682163-1682104	Tcte4	Rattus norvegicus t-complex-associated testis expressed 4 (Tcte4), mRNA [NM_001166303]		NM_001166303	Rn.30113	499401	t-complex-associated testis expressed 4
A_64_P084971	56721.5	41053.4	52853.5	29010.6	41913.2	48074.7	48936.3	43553.7	20911.9	16659.1	53466.4	13652.1	15.3621	15.2008	15.4094	14.5937	15.1434	14.9009	15.4401	15.323	15.2132	14.7128	15.4401	14.6511	NM_017007	chr3:52829951-52830010	Gad1	Rattus norvegicus glutamate decarboxylase 1 (Gad1), mRNA [NM_017007]	GO:0030424|GO:0021696|GO:0045202|GO:0005739|GO:0005622|GO:0061351|GO:0005737|GO:0004351|GO:0021772|GO:0035264|GO:0043679|GO:0005938|GO:0035108|GO:0044306|GO:0048786|GO:0042493|GO:0006915|GO:0001701|GO:0016829|GO:0048854|GO:0030170|GO:0042136|GO:0061202|GO:0001764|GO:0019752	NM_017007	Rn.91245	24379	glutamate decarboxylase 1
A_42_P770556	8502.36	6727.06	8238.9	9578.92	6411.78	16200.7	7303.16	5408.96	3101.3	4473.9	7553.53	3947.06	12.6476	12.6016	12.6583	12.9234	12.4839	13.1003	12.7201	12.3738	12.6215	12.8536	12.6713	12.8591	NM_033096	chr6:8373425-8373484	Ppm1b	Rattus norvegicus protein phosphatase 1B, magnesium dependent, beta isoform (Ppm1b), mRNA [NM_033096]	GO:0008287|GO:0030145|GO:0006470|GO:0000287|GO:0016787|GO:0004722	NM_033096	Rn.4143	24667	protein phosphatase 1B, magnesium dependent, beta isoform
A_64_P023381	74.7968	70.4608	48.5176	91.8516	33.6783	175.513	60.5793	49.377	51.9473	43.3258	52.244	50.5084	6.10688	6.16845	5.77159	6.04689	4.99841	6.30754	5.84823	5.64243	6.2749	5.88722	5.73393	6.23239	XM_001073278	chr8:111237296-111237355	RGD1307220	PREDICTED: Rattus norvegicus similar to RIKEN cDNA E330026B02 (RGD1307220), mRNA [XM_001073278]		XM_001073278	Rn.29821	315980	similar to RIKEN cDNA E330026B02
A_64_P059217	264.489	420.032	314.843	319.372	380.857	996.043	285.748	309.94	199.541	162.704	272.233	205.144	7.92655	8.70751	8.24198	7.82826	8.49254	8.55776	8.13746	8.3099	8.46814	7.91067	8.15121	8.40268	NM_053667	chr5:139831036-139831095	Lepre1	Rattus norvegicus leucine proline-enriched proteoglycan (leprecan) 1 (Lepre1), mRNA [NM_053667]	GO:0031418|GO:0005506|GO:0005783|GO:0005578|GO:0005576|GO:0005634|GO:0046872|GO:0005737|GO:0005488|GO:0019797|GO:0016706|GO:0016049|GO:0016702	NM_053667	Rn.13741	114200	leucine proline-enriched proteoglycan (leprecan) 1
A_44_P286215	158.304	205.88	202.622	434.741	181.796	1410.24	189.625	163.527	161.416	220.608	114.048	215	7.19409	7.70862	7.65016	8.24309	7.448	9.05193	7.55002	7.37408	8.11532	8.37828	6.88628	8.48583	NM_001008885	chr20:4963365-4963905	Slc39a7	Rattus norvegicus solute carrier family 39 (zinc transporter), member 7 (Slc39a7), transcript variant 2, mRNA [NM_001008885]	GO:0016020|GO:0005385|GO:0046873|GO:0005789|GO:0055085	NM_001008885	Rn.103977	294281	solute carrier family 39 (zinc transporter), member 7
A_64_P138056	527.863	705.272	473.982	550.872	626.537	1590.62	532.405	572.742	322.827	290.092	446.179	297.396	8.88779	9.41816	8.76047	8.5947	9.17717	9.23961	9.03537	9.18382	9.22489	8.8109	8.8513	8.97331		chrX:066843749-066843808
A_64_P111599	623.628	490.706	652.807	868.005	505.645	2069.57	553.403	434.698	189.65	289.33	554.256	285.887	9.11815	8.92657	9.19203	9.28666	8.88779	9.65621	9.09389	8.79655	8.37976	8.80556	9.14142	8.91275	NM_001191586	chrX:22819831-22819890	Bcor	Rattus norvegicus BCL6 co-repressor (Bcor), mRNA [NM_001191586]	GO:0031519|GO:0035518|GO:0000415|GO:0004842|GO:0044212|GO:0042826|GO:0003714|GO:0070171|GO:0005634|GO:0000122|GO:0005575|GO:0030502|GO:0065001|GO:0007507|GO:0003674|GO:0008150|GO:0031072|GO:0051572|GO:0042476|GO:0060021|GO:0045892|GO:0008134	NM_001191586	Rn.101287	317346	BCL6 co-repressor
A_42_P599080	92.0749	56.3869	51.8407	329.49	68.4591	110.22	65.4603	80.6722	52.06	202.432	87.5917	81.9575	6.40942	5.8539	5.85312	7.87177	6.05827	5.75087	5.97537	6.34354	6.27886	8.24773	6.49797	6.9737	NM_053753	chr4:117839979-117839920	Clec4f	Rattus norvegicus C-type lectin domain family 4, member F (Clec4f), mRNA [NM_053753]	GO:0016020|GO:0005488|GO:0005529|GO:0004872|GO:0016021|GO:0006897	NM_053753	Rn.9886	114598	C-type lectin domain family 4, member F
A_44_P576954	1141.52	389.305	601.47	724.94	383.436	1236.99	541.478	434.603	271.213	230.073	339.147	458.166	9.93767	8.60453	9.08196	9.00968	8.50146	8.85441	9.06277	8.7963	8.95296	8.44838	8.46279	9.63976	NM_001106645	chr5:57598262-57598203	Ddx58	Rattus norvegicus DEAD (Asp-Glu-Ala-Asp) box polypeptide 58 (Ddx58), mRNA [NM_001106645]	GO:0008026|GO:0005622|GO:0016817|GO:0004386|GO:0008270|GO:0003676|GO:0005524	NM_001106645	Rn.38642	297989	DEAD (Asp-Glu-Ala-Asp) box polypeptide 58
A_64_P046687	7679.01	3093.59	3245.79	3693.32	4225.89	16132.8	5367.02	4651.11	1901.25	1648.57	6017.62	1500.85	12.5139	11.4886	11.3537	11.4808	11.8985	13.092	12.2781	12.1542	11.9163	11.3942	12.3757	11.4381		chr12:028870435-028870376
A_42_P694928	413.771	368.267	388.843	322.451	255.54	232.429	261.989	241.522	110.352	253.362	388.55	165.127	8.54414	8.52978	8.50521	7.84067	7.93093	6.64603	8.01924	7.94429	7.50188	8.60709	8.65388	8.05863	NM_001109046	chr10:86751449-86751390	Arl5c	Rattus norvegicus ADP-ribosylation factor-like 5C (Arl5c), mRNA [NM_001109046]	GO:0005622|GO:0000166|GO:0007264|GO:0005525	NM_001109046	Rn.23998	497990	ADP-ribosylation factor-like 5C
A_64_P032811	50.6061	72.2711	71.9424	40.0824	74.4695	125.023	68.1917	126.216	34.523	37.2223	54.2326	26.0312	5.53876	6.20518	6.27525	4.85538	6.18006	5.90488	6.03789	6.99343	5.60672	5.65693	5.78666	5.21626	NM_001134575	chr1:210041070-210041011	RGD1308106	Rattus norvegicus LOC361719 (RGD1308106), mRNA [NM_001134575]		NM_001134575	Rn.16874	361719	LOC361719
A_64_P141070	102.73	70.152	62.7317	91.8363	125.959	127.327	80.5815	118.563	56.9729	60.6093	86.6281	54.9948	6.57843	6.16107	6.0891	6.0464	6.94725	5.92622	6.28785	6.90809	6.43322	6.40024	6.48415	6.36846	XM_001054677	chr11:75835172-75835231	RGD1563170	Uncharacterized protein [Source:UniProtKB/TrEMBL;Acc:F1LTU7] [ENSRNOT00000058701]	GO:0006260|GO:0008283	XM_001054677		498102	RGD1563170
A_64_P093462	22631.3	13769.3	19768.2	15348.1	9379.23	21986.6	18962.4	16900.9	5577.93	9564.54	21654.3	6445.06	14.0003	13.6233	13.9114	13.6368	13.0159	13.5906	14.0732	13.9867	13.4512	13.953	14.1315	13.5841	NM_001108129	chr8:20700832-20700891	RGD1309188	Rattus norvegicus similar to hypothetical protein BC011833 (RGD1309188), mRNA [NM_001108129]		NM_001108129	Rn.4026	315463	similar to hypothetical protein BC011833
A_42_P726743	1402.32	1313.6	1488.32	1395.16	1186.31	1523.2	1225.1	1251.55	559.143	679.847	1081.79	595.918	10.2236	10.3216	10.2923	9.99557	10.0897	9.17347	10.1917	10.3162	10.0661	10.0972	10.0652	10.0308	NM_001108985	chr6:111992427-111992486	Adck1	Rattus norvegicus aarF domain containing kinase 1 (Adck1), mRNA [NM_001108985]	GO:0005739|GO:0004672|GO:0005524	NM_001108985	Rn.36914	366698	aarF domain containing kinase 1
A_44_P228341	2795.05	2194.05	2863.36	4533.18	2627.31	7371.1	2728.11	1980.62	1158.44	1679.08	2161.55	1433.2	11.1566	11.0169	11.1878	11.7847	11.2227	11.7533	11.3381	10.9431	11.1771	11.4196	11.0089	11.3663	NM_001025701	chr7:88268609-88268550	Rad21	Rattus norvegicus RAD21 homolog (S. pombe) (Rad21), mRNA [NM_001025701]	GO:0006357|GO:0005730|GO:0005634|GO:0000228|GO:0071168	NM_001025701	Rn.3991	314949	RAD21 homolog (S. pombe)
A_42_P571433	2180.22	9157.45	14454.9	9085.73	3283.07	5385.87	3353.3	1993.92	931.281	1606.26	2474.39	1381.72	10.8266	13.0488	13.4658	12.8386	11.525	11.2151	11.636	10.9526	10.8357	11.3606	11.1873	11.3039	NM_031059	chr14:78260990-78261049	Msx1	Rattus norvegicus msh homeobox 1 (Msx1), mRNA [NM_031059]	GO:0030308|GO:0034504|GO:0030262|GO:0051216|GO:0000982|GO:0007507|GO:0051154|GO:0023019|GO:0030509|GO:0000122|GO:0071316|GO:0001701|GO:0043392|GO:0007517|GO:0060349|GO:0060536|GO:0045892|GO:0042733|GO:0008285|GO:0021983|GO:0042481|GO:0005634|GO:0030326|GO:2000678|GO:0009952|GO:0030513|GO:0002039|GO:0003674|GO:0045944|GO:0042476|GO:0042475|GO:0060021|GO:0042474|GO:0061312|GO:0005667|GO:0043066|GO:…	NM_031059	Rn.18117	81710	msh homeobox 1
A_44_P132783	145.459	121.355	89.983	128.819	115.035	199.722	106.113	231.063	62.9558	73.1485	129.136	66.2376	7.07455	6.95169	6.58329	6.52945	6.82423	6.46844	6.70171	7.88227	6.59241	6.69363	7.06898	6.64425	NM_214833	chr10:34280554-34280495	Olr1385	Rattus norvegicus olfactory receptor 1385 (Olr1385), mRNA [NM_214833]	GO:0050911|GO:0004984|GO:0007186|GO:0016021	NM_214833	Rn.142180	287236	olfactory receptor 1385
A_44_P422063	127.828	117.057	117.472	362.396	97.2083	732.041	141.994	99.3024	117.347	156.533	84.112	137.929	6.88302	6.89828	6.92804	8.00678	6.57761	8.1284	7.13329	6.63473	7.61532	7.85182	6.44049	7.78298	NM_001107631	chr20:31060621-31060562	Gopc	Rattus norvegicus golgi associated PDZ and coiled-coil motif containing (Gopc), mRNA [NM_001107631]	GO:0005794|GO:0005886|GO:0007289|GO:0005624|GO:0042980|GO:0008022|GO:0042803|GO:0005109|GO:0005083|GO:0005737|GO:0050790|GO:0051260|GO:0019717|GO:0030140	NM_001107631	Rn.27865	309774	golgi associated PDZ and coiled-coil motif containing
A_44_P1033023	9056.24	8580.98	9119.59	7656.16	7761.02	15187.5	7379.89	7489.11	3388.39	4761.61	8495.46	3887.09	12.7372	12.9555	12.8076	12.5875	12.7546	12.9838	12.7296	12.8305	12.7539	12.9544	12.8261	12.8326	NM_013063	chr13:96341303-96341362	Parp1	Rattus norvegicus poly (ADP-ribose) polymerase 1 (Parp1), mRNA [NM_013063]	GO:0016540|GO:0005634|GO:0005635|GO:0046872|GO:0003950|GO:0042802|GO:0005622|GO:0006471|GO:0051287|GO:0000723|GO:0042769|GO:0005667|GO:0006355|GO:0032869|GO:0005730|GO:0006259|GO:0003677|GO:0006281|GO:0047485|GO:0006284|GO:0005654|GO:0008270|GO:0016763|GO:0008134|GO:0040009	NM_013063	Rn.11327	25591	poly (ADP-ribose) polymerase 1
A_64_P121618	211.367	217.971	296.822	434.162	283.473	629.286	267.382	389.796	158.098	221.731	292.209	207.402	7.60017	7.78919	8.16038	8.24172	8.07409	7.91316	8.04455	8.63384	8.08519	8.38935	8.26254	8.41877	NM_001134542	chr18:57674984-57674925	Pcyox1l	Rattus norvegicus prenylcysteine oxidase 1 like (Pcyox1l), mRNA [NM_001134542]	GO:0030328|GO:0016670|GO:0055114	NM_001134542	Rn.99411	307396	prenylcysteine oxidase 1 like
A_64_P042188	11128.8	7979.04	10177	7383.12	10455.5	11375.5	7968.11	6243.38	2718.62	4023.99	9960.05	3047.88	13.0095	12.8564	12.9537	12.527	13.172	12.5121	12.8312	12.574	12.4385	12.6985	13.042	12.4691		chr16:68183127-68183186		Uncharacterized protein [Source:UniProtKB/TrEMBL;Acc:D4AC24] [ENSRNOT00000034890]
A_42_P561616	1050.99	655.236	747.981	1154.77	678.676	2568.34	978.965	712.526	441.367	437.979	928.083	409.317	9.8378	9.32618	9.37641	9.70678	9.29421	9.99959	9.87631	9.48889	9.71842	9.44016	9.85792	9.46626	AI234869	chr16:8923176-8923117		EST231431 Normalized rat ovary, Bento Soares Rattus sp. cDNA clone ROVCI85 3' end, mRNA sequence [AI234869]			Rn.7091
A_42_P588606	274.249	171.34	228.278	243.012	212.525	387.495	206.955	217.035	120.816	125.968	240.616	114.29	7.97716	7.45104	7.80802	7.43074	7.68001	7.28948	7.66771	7.78667	7.65361	7.51799	7.97578	7.49722	NM_001134544	chr1:67547340-67547399	Zfp865	Rattus norvegicus zinc finger protein 865 (Zfp865), mRNA [NM_001134544]	GO:0005622|GO:0008270|GO:0003676	NM_001134544	Rn.198482	308337	zinc finger protein 865
A_42_P568897	812.005	779.331	690.473	913.842	763.945	1355.28	610.132	721.858	323.334	352.084	636.78	289.681	9.48537	9.55758	9.26688	9.35383	9.46101	8.99064	9.22034	9.51075	9.22926	9.1174	9.34446	8.93215	NM_001005563	chr7:114588269-114587957	Fbxl6	Rattus norvegicus F-box and leucine-rich repeat protein 6 (Fbxl6), mRNA [NM_001005563]		NM_001005563	Rn.20810	362941	F-box and leucine-rich repeat protein 6
A_64_P096356	34185.3	24491.8	23493.7	21361.3	27134.7	25570.5	30969.7	30070.7	18101.2	14144.7	30359.6	12956.9	14.5994	14.4415	14.1772	14.1292	14.5035	13.8156	14.7544	14.8031	15.035	14.4856	14.6005	14.569	NM_012640	chr8:103685686-103685745	Rbp2	Rattus norvegicus retinol binding protein 2, cellular (Rbp2), mRNA [NM_012640]	GO:0005215|GO:0005737|GO:0042572|GO:0016918|GO:0019841|GO:0008202|GO:0008289|GO:0005829	NM_012640	Rn.9828	24710	retinol binding protein 2, cellular
A_64_P006418	6529.55	3725.56	4424.95	7061.48	7329.31	4663.24	5903.62	7911.01	5881.12	3486.68	5640.85	3532.67	12.295	11.773	11.7887	12.4578	12.6663	10.9717	12.409	12.9063	13.5235	12.476	12.2839	12.699		chr10:004739226-004739285
A_64_P156389	79.1943	64.6029	84.4192	119.352	87.1826	533.631	71.5822	92.0843	54.403	65.3766	63.047	58.2194	6.18831	6.05078	6.48866	6.41883	6.4037	7.69069	6.10836	6.52656	6.3571	6.51678	6.00458	6.45053		chr20:014369388-014369329
A_42_P576446	10023	8270.08	6880.18	15254.3	8348.63	20312.5	9602.15	4623.88	3005.64	4067.29	6649.65	4567.82	12.8671	12.9029	12.3989	13.6311	12.8591	13.4619	13.1033	12.1456	12.5793	12.7115	12.5076	13.0846	NM_001107673	chr2:139241527-139241468	Slc7a11	Rattus norvegicus solute carrier family 7 (anionic amino acid transporter light chain, xc- system), member 11 (Slc7a11), mRNA [NM_001107673]	GO:0005791|GO:0005792|GO:0003674|GO:0070306|GO:0015171|GO:0005886|GO:0007420|GO:0009636|GO:0016021|GO:0005856|GO:0006979|GO:0035094	NM_001107673	Rn.28160	310392	solute carrier family 7 (anionic amino acid transporter light chain, xc- system), member 11
A_64_P022804	1600.57	1166.17	1387.4	1752.64	1470.05	2061.98	1570.42	1565.94	938.727	1155.89	1413.12	1017.33	10.399	10.1484	10.2039	10.3221	10.4026	9.64992	10.5493	10.6262	10.8451	10.869	10.4241	10.826		chr15:056264562-056264503
A_64_P162356	14979.9	9711.51	13729.4	17707.6	12866.7	39470.8	11362.1	7994.77	3975.28	5553.49	12794.8	4636.98	13.4329	13.1413	13.3762	13.8638	13.4712	14.5636	13.3399	12.9269	12.9892	13.173	13.4075	13.1039		chr13:026296550-026296491
A_44_P266776	835.76	956.944	812.883	1232.57	869.504	3795.9	774.455	793.848	432.425	564.078	707.791	477.554	9.52529	9.84314	9.48035	9.80357	9.63822	10.6129	9.55663	9.6538	9.69079	9.82646	9.48937	9.70198	NM_199388	chr8:47310812-47310871	Dpagt1	Rattus norvegicus dolichyl-phosphate (UDP-N-acetylglucosamine) N-acetylglucosaminephosphotransferase 1 (GlcNAc-1-P transferase) (Dpagt1), mRNA [NM_199388]	GO:0005792|GO:0019348|GO:0003975|GO:0019408|GO:0008152|GO:0005624|GO:0016021|GO:0006487|GO:0006047|GO:0006488|GO:0016740|GO:0008963	NM_199388	Rn.129301	300668	dolichyl-phosphate (UDP-N-acetylglucosamine) N-acetylglucosaminephosphotransferase 1 (GlcNAc-1-P transferase)
A_64_P072728	9215.63	6801.4	9133.32	6596.15	7818.3	9909.75	7633.36	7593.26	2926.54	3801.88	8550.64	3182.94	12.7646	12.6187	12.8117	12.3551	12.7662	12.2675	12.7787	12.8482	12.5399	12.6054	12.8364	12.5381	NM_001100667	chr2:181378994-181378935	Mtx1	Rattus norvegicus Metaxin 1 (Mtx1), nuclear gene encoding mitochondrial protein, mRNA [NM_001100667]		NM_001100667	Rn.216535	295241	Metaxin 1
A_64_P028446	3862.76	2690.41	3332.65	3462.46	2775.35	4657.6	2631.55	2150.42	871.936	1296.75	3159.4	1045.58	11.5964	11.2944	11.3906	11.3847	11.3021	10.9693	11.2839	11.0625	10.7358	11.0339	11.506	10.869	NM_001106007	chr14:46827353-46827294	Pgm2	Rattus norvegicus phosphoglucomutase 2 (Pgm2), mRNA [NM_001106007]	GO:0008150|GO:0003674|GO:0019255|GO:0000287|GO:0005975|GO:0008152|GO:0004614|GO:0006006|GO:0005575|GO:0005829	NM_001106007	Rn.203347	289632	phosphoglucomutase 2
A_44_P251212	50894.7	40793.1	46617.7	43373.5	42612.6	55330.7	41659.4	28585.5	18983	20872.9	43634.6	16919	15.1932	15.1952	15.2141	15.1575	15.1815	15.1532	15.2008	14.7182	15.0985	15.0115	15.1474	14.947	NM_031715	chr7:136845936-136845995	Pfkm	Rattus norvegicus phosphofructokinase, muscle (Pfkm), mRNA [NM_031715]	GO:0001678|GO:0051259|GO:0008443|GO:0006096|GO:0046716|GO:0046872|GO:0005829|GO:0042802|GO:0005737|GO:0016324|GO:0000166|GO:0051289|GO:0016301|GO:0032024|GO:0019900|GO:0006002|GO:0070061|GO:0003872|GO:0016208|GO:0070095|GO:0005529|GO:0005625|GO:0042593|GO:0008022|GO:0005524|GO:0030388|GO:0046835|GO:0016740|GO:0005945	NM_031715	Rn.11004	65152	phosphofructokinase, muscle
A_42_P818240	14716.9	19337.9	15164.7	14537.6	14989	23481.3	12925.2	16779.4	6774.82	8487.13	12434.6	7059.47	13.4059	14.1118	13.5246	13.5539	13.6735	13.69	13.5281	13.9728	13.7179	13.7822	13.362	13.7277	NM_001108334	chr12:32725482-32725541	Ncor2	Rattus norvegicus nuclear receptor co-repressor 2 (Ncor2), mRNA [NM_001108334]	GO:0005515|GO:0021846|GO:0042826|GO:0045599|GO:0005112|GO:0005634|GO:0060206|GO:0021537|GO:0072365|GO:0017053|GO:0004872|GO:0000785|GO:0032355|GO:0006355|GO:0003714|GO:0005730|GO:0010243|GO:0000122|GO:0042593|GO:0003677|GO:0001701|GO:0043565|GO:0016604|GO:0003007|GO:0047485|GO:0000118|GO:0050872|GO:0003682|GO:0030900|GO:0045892	NM_001108334	Rn.113362	360801	nuclear receptor co-repressor 2
A_44_P217821	267.693	355.245	326.716	603.534	385.285	1439.78	370.743	370.541	203.266	335.82	235.454	252.839	7.94474	8.48099	8.29285	8.73433	8.50618	9.08378	8.50594	8.56706	8.50057	9.04399	7.94361	8.7209	NM_001107292	chr16:6691650-6691809	Bap1	Rattus norvegicus BRCA1 associated protein-1 (ubiquitin carboxy-terminal hydrolase) (Bap1), mRNA [NM_001107292]	GO:0071108|GO:0006511|GO:0016579|GO:0004843|GO:0005730|GO:0005634|GO:0001558|GO:0035517|GO:0043231|GO:0005622|GO:0005737|GO:0035522|GO:0003682|GO:0051726|GO:0008233|GO:0004221|GO:0008234|GO:0016568	NM_001107292	Rn.3382	306257	BRCA1 associated protein-1 (ubiquitin carboxy-terminal hydrolase)
A_42_P792382	9648.19	7738.98	10096.3	6405.82	8354.91	16920	8324.46	6806.02	2535.21	2830.43	8385.63	2742.62	12.8297	12.8104	12.9424	12.3111	12.8606	13.1745	12.8952	12.699	12.3247	12.1747	12.8061	12.3285	NM_017257	chr15:33723182-33723033	Psme2	Rattus norvegicus proteasome (prosome, macropain) activator subunit 2 (Psme2), mRNA [NM_017257]	GO:0000502|GO:0061133|GO:0008537|GO:0019884|GO:0010950	NM_017257	Rn.127779	29614	proteasome (prosome, macropain) activator subunit 2
A_43_P12232	2404.59	1068.57	2880.43	2119.54	2365.42	1895.96	1966.03	2157.69	1036.82	1307.51	2157.9	1059.12	10.9572	10.0157	11.1924	10.6154	11.0712	9.51726	10.8841	11.0679	11.0065	11.0489	11.0065	10.8906	NM_022512	chr12:42774463-42774522	Acads	Rattus norvegicus acyl-CoA dehydrogenase, C-2 to C-3 short chain (Acads), nuclear gene encoding mitochondrial protein, mRNA [NM_022512]	GO:0006629|GO:0006635|GO:0031966|GO:0004085|GO:0050660|GO:0051384|GO:0033539|GO:0005739|GO:0042594|GO:0051289|GO:0005759|GO:0006631|GO:0003995|GO:0000062|GO:0046359	NM_022512	Rn.1167	64304	acyl-CoA dehydrogenase, C-2 to C-3 short chain
A_64_P158475	8552.11	4804.89	6220.7	6429.76	7019.87	4746.73	8609.29	8052.3	5139.75	4648.55	7923.29	4069.68	12.6544	12.1416	12.2687	12.3165	12.6127	11.0008	12.9329	12.9424	13.3471	12.9163	12.7318	12.901		chr17:012230171-012230112
A_64_P043361	116.098	105.987	113.637	133.883	80.0591	263.044	111.289	101.619	67.3147	69.1321	101.848	68.9786	6.75171	6.74668	6.88883	6.58169	6.28473	6.78843	6.77251	6.67035	6.70199	6.60142	6.7113	6.70723	NM_001197023	chr17:47227347-47227288	RGD1307443	Rattus norvegicus similar to mKIAA0319 protein (RGD1307443), mRNA [NM_001197023]	GO:0005886|GO:0031901|GO:0007275|GO:0016021|GO:0001764|GO:2000171|GO:0005769|GO:0007399|GO:0005768	NM_001197023	Rn.139250	361244	similar to mKIAA0319 protein
A_44_P129330	1305.64	728.872	2246.78	2076.86	1368.23	3042.21	1312.14	979.038	474.234	638.164	1156.01	668.442	10.1174	9.46407	10.8769	10.5843	10.2976	10.2761	10.2972	9.95264	9.81441	10.0072	10.1484	10.2039	NM_001107505	chr1:87917335-87917394	Rhpn2	Rattus norvegicus rhophilin, Rho GTPase binding protein 2 (Rhpn2), mRNA [NM_001107505]	GO:0005622|GO:0007165	NM_001107505	Rn.16129	308516	rhophilin, Rho GTPase binding protein 2
A_64_P008827	2905.73	1625.23	3320.07	2480.55	2361.08	6913.47	2500.81	1962.4	839.159	1068.15	2829	840.762	11.2023	10.6051	11.3809	10.8669	11.0674	11.6488	11.2088	10.9276	10.6759	10.7591	11.3597	10.5572	NM_001014012	chr18:29491653-29491712	Hars2l	Rattus norvegicus histidyl-tRNA synthetase 2-like (Hars2l), mRNA [NM_001014012]		NM_001014012	Rn.139312	307491	histidyl-tRNA synthetase 2-like
A_64_P026222	62.7171	68.6474	60.9495	75.7316	77.1062	97.6831	61.9434	73.0389	57.1388	39.3298	66.7564	43.6952	5.84625	6.12999	6.05078	5.78024	6.23099	5.61259	5.88127	6.2017	6.43719	5.73784	6.09611	6.01274	NM_001101019	chr4:165853072-165853013	LOC689757	Rattus norvegicus similar to osteoclast inhibitory lectin (LOC689757), mRNA [NM_001101019]	GO:0005886|GO:0005488|GO:0005529|GO:0004872|GO:0016021	NM_001101019	Rn.216221	689757	similar to osteoclast inhibitory lectin
A_64_P067749	56399.8	38843.3	43727.4	25773.7	42476.4	28436.9	46774.4	33718.7	30232.2	13175.3	49842.5	14669.3	15.3503	15.1188	15.1094	14.4266	15.1749	13.9935	15.366	14.9823	15.6794	14.4015	15.3517	14.7485	NM_012659	chr11:79126157-79126216	Sst	Rattus norvegicus somatostatin (Sst), mRNA [NM_012659]	GO:0030334|GO:0009408|GO:0005179|GO:0042493|GO:0043025|GO:0010243|GO:0001101|GO:0005576|GO:0048545|GO:0006972|GO:0043200|GO:0005615	NM_012659	Rn.34418	24797	somatostatin
A_44_P362981	57862.8	34546.2	48691	45004.4	39506.1	43951.5	40696.2	30604.7	19397.3	23267.2	45269.9	18501.4	15.3925	14.9428	15.2865	15.2088	15.0391	14.7485	15.1653	14.8267	15.1306	15.1474	15.208	15.0618	NM_145878		Fabp5	Rattus norvegicus fatty acid binding protein 5, epidermal (Fabp5), mRNA [NM_145878]	GO:0006629|GO:0005215|GO:0005737|GO:0005504|GO:0015758|GO:0009611|GO:0006006|GO:0006656	NM_145878	Rn.98269	140868	fatty acid binding protein 5, epidermal
A_64_P146654	3371.89	2683.65	2907.26	3454.14	2972.32	8721.36	2631.11	1941.82	1357.58	1368.48	2620.09	1315.66	11.3986	11.2902	11.207	11.3822	11.4003	12.0427	11.2819	10.9099	11.4019	11.1086	11.2556	11.2263	NM_031698	chr3:148019522-148019581	Rpn2	Rattus norvegicus ribophorin II (Rpn2), mRNA [NM_031698]	GO:0005783|GO:0042493|GO:0000421|GO:0007568|GO:0005634|GO:0016020|GO:0004579|GO:0043022|GO:0016021|GO:0019718|GO:0008250|GO:0016740|GO:0018279	NM_031698	Rn.2879	64701	ribophorin II
A_42_P548800	8283.69	5725.12	7225.85	5578.71	6149.21	9069.98	6324.26	5633.5	2227.9	2558.73	7057.72	2184.66	12.6113	12.3703	12.4738	12.0868	12.424	12.1035	12.5144	12.439	12.1482	12.0399	12.578	11.9912	NM_001007696	chr2:189422027-189422086	mrpl9	Rattus norvegicus mitochondrial ribosomal protein L9 (mrpl9), nuclear gene encoding mitochondrial protein, mRNA [NM_001007696]	GO:0005739|GO:0005622|GO:0008150|GO:0003674|GO:0003735|GO:0005840|GO:0006412	NM_001007696	Rn.763	310653	mitochondrial ribosomal protein L9
A_44_P310581	5193.28	3888.48	4838.14	3744.02	4523.74	3018.24	3970.43	3865.77	1898.7	2343.49	4389.25	1817.46	11.9802	11.8339	11.9099	11.4982	11.992	10.2634	11.8531	11.8907	11.9144	11.9208	11.9288	11.7218	BG673348	chr19:10597252-10597311		DRNBTB09 Rat DRG Library Rattus norvegicus cDNA clone DRNBTB09 5', mRNA sequence [BG673348]			Rn.218024
A_64_P062269	209.18	161.948	218.467	287.484	198.964	169.882	234.184	228.734	173.247	196.112	201.395	178.563	7.58697	7.35752	7.75552	7.66771	7.58253	6.26909	7.84797	7.86439	8.22211	8.19735	7.70803	8.17772	XM_001067531	chr1:50943301-50943360	LOC688592	PREDICTED: Rattus norvegicus similar to serine/threonine kinase (LOC688592), mRNA [XM_001067531]		XM_001067531		688592	similar to serine/threonine kinase
A_64_P051297	5331.69	4184.67	5711.06	4866.81	4035.56	7226.69	4596.97	3573.3	1763.47	2562.34	4934.81	1980.49	12.0164	11.936	12.1503	11.8898	11.8246	11.7245	12.0687	11.7736	11.8116	12.0418	12.0929	11.8524	NM_001107416	chr19:20121827-20121768	Papd5	Rattus norvegicus PAP associated domain containing 5 (Papd5), mRNA [NM_001107416]	GO:0071044|GO:0016779	NM_001107416	Rn.22363	307745	PAP associated domain containing 5
A_64_P162378	77867.6	62689.3	73718.1	80309.5	69764.1	75999.8	60027.7	54025.3	27627.9	34179.4	67008.9	28366.4	15.8753	15.8308	15.9571	15.9864	15.9083	15.6864	15.7421	15.6655	15.57	15.6602	15.7857	15.6413		chr15:032335815-032335756
A_64_P030634	143.147	108.244	61.4707	119.138	69.1382	219.16	125.041	118.257	63.8037	76.3105	138.383	63.2203	7.04451	6.77743	6.06252	6.41628	6.07519	6.57609	6.94574	6.90246	6.61294	6.75616	7.175	6.5767	AY318960	chr15:60855544-60855603	Sugt1	Suppressor of G2 allele of SKP1 homolog [Source:UniProtKB/Swiss-Prot;Acc:B0BN85] [ENSRNOT00000042606]	GO:0005488		Rn.101758	290408	SGT1, suppressor of G2 allele of SKP1 (S. cerevisiae)
A_64_P110009	12545	9443.45	12881.7	10692.8	10996.1	17736.9	9915.64	8971.37	3448.2	4366.48	11791.2	3821.2	13.163	13.0968	13.2811	13.098	13.2461	13.2413	13.1413	13.087	12.7787	12.8131	13.276	12.8068	NM_024392	chr18:45251361-45251420	Hsd17b4	Rattus norvegicus hydroxysteroid (17-beta) dehydrogenase 4 (Hsd17b4), mRNA [NM_024392]	GO:0006629|GO:0000038|GO:0006635|GO:0005782|GO:0030283|GO:0003857|GO:0033989|GO:0016829|GO:0016616|GO:0005739|GO:0032934|GO:0060009|GO:0005488|GO:0006631|GO:0016491|GO:0033540|GO:0016853|GO:0044255|GO:0005777|GO:0008203	NM_024392	Rn.2082	79244	hydroxysteroid (17-beta) dehydrogenase 4
A_42_P618145	4564.65	3722.01	4933.73	4152.3	3751.94	11019.3	4363.86	3302.79	1843.56	2468.27	4481.48	1986.07	11.8113	11.7715	11.936	11.6394	11.7192	12.4574	11.995	11.6609	11.877	11.9877	11.9533	11.8585	NM_001080783	chr3:108112408-108112349	Ppip5k1	Rattus norvegicus diphosphoinositol pentakisphosphate kinase 1 (Ppip5k1), mRNA [NM_001080783]	GO:0033857|GO:0006020|GO:0005737|GO:0000827|GO:0000166|GO:0016301|GO:0003993|GO:0005524|GO:0000832|GO:0016740|GO:0005829	NM_001080783	Rn.46305	311355	diphosphoinositol pentakisphosphate kinase 1
A_42_P735934	6023.08	5053.38	5966.77	5413.14	4459.29	4863.73	3313.91	6323.74	3276.82	3289.96	4911.4	2302.38	12.1829	12.2014	12.2103	12.0366	11.9759	11.047	11.6201	12.5904	12.6985	12.3961	12.0863	12.0776	NM_001105729	chr1:84452819-84452878	Dpf1	Rattus norvegicus D4, zinc and double PHD fingers family 1 (Dpf1), mRNA [NM_001105729]	GO:0005622|GO:0071565|GO:0006355|GO:0005737|GO:0008270|GO:0005634|GO:0003676|GO:0046872|GO:0007399	NM_001105729	Rn.42906	50545	D4, zinc and double PHD fingers family 1
A_42_P718331	1602.9	2251.25	1804.31	1903.46	1655.77	1503.69	1869.81	1881.59	774.527	914.211	1454.38	726.966	10.4026	11.0513	10.5737	10.4558	10.57	9.15344	10.8142	10.8669	10.5628	10.5237	10.4584	10.3303	NM_133522	chr7:116495903-116495844	Sstr3	Rattus norvegicus somatostatin receptor 3 (Sstr3), mRNA [NM_133522]	GO:0005886|GO:0004930|GO:0021549|GO:0031513|GO:0007283|GO:0071385|GO:0004994|GO:0005737|GO:0042594|GO:0071392|GO:0004872|GO:0016021|GO:0030900	NM_133522	Rn.10458	171044	somatostatin receptor 3
A_64_P044613	83990.2	73951	73133.6	79103.9	80783.4	76980.9	71227.4	81406	67394.9	58653.8	75291.6	49022.9	16.0177	16.1285	15.9514	15.9587	16.1122	15.7127	15.9942	16.291	16.5231	16.3027	15.9885	16.2409		chr1:165326653-165326594
A_43_P13241	33140	37423.9	45139.1	28900.2	28672.2	27660.6	27211.1	29638.4	13315.4	13963.7	26739.5	11308.2	14.5548	15.0571	15.1532	14.5886	14.5825	13.955	14.5758	14.7831	14.6347	14.4763	14.4342	14.4038	NM_134334	chr1:202619727-202619669	Ctsd	Rattus norvegicus cathepsin D (Ctsd), mRNA [NM_134334]	GO:0042470|GO:0042277|GO:0006914|GO:0005625|GO:0005615|GO:0005764|GO:0005739|GO:0031012|GO:0060441|GO:0004175|GO:0008152|GO:0006508|GO:0008233|GO:0004190|GO:0000045	NM_134334	Rn.11085	171293	cathepsin D
A_64_P126797	119.493	104.732	97.028	101.811	95.7341	143.996	104.61	95.2383	59.4789	67.708	120.416	65.9983	6.78933	6.72817	6.68427	6.19612	6.55	6.07806	6.67506	6.57018	6.5012	6.57333	6.95934	6.63769	XM_001074430	chr7:113858800-113858741		Uncharacterized protein [Source:UniProtKB/TrEMBL;Acc:F1LZU4] [ENSRNOT00000048363]		XM_001074430
A_42_P730411	744.373	684.85	964.988	1403.46	694.585	4052.93	788.322	650.799	403.097	612.251	663.877	481.003	9.3541	9.38278	9.70455	10.0066	9.32704	10.7188	9.57954	9.35946	9.5921	9.94973	9.40268	9.71603	NM_001012181	chr2:140144711-140144652	Elf2	Rattus norvegicus E74-like factor 2 (Elf2), transcript variant 2, mRNA [NM_001012181]	GO:0043565|GO:0005737|GO:0003700|GO:0006357|GO:0005730|GO:0005634|GO:0045893|GO:0045892|GO:0006351	NM_001012181	Rn.107459	361944	E74-like factor 2
A_42_P623688	8612.33	6824.74	9068.34	12577.6	7989.37	25291.9	6944.26	5817.28	3293.43	4583.68	6303.41	4517.44	12.663	12.6242	12.8008	13.345	12.8038	13.7986	12.647	12.4775	12.7065	12.8897	12.4352	13.068	NM_031031	chr3:109382721-109382662	Gatm	Rattus norvegicus glycine amidinotransferase (L-arginine:glycine amidinotransferase) (Gatm), nuclear gene encoding mitochondrial protein, mRNA [NM_031031]	GO:0015067|GO:0010033|GO:0007584|GO:0015068|GO:0005743|GO:0043434|GO:0005575|GO:0009790|GO:0042246|GO:0005739|GO:0005758|GO:0006601|GO:0016020|GO:0046689|GO:0006979|GO:0016740	NM_031031	Rn.17661	81660	glycine amidinotransferase (L-arginine:glycine amidinotransferase)
A_42_P601217	154.209	149.808	135.194	220.501	164.711	784.525	160.208	160.901	95.5156	109.249	127.61	98.0664	7.15468	7.24701	7.11539	7.28179	7.31471	8.2167	7.31199	7.35103	7.27398	7.30114	7.04853	7.25204	NM_053460	chr7:117229672-117230520	Pick1	Rattus norvegicus protein interacting with PRKCA 1 (Pick1), mRNA [NM_053460]	GO:0005515|GO:0048471|GO:0006200|GO:0005886|GO:0045202|GO:0006605|GO:0046872|GO:0007205|GO:0030425|GO:0042802|GO:0005739|GO:0005737|GO:0016301|GO:0005080|GO:0019717|GO:0016887|GO:0030971|GO:0005794|GO:0001664|GO:0015872|GO:0019904|GO:0005102|GO:0014069|GO:0008022|GO:0030666|GO:0043234|GO:0042734|GO:0051020|GO:0046875|GO:0035256|GO:0043113|GO:0006468|GO:0015844|GO:0019899	NM_053460	Rn.24750	84591	protein interacting with PRKCA 1
A_44_P557172	87.3239	73.3609	51.3798	101.201	85.25	119.526	65.6932	63.0908	60.5269	53.8856	59.3881	65.6723	6.33462	6.22663	5.83746	6.1892	6.37256	5.84823	5.98015	5.98367	6.53096	6.22732	5.91927	6.63209	NM_177936	chr9:73605897-73605956	Gpbar1	Rattus norvegicus G protein-coupled bile acid receptor 1 (Gpbar1), mRNA [NM_177936]	GO:0007186|GO:0005886|GO:0004930|GO:0004872|GO:0016021	NM_177936	Rn.41687	338443	G protein-coupled bile acid receptor 1
A_64_P019425	231.977	312.934	201.264	247.276	328.008	451.282	212.433	305.873	110.019	107.999	178.089	108.61	7.73746	8.31304	7.64068	7.45461	8.28093	7.46782	7.7043	8.28553	7.49659	7.27947	7.54491	7.42267	NM_172035	chr10:91710151-91710210	Fzd2	Rattus norvegicus frizzled family receptor 2 (Fzd2), mRNA [NM_172035]	GO:0008406|GO:0007608|GO:0017147|GO:0005886|GO:0007199|GO:0007267|GO:0007409|GO:0009790|GO:0007204|GO:0071305|GO:0007223|GO:0051091|GO:0005737|GO:0071375|GO:0030855|GO:0090103|GO:0060070|GO:0060022|GO:0001775|GO:0001944|GO:0042813|GO:0003150|GO:0046982|GO:0004930|GO:0060412|GO:0090179|GO:0060119|GO:0045177|GO:0030165|GO:0032589|GO:0003151|GO:0007165|GO:0071363|GO:0007420|GO:0003149|GO:0030825|GO:…	NM_172035	Rn.92324	64512	frizzled family receptor 2
A_42_P558703	699.383	459.661	463.174	794.297	832.157	2937.07	645.252	435.985	251.214	201.497	659.195	306.446	9.26466	8.84404	8.72787	9.14654	9.57861	10.217	9.29512	8.80185	8.83055	8.2408	9.39352	9.01564	NM_001106810	chr8:30683447-30683388	Adamts15	Rattus norvegicus ADAM metallopeptidase with thrombospondin type 1 motif, 15 (Adamts15), mRNA [NM_001106810]	GO:0007229|GO:0006508|GO:0005578|GO:0008270|GO:0008233|GO:0004222|GO:0046872	NM_001106810	Rn.41227	300474	ADAM metallopeptidase with thrombospondin type 1 motif, 15
A_42_P619806	667.805	791.818	872.627	622.983	630.813	493.761	523.305	611.368	289.366	418.322	732.485	384.453	9.20358	9.57366	9.5767	8.77531	9.18816	7.58585	9.00968	9.27074	9.05385	9.37064	9.52866	9.37869		chr8:127141715-127141774		CCD13_HUMAN (Q8IYE1) Coiled-coil domain-containing protein 13, partial (11%) [TC590118]
A_64_P072247	72.6715	46.7549	40.7341	83.2408	51.2578	70.8551	70.5891	70.3903	64.039	65.0881	70.4824	71.5445	6.06178	5.58339	5.55985	5.91115	5.63206	5.24808	6.08784	6.15037	6.61876	6.51126	6.17377	6.76422	XM_001055615	chr1:117296683-117296624	A26c2	PREDICTED: Rattus norvegicus ANKRD26-like family C, member 2 (A26c2), mRNA [XM_001055615]		XM_001055615		680085	ANKRD26-like family C, member 2
A_64_P104164	38471.1	25398.4	34907.3	30260.6	34773.1	34014.4	28256.9	12726.2	10138.5	14319.4	33873.3	11319.2	14.7774	14.5007	14.7762	14.6511	14.8614	14.3158	14.6256	13.5739	14.2887	14.5051	14.7888	14.4064		chr1:004414868-004414809
A_42_P672103	22035.4	23468.9	30887.2	24027.2	26466.3	42064	18055.1	21087.1	9103.96	12764.4	20718.4	12534.9	13.9711	14.3794	14.5852	14.3145	14.4746	14.6824	14.0087	14.2976	14.147	14.346	14.0664	14.5302	NM_021770	chr11:31246213-31246272	Olig1	Rattus norvegicus oligodendrocyte transcription factor 1 (Olig1), mRNA [NM_021770]	GO:0006355|GO:0007275|GO:0005634|GO:0048663|GO:0003677	NM_021770	Rn.45339	60394	oligodendrocyte transcription factor 1
A_64_P149491	84.4906	128.676	86.0907	139.59	79.8949	215.938	81.2765	58.9755	23.2498	49.2403	71.5845	47.4421	6.2867	7.03726	6.51897	6.64171	6.28233	6.56069	6.29893	5.88822	4.95764	6.08285	6.1995	6.13588	XM_001061081	chr17:63992768-63992709	Mpp7	MAGUK p55 subfamily member 7 [Source:UniProtKB/Swiss-Prot;Acc:Q5U2Y3] [ENSRNOT00000025458]	GO:0032947|GO:0031334|GO:0030054|GO:0070830|GO:0046982|GO:0016020|GO:0005912|GO:0071896|GO:0019904|GO:0097025|GO:0005923	XM_001061081	Rn.34512	307035	membrane protein, palmitoylated 7 (MAGUK p55 subfamily member 7)
A_42_P552441	26143.2	19692.4	25279.2	21742.1	20408.2	35887.6	18834.2	18334.7	7282.27	10381.4	24814.1	8232.59	14.2062	14.1368	14.2879	14.1625	14.1161	14.4075	14.0655	14.1035	13.8329	14.0556	14.3332	13.9512	NR_002704	chr13:76597826-76598068	Gas5	Rattus norvegicus growth arrest specific 5 (Gas5), non-coding RNA [NR_002704]		NR_002704	Rn.14733	81714	growth arrest specific 5
A_44_P161233	916.926	853.497	1165.07	1655.17	1272.54	3869.38	911.685	840.512	302.49	348.807	854.072	367.372	9.64532	9.68761	9.96962	10.2458	10.1938	10.6409	9.78091	9.73469	9.12119	9.10375	9.75037	9.31212	NM_019165	chr8:53943005-53943064	Il18	Rattus norvegicus interleukin 18 (Il18), mRNA [NM_019165]	GO:0005515|GO:0070301|GO:0030324|GO:0032731|GO:0009409|GO:0043434|GO:0042088|GO:0045188|GO:0032819|GO:0005615|GO:0030155|GO:0032757|GO:0042104|GO:0016324|GO:0005737|GO:0045515|GO:0043525|GO:0071374|GO:0071375|GO:0071356|GO:0042095|GO:0007611|GO:0050966|GO:0032930|GO:0009314|GO:0032729|GO:0001666|GO:0032740|GO:0032725|GO:0032760|GO:0005576|GO:0030431|GO:0001525|GO:0032722|GO:0048546|GO:0005125|GO:…	NM_019165	Rn.11118	29197	interleukin 18
A_43_P12519	11923.3	11319.4	13183.6	11838.6	12891.1	22135.5	9787.11	6770.47	3461.02	4712.46	10359.9	3861.33	13.0994	13.3381	13.3195	13.249	13.4743	13.6006	13.1205	12.69	12.7856	12.9391	13.0893	12.8226	NM_031114	chr2:186654233-186654292	S100a10	Rattus norvegicus S100 calcium binding protein A10 (S100a10), mRNA [NM_031114]	GO:0005515|GO:0005783|GO:0005509|GO:0071229|GO:0051099|GO:0045595|GO:0001558|GO:0019897	NM_031114	Rn.4083	81778	S100 calcium binding protein A10
A_44_P317600	366.929	469.111	462.191	222.062	547.327	279.224	476.526	690.345	312.615	163.037	399.63	130.154	8.37093	8.87238	8.7242	7.29431	8.99976	6.86535	8.87238	9.44148	9.17671	7.91448	8.68914	7.69878	NM_012612	chr5:165074636-165074695	Nppa	Rattus norvegicus natriuretic peptide precursor A (Nppa), mRNA [NM_012612]	GO:0032868|GO:0030308|GO:0048471|GO:0005102|GO:0005576|GO:0005634|GO:0051428|GO:0042629|GO:0042312|GO:0005737|GO:0050880|GO:0005179|GO:0050891|GO:0006182|GO:0008217|GO:0007168|GO:0050878	NM_012612	Rn.2004	24602	natriuretic peptide precursor A
A_42_P524610	3362.99	2402.34	3355.9	3237.18	2596.34	5106.55	2690.87	2296.11	951.346	1286.88	2951.24	1059.9	11.3946	11.1504	11.3996	11.2789	11.2079	11.1263	11.3165	11.155	10.8701	11.0211	11.4191	10.8929	NM_001108992	chr7:131957937-131957996	Pphln1	Rattus norvegicus periphilin 1 (Pphln1), mRNA [NM_001108992]		NM_001108992	Rn.8935	366975	periphilin 1
A_64_P042742	673.206	387.054	405.892	395.126	504.574	565.694	587.417	559.835	263.764	272.143	739.881	229.223	9.21224	8.59616	8.55982	8.10858	8.88347	7.76638	9.17202	9.15344	8.91074	8.71495	9.54333	8.59098	XM_001061779	chr10:91119998-91120057	Cd300lg	PREDICTED: Rattus norvegicus Cd300 molecule-like family member G, transcript variant 1 (Cd300lg), mRNA [XM_001061779]		XM_001061779	Rn.110109	684984	Cd300 molecule-like family member G
A_42_P479251	10068.8	10006.1	10451.3	10300.5	7994.63	13654.1	8553.4	8999.59	3794.47	5200.76	8531.24	4361.34	12.8743	13.1789	12.9868	13.0274	12.8048	12.8038	12.9239	13.0912	12.9228	13.0758	12.8339	13.0099	NM_001108686	chr5:152246627-152246686	Fam76a	Rattus norvegicus family with sequence similarity 76, member A (Fam76a), mRNA [NM_001108686]		NM_001108686	Rn.27338	362618	family with sequence similarity 76, member A
A_42_P777329	571.947	573.839	582.062	692.425	614.838	1743.23	515.249	524.901	277.697	362.432	515.934	332.801	8.99718	9.14209	9.03915	8.94235	9.15588	9.37916	8.9854	9.05327	8.98598	9.15751	9.05047	9.15302	NM_001106943	chrX:89338299-89338358	Foxo4	Rattus norvegicus forkhead box O4 (Foxo4), mRNA [NM_001106943]	GO:0007095|GO:0008286|GO:0007389|GO:0003700|GO:0008285|GO:0003705|GO:0005634|GO:0048513|GO:0009790|GO:0005829|GO:0051090|GO:0005737|GO:0003690|GO:0045944|GO:0009888|GO:0007050|GO:0000080|GO:0005667|GO:0006355|GO:0019901|GO:0051151|GO:0008301|GO:0003677|GO:0006351|GO:0043565|GO:0016525|GO:0019899|GO:0045893|GO:0008134	NM_001106943	Rn.19646	302415	forkhead box O4
A_64_P082164	107.004	102.501	82.1161	130.783	93.8987	187.528	100.993	131.996	82.0776	88.9579	90.0862	84.2927	6.63824	6.69764	6.45517	6.55207	6.51956	6.39469	6.6225	7.05759	7.03152	6.97926	6.53486	7.01829		chr1:032132193-032132134
A_64_P130922	604.557	430.991	512.889	574.465	491.955	601.196	529.322	490.611	348.02	369.36	558.5	308.008	9.07675	8.74612	8.86968	8.66329	8.85511	7.85963	9.02699	8.95296	9.34873	9.18277	9.15109	9.0238		chr5:025042543-025042484
A_42_P509843	913.605	692.03	647.336	723.455	778.531	1984.62	655.145	570.264	300.916	530.241	672.729	511.914	9.63847	9.39713	9.17928	9.00646	9.48306	9.59055	9.3204	9.17822	9.11134	9.72224	9.41996	9.80829	NM_001100480	chr19:35073294-35073235	Tradd	Rattus norvegicus TNFRSF1A-associated via death domain (Tradd), mRNA [NM_001100480]	GO:0005515|GO:0005164|GO:0006915|GO:0006917|GO:0032403|GO:0051291|GO:0042802|GO:0043235|GO:0070513|GO:0043234|GO:0051798|GO:0005737|GO:0060090|GO:0045121|GO:0019900|GO:0043123	NM_001100480	Rn.18545	246756	TNFRSF1A-associated via death domain
A_64_P006235	842.803	117.558	646.833	1248.03	804.513	620.211	834.31	1041.24	865.032	847.195	687.897	689.886	9.53553	6.90466	9.17868	9.82439	9.52642	7.89882	9.6632	10.0506	10.7229	10.4026	9.44961	10.2445		chr20:007086037-007085978
A_64_P075425	12455.7	3443.8	12312.2	15436.4	12022.3	18314.3	9185.39	9095.11	4497.74	6052.65	10395.1	4981.74	13.1559	11.6436	13.2129	13.6412	13.3722	13.3051	13.0386	13.1092	13.1573	13.2874	13.0935	13.2176		chr3:134334986-134334927
A_42_P544898	36.6823	28.8186	46.8577	173.888	53.5124	256.071	38.0624	22.3838	29.7335	40.6876	42.1966	36.8766	5.08257	4.8696	5.7262	6.95582	5.69942	6.75664	5.09831	4.53381	5.3653	5.78729	5.40019	5.73972	NM_001108279	chr10:57063482-57063423	Bcl6b	Rattus norvegicus B-cell CLL/lymphoma 6, member B (Bcl6b), mRNA [NM_001108279]	GO:0005622|GO:0008270|GO:0005634|GO:0000122|GO:0003677|GO:0046872	NM_001108279	Rn.137148	360551	B-cell CLL/lymphoma 6, member B
A_44_P325657	160.871	158.16	141.735	189.626	170.94	214.394	143.886	159.193	113.002	112.45	135.275	94.181	7.21467	7.32275	7.17549	7.07694	7.36565	6.55333	7.14911	7.33483	7.54678	7.3448	7.14159	7.18991	NM_001014007	chr17:16117886-16120209	LOC306766	Rattus norvegicus hypothetical LOC306766 (LOC306766), mRNA [NM_001014007]	GO:0008150|GO:0003674|GO:0005575	NM_001014007	Rn.162182	306766	hypothetical LOC306766
A_64_P004598	346.7	392.148	313.311	559.707	359.79	572.26	270.525	328.026	201.765	357.739	244.514	256.475	8.29387	8.61536	8.2325	8.62273	8.41267	7.78636	8.0595	8.39203	8.48712	9.13713	8.00082	8.74227	XM_001068253	chr1:206505228-206509158		Uncharacterized protein [Source:UniProtKB/TrEMBL;Acc:F1LT79] [ENSRNOT00000024034]		XM_001068253	Rn.219059
A_42_P607183	1844.65	1507.4	1657.12	1709.7	1841.69	3744.55	1663.49	1756.19	708.349	833.687	1502.77	708.662	10.5956	10.5109	10.4525	10.289	10.7193	10.5911	10.6432	10.7738	10.4305	10.3784	10.5056	10.2906	XM_001081723	chr10:106647356-106647297	Ube2o	PREDICTED: Rattus norvegicus ubiquitin-conjugating enzyme E2O (Ube2o), mRNA [XM_001081723]	GO:0016881	XM_001081723	Rn.137727	303689	ubiquitin-conjugating enzyme E2O
A_42_P757323	5167.05	4305.71	4659.81	3924.46	4986.23	5464.94	4449.54	3249.98	1499.85	1683.13	3959.28	1591.89	11.9722	11.9765	11.8541	11.5661	12.1259	11.2463	12.025	11.6385	11.5664	11.4215	11.7976	11.5239		chr5:029807142-029807201
A_42_P688320	466.357	273.622	313.103	322.548	214.282	628.466	327.694	234.759	116.18	144.31	267.173	176.964	8.71537	8.11464	8.23196	7.84143	7.69292	7.91207	8.33322	7.90101	7.59828	7.73294	8.12438	8.16426	NM_001108569	chr2:240447691-240447750	Gbp5	Rattus norvegicus guanylate binding protein 5 (Gbp5), mRNA [NM_001108569]	GO:0071346|GO:0003924|GO:0031410|GO:0005525	NM_001108569	Rn.224982	362050	guanylate binding protein 5
A_44_P224705	119.976	124.796	105.58	177.516	124.098	240.779	108.36	106.086	85.7654	94.8881	111.413	82.6423	6.79486	6.99343	6.79123	6.98896	6.92663	6.68456	6.73119	6.73308	7.10057	7.08054	6.84717	6.98735	NM_031002	chr9:36335751-36336101	Inpp4a	Rattus norvegicus inositol polyphosphate-4-phosphatase, type 1 (Inpp4a), mRNA [NM_031002]	GO:0016787|GO:0034597|GO:0016316	NM_031002	Rn.11215	80849	inositol polyphosphate-4-phosphatase, type 1
A_42_P481849	2401.1	1819.3	2172.06	2645.84	1858.99	4005.56	2204.31	1696.96	786.942	1046.58	2103.51	920.442	10.954	10.755	10.8306	10.9657	10.7305	10.6996	11.037	10.7362	10.5832	10.7276	10.9676	10.6788	NM_001100563	chr13:79104421-79104362	Gorab	Rattus norvegicus golgin, RAB6-interacting (Gorab), mRNA [NM_001100563]	GO:0005737|GO:0005794|GO:0005730|GO:0005634	NM_001100563	Rn.45710	304923	golgin, RAB6-interacting
A_44_P487081	754.628	545.56	751.625	1283.89	598.414	1413.8	654.572	542.378	316.02	419.432	621.283	381.622	9.37543	9.06609	9.38278	9.86743	9.12591	9.05653	9.31847	9.10244	9.19129	9.37543	9.30907	9.37151	NM_001033951	chr6:122956401-122956460	Zc3h14	Rattus norvegicus zinc finger CCCH type containing 14 (Zc3h14), transcript variant 1, mRNA [NM_001033951]	GO:0005737|GO:0016607|GO:0003723|GO:0008270|GO:0005634|GO:0046872	NM_001033951	Rn.98359	192359	zinc finger CCCH type containing 14
A_64_P054403	282.768	276.005	179.698	490.873	145.012	302.477	254.934	277.087	311.631	314.787	249.925	318.161	8.01979	8.12686	7.49383	8.41961	7.13876	6.96426	7.97903	8.14219	9.17062	8.94069	8.03244	9.08154	NM_001170340	chr1:84335331-84335272	Catsperg1	Rattus norvegicus cation channel, sperm-associated, gamma 1 (Catsperg1), mRNA [NM_001170340]		NM_001170340	Rn.100709	292767	cation channel, sperm-associated, gamma 1
A_42_P531684	439.375	290.35	353.328	271.736	292.179	850.037	316.583	298.822	90.8692	115.765	405.44	114.588	8.62959	8.20413	8.39203	7.58804	8.12297	8.32365	8.28505	8.25073	7.19349	7.39272	8.71099	7.50133	NM_001014215	chr9:16108669-16108728	Cenpq	Rattus norvegicus centromere protein Q (Cenpq), mRNA [NM_001014215]	GO:0005694|GO:0005634|GO:0000775	NM_001014215	Rn.155071	363198	centromere protein Q
A_42_P722904	3685.32	2498.98	2856.59	2714.41	2725.22	5882.28	2984.21	2160.1	932.976	1240.24	3127.71	1092.24	11.5286	11.1977	11.1859	11.0085	11.2769	11.3742	11.4676	11.0712	10.8386	10.9706	11.4914	10.9352	FQ223574	chr6:24966713-24966654		Uncharacterized protein [Source:UniProtKB/TrEMBL;Acc:D3ZTF1] [ENSRNOT00000006525]			Rn.36032
A_64_P087459	110342	100975	99992.8	109336	98994.5	109961	89478.5	84226.4	47913.3	57634.7	94393.9	46493.3	16.5078	16.5723	16.5078	16.4597	16.3926	16.3488	16.37	16.3406	16.249	16.2675	16.3365	16.1833		chr2:003089746-003089687
A_42_P581060	14535.8	13230.1	13997.7	12769.6	11625.2	18649.7	11691.1	12545.4	5347.61	6108.04	12645.7	5375.71	13.3859	13.5701	13.4127	13.3712	13.3211	13.3343	13.3811	13.5503	13.4007	13.3039	13.3893	13.3147	NM_001108722	chr6:129241877-129241936	Glrx5	Rattus norvegicus glutaredoxin 5 (Glrx5), nuclear gene encoding mitochondrial protein, mRNA [NM_001108722]	GO:0005739|GO:0015035|GO:0009055|GO:0045454	NM_001108722	Rn.104008	362776	glutaredoxin 5
A_42_P658220	2988.53	2494.74	2622.68	2569.42	2533.67	4633.86	2311.12	2387.62	953.624	1220.81	2731.03	1069.13	11.2426	11.195	11.0721	10.925	11.168	10.9594	11.1067	11.2079	10.8745	10.9469	11.3144	10.9084	NM_001109598	chr12:10042269-10042328	RGD1309707	Rattus norvegicus similar to RIKEN cDNA 4930431E10 (RGD1309707), mRNA [NM_001109598]		NM_001109598	Rn.13503	690516	similar to RIKEN cDNA 4930431E10
A_42_P758454	247.524	268.713	306.164	416.883	312.622	864.363	249.7	161.322	168.137	125.653	241.946	137.027	7.83526	8.08994	8.20432	8.18655	8.21758	8.34922	7.95073	7.35499	8.17896	7.51489	7.98399	7.77062	NM_001108101	chr7:59408320-59408261	Irak3	Rattus norvegicus interleukin-1 receptor-associated kinase 3 (Irak3), mRNA [NM_001108101]	GO:0032715|GO:0034122|GO:0019221|GO:0005634|GO:0042803|GO:0005737|GO:0051092|GO:0046777|GO:0043244|GO:0043407|GO:0032496|GO:0004872|GO:0070555|GO:0070498|GO:0045824|GO:0000287|GO:0046982|GO:0042177|GO:0032720|GO:0032088|GO:0005524|GO:0043242|GO:0010933|GO:0007165|GO:0010936|GO:0004672|GO:0004674|GO:0032695|GO:0006468|GO:0032494|GO:0043330	NM_001108101	Rn.147737	314870	interleukin-1 receptor-associated kinase 3
A_64_P140956	376.439	435.711	641.101	565.752	432.683	547.786	288.804	474.964	126.444	256.337	253.278	123.994	8.40175	8.76608	9.16841	8.63793	8.66824	7.73153	8.15016	8.91028	7.72442	8.62453	8.05176	7.62662	NM_001013141	chr18:15764973-15765032	Zfp35	Rattus norvegicus zinc finger protein 35 (Zfp35), mRNA [NM_001013141]		NM_001013141	Rn.137400	307547	zinc finger protein 35
A_42_P508984	1208.56	684.012	657.989	2564.1	1572.1	3164.3	688.632	291.003	213.832	166.201	478.527	359.106	10.0141	9.38077	9.20275	10.9223	10.4866	10.3397	9.38934	8.20948	8.57841	7.94361	8.94528	9.2711	NM_001007729	chr14:18812614-18812555	Pf4	Rattus norvegicus platelet factor 4 (Pf4), mRNA [NM_001007729]	GO:0008009|GO:0043066|GO:0032760|GO:0030595|GO:0010744|GO:0019221|GO:0030168|GO:0005576|GO:0045651|GO:0031982|GO:0005615|GO:0010628|GO:0045653|GO:0043234|GO:0003674|GO:0006955|GO:0006461|GO:0006935|GO:0045918|GO:0045347|GO:0016525|GO:0031091|GO:0008201	NM_001007729	Rn.6800	360918	platelet factor 4
A_42_P619008	7053.49	4924.14	6224.94	6622.59	5019.74	8565.21	5271.44	5075.26	2390.81	2699.06	5861.35	2466.62	12.4042	12.1675	12.2702	12.3615	12.134	12.0144	12.2485	12.2872	12.2505	12.1157	12.336	12.1783	NM_001013079	chr3:169219562-169219621	Osbpl2	Rattus norvegicus oxysterol binding protein-like 2 (Osbpl2), mRNA [NM_001013079]	GO:0006869|GO:0006810	NM_001013079	Rn.12390	296461	oxysterol binding protein-like 2
A_64_P058351	97628.3	97828.2	86205.1	123323	93865.6	102352	86087.6	87172.5	97941.8	102154	87106.3	89578.3	16.2612	16.5078	16.2051	16.6619	16.2826	16.2007	16.287	16.3863	16.8939	16.8784	16.2142	16.8692	NM_017101	chr14:87169908-87169967	Ppia	Rattus norvegicus peptidylprolyl isomerase A (cyclophilin A) (Ppia), mRNA [NM_017101]	GO:0042277|GO:0005737|GO:0006457|GO:0030182|GO:0003755|GO:0045069|GO:0005634|GO:0016853|GO:0005829	NM_017101	Rn.1463	25518	peptidylprolyl isomerase A (cyclophilin A)
A_64_P028088	700.904	559.384	605.485	747.352	604.078	2259.65	569.771	548.266	283.6	356.8	575.878	313.9	9.26771	9.10173	9.08818	9.0524	9.13642	9.80149	9.13713	9.11779	9.01943	9.13376	9.19737	9.05574	NM_001106073	chr16:19261848-19261789	Lsm4	Rattus norvegicus LSM4 homolog, U6 small nuclear RNA associated (S. cerevisiae) (Lsm4), mRNA [NM_001106073]		NM_001106073	Rn.27306	290647	LSM4 homolog, U6 small nuclear RNA associated (S. cerevisiae)
A_44_P105441	15305.3	19197.5	14199.7	14343.6	18932.8	39236.9	15047.6	18403	8583.36	7799.23	13742.7	6990.57	13.4658	14.0981	13.4348	13.5339	14.0164	14.5548	13.7347	14.1084	14.0612	13.6528	13.5109	13.7069	XM_233295	chrX:10020696-10020637		Rattus norvegicus similar to glyceraldehyde-3-phosphate dehydrogenase (phosphorylating) (EC 1.2.1.12) - mouse (LOC313443), mRNA [XM_233295]
A_42_P675802	4189.59	2606.03	2833.37	2020.96	1968.61	8329	2549.12	2103.96	755.016	1194.15	3792	1027.79	11.7043	11.2527	11.1733	10.5393	10.8084	11.9703	11.2341	11.0287	10.5214	10.9201	11.7417	10.8398	NM_145777	chr2:211163933-211163992	Olfm3	Rattus norvegicus olfactomedin 3 (Olfm3), mRNA [NM_145777]	GO:0005794|GO:0005576|GO:0042462|GO:0005615	NM_145777	Rn.27711	252920	olfactomedin 3
A_64_P018525	387.504	471.95	358.503	549.168	436.517	792.932	404.268	503.925	397.969	488.723	331.827	431.076	8.44536	8.87955	8.41114	8.58836	8.68176	8.2325	8.63102	8.99803	9.57584	9.60516	8.43448	9.54634	XM_001063734	chr1:202132158-202132217		Uncharacterized protein [Source:UniProtKB/TrEMBL;Acc:D3ZML2] [ENSRNOT00000027134]		XM_001063734	Rn.162481
A_42_P749382	13504.7	9968.63	11107.8	10768.3	9225.08	21445	10920.9	8599.77	4137.48	4947.74	11053.9	4257.15	13.2783	13.173	13.0656	13.1092	12.9982	13.5447	13.2828	13.0299	13.0501	13.0038	13.1899	12.9689	NM_001106731	chr6:76211225-76211284	Brms1l	Rattus norvegicus breast cancer metastasis-suppressor 1-like (Brms1l), mRNA [NM_001106731]		NM_001106731	Rn.95406	299053	breast cancer metastasis-suppressor 1-like
A_64_P143596	105.362	120.433	109.967	98.1932	125.038	108.763	112.833	101.136	64.1406	110.029	146.683	88.3093	6.61587	6.94104	6.84548	6.14121	6.93821	5.73503	6.79242	6.66272	6.62137	7.31052	7.26538	7.09102	XM_002729620	chr6:47913639-47913580		PE responsive protein c64 [Source:UniProtKB/TrEMBL;Acc:Q5F4P0] [ENSRNOT00000060139]		XM_002729620	Rn.40541
A_42_P468723	679.705	678.892	743.967	804.856	689.833	1767.25	587.449	572.763	242.741	291.412	624.73	303.287	9.22393	9.37151	9.37064	9.17144	9.31728	9.40294	9.17252	9.18445	8.78249	8.81895	9.31482	8.99947	NM_001191689	chr15:87089298-87089357	Cln5	Rattus norvegicus ceroid-lipofuscinosis, neuronal 5 (Cln5), mRNA [NM_001191689]	GO:0048471|GO:0005775|GO:0005794|GO:0005783|GO:0005575|GO:0005765|GO:0005764|GO:0003674|GO:0008150|GO:0007420|GO:0007042|GO:0016021|GO:0007040|GO:0007601|GO:0022008	NM_001191689	Rn.55942	306128	ceroid-lipofuscinosis, neuronal 5
A_42_P533792	13844.9	10150.4	12558.7	12878.2	9663.56	29703.5	11384.5	10332.6	4194.9	5749.17	11170.2	4999.27	13.3181	13.1951	13.2461	13.3836	13.0567	14.0655	13.345	13.2913	13.0694	13.2206	13.2073	13.2237	NM_001106575	chr4:7039581-7039640	Srpk2	Rattus norvegicus SRSF protein kinase 2 (Srpk2), mRNA [NM_001106575]	GO:0008380|GO:0000245|GO:0008284|GO:0000287|GO:0035063|GO:0005730|GO:0005634|GO:0001525|GO:0045787|GO:0005524|GO:0007243|GO:0010628|GO:0071889|GO:0005737|GO:0043525|GO:0000166|GO:0004674|GO:0006468|GO:0045070|GO:0045071|GO:0016772	NM_001106575	Rn.138055	296753	SRSF protein kinase 2
A_43_P16773	490.105	643.542	449.804	604.698	604.659	1367.59	470.999	677.547	312.21	321.053	570.159	227.873	8.78599	9.30293	8.68176	8.73647	9.13746	9.00523	8.8526	9.41523	9.17347	8.97331	9.18203	8.57675	XM_217313	chrUn:24772664-24772605	Clpp	PREDICTED: Rattus norvegicus ClpP caseinolytic peptidase, ATP-dependent, proteolytic subunit homolog (E. coli) (Clpp), mRNA [XM_217313]	GO:0005739|GO:0005515|GO:0051260|GO:0042802	XM_217313	Rn.12681	301117	ClpP caseinolytic peptidase, ATP-dependent, proteolytic subunit homolog (E. coli)
A_42_P765830	23438.2	18079.2	21791.4	18253.5	20702.3	33477.8	18927.6	17870.7	7168.03	7763.39	20217.4	7018.75	14.0473	13.9993	14.0635	13.9146	14.1341	14.2766	14.0718	14.0687	13.8073	13.6434	14.035	13.7118	NM_001106426	chr2:118960073-118960132	Ndufb5	Rattus norvegicus NADH dehydrogenase (ubiquinone) 1 beta subcomplex, 5 (Ndufb5), nuclear gene encoding mitochondrial protein, mRNA [NM_001106426]	GO:0005739|GO:0008150|GO:0003674|GO:0005747|GO:0005743|GO:0005575	NM_001106426	Rn.3367	294964	NADH dehydrogenase (ubiquinone) 1 beta subcomplex, 5
A_43_P15073	93.5412	107.815	103.294	132.838	112.616	476.079	87.1313	203.43	51.4575	58.527	85.8533	61.5943	6.43201	6.77251	6.76457	6.57287	6.78484	7.53582	6.39843	7.69098	6.25813	6.34899	6.46951	6.53734	XM_001058636	chrX:64021309-64021250	RGD1562200	Uncharacterized protein [Source:UniProtKB/TrEMBL;Acc:D4A227] [ENSRNOT00000030771]	GO:0006629|GO:0016787|GO:0008152	XM_001058636	Rn.16693	363471	similar to GS2 gene
A_42_P538527	1352.4	627.142	675.007	477.555	843.227	225.705	1001.07	968.596	381.705	197.649	1160.77	232.146	10.1692	9.26867	9.24183	8.3771	9.59963	6.61266	9.90975	9.936	9.50317	8.20979	10.1558	8.60796	NM_001108885	chr18:13167904-13167845	Klhl14	Rattus norvegicus kelch-like 14 (Drosophila) (Klhl14), mRNA [NM_001108885]		NM_001108885	Rn.39343	364823	kelch-like 14 (Drosophila)
A_44_P536115	3390.2	3795.38	4485.6	5314.52	3202.45	7771.77	3134.76	3850.94	1769.17	2074.83	2287.92	1777.59	11.4058	11.7976	11.802	12.0147	11.494	11.8462	11.5429	11.8862	11.8161	11.7434	11.0874	11.683	NM_023957	chrX:82594979-82594919	Arhgef9	Rattus norvegicus Cdc42 guanine nucleotide exchange factor (GEF) 9 (Arhgef9), mRNA [NM_023957]	GO:0005622|GO:0005515|GO:0005085|GO:0008624|GO:0005737|GO:0035023|GO:0043113|GO:0006915|GO:0005089|GO:0005938|GO:0005829	NM_023957	Rn.163449	66013	Cdc42 guanine nucleotide exchange factor (GEF) 9
A_43_P11800	246.272	236.096	221.235	377.508	272.196	756.218	245.43	246.415	197.876	248.566	200.424	221.828	7.82608	7.90229	7.77036	8.05324	8.01373	8.17286	7.91947	7.96664	8.45129	8.57467	7.69684	8.53308	NM_017059		Bax	Rattus norvegicus Bcl2-associated X protein (Bax), mRNA [NM_017059]	GO:0005515|GO:0002358|GO:0009651|GO:0010524|GO:0007283|GO:0009791|GO:0007281|GO:0006808|GO:0005757|GO:0005622|GO:0034644|GO:0008637|GO:0008053|GO:0031072|GO:0002904|GO:0007548|GO:0002262|GO:0010332|GO:0031966|GO:0006687|GO:0001844|GO:0009636|GO:0010248|GO:0033599|GO:0009566|GO:0007420|GO:0005789|GO:0007008|GO:0030264|GO:0007007|GO:0032471|GO:0032091|GO:0008624|GO:0001783|GO:0021987|GO:0001782|GO:…	NM_017059	Rn.10668	24887	Bcl2-associated X protein
A_64_P004922	3749.94	1980.6	2596.22	3693.73	1227.68	6140.7	1421.98	3258.94	1676.9	1612.94	1747.65	1623.61	11.5531	10.873	11.0623	11.4819	10.1424	11.4512	10.4126	11.6433	11.7283	11.3663	10.7235	11.5544	NM_001191924	chr10:64682637-64682578	Nlk	Rattus norvegicus nemo like kinase (Nlk), mRNA [NM_001191924]	GO:0006355|GO:0000287|GO:0030178|GO:0005634|GO:0005524|GO:0007243|GO:0046777|GO:0004672|GO:0033136|GO:0000166|GO:0004674|GO:0018107|GO:0006468|GO:0007179|GO:0042169|GO:0031625|GO:0004707|GO:0008134	NM_001191924	Rn.113514	497961	nemo like kinase
A_64_P145058	1335.28	1005.33	1065.7	980.657	1240.05	1013.09	1036.56	701.797	411.211	486.18	1192.57	333.176	10.1498	9.92162	9.84984	9.46891	10.158	8.58147	9.9588	9.46371	9.62296	9.59908	10.188	9.15511	NM_001107951	chr5:131416126-131416185	Dmrta2	Rattus norvegicus DMRT-like family A2 (Dmrta2), mRNA [NM_001107951]	GO:0008150|GO:0003674|GO:0003700|GO:0007548|GO:0005634|GO:0005575|GO:0003677	NM_001107951	Rn.20294	313471	DMRT-like family A2
A_42_P469685	4922.56	4491.72	3785.54	3640.91	4830.12	8337.15	4246.43	4272.69	1943.13	1723	4510.19	1548.92	11.9011	12.0471	11.5626	11.4617	12.0826	11.9711	11.9569	12.0371	11.9461	11.4589	11.9642	11.4766	NM_001100532	chr3:3448014-3448073	Anapc2	Rattus norvegicus anaphase promoting complex subunit 2 (Anapc2), mRNA [NM_001100532]	GO:0003674|GO:0090129|GO:0031915|GO:0070979|GO:0005680|GO:0050775|GO:0045773|GO:0005634	NM_001100532	Rn.20099	296558	anaphase promoting complex subunit 2
A_42_P759822	663.579	665.356	694.852	533.309	632.84	1784.72	622.2	601.663	185.276	264.206	609.757	245.99	9.19583	9.34732	9.27623	8.53825	9.19387	9.41688	9.24632	9.25068	8.33832	8.67145	9.28431	8.68507	NM_001109673	chrUn:25796686-25796627	Ccdc94	Rattus norvegicus coiled-coil domain containing 94 (Ccdc94), mRNA [NM_001109673]		NM_001109673	Rn.198440	501285	coiled-coil domain containing 94
A_64_P014687	12774.9	7226.01	12554	12487.4	10914.1	9513.44	8828.92	8691.22	6733.83	9569.45	11036.3	6857.62	13.1919	12.7059	13.2449	13.3343	13.2341	12.1868	12.9789	13.047	13.7046	13.9543	13.1874	13.6717	NM_012650	chr10:56432533-56432474	Shbg	Rattus norvegicus sex hormone binding globulin (Shbg), mRNA [NM_012650]	GO:0005515|GO:0007285|GO:0005576|GO:0005615|GO:0005496	NM_012650	Rn.37473	24775	sex hormone binding globulin
A_43_P18505	72.4801	68.23	75.0196	93.7294	68.4756	233.544	62.2252	237.496	55.9708	54.0315	66.5579	73.556	6.05716	6.12006	6.33216	6.07612	6.05934	6.65157	5.88653	7.91841	6.4012	6.23123	6.0908	6.80985	NM_001012010	chr10:68412489-68412547	Rnf135	Rattus norvegicus ring finger protein 135 (Rnf135), mRNA [NM_001012010]	GO:0032728|GO:0005737|GO:0004842|GO:0016567|GO:0006270|GO:0016874|GO:0045088|GO:0043021|GO:0008270|GO:0046872	NM_001012010	Rn.225330	303350	ring finger protein 135
A_43_P12580	153.479	111.4	106.446	176.354	158.082	172.439	165.377	143.789	135.947	178.57	146.258	212.448	7.14666	6.81969	6.80722	6.97799	7.25794	6.28473	7.35535	7.18819	7.83635	8.04944	7.26233	8.46142	NM_031548	chr4:161468845-161468904	Scnn1a	Rattus norvegicus sodium channel, nonvoltage-gated 1 alpha (Scnn1a), mRNA [NM_031548]	GO:0005886|GO:0005272|GO:0050699|GO:0034706|GO:0005624|GO:0003779|GO:0015280|GO:0016324|GO:0050909|GO:0008217|GO:0016021|GO:0030864|GO:0006814|GO:0005216|GO:0050896|GO:0050878|GO:0009897|GO:0006811	NM_031548	Rn.9808	25122	sodium channel, nonvoltage-gated 1 alpha
A_64_P397764	592.802	438.015	428.013	681.311	536.573	1744.74	486.098	534.449	349.778	344.127	515.224	300.265	9.04475	8.77342	8.62101	8.91743	8.97411	9.38012	8.9011	9.0777	9.35891	9.08104	9.04917	8.98598	XM_002726023	chr2:190234965-190234791	Setdb1	Uncharacterized protein [Source:UniProtKB/TrEMBL;Acc:D3ZIW7] [ENSRNOT00000028709]	GO:0005794|GO:0005886|GO:0005694|GO:0008168|GO:0005634|GO:0005575|GO:0003677|GO:0018024|GO:0003674|GO:0008150|GO:0005737|GO:0008270|GO:0016740	XM_002726023	Rn.140824	689883	SET domain, bifurcated 1
A_64_P048408	186.885	95.7143	106.269	175.329	97.4396	537.26	166.171	134.373	76.3095	80.5938	85.7608	120.533	7.43021	6.60298	6.80293	6.96994	6.58077	7.69878	7.35931	7.08137	6.91067	6.83708	6.46685	7.58016	NM_001008858	chr20:2921860-2921919	RT1-T24-1	Rattus norvegicus RT1 class I, locus T24, gene 1 (RT1-T24-1), mRNA [NM_001008858]	GO:0006955|GO:0016020|GO:0019882|GO:0042612|GO:0016021	NM_001008858	Rn.215807	361787	RT1 class I, locus T24, gene 1
A_64_P109764	445.605	355.421	375.303	570.485	413.943	925.035	408.085	419.159	273.794	299.277	346.649	244.552	8.64666	8.48177	8.46308	8.65196	8.60616	8.44696	8.64903	8.74775	8.96545	8.86767	8.49066	8.67597	NM_001007756	chrX:48961248-48961189	Gemin8	Rattus norvegicus gem (nuclear organelle) associated protein 8 (Gemin8), mRNA [NM_001007756]	GO:0005737|GO:0032797|GO:0005634|GO:0000387	NM_001007756	Rn.18700	363462	gem (nuclear organelle) associated protein 8
A_44_P395709	1436.5	1282.09	1229.62	2927.92	1385.44	3878.87	1185.72	1228.89	1159.88	1173.99	847.404	1066.67	10.2585	10.2853	10.0414	11.123	10.3179	10.6447	10.1473	10.2917	11.1797	10.896	9.73808	10.903	NM_134366	chr12:11390067-11391924	Rac1	Rattus norvegicus ras-related C3 botulinum toxin substrate 1 (Rac1), mRNA [NM_134366]	GO:0005515|GO:0045453|GO:0042995|GO:0031529|GO:0005622|GO:0006935|GO:0000166|GO:0030838|GO:0043552|GO:0007411|GO:0021799|GO:0034446|GO:0030334|GO:0042470|GO:0017137|GO:0021831|GO:0019901|GO:0045740|GO:0045216|GO:0016358|GO:0030027|GO:0006897|GO:0006184|GO:0030742|GO:0019899|GO:0019897|GO:0030036|GO:0005886|GO:0008283|GO:0007264|GO:0030032|GO:0003924|GO:0060263|GO:0006928|GO:0031996|GO:0010592|GO:…	NM_134366	Rn.29157	363875	ras-related C3 botulinum toxin substrate 1
A_64_P165071	16436.4	12399.6	14720	12050.4	11993.9	16376.4	12424.3	10235.1	4550.53	5674.96	14372.7	4652.17	13.572	13.4743	13.4855	13.2783	13.3684	13.121	13.4647	13.2803	13.1704	13.2	13.5668	13.1111	NM_001110165	chr15:85670219-85670278	Uchl3	Rattus norvegicus ubiquitin carboxyl-terminal esterase L3 (ubiquitin thiolesterase) (Uchl3), mRNA [NM_001110165]	GO:0005622|GO:0043130|GO:0030163|GO:0006511|GO:0032869|GO:0060041|GO:0045600|GO:0007628|GO:0042755|GO:0008233|GO:0004221	NM_001110165	Rn.145487	498560	ubiquitin carboxyl-terminal esterase L3 (ubiquitin thiolesterase)
A_64_P009147	93.1596	69.7508	60.2118	77.4165	89.0761	122.731	79.5756	73.4553	42.2091	39.7732	96.6455	38.3168	6.42587	6.15659	6.03345	5.81365	6.44049	5.88056	6.26784	6.21221	5.93697	5.7541	6.63418	5.79787	XM_001064767	chr16:54916713-54916654	Adam24	Uncharacterized protein [Source:UniProtKB/TrEMBL;Acc:F1LW54] [ENSRNOT00000042587]	GO:0006508|GO:0008270|GO:0004222	XM_001064767		290774	ADAM metallopeptidase domain 24
A_42_P647072	1605.97	1931.4	1691.14	1965.41	1838.07	4855.03	1546.96	1860.3	958.177	926.06	1461.51	848.031	10.4076	10.8407	10.4793	10.4999	10.7173	11.0448	10.5304	10.8499	10.8795	10.5479	10.4661	10.5695	NM_178102	chr13:43995312-43995253	Mapkapk2	Rattus norvegicus mitogen-activated protein kinase-activated protein kinase 2 (Mapkapk2), mRNA [NM_178102]	GO:0048010|GO:0005737|GO:0071363|GO:0005634|GO:0048255	NM_178102	Rn.6276	289014	mitogen-activated protein kinase-activated protein kinase 2
A_42_P610317	8572.25	6698.35	8613.35	7208.22	6846.45	10251.9	6885.69	7332.83	3343	4350.09	7849.68	3276.2	12.6586	12.593	12.73	12.4914	12.5842	12.3267	12.6346	12.8053	12.7366	12.8089	12.7192	12.5834	NM_001108225	chr9:73905644-73905585	Zfp142	Rattus norvegicus zinc finger protein 142 (Zfp142), mRNA [NM_001108225]	GO:0005622|GO:0008270|GO:0003676	NM_001108225	Rn.164982	316524	zinc finger protein 142
A_42_P755831	27426.5	22435.8	28510.4	27322.5	23745.5	42040.8	25977.7	22313.3	9809.37	12604.5	24004.4	11216.8	14.2796	14.3278	14.4825	14.5084	14.3043	14.6815	14.5173	14.3774	14.2451	14.3278	14.2819	14.3876	NM_152935	chr19:56851213-56851154	Tomm20	Rattus norvegicus translocase of outer mitochondrial membrane 20 homolog (yeast) (Tomm20), nuclear gene encoding mitochondrial protein, mRNA [NM_152935]	GO:0005739|GO:0015450|GO:0016020|GO:0006626|GO:0005742|GO:0051082|GO:0016021|GO:0005740	NM_152935	Rn.2143	266601	translocase of outer mitochondrial membrane 20 homolog (yeast)
A_44_P386375	474.163	506.212	540.515	1242.92	555.277	2214.48	603.197	470.347	353.341	451.107	369.766	412.024	8.73647	8.96836	8.94162	9.81698	9.01914	9.76726	9.20241	8.89692	9.37565	9.48423	8.58114	9.47631	NM_053842	chr11:85976264-85976205	Mapk1	Rattus norvegicus mitogen activated protein kinase 1 (Mapk1), mRNA [NM_053842]	GO:0005515|GO:0043627|GO:0019858|GO:0042221|GO:0007243|GO:0002756|GO:0000166|GO:0000165|GO:0016301|GO:0002755|GO:0060716|GO:0032496|GO:0009887|GO:0031663|GO:0004707|GO:0030335|GO:0019902|GO:0009636|GO:0031435|GO:0033598|GO:0043234|GO:0007049|GO:0005654|GO:0001784|GO:0045596|GO:0045893|GO:0008134|GO:0050853|GO:0050852|GO:0008284|GO:0007265|GO:0005634|GO:0032839|GO:0005829|GO:0031143|GO:0005739|GO:…	NM_053842	Rn.34914	116590	mitogen activated protein kinase 1
A_42_P456701	1515.96	1305.84	1497.31	1195.55	1117.08	1580	1276.64	986.118	404.709	608.107	1359.41	498.472	10.3253	10.3107	10.3017	9.76103	10.0039	9.2285	10.2592	9.96301	9.59908	9.93896	10.3729	9.76606	NM_001009697	chr8:69701562-69701621	Mtfmt	Rattus norvegicus mitochondrial methionyl-tRNA formyltransferase (Mtfmt), nuclear gene encoding mitochondrial protein, mRNA [NM_001009697]	GO:0005739|GO:0009058|GO:0008168|GO:0016740|GO:0004479	NM_001009697	Rn.34645	315763	mitochondrial methionyl-tRNA formyltransferase
A_43_P20388	975.472	769.486	1414.76	1765.25	984.832	4028.43	1100.93	1062.17	480.79	670.43	1015.99	576.389	9.73213	9.53815	10.2265	10.3358	9.82238	10.7089	10.0402	10.0751	9.83477	10.081	9.9774	9.98394	XM_001053414	chr5:26384640-26384699		Uncharacterized protein [Source:UniProtKB/TrEMBL;Acc:D3ZM54] [ENSRNOT00000061333]		XM_001053414	Rn.18198
A_44_P572504	538.471	337.533	470.212	1057.14	398.661	829.012	522.954	419.553	341.716	386.628	451.537	343.262	8.91562	8.4179	8.75079	9.57388	8.5503	8.29515	9.00784	8.74877	9.31904	9.25714	8.86728	9.20168	AA850577	chr10:048479539-048479598		Q8R0G6_MOUSE (Q8R0G6) Ttc19 protein (Fragment), partial (56%) [TC585660]			Rn.24948
A_64_P059964	5250.21	2507.33	4215.08	3841.29	4133.54	4493.95	3662.71	4045.47	1820.18	1761.17	4770.91	1289.57	11.9977	11.205	11.7109	11.5375	11.8653	10.9	11.7506	11.9627	11.8559	11.4967	12.0482	11.1921	NM_001013858	chr10:64454858-64454799	Tlcd1	Rattus norvegicus TLC domain containing 1 (Tlcd1), mRNA [NM_001013858]	GO:0016020|GO:0016021	NM_001013858	Rn.106119	287472	TLC domain containing 1
A_44_P1056293	1948.25	1109.8	2248.09	2306.31	2237.78	2728.47	2022.33	1797.34	1400.14	1706.43	1789.04	1428.7	10.6764	10.0736	10.8785	10.7516	10.993	10.0951	10.9294	10.806	11.448	11.444	10.7585	11.361	XM_001062510	chr9:10054114-10054055		Uncharacterized protein [Source:UniProtKB/TrEMBL;Acc:F1MAA3] [ENSRNOT00000022862]		XM_001062510	Rn.155910
A_64_P133276	1273.75	876.249	700.51	1022.9	665.764	5070.22	762.806	1035.77	301.226	481.43	869.593	449.539	10.0861	9.73103	9.28666	9.52698	9.26401	11.1153	9.53781	10.0441	9.11299	9.58292	9.77639	9.61014	NM_001107464	chr1:53084571-53084512	Dact2	Rattus norvegicus dapper, antagonist of beta-catenin, homolog 2 (Xenopus laevis) (Dact2), mRNA [NM_001107464]	GO:0005739	NM_001107464	Rn.100050	308212	dapper, antagonist of beta-catenin, homolog 2 (Xenopus laevis)
A_42_P667782	1788.41	1386.77	1765.51	1463.21	1332.06	2532.82	1588.95	1126.02	512.58	684.925	1637.04	609.406	10.5523	10.3846	10.5458	10.0693	10.2558	9.98499	10.5675	10.1558	9.93031	10.1104	10.6296	10.0688	NM_001009673	chr9:62438449-62438508	Fastkd2	Rattus norvegicus FAST kinase domains 2 (Fastkd2), mRNA [NM_001009673]	GO:0005739|GO:0045333|GO:0004672|GO:0006915|GO:0005524	NM_001009673	Rn.24905	301463	FAST kinase domains 2
A_64_P023624	469.564	388.244	418.372	423.88	468.421	1120.11	468.848	283.864	191.566	248.413	423.605	195.896	8.72577	8.59972	8.59573	8.20825	8.78748	8.71903	8.8432	8.17896	8.39548	8.5733	8.77661	8.327		chr6:115772059-115772118
A_64_P110130	852.319	459.127	579.4	1095.03	663.596	591.475	703.513	532.004	793.436	755.089	654.775	652.639	9.55339	8.84148	9.03184	9.62324	9.25999	7.83282	9.42214	9.07136	10.5956	10.2489	9.38278	10.1721	NM_001106172	chr19:19662622-19662563	Nod2	Rattus norvegicus nucleotide-binding oligomerization domain containing 2 (Nod2), mRNA [NM_001106172]	GO:0032755|GO:0046330|GO:0042995|GO:0002710|GO:0005622|GO:0032500|GO:0043552|GO:0000166|GO:0031398|GO:0032496|GO:0032498|GO:0044130|GO:0043123|GO:0032689|GO:0042742|GO:0045747|GO:0002367|GO:0019901|GO:0009986|GO:0032760|GO:0042834|GO:0032720|GO:0002227|GO:0045089|GO:0002830|GO:0019899|GO:0016045|GO:0008284|GO:0005886|GO:0002862|GO:0032733|GO:0032731|GO:0035419|GO:0032735|GO:0032874|GO:0005829|GO:…	NM_001106172	Rn.218600	291912	nucleotide-binding oligomerization domain containing 2
A_64_P087728	215.105	196.196	210.166	272.991	193.331	433.372	153.471	163.2	110.252	144.494	170.219	80.2275	7.62615	7.64387	7.70662	7.59407	7.53622	7.42083	7.25177	7.37061	7.50107	7.73416	7.47678	6.94	XM_001078778	chr1:84954216-84954157	Zfp74	PREDICTED: Rattus norvegicus zinc finger protein 569 (Znf569), mRNA [XM_001078778]		XM_001078778	Rn.25190	365224	zinc finger protein 74
A_44_P475356	379.974	186.212	186.438	230.827	261.488	348.172	283.11	326.655	136.054	132.153	369.297	128.411	8.41654	7.57259	7.54206	7.3483	7.96078	7.15036	8.1215	8.38481	7.83779	7.59449	8.57921	7.68148	NM_001177823	chr19:22989821-22989762	LOC100363129	Rattus norvegicus LRRGT00018-like (LOC100363129), mRNA [NM_001177823]		NM_001177823	Rn.158145	100363129	LRRGT00018-like
A_42_P560984	20965.3	16307.5	17911.9	13202.5	15331.2	18924	16018.3	12397.8	5406.9	5759.47	19218.1	5134.93	13.9041	13.848	13.7786	13.4162	13.7082	13.3538	13.8329	13.5295	13.4135	13.2243	13.9591	13.2569	NM_001109179	chr2:88346156-88346215	RGD1565641	Rattus norvegicus RGD1565641 (RGD1565641), mRNA [NM_001109179]		NM_001109179	Rn.145579	499567	RGD1565641
A_42_P566906	4492.3	3745.58	5012.77	4333.82	5061.88	10538.5	3867.59	3340.13	1415.04	1446.97	4546.3	1490.93	11.7894	11.7812	11.9598	11.7092	12.1426	12.3703	11.8166	11.6742	11.4632	11.2016	11.9753	11.4273	NM_001006966	chr17:36214859-36214918	Eci2	Rattus norvegicus enoyl-Coenzyme A delta isomerase 2 (Eci2), mRNA [NM_001006966]	GO:0005739|GO:0006635|GO:0016863|GO:0005782|GO:0005488|GO:0004165|GO:0016853|GO:0000062|GO:0043231|GO:0005777	NM_001006966	Rn.108029	291075	enoyl-Coenzyme A delta isomerase 2
A_44_P195306	41183.6	33480.1	32019.5	33047.7	37798.4	72081	36992.5	34310.1	15157.3	13874.1	33715.5	13174.6	14.8876	14.9002	14.6358	14.7659	14.9899	15.6083	15.0332	15.0043	14.8245	14.4712	14.7762	14.6005	NM_019377	chr3:154948003-154948062	Ywhab	Rattus norvegicus tyrosine 3-monooxygenase/tryptophan 5-monooxygenase activation protein, beta polypeptide (Ywhab), mRNA [NM_019377]	GO:0005515|GO:0051219|GO:0048471|GO:0042826|GO:0007265|GO:0005634|GO:0006605|GO:0051291|GO:0032403|GO:0005829|GO:0050815|GO:0005737|GO:0017053|GO:0008633|GO:0042470|GO:0005813|GO:0003714|GO:0019904|GO:0035308|GO:0005730|GO:0051220|GO:0008022|GO:0043085|GO:0043234|GO:0019899|GO:0045892	NM_019377	Rn.8653	56011	tyrosine 3-monooxygenase/tryptophan 5-monooxygenase activation protein, beta polypeptide
A_44_P653240	1044.42	896.744	1000.46	991.983	996.713	2411.98	813.761	890.825	337.771	435.687	882.363	340.924	9.82606	9.75801	9.75876	9.48889	9.84167	9.91088	9.62543	9.81085	9.29996	9.4354	9.79377	9.19427	NM_001202552	chr18:29304956-29305015	Eif4ebp3	Rattus norvegicus eukaryotic translation initiation factor 4E binding protein 3 (Eif4ebp3), mRNA [NM_001202552]	GO:0008190|GO:0045947	NM_001202552	Rn.11853	100365872	eukaryotic translation initiation factor 4E binding protein 3
A_43_P11430	473.278	389.336	334.58	797.742	409.67	2164.43	444.482	302.481	309.578	360.568	368.368	333.047	8.73327	8.60481	8.31885	9.15366	8.5915	9.73071	8.76966	8.27062	9.15979	9.14908	8.57396	9.15366	NM_001130503	chr7:119246489-119246548	Adsl	Rattus norvegicus adenylosuccinate lyase (Adsl), mRNA [NM_001130503]	GO:0001666|GO:0051262|GO:0007584|GO:0014850|GO:0070626|GO:0004018|GO:0005625|GO:0009156|GO:0016829|GO:0005829|GO:0005739|GO:0009060|GO:0005737|GO:0006167|GO:0042594|GO:0006163	NM_001130503	Rn.23276	315150	adenylosuccinate lyase
A_44_P225353	749.977	552.753	692.312	848.12	570.662	1482.2	575.156	476.925	265.733	305.521	677.451	283.761	9.36518	9.08584	9.27144	9.25036	9.05974	9.12747	9.15017	8.91446	8.92453	8.89947	9.43124	8.90227	NM_001009678	chr11:57497168-57497109	RGD1311458	Rattus norvegicus similar to cDNA sequence BC027231; hypothetical protein MGC27931 (RGD1311458), mRNA [NM_001009678]		NM_001009678	Rn.59338	303948	similar to cDNA sequence BC027231; hypothetical protein MGC27931
A_64_P055231	1293.71	1151.56	974.342	984.111	1301.71	4413.51	1056.05	1200.74	571.571	586.927	1225.4	546.233	10.1082	10.129	9.72027	9.47569	10.2261	10.8681	9.98099	10.2541	10.1035	9.88823	10.2234	9.91247	NM_001106620	chr4:160964749-160964690	Leprel2	Rattus norvegicus leprecan-like 2 (Leprel2), mRNA [NM_001106620]	GO:0008150|GO:0003674|GO:0031418|GO:0008285|GO:0005506|GO:0005488|GO:0016706|GO:0005575	NM_001106620	Rn.15264	297595	leprecan-like 2
A_42_P540950	1006.67	976.945	1354.31	1758.75	1217.82	2956.52	1002.04	1582.85	573.152	644.996	1390.61	533.73	9.77414	9.87692	10.1661	10.3295	10.1261	10.2308	9.9113	10.6337	10.1068	10.0218	10.4045	9.87596	NM_001009541	chr19:25160648-25160707	Ier2	Rattus norvegicus immediate early response 2 (Ier2), mRNA [NM_001009541]	GO:0005737	NM_001009541	Rn.4298	494344	immediate early response 2
A_64_P086448	142.427	104.577	69.7697	139.313	136.242	225.406	136.433	122.791	82.8538	77.3257	131.266	78.7777	7.03704	6.72686	6.23057	6.6387	7.05498	6.61065	7.07822	6.95719	7.04407	6.77526	7.09305	6.91031	NM_001008819	chr10:88954555-88954496	Krt33b	Rattus norvegicus keratin 33B (Krt33b), mRNA [NM_001008819]	GO:0005882|GO:0005198	NM_001008819	Rn.112699	450227	keratin 33B
A_42_P701779	2187.62	1920.48	2307.5	3278.68	1671.8	4275.6	1958.61	1701.87	1050.42	1354.73	2120.85	1121.83	10.8312	10.8322	10.9087	11.2989	10.5858	10.8113	10.878	10.74	11.027	11.0939	10.983	10.977	NM_001108048	chr6:124820828-124820769	Rps6ka5	Rattus norvegicus ribosomal protein S6 kinase, polypeptide 5 (Rps6ka5), mRNA [NM_001108048]	GO:0006355|GO:0000287|GO:0016572|GO:0006950|GO:0005634|GO:0042221|GO:0035066|GO:0005524|GO:0007243|GO:0002756|GO:0033129|GO:0009605|GO:0004672|GO:0000166|GO:0004674|GO:0045944|GO:0002755|GO:0005654|GO:0006468|GO:0070498	NM_001108048	Rn.8940	314384	ribosomal protein S6 kinase, polypeptide 5
A_44_P474037	144.144	239.321	162.73	289.575	227.159	1196.64	185.194	190.631	125.457	131.772	144.373	118.971	7.05518	7.92378	7.3583	7.67934	7.7793	8.80717	7.51539	7.59203	7.71141	7.58894	7.24613	7.55998	NM_052807	chr1:122989150-122989209	Igf1r	Rattus norvegicus insulin-like growth factor 1 receptor (Igf1r), mRNA [NM_052807]	GO:0051898|GO:0051897|GO:0043005|GO:0005886|GO:0005158|GO:0031994|GO:0043560|GO:0030010|GO:0030879|GO:0007409|GO:0051291|GO:0046872|GO:0031175|GO:0042802|GO:0043409|GO:0006955|GO:0046777|GO:0000166|GO:0030238|GO:0009887|GO:0090031|GO:0033197|GO:0004872|GO:0043559|GO:0005520|GO:0005792|GO:0051262|GO:0051054|GO:0030335|GO:0032467|GO:0048015|GO:0045740|GO:0060740|GO:0045768|GO:0005524|GO:0016020|GO:…	NM_052807	Rn.10957	25718	insulin-like growth factor 1 receptor
A_42_P635228	60.0523	58.9475	48.7595	105.729	45.2872	105.309	59.4732	54.6034	39.6821	55.6774	58.7258	50.4259	5.783	5.91769	5.77698	6.24935	5.44244	5.69469	5.82381	5.78213	5.82917	6.27616	5.90488	6.23022	NM_001107651	chr2:39699722-39699781	Depdc1b	Rattus norvegicus DEP domain containing 1B (Depdc1b), mRNA [NM_001107651]	GO:0035556	NM_001107651	Rn.14993	310074	DEP domain containing 1B
A_64_P240508	419.464	308.92	254.538	328.904	277.473	423.13	357.949	360.328	212.068	176.892	446.478	169.821	8.5648	8.29387	7.95038	7.86891	8.03856	7.38969	8.45455	8.5311	8.56356	8.03463	8.85158	8.10006	XM_002726658	chr5:166021649-166021708	RGD1563533	Uncharacterized protein [Source:UniProtKB/TrEMBL;Acc:F1M0M0] [ENSRNOT00000018000]	GO:0005622|GO:0008270	XM_002726658	Rn.91524	313713	similar to novel protein
A_64_P026509	128.488	180.045	161.789	181.02	211.947	995.796	140.933	99.985	98.9476	41.1562	105.978	61.795	6.89009	7.52538	7.34998	7.01477	7.67638	8.55656	7.1226	6.64642	7.32929	5.80413	6.76834	6.54233	NM_020656	chr1:170387784-170387843	Parva	Rattus norvegicus parvin, alpha (Parva), mRNA [NM_020656]	GO:0030036|GO:0030054|GO:0005886|GO:0019904|GO:0003779|GO:0005634|GO:0015629|GO:0051291|GO:0030027|GO:0005829|GO:0043234|GO:0005737|GO:0060271|GO:0030030|GO:0007155|GO:0005925	NM_020656	Rn.92564	57341	parvin, alpha
A_42_P570241	338.76	315.369	351.4	795.189	282.668	1366.84	363.864	217.652	193.391	307.915	241.523	271.42	8.26254	8.32573	8.38363	9.14771	8.06733	9.00466	8.47567	7.78976	8.41227	8.9096	7.9815	8.8292	NM_177928	chr6:51165369-51165428	Nampt	Rattus norvegicus nicotinamide phosphoribosyltransferase (Nampt), mRNA [NM_177928]	GO:0008286|GO:0014070|GO:0047280|GO:0007565|GO:0016757|GO:0005634|GO:0019363|GO:0048661|GO:0005125|GO:0042803|GO:0004516|GO:0005737|GO:0007049|GO:0004514|GO:0008144|GO:0009435|GO:0051770|GO:0060612	NM_177928	Rn.203508	297508	nicotinamide phosphoribosyltransferase
A_64_P032893	38922.3	33343.1	40234.8	34682.8	30142.4	39198.6	30621.2	32934.2	16276	23378.5	31995.1	17302.1	14.7996	14.8972	14.977	14.8404	14.6673	14.5505	14.7394	14.9495	14.9193	15.1622	14.6875	14.9729		chr10:087402550-087402491		ORML3_RAT (Q6QI25) ORM1-like protein 3 (Liver regeneration-related protein LRRGT00183), complete [TC597420]
A_64_P043605	6303.46	4711.37	6072.15	5536.32	4970.22	8926.91	5466.99	4674.67	1979.3	2595.82	5794.5	2093.19	12.2521	12.1174	12.2335	12.074	12.1174	12.0745	12.313	12.164	11.9785	12.0614	12.3216	11.9365	NM_001024799	chr4:27306158-27306099	Fam133b	Rattus norvegicus family with sequence similarity 133, member B (Fam133b), mRNA [NM_001024799]		NM_001024799	Rn.162728	362320	family with sequence similarity 133, member B
A_64_P095890	18870.5	18487.5	17259.7	13034.1	13670.9	11184	12250	11513.2	4345.59	8147.55	16632.1	6612.88	13.7659	14.0409	13.7337	13.403	13.5447	12.481	13.4445	13.4253	13.1111	13.7145	13.7585	13.6233	NM_019337	chr1:187622559-187622500	Rgs10	Rattus norvegicus regulator of G-protein signaling 10 (Rgs10), mRNA [NM_019337]	GO:0005886|GO:0005634|GO:0043547|GO:0003674|GO:0008150|GO:0005737|GO:0008277|GO:0043197|GO:0043025|GO:0043679|GO:0004871|GO:0009968|GO:0005096	NM_019337	Rn.23957	54290	regulator of G-protein signaling 10
A_42_P513145	556.678	545.632	477.469	760.658	821.25	3435.63	514.907	467.898	243.1	240.427	494.755	293.054	8.96204	9.06652	8.77198	9.07829	9.55555	10.467	8.9835	8.89029	8.78585	8.5233	8.99425	8.95097	NM_001107288	chr15:18949584-18949525	Flnb	Rattus norvegicus filamin, beta (Flnb), mRNA [NM_001107288]	GO:0008150|GO:0003674|GO:0005737|GO:0001725|GO:0005886|GO:0007519|GO:0005634|GO:0003779|GO:0005575|GO:0005925|GO:0042802	NM_001107288	Rn.1761	306204	filamin, beta
A_64_P122317	222.023	214.296	223.352	288.979	278.138	685.285	258.02	177.695	76.0115	84.8902	216.691	98.0525	7.67326	7.7652	7.78271	7.67638	8.04114	8.03651	7.99997	7.49794	6.90535	6.90974	7.81707	7.25051	NM_001108031	chr6:94270709-94270650	RGD1305721	Rattus norvegicus similar to RIKEN cDNA 2810055F11 (RGD1305721), mRNA [NM_001108031]	GO:0018112	NM_001108031	Rn.105727	314214	similar to RIKEN cDNA 2810055F11
A_64_P129273	76.8716	78.9903	110.007	80.6575	82.6919	707.323	69.6708	40.4882	27.6451	37.2496	77.3154	34.1617	6.14252	6.33216	6.84602	5.86952	6.33198	8.08489	6.06798	5.35295	5.25729	5.65805	6.30394	5.62135	NM_001105871	chr11:73423352-73423293	Hrasls	Rattus norvegicus HRAS-like suppressor (Hrasls), mRNA [NM_001105871]	GO:0005737|GO:0005641	NM_001105871	Rn.11728	288025	HRAS-like suppressor
A_42_P689755	45.193	49.1104	47.4867	152.551	54.7785	347.769	54.8767	36.8854	42.0515	50.2804	35.013	46.5332	5.3796	5.65176	5.74439	6.76864	5.73118	7.14796	5.70451	5.21656	5.92998	6.11523	5.11511	6.10727	NM_053306	chr11:70574849-70577196	Pak2	Rattus norvegicus p21 protein (Cdc42/Rac)-activated kinase 2 (Pak2), mRNA [NM_053306]	GO:0048471|GO:0019901|GO:0061098|GO:0050731|GO:0005634|GO:0005524|GO:0005829|GO:0042802|GO:0005737|GO:0030296|GO:0046777|GO:0000166|GO:0016020|GO:0018105|GO:0004674|GO:0006468	NM_053306	Rn.3840	29432	p21 protein (Cdc42/Rac)-activated kinase 2
A_64_P039586	351.785	229.734	291.886	256.461	272.26	760.272	255.04	380.852	114.134	123.336	323.761	91.8453	8.31759	7.85716	8.14328	7.50188	8.01434	8.1814	7.98053	8.59925	7.56597	7.48625	8.404	7.14955		chr5:148862021-148861962		SAM68_RAT (Q91V33) KH domain-containing, RNA-binding, signal transduction-associated protein 1 (p21 Ras GTPase-activating protein-associated p62) (GAP-associated tyrosine phosphoprotein p62) (Src-associated in mitosis 68 kDa protein) (Sam68) (p68), partial (33%) [TC635481]
A_64_P083474	10598.7	7301.73	9741.41	8075.21	3664.87	7587.67	6747.59	5229.83	2101.69	4676	8884.01	2987.12	12.9436	12.7212	12.8974	12.6673	11.6874	11.8059	12.6049	12.3285	12.0623	12.9285	12.8927	12.4465	NM_001134731	chr6:105530862-105530921	Ttc9	Rattus norvegicus tetratricopeptide repeat domain 9 (Ttc9), mRNA [NM_001134731]	GO:0005488	NM_001134731	Rn.8149	500689	tetratricopeptide repeat domain 9
A_42_P763553	132.054	183.26	258.705	211.035	149.696	546.456	109.051	197.041	89.8901	83.6056	127.301	83.2144	6.92314	7.55451	7.97541	7.21771	7.18034	7.7279	6.74148	7.63561	7.1744	6.88533	7.04451	6.9966	NM_001107486	chr1:78610837-78610896	Opa3	Rattus norvegicus optic atrophy 3 (human) (Opa3), nuclear gene encoding mitochondrial protein, mRNA [NM_001107486]	GO:0005739|GO:0008150|GO:0003674|GO:0005575|GO:0007601	NM_001107486	Rn.224693	308409	optic atrophy 3 (human)
A_42_P460204	407.475	539.347	483.638	516.86	530.335	2185.08	495.169	414.166	198.418	262.012	375.028	223.292	8.52223	9.05574	8.78659	8.49486	8.95964	9.74633	8.93062	8.73095	8.45624	8.66085	8.60079	8.54718	XR_085730	chr1:205981106-205981047		Uncharacterized protein [Source:UniProtKB/TrEMBL;Acc:D3ZBT9] [ENSRNOT00000020886]		XR_085730	Rn.136567
A_42_P554722	13717.3	12770.3	15962.7	9656.8	11786.8	17708.3	10507.8	9343.39	3136.05	3907.12	12513.9	3799.47	13.303	13.5219	13.6087	12.9356	13.3408	13.2387	13.2257	13.1514	12.6419	12.6518	13.3737	12.7939	NM_001099758	chr11:34610987-34610928	Pigp	Rattus norvegicus phosphatidylinositol glycan anchor biosynthesis, class P (Pigp), mRNA [NM_001099758]	GO:0017176|GO:0005783|GO:0016254|GO:0000506	NM_001099758	Rn.53715	288238	phosphatidylinositol glycan anchor biosynthesis, class P
A_44_P135450	471.483	267.784	277.247	680.07	339.46	2067.67	408.693	381.02	159.483	188.887	313.636	191.48	8.73068	8.08181	8.07477	8.91562	8.33234	9.65481	8.65232	8.60027	8.09848	8.1426	8.36722	8.29189	XM_223143			Rattus norvegicus similar to mKIAA1107 protein (LOC305122), mRNA [XM_223143]
A_64_P107329	10180.1	8830.27	11831.3	13057.5	9647.2	28164.2	9490.91	7967.06	3252.98	5003.78	9154.79	4284.97	12.8878	13.0025	13.1609	13.405	13.0536	13.9787	13.0904	12.9185	12.6882	13.0189	12.9329	12.9845	NM_001013207	chr3:146555269-146555210	Rbm39	Rattus norvegicus RNA binding motif protein 39 (Rbm39), mRNA [NM_001013207]	GO:0005813|GO:0015630|GO:0005730|GO:0005634	NM_001013207	Rn.8555	362251	RNA binding motif protein 39
A_64_P116219	19963.8	14736.8	17868.9	15119.7	16773.7	15778.1	15494.8	15648.9	8190.33	8931.26	15495.3	6409.31	13.841	13.7082	13.7753	13.6155	13.826	13.0567	13.7711	13.866	13.9926	13.8625	13.6681	13.5732	NM_001004085	chr3:9447653-9447594	Crat	Rattus norvegicus carnitine O-acetyltransferase (Crat), nuclear gene encoding mitochondrial protein, mRNA [NM_001004085]	GO:0006629|GO:0005739|GO:0004092|GO:0016020|GO:0005783|GO:0006810|GO:0006631|GO:0005743|GO:0016740|GO:0005777	NM_001004085	Rn.6249	311849	carnitine O-acetyltransferase
A_44_P975743	1981.13	1512.8	2134.54	2788.77	1473.48	2760.91	1497.01	1864.58	891.834	1093.21	1360.11	922.995	10.6953	10.5147	10.8012	11.0567	10.4068	10.1167	10.4803	10.8551	10.7685	10.7886	10.3744	10.6814		chr7:011060426-011060367		Q3QX63_9RHOB (Q3QX63) Phage baseplate assembly protein V, partial (10%) [TC626448]
A_42_P728472	9200.72	8694.8	9191.71	20908.5	9690.83	37188.5	8749.99	7371.64	6386.82	8569.56	7068.14	7770.52	12.7623	12.9738	12.8189	14.1047	13.0604	14.4746	12.9624	12.8134	13.6331	13.7963	12.5829	13.866	NM_001007600	chrX:90252458-90252399	Rps4x	Rattus norvegicus ribosomal protein S4, X-linked (Rps4x), mRNA [NM_001007600]	GO:0008284|GO:0003735|GO:0015935|GO:0045727|GO:0007275|GO:0005575|GO:0019843|GO:0006412|GO:0005622|GO:0003674|GO:0008150|GO:0005737|GO:0022627|GO:0030529|GO:0005840|GO:0005844	NM_001007600	Rn.40171	29426	ribosomal protein S4, X-linked
A_64_P130139	14286.8	11569.2	14779.2	17086.9	12343.2	24466.2	12190.5	10180.8	6070.33	7818.89	12247.2	6609.41	13.3583	13.3705	13.49	13.8066	13.4045	13.7528	13.44	13.2686	13.5668	13.6567	13.3441	13.6218	NM_013181	chrX:148642280-148642221	Prkar1a	Rattus norvegicus protein kinase, cAMP-dependent, regulatory, type I, alpha (Prkar1a), mRNA [NM_013181]	GO:0045859|GO:0034236|GO:0005952|GO:0001707|GO:0031594|GO:0008603|GO:0005625|GO:0005626|GO:0043234|GO:0042325|GO:0007165|GO:0050790|GO:0005737|GO:0030552|GO:0000166|GO:0007143|GO:0045835|GO:0031625	NM_013181	Rn.10990	25725	protein kinase, cAMP-dependent, regulatory, type I, alpha
A_42_P481087	1636.8	896.598	1293.76	1939.9	1531.45	8431.69	1399.29	785.633	414.197	556.982	1387.02	590.022	10.4313	9.75734	10.1032	10.4813	10.4584	11.9867	10.3908	9.63612	9.63278	9.80443	10.4023	10.0175	XM_232226	chr4:136044491-136044432	Pdzrn3	PREDICTED: Rattus norvegicus PDZ domain containing RING finger 3 (Pdzrn3), mRNA [XM_232226]	GO:0004842|GO:0031594|GO:0016567|GO:0007528|GO:0016874|GO:0008270|GO:0046872	XM_232226	Rn.3111	312607	PDZ domain containing RING finger 3
A_44_P102465	69.2767	62.9065	46.696	79.3879	53.7355	118.227	57.4867	184.127	43.7398	43.5094	63.4925	35.9841	5.9943	6.01081	5.72156	5.84905	5.70592	5.83746	5.776	7.54592	5.994	5.89261	6.01387	5.70212	NM_001000424	chr7:137164267-137164326	Olr1107	Rattus norvegicus olfactory receptor 1107 (Olr1107), mRNA [NM_001000424]	GO:0050911|GO:0004984|GO:0007186|GO:0004930|GO:0004872|GO:0016021	NM_001000424	Rn.143286	300202	olfactory receptor 1107
A_64_P042298	97.4278	89.9088	76.6685	105.832	87.8018	171.91	95.0758	97.6404	50.8317	72.3509	83.9802	57.1868	6.49142	6.51126	6.3613	6.25213	6.41543	6.28002	6.52992	6.60564	6.23695	6.67415	6.43704	6.4223		chr10:002181013-002180954
A_44_P994614	44663	43517.8	48161.6	40296.1	45220.9	56980.9	38310.1	44496.6	19777.3	21849.6	41678	17644.3	14.9979	15.2865	15.2696	15.0535	15.2789	15.2008	15.0879	15.3732	15.1507	15.0761	15.0761	15.0067	NM_001106646	chr5:57685878-57679180	Ndufb6	Rattus norvegicus NADH dehydrogenase (ubiquinone) 1 beta subcomplex, 6 (Ndufb6), nuclear gene encoding mitochondrial protein, mRNA [NM_001106646]	GO:0005739|GO:0008150|GO:0003674|GO:0031966|GO:0005747|GO:0005575	NM_001106646	Rn.104528	297990	NADH dehydrogenase (ubiquinone) 1 beta subcomplex, 6
A_64_P098354	203.288	134.478	136.153	175.312	148.532	222.148	173.863	186.291	102.355	130.561	164.592	123.25	7.54518	7.09582	7.12491	6.96967	7.1715	6.59258	7.42267	7.56281	7.38217	7.57598	7.42585	7.61896	XM_001066867	chr15:19604789-19604848	LOC688421	PREDICTED: Rattus norvegicus similar to Spetex-2C protein (LOC688421), mRNA [XM_001066867]		XM_001066867	Rn.225723	688421	similar to Spetex-2C protein
A_64_P117373	100.998	84.2789	74.5733	159.184	117.812	414.237	92.2236	93.0788	71.5818	65.6707	77.7957	68.361	6.54937	6.42435	6.32372	6.82795	6.85276	7.36849	6.48132	6.5419	6.80951	6.5257	6.31448	6.69198	NM_001107752	chr3:78736545-78736486	Ttc17	Rattus norvegicus tetratricopeptide repeat domain 17 (Ttc17), mRNA [NM_001107752]		NM_001107752	Rn.207415	311224	tetratricopeptide repeat domain 17
A_64_P111395	370.871	544.206	415.666	374.649	669.099	915.375	484.897	633.921	256.53	221.63	329.284	185.904	8.38603	9.06441	8.58521	8.04328	9.26955	8.43142	8.89854	9.3204	8.85751	8.38767	8.42448	8.24503	XM_576181	chr7:10584831-10584890	Btbd2	PREDICTED: Rattus norvegicus BTB (POZ) domain containing 2 (Btbd2), mRNA [XM_576181]		XM_576181	Rn.137561	500793	BTB (POZ) domain containing 2
A_64_P010852	32797.1	17260.8	25368	22599.8	23362.9	46903.6	23137.1	20055.1	9805.91	11111.1	25865.6	8728.93	14.5427	13.9406	14.2927	14.2276	14.2919	14.8545	14.346	14.2242	14.2438	14.1539	14.3911	14.031	NM_001106214	chr1:55980316-55980375	Lix1	Rattus norvegicus Lix1 homolog (chicken) (Lix1), mRNA [NM_001106214]		NM_001106214	Rn.162409	292381	Lix1 homolog (chicken)
A_64_P024967	79.7148	57.0825	59.5146	107.117	67.1433	68.3912	65.9046	98.2367	71.5684	77.3918	68.6814	67.5858	6.19894	5.87048	6.01947	6.27099	6.03345	5.20576	5.98882	6.61587	6.80881	6.77676	6.14273	6.67567	NM_001008359	chr17:5716703-5716644	Fam75a4	Rattus norvegicus family with sequence similarity 75, member A4 (Fam75a4), mRNA [NM_001008359]		NM_001008359	Rn.96432	353306	family with sequence similarity 75, member A4
A_64_P066737	67.5629	52.0098	59.533	68.2672	85.7435	77.74	58.7596	145.123	35.0576	44.1885	60.0866	38.6537	5.96143	5.73598	6.02011	5.62776	6.38194	5.3525	5.80506	7.20038	5.63169	5.92006	5.93725	5.81095		chr2:257707943-257708002
A_64_P003943	99.9369	39.0196	59.2348	92.3635	73.2046	103.908	85.9335	100.579	58.2947	50.6062	82.6441	47.8156	6.53178	5.31923	6.01438	6.05716	6.15477	5.67807	6.37903	6.65461	6.47043	6.12761	6.40433	6.1481	NM_001109413	chr5:114936002-114935943	Lrrc19	Rattus norvegicus leucine rich repeat containing 19 (Lrrc19), mRNA [NM_001109413]			Rn.178166	680478	leucine rich repeat containing 19
A_64_P113867	476.647	320.355	392.98	566.747	440.031	1293.75	410.706	682.345	415.633	249.541	418.226	176.905	8.74383	8.34784	8.51827	8.64134	8.6931	8.92081	8.66283	9.42565	9.63717	8.58364	8.75638	8.16393	NM_001077201	chr12:26860468-26860409	Caln1	Rattus norvegicus calneuron 1 (Caln1), mRNA [NM_001077201]	GO:0048471|GO:0005737|GO:0005794|GO:0005886|GO:0005509|GO:0016021	NM_001077201	Rn.202895	363909	calneuron 1
A_64_P013758	82.5012	135.322	60.2557	623.059	96.3789	160.693	84.8637	62.2802	67.7006	959.335	99.1457	1136.88	6.25159	7.10466	6.03516	8.77661	6.56273	6.20368	6.36063	5.9655	6.71095	10.5991	6.66709	11.0003	NM_012582	chr19:39443215-39443156	Hp	Rattus norvegicus haptoglobin (Hp), mRNA [NM_012582]	GO:2000296|GO:0042542|GO:0014070|GO:0051354|GO:0009408|GO:0004252|GO:0010165|GO:0005783|GO:0031100|GO:0033590|GO:0033591|GO:0007283|GO:0003824|GO:0005615|GO:0042803|GO:0030492|GO:0031838|GO:0006508|GO:0032026|GO:0032496|GO:0009725|GO:0010942|GO:0001666|GO:0010288|GO:0002526|GO:0005794|GO:0010033|GO:0042493|GO:0006950|GO:0051384|GO:0005576|GO:0001889	NM_012582	Rn.10950	24464	haptoglobin
A_44_P303982	80.9507	96.7743	56.7981	114.779	151.188	397.947	112.681	134.046	81.8284	38.0414	85.0772	43.3159	6.22203	6.61587	5.96341	6.36801	7.19624	7.32142	6.79011	7.07743	7.02724	5.68864	6.459	6.00086	NM_001106381	chr20:13436791-13436732	Susd2	Rattus norvegicus sushi domain containing 2 (Susd2), mRNA [NM_001106381]		NM_001106381	Rn.166705	294335	sushi domain containing 2
A_64_P048601	610.678	437.246	694.991	1325.72	545.625	2239.08	607.652	523.994	365.423	410.533	412.992	386.387	9.09012	8.77117	9.27659	9.91632	8.99777	9.78035	9.21224	9.05163	9.43463	9.34835	8.73686	9.38605		chr3:063181499-063181558
A_44_P304880	93.8127	98.8125	60.5824	129.874	72.769	231.393	81.6685	82.0676	62.0599	67.5368	78.3726	60.0645	6.43588	6.64642	6.04365	6.54073	6.14848	6.64054	6.30649	6.36967	6.5717	6.56926	6.32488	6.5012	NM_001014261	chr5_random:1623211-1623152	RGD1564776	Rattus norvegicus similar to ornithine decarboxylase-like protein (RGD1564776), mRNA [NM_001014261]		NM_001014261	Rn.225035	366473	similar to ornithine decarboxylase-like protein
A_64_P040004	4260.8	3338.07	4940.03	4470.53	3258.95	5237.55	3077.19	3426.8	1422.86	1935.67	3719.32	1516.73	11.727	11.5987	11.9398	11.7625	11.5141	11.1638	11.5173	11.7099	11.4756	11.6394	11.7143	11.4529	XM_001054754	chr16:36175361-36175420	LOC679114	PREDICTED: Rattus norvegicus similar to sin3 associated polypeptide (LOC679114), mRNA [XM_001054754]		XM_001054754	Rn.4148	679114	similar to sin3 associated polypeptide
A_64_P123914	26253.8	25812.7	33365.9	29796.5	20247.8	20390.3	18223.3	19085.1	11587.4	15721.5	21507	13477.4	14.2147	14.5427	14.6925	14.6275	14.1073	13.4697	14.0176	14.1548	14.4574	14.638	14.1156	14.637	XM_217505	chr14:051489147-051489206		Rattus norvegicus similar to actin-related protein 2 (LOC301861), mRNA [XM_217505]
A_44_P185613	145.108	110.63	84.5849	73.339	126.485	683.746	111.873	130.149	57.1495	38.2409	140.613	37.6327	7.06992	6.80833	6.49225	5.73503	6.95325	8.03509	6.78047	7.03937	6.43793	5.69541	7.20332	5.76867	XM_001080030		LOC687758	PREDICTED: Rattus norvegicus similar to phosphatidylinositol-4-phosphate 5-kinase-like 1 (LOC687758), mRNA [XM_001080030]		XM_001080030	Rn.216778	687758	similar to phosphatidylinositol-4-phosphate 5-kinase-like 1
A_42_P738520	1923.86	1480.79	1808.05	1643.05	1663.59	3341.61	1700.98	1176.92	418.272	688.652	1633.54	415.844	10.6591	10.4863	10.5763	10.2381	10.577	10.4254	10.6738	10.2236	9.64532	10.1179	10.6254	9.48823	NM_001007746	chr5:24758254-24758313	MGC94199	Rattus norvegicus similar to RIKEN cDNA 2610301B20; EST AI428449 (MGC94199), mRNA [NM_001007746]		NM_001007746	Rn.7569	362483	similar to RIKEN cDNA 2610301B20; EST AI428449
A_42_P626023	886.981	795.465	1016.86	731.36	823.588	3035.29	933.784	678.994	207.09	283.938	825.4	257.022	9.59656	9.57861	9.78561	9.022	9.55987	10.2718	9.81441	9.41942	8.52588	8.77531	9.70756	8.74612	NM_001107265	chr15:35487752-35487693	Cenpj	Rattus norvegicus centromere protein J (Cenpj), mRNA [NM_001107265]	GO:0046785|GO:0005813|GO:0015631|GO:0007099|GO:0005814|GO:0019904	NM_001107265	Rn.19524	305909	centromere protein J
A_43_P11120	3405.64	2749.67	3942	3520.13	3041.34	5454.08	2664.6	2041.77	984.684	1500.11	3015.07	1349.94	11.4117	11.3192	11.6142	11.4081	11.4246	11.2396	11.3016	10.9855	10.925	11.2546	11.4496	11.2633	XR_085824	chr4:174960742-174960801	Dera-ps1	PREDICTED: Rattus norvegicus 2-deoxyribose-5-phosphate aldolase homolog (C. elegans) (Dera), miscRNA [XR_085824]	GO:0008150|GO:0003674|GO:0004139|GO:0046121|GO:0005575	XR_085824	Rn.17191	690945	2-deoxyribose-5-phosphate aldolase homolog (C. elegans), pseudogene 1
A_42_P473425	87.7794	93.7336	88.5742	79.3021	112.556	256.192	81.6976	80.0613	43.0005	46.3447	72.3422	40.4176	6.34129	6.57262	6.55836	5.84724	6.78404	6.75776	6.30713	6.3317	5.9679	5.98806	6.21656	5.89183	NM_138844	chr10:106170650-106170591	Unc13d	Rattus norvegicus unc-13 homolog D (C. elegans) (Unc13d), mRNA [NM_138844]	GO:0006909|GO:0043304|GO:0043320|GO:0005770|GO:0005575|GO:0005764|GO:0046903|GO:0003674|GO:0045921|GO:0051607|GO:0005737|GO:0016020|GO:0055037|GO:0002432|GO:0002467|GO:0070382	NM_138844	Rn.198919	192177	unc-13 homolog D (C. elegans)
A_44_P692981	48.8503	53.5048	74.3041	69.2657	80.5395	178.829	51.6226	38.3969	28.3575	30.8639	45.8142	38.3107	5.48967	5.77973	6.31936	5.65018	6.29326	6.32916	5.60383	5.27208	5.29907	5.37223	5.52268	5.79763	XM_001072453	chr4:173840132-173840073		Uncharacterized protein [Source:UniProtKB/TrEMBL;Acc:D4A273] [ENSRNOT00000007422]		XM_001072453	Rn.182466
A_42_P595381	4524.77	3491.46	3980.04	3113.27	3345.44	5496.48	3605.96	3062.15	1332.09	1699.96	3997.37	1439.42	11.7976	11.6698	11.6279	11.2213	11.5522	11.2578	11.7353	11.559	11.3796	11.4398	11.8074	11.3703	NM_001107258	chr15:23511777-23511718	Atg14	Rattus norvegicus ATG14 autophagy related 14 homolog (S. cerevisiae) (Atg14), mRNA [NM_001107258]	GO:0008150|GO:0003674|GO:0034045|GO:0005737|GO:0005776|GO:0005783|GO:0005575|GO:0000045|GO:0010508	NM_001107258	Rn.47301	305831	ATG14 autophagy related 14 homolog (S. cerevisiae)
A_42_P462205	8041.62	6114.98	6701.93	6216.98	6663.22	11667.9	6689.08	5591.31	2262.51	2611.06	6970.53	2301.42	12.5773	12.4666	12.3659	12.2705	12.5464	12.5474	12.593	12.4269	12.1767	12.0675	12.5581	12.0772	NM_001007745	chr4:125671646-125671705	Tmem43	Rattus norvegicus transmembrane protein 43 (Tmem43), mRNA [NM_001007745]	GO:0005794|GO:0016020|GO:0005783|GO:0005637|GO:0005634|GO:0016021	NM_001007745	Rn.15201	362401	transmembrane protein 43
A_64_P090244	151296	160693	141445	173162	147666	166126	142087	136089	115250	127638	139166	108432	17.1252	17.2941	17.0759	17.185	17.0759	17.0879	17.0879	17.0759	17.0611	17.1396	17.0611	17.0503	NM_001127449	chr10:109773573-109773514	Actg1	Rattus norvegicus actin, gamma 1 (Actg1), mRNA [NM_001127449]	GO:0051592|GO:0003674|GO:0005737|GO:0031941|GO:0000166|GO:0045214|GO:0005200|GO:0030016|GO:0015629|GO:0005524|GO:0042802|GO:0005829	NM_001127449	Rn.101464	287876	actin, gamma 1
A_42_P503626	59.6848	64.5343	59.9793	66.5409	60.8832	172.127	62.5406	49.3921	24.324	32.6078	54.9678	25.7935	5.77537	6.04899	6.02936	5.58775	5.89133	6.28142	5.89652	5.64385	5.03349	5.45552	5.80782	5.20073	NM_001044247	chr16:40187267-40187208	Asb5	Rattus norvegicus ankyrin repeat and SOCS box-containing 5 (Asb5), mRNA [NM_001044247]		NM_001044247	Rn.54639	361187	ankyrin repeat and SOCS box-containing 5
A_64_P144850	61.5917	73.1391	49.2012	61.4145	53.6326	99.8828	70.4134	61.5779	45.0181	38.5267	53.9558	41.1686	5.82287	6.22238	5.78777	5.47181	5.70357	5.63517	6.08325	5.9504	6.0381	5.70592	5.77778	5.91572		chr11:6628942-6629001		Uncharacterized protein [Source:UniProtKB/TrEMBL;Acc:D4ADU6] [ENSRNOT00000002335]
A_42_P703023	346.504	569.668	411.253	480.946	485.924	1786.46	330.892	387.848	171.267	209.335	354.648	184.703	8.29285	9.13167	8.57514	8.38509	8.8394	9.41942	8.34922	8.62742	8.20413	8.29449	8.52751	8.23298	NM_145776	chr8:112899158-112899099	Slc38a3	Rattus norvegicus solute carrier family 38, member 3 (Slc38a3), mRNA [NM_145776]	GO:0005290|GO:0005886|GO:0006865|GO:0003333|GO:0015180|GO:0015297|GO:0005887|GO:0006867|GO:0006868|GO:0015182|GO:0015186|GO:0006814|GO:0015817|GO:0015808|GO:0015807|GO:0006811|GO:0015293	NM_145776	Rn.32067	252919	solute carrier family 38, member 3
A_64_P153581	74.4238	116.008	48.6336	66.0419	63.1014	130.857	68.1991	63.1755	36.1974	38.3084	65.1182	35.3193	6.10126	6.8876	5.77466	5.57918	5.94096	5.96057	6.0381	5.98664	5.67767	5.69795	6.05639	5.67432	NM_001109367	chrX:73217345-73217286	Mageb7	Rattus norvegicus melanoma antigen, family B, 7 (Mageb7), mRNA [NM_001109367]		NM_001109367	Rn.218619	503442	melanoma antigen, family B, 7
A_44_P156782	1317.11	965.344	1272.25	1447.75	1290.97	1263.73	1053.35	1158.3	879.238	876.084	1242.57	810.241	10.1325	9.8585	10.0846	10.0537	10.217	8.88559	9.97782	10.198	10.7453	10.4601	10.2381	10.4984	NM_001013879	chr16:17798330-17798271	RGD1311847	Rattus norvegicus similar to 1700030K09Rik protein (RGD1311847), mRNA [NM_001013879]		NM_001013879	Rn.219135	290615	similar to 1700030K09Rik protein
A_43_P12841	225.343	235.395	405.804	279.576	334.286	691.61	223.473	238.494	113.809	102.538	214.869	111.036	7.69641	7.89882	8.55903	7.63272	8.30919	8.05176	7.7834	7.9258	7.55945	7.19948	7.80259	7.45795	NM_053535	chr1:21287338-21287397	Enpp1	Rattus norvegicus ectonucleotide pyrophosphatase/phosphodiesterase 1 (Enpp1), mRNA [NM_053535]	GO:0030308|GO:0050427|GO:0005886|GO:0045599|GO:0005158|GO:0004551|GO:0009143|GO:0006796|GO:0006091|GO:0005615|GO:0046872|GO:0042803|GO:0031953|GO:0003674|GO:0006955|GO:0030279|GO:0004528|GO:0030730|GO:0046849|GO:0046325|GO:0005044|GO:0032869|GO:0009986|GO:0046627|GO:0005575|GO:0003676|GO:0005524|GO:0031214|GO:0045719|GO:0030505|GO:0008150|GO:0016787|GO:0047429|GO:0030643|GO:0030247|GO:0016021	NM_053535	Rn.1199	85496	ectonucleotide pyrophosphatase/phosphodiesterase 1
A_64_P097715	161.223	116.69	107.247	178.669	130.142	192.229	149.143	144.886	125.772	125.624	145.144	108.069	7.21819	6.89633	6.81738	6.99823	6.99472	6.42182	7.20094	7.19853	7.71889	7.51378	7.25365	7.41349	NM_001135710	chr10:10513996-10513937	Sec14l5	Rattus norvegicus SEC14-like 5 (S. cerevisiae) (Sec14l5), mRNA [NM_001135710]	GO:0005622|GO:0005215|GO:0016021	NM_001135710	Rn.214183	287060	SEC14-like 5 (S. cerevisiae)
A_42_P769597	1326.41	1087.47	1258.47	1126.84	1009.44	2713.79	1090.02	1018.16	392.097	613.658	1127.49	484.366	10.1405	10.0404	10.0723	9.66812	9.85646	10.089	10.0272	10.0169	9.54479	9.95167	10.1141	9.72814	NM_001106230	chr1:78499899-78499840	Qpctl	Rattus norvegicus glutaminyl-peptide cyclotransferase-like (Qpctl), mRNA [NM_001106230]	GO:0016603|GO:0006508|GO:0008270|GO:0008233|GO:0017186|GO:0016740	NM_001106230	Rn.100458	292687	glutaminyl-peptide cyclotransferase-like
A_42_P604399	20353.6	16287.7	19408.6	16036.1	15172.1	19706.4	14837.3	15221.2	5514.82	7823.13	18594.1	6944.3	13.8684	13.8462	13.884	13.6979	13.6957	13.4151	13.7157	13.829	13.4392	13.6584	13.9093	13.6926	NM_012941	chr4:26771049-26771108	Cyp51	Rattus norvegicus cytochrome P450, family 51 (Cyp51), mRNA [NM_012941]	GO:0005792|GO:0005783|GO:0045540|GO:0009055|GO:0008398|GO:0033488|GO:0046872|GO:0004497|GO:0016020|GO:0005789|GO:0016021|GO:0016705|GO:0020037	NM_012941	Rn.107152	25427	cytochrome P450, family 51
A_42_P744495	2428.45	3197.68	3967.08	5791.04	3423.37	36087.4	2970.08	2005.6	1424.94	1707.63	2300.14	1910.07	10.9699	11.5329	11.6219	12.1559	11.5855	14.4171	11.4612	10.9597	11.4772	11.4461	11.0959	11.7927	NM_017125	chr7:2210440-2210499	Cd63	Rattus norvegicus Cd63 molecule (Cd63), mRNA [NM_017125]	GO:0005515|GO:0031088|GO:0005886|GO:0005770|GO:0031410|GO:0005765|GO:0032403|GO:0005764|GO:0045785|GO:0045807|GO:0043234|GO:0005737|GO:0030855|GO:0016021|GO:0010008|GO:0010633|GO:0030658	NM_017125	Rn.11068	29186	Cd63 molecule
A_64_P047391	602.11	552.269	519.782	467.049	534.406	1446.15	510.893	498.152	142.789	213.554	459.511	206.813	9.06954	9.08378	8.88886	8.34606	8.97004	9.09052	8.97456	8.97897	7.91841	8.32608	8.89063	8.41509		chr5:108558594-108558535
A_44_P856007	137.448	164.245	176.136	311.212	176.29	633.999	167.345	268.423	67.9681	89.1042	108.044	93.1209	6.97602	7.38427	7.46103	7.78919	7.40532	7.92409	7.36793	8.09265	6.72082	6.9822	6.79858	7.17341	NM_001108489	chr1:136552780-136552724	Iqgap1	Rattus norvegicus IQ motif containing GTPase activating protein 1 (Iqgap1), mRNA [NM_001108489]	GO:0005515|GO:0051056|GO:0043005|GO:0005886|GO:0019903|GO:0005730|GO:0030496|GO:0005634|GO:0032403|GO:0016328|GO:0005099|GO:0005622|GO:0048365|GO:0043234|GO:0007165|GO:0005737|GO:0016020|GO:0005911|GO:0017048|GO:0031252	NM_001108489	Rn.106939	361598	IQ motif containing GTPase activating protein 1
A_64_P057562	652.316	975.795	1138.61	886.201	529.661	1485.33	626.102	629.65	259.184	320.936	531.412	332.437	9.17314	9.87559	9.93261	9.31068	8.95768	9.12925	9.25362	9.31212	8.87586	8.97126	9.09052	9.14908	XM_001054684	chr17:48523786-48523727		Histone H4Osteogenic growth peptide [Source:UniProtKB/Swiss-Prot;Acc:P62804] [ENSRNOT00000031129]		XM_001054684	Rn.140775
A_64_P102395	189.591	167.395	149.213	187.748	162.914	257.529	154.338	193.37	100.35	99.952	168.753	76.8836	7.44475	7.41441	7.24163	7.06205	7.29627	6.76248	7.26077	7.60942	7.35276	7.16288	7.46337	6.87033		chrX:122725625-122725566		Uncharacterized protein [Source:UniProtKB/TrEMBL;Acc:F1M6Z3] [ENSRNOT00000029656]
A_64_P132318	338.785	905.28	333.864	2446.07	1749.8	12441.6	957.113	238.607	248.25	256.333	271.716	698.211	8.2628	9.77076	8.31661	10.8471	10.6522	12.663	9.84677	7.92655	8.81521	8.62433	8.14786	10.2643	NM_133296	chr8:128412139-128412080	Slc6a20	Rattus norvegicus solute carrier family 6 (proline IMINO transporter), member 20 (Slc6a20), mRNA [NM_133296]	GO:0016324|GO:0015816|GO:0015171|GO:0005886|GO:0005887|GO:0005328|GO:0015824|GO:0006865|GO:0006836|GO:0003333|GO:0015293	NM_133296	Rn.161982	113918	solute carrier family 6 (proline IMINO transporter), member 20
A_64_P158848	2386.95	1674.7	2026.59	1965.95	1692.23	5581.22	1500.63	1283.9	481.585	701.671	1980.73	623.856	10.9475	10.6427	10.7296	10.5016	10.6015	11.2804	10.4846	10.3467	9.83722	10.1393	10.8968	10.1072	NM_001130540	chr7:89394016-89393957	Ext1	Rattus norvegicus exostosin 1 (Ext1), mRNA [NM_001130540]	GO:0008375|GO:0050508|GO:0050509|GO:0005794|GO:0007369|GO:0046982|GO:0016757|GO:0005783|GO:0030176|GO:0015020|GO:0015012|GO:0005575|GO:0015014|GO:0042803|GO:0006024|GO:0003674|GO:0008150|GO:0021772|GO:0001503|GO:0007492|GO:0007411|GO:0007420|GO:0033692|GO:0007498	NM_001130540	Rn.106323	299907	exostosin 1
A_64_P302888	70.3172	66.1427	55.2426	113.754	82.3569	322.552	72.9011	165.008	43.5663	48.7862	60.7036	38.5966	6.01947	6.08126	5.92868	6.35345	6.32718	7.03992	6.13645	7.38778	5.98712	6.06774	5.95145	5.8084	NM_001135015	chr3:114165299-114155170	Gabpb1l	Rattus norvegicus GA binding protein transcription factor, beta subunit 1-like (Gabpb1l), mRNA [NM_001135015]		NM_001135015	Rn.225228	364738	GA binding protein transcription factor, beta subunit 1-like
A_42_P604331	99477.9	85126.3	91901.9	89958.6	98388.9	107456	97578.9	96330.9	62492.7	57922.1	94139.1	49425.2	16.3027	16.3251	16.3661	16.1621	16.3775	16.3027	16.4975	16.5622	16.4678	16.2826	16.3337	16.2462	NM_001108533	chr20:27425808-27425867	Spock2	Rattus norvegicus sparc/osteonectin, cwcv and kazal-like domains proteoglycan 2 (Spock2), mRNA [NM_001108533]	GO:0019800|GO:0007165|GO:0030198|GO:0010811|GO:0005509|GO:0050840|GO:0005578|GO:0005539	NM_001108533	Rn.15590	361840	sparc/osteonectin, cwcv and kazal-like domains proteoglycan 2
A_64_P166406	702.599	737.534	688.933	808.113	780.736	1840.41	608.364	723.021	299.358	342.914	657.891	310.564	9.27144	9.47995	9.26526	9.1774	9.48709	9.46561	9.21394	9.51161	9.10617	9.07574	9.38934	9.04046	NM_019152	chr1:208620343-208620284	Capn1	Rattus norvegicus calpain 1 (Capn1), mRNA [NM_019152]	GO:0008092|GO:0005622|GO:0016540|GO:0005737|GO:0004198|GO:0005886|GO:0005509|GO:0006508|GO:0008233|GO:0005626	NM_019152	Rn.6037	29153	calpain 1
A_64_P123660	2518.57	2235.12	3048.89	2667.36	1847.62	4388.65	1788.68	1576.21	671.442	922.125	1962.48	748.547	11.0233	11.0383	11.2653	10.9788	10.7235	10.8592	10.7502	10.6307	10.3472	10.5397	10.8872	10.3846	NM_001031655	chr2:233077621-233077680	Manba	Rattus norvegicus mannosidase, beta A, lysosomal (Manba), mRNA [NM_001031655]	GO:0043169|GO:0005975|GO:0006516|GO:0005625|GO:0005764|GO:0005537|GO:0004553|GO:0004567	NM_001031655	Rn.20578	310864	mannosidase, beta A, lysosomal
A_42_P635396	3635.86	3030.17	4189.9	4285.78	2631.11	4792.22	2853.37	2172.57	1176.05	1547.68	3121.19	1440.48	11.5122	11.4627	11.7048	11.6913	11.2256	11.0162	11.3983	11.0785	11.2016	11.3012	11.489	11.3722	NM_001109506	chr19:26523790-26523849	Elmod2	Rattus norvegicus ELMO/CED-12 domain containing 2 (Elmod2), mRNA [NM_001109506]	GO:0050688|GO:0043547|GO:0006909|GO:0005856|GO:0005096	NM_001109506	Rn.94192	688581	ELMO/CED-12 domain containing 2
A_64_P002989	106656	94286.1	99685	85399	93644.3	85908	97322	92652.7	54385.6	51721.5	96691.3	42585.6	16.4462	16.462	16.4975	16.0624	16.2755	15.9279	16.491	16.4843	16.3406	16.1327	16.3827	16.0585	NM_031604	chr10:90072247-90072306	Atp6v0a1	Rattus norvegicus ATPase, H+ transporting, lysosomal V0 subunit A1 (Atp6v0a1), mRNA [NM_031604]	GO:0042470|GO:0033177|GO:0005794|GO:0005886|GO:0015078|GO:0005730|GO:0005634|GO:0031410|GO:0005575|GO:0043231|GO:0003674|GO:0008150|GO:0005737|GO:0016020|GO:0015991|GO:0051117|GO:0016021|GO:0030659|GO:0006811	NM_031604	Rn.6015	29757	ATPase, H+ transporting, lysosomal V0 subunit A1
A_44_P914346	1799.27	1838.57	1792.88	2736.84	1977.13	5382.31	1800.01	1981.41	999.139	1158.84	1517.22	944.955	10.5572	10.7655	10.5659	11.025	10.8142	11.2133	10.758	10.944	10.9475	10.8745	10.5226	10.7142	DV717012	chr18:27247272-27247331		RVL7467 Wackym-Soares normalized rat vestibular cDNA library Rattus norvegicus cDNA 5', mRNA sequence [DV717012]			Rn.2044
A_64_P011894	29819.2	23904.1	34286.8	27319	25187.2	29425.9	25063.8	29720.8	15120.7	16378	24792.5	14610.3	14.4054	14.4075	14.7371	14.5074	14.3981	14.0454	14.4484	14.7864	14.8168	14.6925	14.3304	14.7407	NM_001004210	chr14:86156913-86156972	Xbp1	Rattus norvegicus X-box binding protein 1 (Xbp1), mRNA [NM_001004210]	GO:0060691|GO:0006355|GO:0003700|GO:0006366|GO:0042493|GO:0005634|GO:0060096|GO:0003677|GO:0006351|GO:0030968|GO:0043565|GO:0031017|GO:0051602|GO:0046983|GO:0002070	NM_001004210	Rn.101044	289754	X-box binding protein 1
A_64_P006102	347.37	432.959	382.92	554.093	356.395	1192.2	266.072	326.996	199.814	282.526	240.931	316.472	8.29697	8.75483	8.48583	8.6037	8.39692	8.80149	8.03679	8.38642	8.47173	8.76811	7.9783	9.07505	NM_001100784	chr10:45481623-45481564	Gjc2	Rattus norvegicus gap junction protein, gamma 2 (Gjc2), mRNA [NM_001100784]	GO:0005243|GO:0030054|GO:0007154|GO:0005886|GO:0043209|GO:0007267|GO:0009636|GO:0005921|GO:0005922|GO:0016021|GO:0055085	NM_001100784	Rn.203000	497913	gap junction protein, gamma 2
A_42_P581567	140.615	168.033	145.697	256.858	184.984	1471.2	164.972	150.398	73.6781	94.2602	124.839	90.6034	7.01662	7.4199	7.214	7.50368	7.47558	9.11344	7.35232	7.25132	6.85376	7.07117	7.01796	7.1297	NM_001011899	chr11:31596769-31596710	Gart	Rattus norvegicus phosphoribosylglycinamide formyltransferase (Gart), mRNA [NM_001011899]	GO:0009235|GO:0010033|GO:0021987|GO:0003360|GO:0005625|GO:0021549|GO:0004637|GO:0004644|GO:0009156|GO:0004641|GO:0010035|GO:0006544|GO:0046654	NM_001011899	Rn.55532	288259	phosphoribosylglycinamide formyltransferase
A_42_P671206	2893.38	2159	1950.11	2136.4	1599.01	4701.25	1773.66	1440.54	613.808	612.726	1333.71	800.447	11.1993	10.9965	10.6823	10.628	10.5129	10.9852	10.7378	10.5001	10.2106	9.95075	10.3394	10.4819	FQ231880	chr1:213557879-213557820		Rattus norvegicus TL0AEA67YN06 mRNA sequence. [FQ231880]			Rn.107400
A_64_P078205	9611.23	6045.74	7522.74	6674.87	6145.96	7179.09	6877.37	6248.43	2670.78	3001.84	7126.16	2550.82	12.8241	12.4505	12.5418	12.3724	12.4235	11.7113	12.6329	12.5755	12.4079	12.2644	12.5936	12.2227	NM_001044255	chr14:10208936-10208995	Coq2	Rattus norvegicus coenzyme Q2 homolog, prenyltransferase (yeast) (Coq2), nuclear gene encoding mitochondrial protein, mRNA [NM_001044255]	GO:0005739|GO:0006744|GO:0031966|GO:0016020|GO:0009058|GO:0047293|GO:0016021|GO:0008299|GO:0006071|GO:0016740|GO:0002083|GO:0004659	NM_001044255	Rn.7463	498332	coenzyme Q2 homolog, prenyltransferase (yeast)
A_44_P259051	578.007	684.46	889.594	1623.98	572.835	3521.57	482.339	462.364	275.339	405.355	396.494	462.485	9.01406	9.38237	9.60324	10.2253	9.0657	10.5001	8.88963	8.87472	8.97603	9.32893	8.67812	9.65481	NM_001037658		LOC652955	Rattus norvegicus goliath (LOC652955), mRNA [NM_001037658]	GO:0003674|GO:0005737|GO:0004842|GO:0016567|GO:0016020|GO:0016874|GO:0006915|GO:0008270|GO:0016021|GO:0012501|GO:0046872	NM_001037658	Rn.186211	652955	goliath
A_44_P1050200	1908.36	417.814	1333.28	1596.61	1314.97	1697.58	1416.46	1607.06	882.111	1009.91	1697.75	754.494	10.6458	8.69984	10.1478	10.1971	10.2393	9.34254	10.4064	10.6584	10.7523	10.675	10.6743	10.3968	NM_001108000	chr5:172805351-172805410	Fam132a	Rattus norvegicus family with sequence similarity 132, member A (Fam132a), mRNA [NM_001108000]		NM_001108000	Rn.16254	313774	family with sequence similarity 132, member A
A_42_P777935	297.38	221.643	283.508	319.584	286.416	1193.92	270.885	258.133	127.265	147.375	228.716	138.881	8.09187	7.81151	8.10471	7.82914	8.08994	8.80382	8.0608	8.03621	7.73063	7.76246	7.89595	7.79331	AY724497	chr3:146984540-146984599	RGD1311066	RGD1311066 proteinSimilar to RIKEN cDNA 0610011L14 gene [Source:UniProtKB/TrEMBL;Acc:B1WC03] [ENSRNOT00000027369]			Rn.52749	296312	similar to RIKEN cDNA 0610011L14 gene
A_44_P349475	1349.18	840.22	1266.57	2618.78	930.753	4193.69	1121.33	792.397	654.357	834.883	915.28	722.186	10.1652	9.66279	10.0815	10.9501	9.73646	10.7776	10.0639	9.64868	10.3146	10.3798	9.84025	10.3192	NM_031333	chr18:8049387-8049328	Cdh2	Rattus norvegicus cadherin 2 (Cdh2), mRNA [NM_031333]	GO:0005515|GO:0042153|GO:0008013|GO:0005886|GO:0035023|GO:0048514|GO:0045202|GO:0016342|GO:0051291|GO:0032403|GO:0005916|GO:0016339|GO:0032880|GO:0016337|GO:0005913|GO:0005912|GO:0005911|GO:0044456|GO:0031641|GO:0007155|GO:0090090|GO:0007156|GO:0007157|GO:0045295|GO:0019901|GO:0045294|GO:0019903|GO:0005509|GO:0005624|GO:0007416|GO:0030027|GO:0043234|GO:0051149|GO:0016477|GO:0016021|GO:0043410|GO:…	NM_031333	Rn.23200	83501	cadherin 2
A_64_P136188	217.696	445.294	598.945	217.316	187.769	322.841	211.334	718.057	103.589	144.627	279.181	351.63	7.64323	8.79244	9.07468	7.25564	7.49794	7.04101	7.69739	9.50199	7.39933	7.73557	8.19852	9.23683	XM_001059617		LOC682058	PREDICTED: Rattus norvegicus similar to nucleolar protein with MIF4G domain 1 (LOC682058), mRNA [XM_001059617]		XM_001059617	Rn.216897	682058	similar to nucleolar protein with MIF4G domain 1
A_64_P023386	55386	34834.2	50905.4	42328.6	48669	48955.3	47124.6	50370.4	23613.2	23449.3	46699.1	19656.8	15.3244	14.9565	15.3573	15.1207	15.4017	14.9416	15.3705	15.5495	15.3641	15.1675	15.2416	15.1253	NM_001106232	chr1:78938980-78938921	Clptm1	Rattus norvegicus cleft lip and palate associated transmembrane protein 1 (Clptm1), mRNA [NM_001106232]	GO:0033081|GO:0016021|GO:0009897	NM_001106232	Rn.8842	292696	cleft lip and palate associated transmembrane protein 1
A_64_P078510	624.346	351.909	408.236	677.797	454.009	452.114	544.662	652.674	543.615	517.022	491.873	448.472	9.11859	8.47057	8.56538	8.9096	8.73982	7.47013	9.07209	9.36313	10.0264	9.68666	8.98485	9.60556	XM_001053102	chr5:107968543-107968484	RGD1561246	PREDICTED: Rattus norvegicus similar to put. precursor MuIFN-alpha 5 (RGD1561246), mRNA [XM_001053102]	GO:0006952|GO:0005576|GO:0009615|GO:0005615|GO:0005125|GO:0005126	XM_001053102		502959	similar to put. precursor MuIFN-alpha 5
A_64_P164601	86.6799	80.1181	73.5723	95.1777	83.8153	140.29	79.2705	77.8631	65.1217	49.1703	87.5905	56.2918	6.32512	6.35578	6.3057	6.09645	6.35153	6.04412	6.26127	6.2917	6.64642	6.08071	6.49776	6.40505	XM_001061072	chr7:136905670-136905611	RGD1562157	Uncharacterized protein [Source:UniProtKB/TrEMBL;Acc:F1M9R0] [ENSRNOT00000050537]	GO:0004984|GO:0004930|GO:0004872|GO:0016021	XM_001061072		500926	similar to olfactory receptor Olfr287
A_42_P510565	458.281	4283.64	6945.91	2436.93	2153.88	610.888	1330.31	1324.38	646.295	1007.23	206.428	1047.81	8.68914	11.9679	12.4149	10.8414	10.9365	7.879	10.315	10.3856	10.2913	10.6706	7.74378	10.8725	XM_343481	chr8:113269818-113269877	Cdhr4	Uncharacterized protein [Source:UniProtKB/TrEMBL;Acc:D4AAX3] [ENSRNOT00000046259]	GO:0016020|GO:0005509|GO:0007156	XM_343481	Rn.159436	363144	cadherin-related family member 4
A_44_P281352	284.937	366.218	394.993	724.287	300.707	2307.01	421.061	288.627	217.72	291.586	237.404	244.92	8.02892	8.51911	8.52414	9.00765	8.16188	9.83404	8.69684	8.20005	8.61299	8.82103	7.9556	8.67854	NM_001013076	chr2:250684970-250685029	Dnajb4	Rattus norvegicus DnaJ (Hsp40) homolog, subfamily B, member 4 (Dnajb4), mRNA [NM_001013076]		NM_001013076	Rn.198616	295549	DnaJ (Hsp40) homolog, subfamily B, member 4
A_44_P269675	401.999	540.197	488.471	1542.56	377.17	2847.77	405.978	308.312	390.117	510.82	254.3	453.476	8.50189	9.05793	8.79844	10.1424	8.47694	10.1674	8.63793	8.30117	9.53739	9.66848	8.0595	9.62444	XM_227034	chr2:120933917-120933858		Uncharacterized protein [Source:UniProtKB/TrEMBL;Acc:F1LUM4] [ENSRNOT00000031839]
A_64_P085926	1698.89	1305.88	1375.11	1400.18	1317.56	2253.38	1351.2	1422.54	715.92	764.213	1602.29	656.098	10.4921	10.3114	10.1864	10.002	10.244	9.7942	10.3411	10.488	10.4434	10.2661	10.5943	10.1817	NM_030860	chr2:180246846-180246905	Mef2d	Rattus norvegicus myocyte enhancer factor 2D (Mef2d), mRNA [NM_030860]	GO:0005515|GO:0006355|GO:0000977|GO:0003700|GO:0042826|GO:0006366|GO:0000981|GO:0005730|GO:0006915|GO:0007275|GO:0005634|GO:0003677|GO:0030154|GO:0001649|GO:0043231|GO:0007399|GO:0043565|GO:0001958|GO:0002062|GO:0045944|GO:0045893|GO:0033613|GO:0019899	NM_030860	Rn.89018	81518	myocyte enhancer factor 2D
A_42_P598560	1681.44	1558.49	2064.92	1832.35	1552.36	3219.45	1383.05	1107.45	529.198	753.596	1553.42	676.305	10.4743	10.5511	10.7617	10.3961	10.4712	10.3687	10.3748	10.131	9.98199	10.2445	10.5511	10.216	NM_001033693	chr5:79292319-79292378	Slc31a2	Rattus norvegicus solute carrier family 31 (copper transporters), member 2 (Slc31a2), mRNA [NM_001033693]		NM_001033693	Rn.15570	298091	solute carrier family 31 (copper transporters), member 2
A_42_P724142	1851.3	1390.09	1774.61	1399.68	1600.67	3843.95	1664.53	1385.24	463.151	609.766	1844.45	549.915	10.6003	10.39	10.5519	10.0011	10.515	10.6296	10.6441	10.4474	9.78486	9.94237	10.8004	9.91839	NM_001106340	chr1:118816320-118815900	Mphosph10	Rattus norvegicus M-phase phosphoprotein 10 (U3 small nucleolar ribonucleoprotein) (Mphosph10), mRNA [NM_001106340]	GO:0005730	NM_001106340	Rn.103228	293828	M-phase phosphoprotein 10 (U3 small nucleolar ribonucleoprotein)
A_64_P054193	42688.1	38674.5	46965	48072.9	35101.3	75778.6	35490.2	34407.1	15212.9	27155.4	43515.1	20084.7	14.9317	15.1107	15.2229	15.3131	14.873	15.6794	14.9614	15.0067	14.8319	15.3621	15.1434	15.1492	NM_001014193	chr5:153702479-153702538	RGD1359529	Rattus norvegicus similar to chromosome 1 open reading frame 63 (RGD1359529), mRNA [NM_001014193]		NM_001014193	Rn.3870	362626	similar to chromosome 1 open reading frame 63
A_42_P750554	1572.19	2732.27	3328.76	2460.93	1545.71	9238.05	1529.1	1086.31	561.959	551.772	1476.38	588.557	10.3765	11.3125	11.3859	10.8539	10.467	12.1385	10.5098	10.104	10.0736	9.78749	10.4793	10.0144	NM_001107846	chr4:25053584-25053643	Steap2	Rattus norvegicus six transmembrane epithelial antigen of the prostate 2 (Steap2), mRNA [NM_001107846]	GO:0005215|GO:0005506|GO:0005886|GO:0050660|GO:0009055|GO:0006893|GO:0005829|GO:0006897|GO:0045055|GO:0030173|GO:0005488|GO:0042598|GO:0016491|GO:0009725|GO:0016021|GO:0030140|GO:0005769	NM_001107846	Rn.203614	312052	six transmembrane epithelial antigen of the prostate 2
A_44_P285547	138.922	99.4196	146.332	154.737	120.469	410.61	139.011	93.5702	48.8966	72.541	101.448	72.5812	6.99303	6.6557	7.21771	6.78933	6.88197	7.35752	7.09994	6.5472	6.17818	6.67901	6.70284	6.79058	NM_053393	chr19:6013566-6013625	Cdh8	Rattus norvegicus cadherin 8 (Cdh8), mRNA [NM_053393]	GO:0016337|GO:0005886|GO:0005887|GO:0005509|GO:0007283|GO:0007156	NM_053393	Rn.214220	84408	cadherin 8
A_42_P623374	2124.63	1878.93	2280.62	2956.16	1709.54	5861.64	1801.3	1759.73	936.108	1210.17	1632.03	1048.8	10.7942	10.7987	10.8957	11.1385	10.6172	11.3688	10.7585	10.7761	10.8425	10.9332	10.6239	10.8745	NM_138845	chr7:119212363-119212422	Tnrc6b	Rattus norvegicus trinucleotide repeat containing 6B (Tnrc6b), mRNA [NM_138845]	GO:0008150|GO:0003674|GO:0005575	NM_138845	Rn.17120	192178	trinucleotide repeat containing 6B
A_64_P064888	267.863	198.322	179.893	322.567	185.781	275.225	235.095	229.905	224.257	214.274	231.019	197.965	7.94603	7.66123	7.49491	7.84173	7.4825	6.84748	7.85239	7.87577	8.66432	8.33277	7.91316	8.34606	NM_001127303	chr1:176706491-176706432	Itpripl2	Rattus norvegicus inositol 1,4,5-trisphosphate receptor interacting protein-like 2 (Itpripl2), mRNA [NM_001127303]		NM_001127303	Rn.140535	499253	inositol 1,4,5-trisphosphate receptor interacting protein-like 2
A_42_P660129	45.2576	54.0155	45.1084	137.907	95.9124	599.552	67.3263	29.3722	25.6295	24.2838	39.5418	41.4856	5.3842	5.79671	5.67931	6.62316	6.55482	7.85562	6.02197	4.90812	5.12681	5.01814	5.29934	5.92998	NM_130422	chr8:2109935-2110430	Casp12	Rattus norvegicus caspase 12 (Casp12), mRNA [NM_130422]	GO:0005515|GO:0016540|GO:0034976|GO:0005783|GO:0045471|GO:0009409|GO:0005634|GO:0006926|GO:0002020|GO:0005829|GO:0010041|GO:0030968|GO:0005622|GO:0010035|GO:0006508|GO:0005792|GO:0043065|GO:0042493|GO:0007568|GO:0034059|GO:0006915|GO:0010243|GO:0043280|GO:0004197|GO:0004175|GO:0070059|GO:0008233|GO:0008234|GO:0035094	NM_130422	Rn.81078	156117	caspase 12
A_64_P035679	60269	61139.2	60079.5	56050.1	52940.1	79344.1	56473.4	54493.9	29059.9	32063.1	52611.2	27378	15.4663	15.7738	15.6023	15.5185	15.4893	15.7959	15.655	15.6772	15.6292	15.5805	15.4244	15.5921		chr4:141692018-141691959
A_64_P118862	70.7372	122.382	114.658	88.3435	82.0518	171.973	100.973	67.5924	47.2846	41.0004	75.5389	69.1821	6.02727	6.96509	6.89853	5.99308	6.32247	6.28069	6.622	6.0891	6.12201	5.79804	6.27594	6.71278	NM_001191999	chr8:97157392-97157451	Plscr5	Rattus norvegicus phospholipid scramblase family, member 5 (Plscr5), mRNA [NM_001191999]		NM_001191999	Rn.228189	501036	phospholipid scramblase family, member 5
A_42_P638181	8948.56	11333.7	13814	15712.7	8451.6	15558.4	8102.91	6814.3	3890.25	7311.24	7058.58	8818.75	12.7207	13.3416	13.3867	13.6651	12.8803	13.0287	12.8581	12.6994	12.9581	13.5647	12.5787	14.0499	NM_133395	chr2:22977434-22977493	Serinc5	Rattus norvegicus serine incorporator 5 (Serinc5), mRNA [NM_133395]	GO:0006629|GO:0006665|GO:0005794|GO:0005886|GO:0005783|GO:0042552|GO:0051347|GO:0008654|GO:0015194|GO:0016020|GO:0043209|GO:0015825|GO:0005789|GO:0016021|GO:0006658	NM_133395	Rn.4099	170907	serine incorporator 5
A_44_P423803	16403.6	19252.4	16437.7	33305.2	19294.4	50343	16263.6	19959	14008.9	17525.1	12600	15665.5	13.5701	14.1067	13.6574	14.7762	14.0444	15.0027	13.8597	14.2157	14.7165	14.7888	13.3846	14.8427	NM_031144	chr12:12049595-12049654	Actb	Rattus norvegicus actin, beta (Actb), mRNA [NM_031144]	GO:0050998|GO:0030424|GO:0019901|GO:0005625|GO:0007409|GO:0005524|GO:0005829|GO:0043234|GO:0005737|GO:0000166|GO:0070688|GO:0030529|GO:0035267|GO:0030863|GO:0019894	NM_031144	Rn.94978	81822	actin, beta
A_44_P445195	1733.72	1738.06	1562.82	2535.45	1994.94	7622.19	1683.15	1774.38	928.327	942.777	1454.14	924.694	10.5147	10.6964	10.3643	10.9026	10.826	11.8146	10.6571	10.7864	10.8322	10.5705	10.4577	10.6849	NM_133300	chr20:3615664-3613324	Ddx39b	Rattus norvegicus DEAD (Asp-Glu-Ala-Asp) box polypeptide 39B (Ddx39b), mRNA [NM_133300]	GO:0008380|GO:0043008|GO:0003723|GO:0005634|GO:0046784|GO:0008186|GO:0042802|GO:0004004|GO:0006406|GO:0000166|GO:0006810|GO:0005681|GO:0005687|GO:0017070|GO:0005688|GO:0008026|GO:0000245|GO:0000346|GO:0004386|GO:0030621|GO:0003676|GO:0005524|GO:0016607|GO:0016787|GO:0000398|GO:0010501	NM_133300	Rn.202950	114612	DEAD (Asp-Glu-Ala-Asp) box polypeptide 39B
A_42_P563276	167.746	393.736	290.064	119.591	143.44	127.06	141.921	122.131	83.9035	81.7109	145.542	64.8369	7.27877	8.6221	8.13688	6.42122	7.12235	5.92265	7.13201	6.94961	7.07034	6.85663	7.2568	6.61334	NM_013093	chr6:76917147-76917088	Nkx2-1	Rattus norvegicus NK2 homeobox 1 (Nkx2-1), mRNA [NM_013093]	GO:0005515|GO:0007389|GO:0003700|GO:0044212|GO:0048709|GO:0003705|GO:0030878|GO:0031128|GO:0042696|GO:0060430|GO:0022029|GO:0048646|GO:0021795|GO:0021798|GO:0007411|GO:0002016|GO:0032496|GO:0009887|GO:0021892|GO:0021895|GO:0046545|GO:0030336|GO:0021879|GO:0021877|GO:0042538|GO:0000122|GO:0060441|GO:0007420|GO:0060486|GO:0005654|GO:0045893|GO:0006644|GO:0007631|GO:0030324|GO:0045471|GO:0021983|GO:…	NM_013093	Rn.34265	25628	NK2 homeobox 1
A_42_P535608	135.972	124.662	75.3131	209.394	102.762	156.506	120.579	137.612	184.712	154.786	117.629	145.839	6.96277	6.99275	6.33557	7.20528	6.65975	6.17637	6.89327	7.12043	8.33154	7.83391	6.92982	7.87467	NM_001107160	chr19:25867803-25867744	Asf1b	Rattus norvegicus ASF1 anti-silencing function 1 homolog B (S. cerevisiae) (Asf1b), mRNA [NM_001107160]	GO:0042393|GO:0006334|GO:0005634|GO:0000785|GO:0006333	NM_001107160	Rn.899	304648	ASF1 anti-silencing function 1 homolog B (S. cerevisiae)
A_44_P233080	7087.42	6083.54	10966.6	14394.2	5471.38	21037.6	6728.46	7915.34	2028.99	4659.08	8495.93	3761.98	12.4096	12.46	13.0525	13.5422	12.2545	13.5219	12.6016	12.9074	12.0164	12.9214	12.8267	12.7782	AH004881	chr18:27347173-27347232	Egr1	Early growth response protein 1 [Source:UniProtKB/Swiss-Prot;Acc:P08154] [ENSRNOT00000026303]	GO:0003700|GO:0006366|GO:0044212|GO:0048709|GO:0000982|GO:0060291|GO:0042220|GO:0005622|GO:0072303|GO:0003690|GO:0043525|GO:0048169|GO:0051602|GO:0007611|GO:0031667|GO:0010942|GO:0032354|GO:0035035|GO:0032868|GO:0032869|GO:0000977|GO:0030509|GO:0000122|GO:0071317|GO:0000979|GO:0071383|GO:0007623|GO:0008270|GO:0071873|GO:0045893|GO:0008134|GO:0045471|GO:0072110|GO:0005634|GO:0071480|GO:0046872|GO:…		Rn.9096	24330	early growth response 1
A_42_P548007	13698.1	11724.4	14758.6	12244	11931.2	16858.2	11375.5	11131.5	4802.37	5711.46	11508.1	4956.81	13.3008	13.391	13.4882	13.3066	13.3598	13.1675	13.3432	13.3806	13.251	13.2129	13.2455	13.2073	NM_001135020	chr14:97326288-97323459	Sec61g	Rattus norvegicus SEC61, gamma subunit (Sec61g), mRNA [NM_001135020]	GO:0015450|GO:0008150|GO:0003674|GO:0016020|GO:0006605|GO:0005575	NM_001135020	Rn.1965	689134	SEC61, gamma subunit
A_44_P282853	2961.83	3473.77	4100.38	3921.84	2952.65	6494.36	2548.47	2733.74	1409.01	2436.6	3303.05	1797.77	11.2325	11.655	11.6729	11.5638	11.3913	11.5404	11.2328	11.4026	11.455	11.9722	11.561	11.7043	NM_031983	chr10:95657089-95657030	Smarcd2	Rattus norvegicus SWI/SNF related, matrix associated, actin dependent regulator of chromatin, subfamily d, member 2 (Smarcd2), mRNA [NM_031983]	GO:0008150|GO:0003674|GO:0006355|GO:0016514|GO:0005634|GO:0005575|GO:0016568	NM_031983	Rn.3053	83833	SWI/SNF related, matrix associated, actin dependent regulator of chromatin, subfamily d, member 2
A_42_P552341	1074.53	1292.46	1737.96	1265.85	729.984	3179.07	603.369	1094.17	474.416	595.444	603.452	518.999	9.866	10.2951	10.5209	9.84271	9.3948	10.3458	9.20275	10.1137	9.81518	9.9113	9.27074	9.83094	NM_053519	chr8:44966467-44966408	Sorl1	Rattus norvegicus sortilin-related receptor, LDLR class A repeats-containing (Sorl1), mRNA [NM_053519]	GO:0016477|GO:0008283|GO:0005771|GO:0043025|GO:0030169	NM_053519	Rn.46267	300652	sortilin-related receptor, LDLR class A repeats-containing
A_64_P031476	199.696	173.875	115.767	236.938	139.393	218.964	142.343	173.007	183.621	159.941	162.851	157.267	7.51912	7.47558	6.90903	7.38778	7.08265	6.57413	7.13637	7.46224	8.32192	7.88511	7.4132	7.9815	NM_001107172	chr13:44695141-44695200	Slc26a9	Rattus norvegicus solute carrier family 26, member 9 (Slc26a9), mRNA [NM_001107172]	GO:0005215|GO:0006821|GO:0055085|GO:0006885|GO:0016324|GO:0034220|GO:0016020|GO:0015301|GO:0015106|GO:0008272|GO:0008271|GO:0015701|GO:0016021	NM_001107172	Rn.218579	304784	solute carrier family 26, member 9
A_42_P620762	21413.9	14368.6	20076	13402.3	15896.7	27498.9	19161.1	16929.4	6223.26	7413.78	21427.7	5971.23	13.93	13.6774	13.9352	13.4434	13.7565	13.9426	14.0914	13.988	13.5988	13.5794	14.1096	13.4666	NM_024403	chr7:118538840-118538899	Atf4	Rattus norvegicus activating transcription factor 4 (tax-responsive enhancer element B67) (Atf4), mRNA [NM_024403]	GO:0005667|GO:0034976|GO:0006355|GO:0003700|GO:0005886|GO:0006357|GO:0043267|GO:0006094|GO:0006950|GO:0005634|GO:0007214|GO:0008022|GO:0003677|GO:0043565|GO:0005737|GO:0032590|GO:0045944|GO:0046983|GO:0045893	NM_024403	Rn.2423	79255	activating transcription factor 4 (tax-responsive enhancer element B67)
A_64_P135370	568.779	484.927	483.67	543.151	501.05	1179	517.159	431.769	232.241	262.205	488.567	257.69	8.99003	8.91275	8.78696	8.56991	8.87311	8.78585	8.99101	8.78787	8.718	8.66116	8.97331	8.75106		chr6:087613808-087613867
A_42_P576202	1481.08	1305.87	1579.61	1139.32	1219.13	2732.41	1322.09	1102.32	350.587	503.581	1456.01	459.017	10.298	10.3111	10.3778	9.68611	10.1284	10.0972	10.3077	10.1261	9.36255	9.6446	10.4592	9.64311	NM_001108583	chr3:51813213-51813272	Bbs5	Rattus norvegicus Bardet-Biedl syndrome 5 (Bbs5), mRNA [NM_001108583]	GO:0005622|GO:0042384|GO:0008150|GO:0003674|GO:0034464|GO:0032266|GO:0005932|GO:0005575	NM_001108583	Rn.45505	362142	Bardet-Biedl syndrome 5
A_64_P022879	31.9744	40.1583	36.4972	53.4542	35.2813	185.552	36.1148	27.0293	19.8745	23.8746	30.2036	27.9098	4.87285	5.35808	5.41506	5.26833	5.07313	6.37858	5.00839	4.78501	4.69321	4.99169	4.89263	5.31575	NM_001109019	chrX:143130847-143130906	Zic3	Rattus norvegicus Zic family member 3 (odd-paired homolog, Drosophila) (Zic3), mRNA [NM_001109019]	GO:0007389|GO:0007368|GO:0003700|GO:0005634|GO:0005575|GO:0009952|GO:0003676|GO:0006351|GO:0043565|GO:0001947|GO:0005622|GO:0003674|GO:0008150|GO:0035545|GO:0005737|GO:0045944|GO:0008270|GO:0045893	NM_001109019	Rn.224925	367944	Zic family member 3
A_42_P711589	9886.16	7190.96	6949.19	6328.83	7276.31	11506.8	8163.21	7361.56	2966.28	2672.99	8975.18	2446.96	12.8536	12.6976	12.4163	12.295	12.6598	12.527	12.868	12.8099	12.5614	12.1035	12.9081	12.1637	NM_022948	chr1:250121828-250121887	Sfxn3	Rattus norvegicus sideroflexin 3 (Sfxn3), mRNA [NM_022948]	GO:0005739|GO:0008150|GO:0003674|GO:0031966|GO:0016020|GO:0008324|GO:0005371|GO:0016021|GO:0055085|GO:0055072	NM_022948	Rn.37545	65042	sideroflexin 3
A_64_P007244	7187.51	7909.19	6368.38	7125.75	8043	11234.6	6289.24	8043.89	4186.56	3682.56	6574.1	3303.61	12.4261	12.8399	12.2993	12.4742	12.8104	12.4891	12.5052	12.9396	13.0663	12.5594	12.4907	12.5971		chr1:128177803-128177744
A_42_P477625	5116.84	4865.19	3865.73	4068.67	5335.69	10700.7	4204.27	4566.72	1711.25	1709.33	4508.2	1484.46	11.9544	12.1576	11.5879	11.6152	12.2176	12.3989	11.943	12.1294	11.762	11.4466	11.9627	11.4215	NM_001108719	chr6:124579369-124579310	Ttc7b	Rattus norvegicus tetratricopeptide repeat domain 7B (Ttc7b), mRNA [NM_001108719]	GO:0005488	NM_001108719	Rn.64438	362768	tetratricopeptide repeat domain 7B
A_64_P153091	1467.5	926.771	948.57	945.468	1143.46	2117.39	1144.21	884.281	557.84	443.75	1367.96	462.537	10.2856	9.80523	9.67978	9.40799	10.0327	9.69344	10.0961	9.80216	10.0635	9.4574	10.3837	9.65522	XM_341223	chr14:62630814-62630873	Sel1l3	PREDICTED: Rattus norvegicus similar to RIKEN cDNA 2310045A20 (RGD1562860), mRNA [XM_341223]	GO:0005488	XM_341223	Rn.75246	360945	sel-1 suppressor of lin-12-like 3 (C. elegans)
A_42_P759043	784.449	796.906	910.338	923.259	693.629	1719.71	636.633	739.952	295.635	429.046	722.24	332.527	9.43463	9.58223	9.63481	9.37064	9.32365	9.35506	9.2771	9.54291	9.08818	9.41523	9.51271	9.15017	NM_001134509	chr1:252007657-252007716	RGD1311783	Rattus norvegicus similar to RIKEN cDNA 2010012O05 (RGD1311783), mRNA [NM_001134509]		NM_001134509	Rn.25364	294012	similar to RIKEN cDNA 2010012O05
A_42_P780882	9232.16	7858.38	10497.9	7820.08	7382.7	8896.94	7271.66	8021.56	3169.82	3650.29	8213.18	3064.78	12.7688	12.8305	12.9935	12.6166	12.6757	12.0687	12.7157	12.9344	12.6551	12.5436	12.7797	12.4757	NM_001008511	chr1:209587790-209587731	Esrra	Rattus norvegicus estrogen related receptor, alpha (Esrra), mRNA [NM_001008511]	GO:0003700|GO:0051216|GO:0019904|GO:0003707|GO:0005634|GO:0045670|GO:0003677|GO:0046872|GO:0043565|GO:0045667|GO:0030278|GO:0045944|GO:0042127|GO:0004872|GO:0008270|GO:0045893|GO:0005496	NM_001008511	Rn.130171	293701	estrogen related receptor, alpha
A_64_P044420	94.0619	99.3148	80.0937	154.472	107.911	179.87	96.0578	88.2994	65.1174	68.6502	78.1386	64.8698	6.44049	6.65297	6.42122	6.78748	6.73071	6.3396	6.5474	6.46782	6.64603	6.59112	6.32038	6.61384	NM_001134983	chr3:147256699-147256758	RGD1564927	Rattus norvegicus similar to TGFB-induced factor 2 (RGD1564927), mRNA [NM_001134983]	GO:0043565|GO:0003700|GO:0060041|GO:0045666|GO:0005634	NM_001134983	Rn.214896	499929	similar to TGFB-induced factor 2
A_64_P000596	5034.2	4374.31	4690	3053.87	5129.44	8767.35	4484.19	3798.08	1465.56	1525.04	4666.35	1300.62	11.9348	12.0072	11.8642	11.1917	12.1598	12.0482	12.036	11.8637	11.5239	11.2779	12.0182	11.2029	NM_001025732	chr3:117892273-117892332	Nop56	Rattus norvegicus NOP56 ribonucleoprotein homolog (yeast) (Nop56), mRNA [NM_001025732]	GO:0030515|GO:0070761|GO:0005732	NM_001025732	Rn.145204	362214	NOP56 ribonucleoprotein homolog (yeast)
A_42_P727022	16549.3	15660.5	16348.1	14336.1	10225.9	11066.8	11994.7	10186.2	4141	9083.4	12060.9	6600.75	13.5811	13.7914	13.6466	13.5324	13.1416	12.4648	13.4203	13.2717	13.0517	13.8826	13.314	13.621	NM_001107076	chr10:110590851-110590792	Rab40b	Rattus norvegicus Rab40b, member RAS oncogene family (Rab40b), mRNA [NM_001107076]	GO:0000166|GO:0007264|GO:0015031|GO:0005525	NM_001107076	Rn.8397	303754	Rab40b, member RAS oncogene family
A_64_P135604	3596.15	3490.3	3794.22	3206.7	3455.03	8014.57	3411.23	3173.74	1596.17	1880.78	3475.01	1700.99	11.4948	11.6689	11.5661	11.2653	11.6003	11.9011	11.655	11.6097	11.6617	11.5909	11.6377	11.6196	NM_001009641	chr1:87547530-87547589	Pepd	Rattus norvegicus peptidase D (Pepd), mRNA [NM_001009641]	GO:0030145|GO:0009987|GO:0004177|GO:0030574|GO:0008152|GO:0008235|GO:0006508|GO:0008233|GO:0016805|GO:0046872	NM_001009641	Rn.101639	292808	peptidase D
A_42_P798500	781.658	660.309	975.064	1133.33	697.866	3077	672.711	392.964	207.561	260.116	516.703	339.386	9.42746	9.33722	9.72106	9.67872	9.33325	10.2957	9.35718	8.64531	8.52842	8.64812	9.05385	9.18885	NM_001014023	chr1:162096864-162096805	Trim5	Rattus norvegicus tripartite motif-containing 5 (Trim5), mRNA [NM_001014023]	GO:0005622|GO:0070206|GO:0005737|GO:0008270|GO:0046872|GO:0042803	NM_001014023	Rn.12117	308906	tripartite motif-containing 5
A_44_P279083	624.379	272.525	659.547	1237.29	580.569	1072.93	616.919	427.46	196.421	346.004	565.347	219.99	9.11962	8.11039	9.20638	9.80883	9.0846	8.66116	9.23683	8.77342	8.44247	9.091	9.168	8.52364	NM_133401	chr4:21795859-21795918	Abcb1a	Rattus norvegicus ATP-binding cassette, sub-family B (MDR/TAP), member 1A (Abcb1a), mRNA [NM_133401]	GO:0005515|GO:0001666|GO:0014070|GO:0042623|GO:0006200|GO:0009986|GO:0042493|GO:0072089|GO:0042626|GO:0033280|GO:0005575|GO:0005524|GO:0046581|GO:0016324|GO:0000139|GO:0000166|GO:0007595|GO:0000086|GO:0006855|GO:0060548|GO:0007623|GO:0016021|GO:0015893|GO:0046686	NM_133401	Rn.154810	170913	ATP-binding cassette, sub-family B (MDR/TAP), member 1A
A_43_P18571	283.486	584.185	1068.96	368.573	607.59	270.004	382.771	368.686	180.666	164.76	332.563	152.337	8.02345	9.16962	9.85478	8.02527	9.14437	6.82373	8.55982	8.56195	8.29913	7.92762	8.43849	7.93161	NM_001013965	chr10:14726997-14727056	Tekt4	Rattus norvegicus tektin 4 (Tekt4), mRNA [NM_001013965]	GO:0019861|GO:0005929|GO:0005737|GO:0030030|GO:0005874|GO:0000226|GO:0035085|GO:0005856|GO:0035086	NM_001013965	Rn.27474	302991	tektin 4
A_44_P653701	186.762	205.39	213.403	145.338	175.474	184.229	202.496	170.352	86.2081	71.0732	193.966	64.9323	7.42835	7.70632	7.72231	6.6985	7.40032	6.36919	7.63861	7.43637	7.10612	6.64512	7.66028	6.61552	NM_001106536	chr3:153954267-153954323	Mybl2	Rattus norvegicus myeloblastosis oncogene-like 2 (Mybl2), mRNA [NM_001106536]	GO:0006355|GO:0005634|GO:0003677	NM_001106536	Rn.20824	296344	myeloblastosis oncogene-like 2
A_64_P093593	393.715	340.224	342.256	562.41	441.739	2194	383.775	314.133	237.479	248.243	312.993	215.674	8.47372	8.42804	8.34808	8.6293	8.69825	9.75265	8.56399	8.32608	8.75211	8.57194	8.36396	8.49034	NM_001107077	chr10:110655174-110655233	Fn3krp	Rattus norvegicus fructosamine-3-kinase-related protein (Fn3krp), mRNA [NM_001107077]	GO:0016301	NM_001107077	Rn.130706	303755	fructosamine-3-kinase-related protein
A_44_P1034793	1028.32	646.183	807.895	1070.86	890.68	1903.67	907.037	824.49	473.775	582.955	750.679	510.59	9.80471	9.30967	9.47367	9.59302	9.67563	9.52576	9.77341	9.70455	9.8132	9.87596	9.57272	9.80321	NM_001008300	chr18:61472815-61473367	Nedd4l	Rattus norvegicus neural precursor cell expressed, developmentally down-regulated 4-like (Nedd4l), mRNA [NM_001008300]	GO:0010766|GO:0010038|GO:0019871|GO:0017080	NM_001008300	Rn.72824	291553	neural precursor cell expressed, developmentally down-regulated 4-like
A_42_P768355	1399.78	867.767	649.395	779.164	1435.72	1046.51	1146.99	946.902	371.633	338.466	1247.84	332.953	10.2197	9.71899	9.18508	9.12169	10.3674	8.62882	10.0997	9.8991	9.4574	9.05653	10.2443	9.15344	NM_057130	chr12:39520607-39520548	Hrk	Rattus norvegicus harakiri, BCL2 interacting protein (contains only BH3 domain) (Hrk), mRNA [NM_057130]	GO:0032464|GO:0005515|GO:0043525|GO:0090200|GO:0006915|GO:0042981|GO:0051365	NM_057130	Rn.89639	117271	harakiri, BCL2 interacting protein (contains only BH3 domain)
A_44_P714581	5482.93	5587.24	4275.08	5874.53	5479.27	8807.14	4868.14	6767.28	2434.36	3173.38	4274.18	2468.44	12.0574	12.3355	11.7303	12.1743	12.2587	12.054	12.1466	12.6886	12.2727	12.3376	11.8936	12.1788	NM_001107480	chr1:77165666-77165725	Strn4	Rattus norvegicus striatin, calmodulin binding protein 4 (Strn4), transcript variant 1, mRNA [NM_001107480]	GO:0043234|GO:0008150|GO:0043197|GO:0019904|GO:0000159|GO:0051721|GO:0032403|GO:0070016	NM_001107480	Rn.137083	308392	striatin, calmodulin binding protein 4
A_64_P084521	8141.42	5214.91	8350.16	7349.35	6901.65	12994.3	7123.15	6787.93	2539.35	3141.71	7125.04	2742.87	12.5893	12.2342	12.6757	12.5194	12.5924	12.7207	12.6898	12.6956	12.3262	12.328	12.593	12.3291	NM_019351	chr13:48297794-48297735	Timm17a	Rattus norvegicus translocase of inner mitochondrial membrane 17 homolog A (yeast) (Timm17a), nuclear gene encoding mitochondrial protein, mRNA [NM_019351]	GO:0005744|GO:0005739|GO:0005515|GO:0015450|GO:0016020|GO:0008565|GO:0005743|GO:0031305|GO:0016021|GO:0019899|GO:0055085|GO:0006886	NM_019351	Rn.22514	54311	translocase of inner mitochondrial membrane 17 homolog A (yeast)
A_42_P562625	2298.06	2066.55	1987.8	2476.02	2131.05	3433.47	1874.11	1921.09	1005.93	1162.76	1826.74	1029.99	10.8935	10.9287	10.7028	10.8636	10.9178	10.4657	10.8175	10.8899	10.9597	10.8795	10.7876	10.8446	NM_131913	chr1:259089883-259089824	Xpnpep1	Rattus norvegicus X-prolyl aminopeptidase (aminopeptidase P) 1, soluble (Xpnpep1), mRNA [NM_131913]	GO:0005737|GO:0030145|GO:0009987|GO:0004177|GO:0070006|GO:0006508|GO:0008233|GO:0010815|GO:0046872|GO:0042803|GO:0005829	NM_131913	Rn.25763	170751	X-prolyl aminopeptidase (aminopeptidase P) 1, soluble
A_42_P468662	1753.47	1393.39	1742.96	2092.07	1578.86	5099.68	1537.31	1422.06	696.921	849.276	1518.3	847.222	10.5282	10.3931	10.5251	10.5932	10.4968	11.1236	10.5204	10.4875	10.4076	10.406	10.5233	10.5679	NM_001108886	chr18:24212142-24212201	Polr2d	Rattus norvegicus polymerase (RNA) II (DNA directed) polypeptide D (Polr2d), mRNA [NM_001108886]	GO:0008380|GO:0006368|GO:0006367|GO:0006366|GO:0003899|GO:0005634|GO:0003824|GO:0004672|GO:0000166|GO:0005665|GO:0005654|GO:0006468|GO:0044237	NM_001108886	Rn.128728	364834	polymerase (RNA) II (DNA directed) polypeptide D
A_42_P778587	441.01	373.788	317.91	345.749	367.691	85066.9	323.725	222.747	159.387	116.238	296.787	126.043	8.63488	8.55324	8.256	7.94007	8.44641	15.9101	8.3158	7.82775	8.09682	7.39822	8.28874	7.65539	NM_001135767	chr10:84557375-84557434	Gngt2	Rattus norvegicus guanine nucleotide binding protein (G protein), gamma transducing activity polypeptide 2 (Gngt2), mRNA [NM_001135767]	GO:0006184|GO:0007186|GO:0005886|GO:0005834|GO:0003924|GO:0004871	NM_001135767	Rn.37315	690825	guanine nucleotide binding protein (G protein), gamma transducing activity polypeptide 2
A_64_P139957	28450	18168.8	20382.6	17000.6	22555.3	26015.6	17476.4	16780.3	8330.64	9629.65	22545.9	5923.93	14.3428	14.0087	13.9613	13.7972	14.2438	13.8524	13.9623	13.9735	14.0176	13.96	14.1958	13.4532	NM_001008525	chr7:10964034-10963975	Ndufs7	Rattus norvegicus NADH dehydrogenase (ubiquinone) Fe-S protein 7 (Ndufs7), nuclear gene encoding mitochondrial protein, mRNA [NM_001008525]	GO:0048038|GO:0051539|GO:0005743|GO:0005575|GO:0046872|GO:0003954|GO:0005739|GO:0003674|GO:0008150|GO:0032981|GO:0005747|GO:0016651|GO:0008137	NM_001008525	Rn.2855	362837	NADH dehydrogenase (ubiquinone) Fe-S protein 7
A_44_P318402	112.576	97.4636	92.403	123.138	96.6943	168.488	85.1909	108.161	84.194	74.3399	109.43	76.7051	6.71095	6.6266	6.62137	6.46605	6.56801	6.26	6.36738	6.76248	7.07546	6.71822	6.82166	6.86645	NM_001000187	chr1:162966580-162966521	Olr196	Rattus norvegicus olfactory receptor 196 (Olr196), mRNA [NM_001000187]	GO:0050911|GO:0004984|GO:0007186|GO:0004930|GO:0004872|GO:0016021	NM_001000187	Rn.141815	293338	olfactory receptor 196
A_64_P100123	5951.81	5296.24	7258.96	6246.48	5353.18	16976.1	4970.32	4455.6	2115.71	2591.39	5200.21	2409.39	12.1701	12.2473	12.4866	12.2768	12.2237	13.1774	12.1792	12.0904	12.0726	12.058	12.1631	12.142	NM_182821	chr15:18745015-18744956	Pxk	Rattus norvegicus PX domain containing serine/threonine kinase (Pxk), mRNA [NM_182821]	GO:0005813|GO:0005886|GO:0050804|GO:0032780|GO:0003779|GO:0005634|GO:0005575|GO:0008022|GO:0005524|GO:0043271|GO:0003674|GO:0008150|GO:0005737|GO:0004672|GO:0006954|GO:0007154|GO:0035091|GO:0016772	NM_182821	Rn.86175	306203	PX domain containing serine/threonine kinase
A_42_P696084	3297.83	2211.82	2847.21	3020.42	3604.94	3957.25	2472.1	2069.84	1302.89	1371.65	3359.13	1265.75	11.3711	11.0241	11.1807	11.1749	11.6609	10.675	11.1961	11.0052	11.3469	11.1144	11.5864	11.1669	NM_031022	chr8:60645806-60645865	Cspg4	Rattus norvegicus chondroitin sulfate proteoglycan 4 (Cspg4), mRNA [NM_031022]	GO:0048771|GO:0031258|GO:0019901|GO:0005886|GO:0008347|GO:0008283|GO:0005518|GO:0050731|GO:0007275|GO:0048663|GO:0042995|GO:0001525|GO:0030154|GO:0035556|GO:0031012|GO:0005622|GO:0016322|GO:0000187|GO:0016324|GO:0005887|GO:0050771|GO:0004871|GO:0007169	NM_031022	Rn.10381	81651	chondroitin sulfate proteoglycan 4
A_64_P051317	183.834	140.591	120.561	118.204	154.478	268.537	183.492	132.485	76.5456	89.6908	271.694	65.4429	7.4051	7.15771	6.96481	6.40763	7.22582	6.81764	7.50306	7.06155	6.91655	6.9908	8.14756	6.62618	NM_130425	chr5:153960706-153960765	Runx3	Rattus norvegicus runt-related transcription factor 3 (Runx3), mRNA [NM_130425]	GO:0050680|GO:0005634|GO:0005575|GO:0006917|GO:0045786|GO:0003677|GO:0031175|GO:0031069|GO:0003674|GO:0008150|GO:0005737|GO:0007411|GO:0006468|GO:0048469	NM_130425	Rn.34220	156726	runt-related transcription factor 3
A_42_P756350	103.005	84.6846	93.1928	193.807	95.4837	472.59	89.5706	78.384	52.4652	71.6573	75.7731	54.6977	6.58194	6.43076	6.63309	7.10642	6.54599	7.52579	6.44204	6.30038	6.29246	6.65884	6.28104	6.36017	NM_021772	chr10:37548084-37551160	Cdkl3	Rattus norvegicus cyclin-dependent kinase-like 3 (Cdkl3), transcript variant 2, mRNA [NM_021772]	GO:0005737|GO:0000166|GO:0004674|GO:0005634|GO:0005524|GO:0016772|GO:0004693	NM_021772	Rn.154405	60396	cyclin-dependent kinase-like 3
A_42_P816479	19390.9	12859.1	13766.4	14178.3	13478.6	23678	15630.1	13960	5315.61	5501.89	16033.2	4760.57	13.8047	13.5324	13.383	13.5189	13.5295	13.7008	13.7905	13.7082	13.3916	13.1589	13.7157	13.1488	NM_022278	chr2:2898904-2898963	Glrx1	Rattus norvegicus glutaredoxin 1 (Glrx1), mRNA [NM_022278]	GO:0005739|GO:0005737|GO:0047485|GO:0015035|GO:0006810|GO:0009055|GO:0045454|GO:0005634|GO:0022900	NM_022278	Rn.1484	64045	glutaredoxin 1
A_64_P351634	333.098	265.07	171.173	344.33	199.669	588.157	314.45	306.66	164.521	180.263	304.751	151.865	8.24135	8.06533	7.42467	7.9354	7.59094	7.82518	8.27237	8.29212	8.14404	8.06576	8.32738	7.92819	NM_001029901	chr18:57093036-57093095	Csf1r	Rattus norvegicus colony stimulating factor 1 receptor (Csf1r), mRNA [NM_001029901]	GO:0005886|GO:0008283|GO:0045672|GO:0005575|GO:0005524|GO:0042803|GO:0043235|GO:0003674|GO:0019955|GO:0000166|GO:0016020|GO:0007519|GO:0004872|GO:0016021|GO:0004714|GO:0007169	NM_001029901	Rn.72599	307403	colony stimulating factor 1 receptor
A_64_P136597	778.785	429.3	682.579	592.182	775.968	690.165	583.05	467.851	254.779	345.519	778.337	260.499	9.42214	8.74227	9.2575	8.71134	9.4786	8.04916	9.16166	8.89003	8.8461	9.0897	9.62506	8.76608		chr11:070008271-070008330
A_44_P444485	2504.84	2509.69	2931.94	3043.8	2163.7	6678.54	2314.22	2083.15	855.758	1370.28	2231.98	1132.51	11.0146	11.207	11.2206	11.1846	10.9436	11.5855	11.109	11.0178	10.7046	11.1128	11.0499	10.9953	BG673264	chr1:147127735-147127794		BG673264 DRNBRC09 Rat DRG Library Rattus norvegicus cDNA clone DRNBRC09 5', mRNA sequence [BG673264]			Rn.35776
A_44_P147373	2436.94	1813.24	2372.01	2700.78	2094.46	6468.75	2242.14	1521.74	635.83	968.004	2307.34	820.79	10.9757	10.7497	10.9421	10.9965	10.8957	11.5329	11.0583	10.5872	10.2673	10.6103	11.0987	10.5143	XM_226249	chr19:137419-137567	RGD1563180	PREDICTED: Rattus norvegicus similar to amyloid beta precursor protein binding protein 1 (RGD1563180), mRNA [XM_226249]		XM_226249		291815	similar to amyloid beta precursor protein binding protein 1
A_64_P059939	43579.8	38262.1	41586.2	36780.3	37310.5	59056.9	38713.6	31968.4	15369.8	19437.1	38036.8	15994.8	14.9692	15.0916	15.03	14.9246	14.9729	15.2589	15.1079	14.9032	14.8427	14.9193	14.947	14.8691	NM_001134540	chr13:88116900-88116959	Copa	Rattus norvegicus coatomer protein complex subunit alpha (Copa), mRNA [NM_001134540]		NM_001134540	Rn.203109	304978	coatomer protein complex subunit alpha
A_42_P771570	692.49	473.424	521.854	553.027	540.892	832.028	458.801	329.377	215.858	197.381	528.832	192.01	9.25068	8.88176	8.89415	8.60079	8.9854	8.29954	8.81593	8.40138	8.59616	8.20782	9.08378	8.29449	XM_001080365	chr1:93904447-93904388	LOC687856	PREDICTED: Rattus norvegicus similar to Myeloid cell surface antigen CD33 precursor (Siglec-3) (LOC687856), mRNA [XM_001080365]		XM_001080365	Rn.34564	687856	similar to Myeloid cell surface antigen CD33 precursor (Siglec-3)
A_43_P12942	9382.19	9002.48	12571.6	10359.1	6288.68	22353.1	6936.6	9739.81	7227.82	5675.87	7627.27	5099.18	12.7939	13.0274	13.2477	13.0404	12.4574	13.6144	12.6445	13.2098	13.8197	13.2009	12.6874	13.2483	NM_053817	chr6:113905287-113905346	Nrxn3	Rattus norvegicus neurexin 3 (Nrxn3), mRNA [NM_053817]	GO:0016020|GO:0005886|GO:0005246|GO:0007268|GO:0005576|GO:0016021|GO:0007155|GO:0007416|GO:0046872|GO:0007269	NM_053817	Rn.10926	116508	neurexin 3
A_42_P595630	6807.68	7315.33	8824.83	7037.3	5162.54	15261.6	4855.76	4896.71	1965.17	3191.33	5557.87	2524.74	12.3553	12.7264	12.7594	12.4514	12.1711	12.9947	12.1406	12.2417	11.9665	12.3465	12.2665	12.2094	NM_001013189	chr18:77187514-77187573	Pqlc1	Rattus norvegicus PQ loop repeat containing 1 (Pqlc1), mRNA [NM_001013189]	GO:0016020|GO:0016021	NM_001013189	Rn.17290	361352	PQ loop repeat containing 1
A_64_P154760	537.039	564.562	460.36	515.959	584.803	1336.04	451.8	524.451	216.965	286.207	418.559	227.439	8.912	9.11815	8.71725	8.49254	9.09503	8.97456	8.79387	9.05193	8.60616	8.78659	8.75819	8.57299		chr6:045350057-045350116
A_42_P764359	1276.75	1327.7	1681.5	3498.49	1260.52	8505.14	1331.77	992.16	880.058	1372.08	959.31	1353.3	10.0897	10.3342	10.4704	11.4019	10.1814	12.0017	10.3157	9.97613	10.7472	11.1148	9.90348	11.2659	NM_145086	chr4:96909147-96909206	Serbp1	Rattus norvegicus Serpine1 mRNA binding protein 1 (Serbp1), mRNA [NM_145086]	GO:0048471|GO:0005737|GO:0005886|GO:0003723|GO:0005634|GO:0003730|GO:0045767	NM_145086	Rn.203108	246303	Serpine1 mRNA binding protein 1
A_43_P10405	45.701	53.1216	48.9106	64.4634	34.1876	123.82	52.4417	48.6504	31.396	25.8718	34.6476	47.6108	5.39757	5.77077	5.78115	5.54432	5.02047	5.89363	5.62995	5.6183	5.4605	5.11058	5.1035	6.14121	NM_001109257	chr4:184708368-184708427	Klhdc5	Rattus norvegicus kelch domain containing 5 (Klhdc5), mRNA [NM_001109257]		NM_001109257	Rn.203842	500367	kelch domain containing 5
A_44_P160763	211.982	126.881	163.299	257.003	181.227	935.688	193.298	145.661	88.9839	89.1901	142.866	97.1226	7.60589	7.0155	7.36446	7.50494	7.44374	8.46643	7.57661	7.20573	7.15665	6.98348	7.23006	7.23814	NM_001106513	chr3:118992418-118992477	Pank2	Rattus norvegicus pantothenate kinase 2 (Hallervorden-Spatz syndrome) (Pank2), nuclear gene encoding mitochondrial protein, mRNA [NM_001106513]	GO:0004594|GO:0015937|GO:0005524	NM_001106513	Rn.91999	296167	pantothenate kinase 2 (Hallervorden-Spatz syndrome)
A_64_P127678	1239.47	1142.41	1199.27	966.169	1011.77	1058.53	998.72	1029.84	384.58	542.072	1187.91	434.587	10.05	10.117	10.0096	9.44433	9.86098	8.6419	9.9042	10.0337	9.51413	9.75734	10.1817	9.56107	NM_001008553	chr19:39463171-39463112	Dhodh	Rattus norvegicus dihydroorotate dehydrogenase (Dhodh), nuclear gene encoding mitochondrial protein, mRNA [NM_001008553]	GO:0048039|GO:0014070|GO:0007565|GO:0043065|GO:0042493|GO:0010181|GO:0005743|GO:0006222|GO:0006221|GO:0003824|GO:0090140|GO:0005739|GO:0042594|GO:0031000|GO:0016020|GO:0007595|GO:0008144|GO:0043025|GO:0016491|GO:0004152|GO:0016021|GO:0006207|GO:0004158|GO:0055114	NM_001008553	Rn.81502	65156	dihydroorotate dehydrogenase
A_42_P547629	676.67	590.99	578.29	816.042	539.079	906.268	608.684	484.931	342.615	389.961	561	326.316	9.21946	9.18608	9.02777	9.19535	8.9835	8.41834	9.21503	8.9371	9.32585	9.27263	9.15822	9.12119	NM_001106718	chr6:35936374-35936433	Fam49a	Rattus norvegicus family with sequence similarity 49, member A (Fam49a), mRNA [NM_001106718]	GO:0005622	NM_001106718	Rn.36104	298890	family with sequence similarity 49, member A
A_42_P522285	512.963	386.168	505.21	892.597	426.803	1169.41	455.649	386.516	273.901	327.793	368.829	296.204	8.84842	8.59197	8.84584	9.3204	8.64666	8.77531	8.80738	8.62042	8.96675	9.00609	8.57713	8.96545	NM_001044263	chr2:144037276-144037217	Rfxap	Rattus norvegicus regulatory factor X-associated protein (Rfxap), mRNA [NM_001044263]	GO:0005634|GO:0045893|GO:0003677	NM_001044263	Rn.198587	499617	regulatory factor X-associated protein
A_44_P256143	172.418	145.796	225.694	192.704	185.686	522.547	137.024	109.672	46.4263	62.9185	159.782	55.9361	7.31325	7.21289	7.79495	7.10057	7.48153	7.66499	7.08383	6.78544	6.09125	6.46145	7.38746	6.39525	NM_001047917	chr2:3125406-3125347	Arsk	Rattus norvegicus arylsulfatase family, member K (Arsk), mRNA [NM_001047917]	GO:0016787|GO:0005576|GO:0008484|GO:0046872	NM_001047917	Rn.202360	365619	arylsulfatase family, member K
A_44_P727294	2506.45	2933.18	2728.23	3883.01	2607.79	6535.39	2441.08	2201.13	1304.33	1793.91	2122.11	1696.04	11.0165	11.4169	11.121	11.5528	11.2125	11.5488	11.1786	11.0987	11.3489	11.5229	10.9839	11.6152	NM_001160314	chr13:45451193-45451134	Nfasc	Rattus norvegicus neurofascin (Nfasc), transcript variant 1, mRNA [NM_001160314]	GO:0030424|GO:0002175|GO:0005886|GO:0030913|GO:0042552|GO:0033270|GO:0019226|GO:0033010|GO:0033268|GO:0050808|GO:0007411|GO:0007422|GO:0071205|GO:0016021|GO:0007155	NM_001160314	Rn.3048	116690	neurofascin
A_64_P108404	86.6916	54.6841	59.5782	64.4184	73.1958	103.407	65.0428	67.4768	45.32	48.0817	77.8747	44.4535	6.32556	5.81574	6.02104	5.54303	6.15447	5.67237	5.9626	6.08633	6.05148	6.04412	6.31642	6.04006	NM_001000092	chr15:26559994-26559935	Olr1630	Rattus norvegicus olfactory receptor 1630 (Olr1630), mRNA [NM_001000092]	GO:0050911|GO:0004984|GO:0007186|GO:0004930|GO:0004872|GO:0016021	NM_001000092	Rn.142442	290005	olfactory receptor 1630
A_44_P520829	820.173	730.629	767.281	1129.31	635.037	2788.93	762.583	594.727	363.472	465.637	671.418	419.772	9.50058	9.46831	9.40962	9.67206	9.20052	10.1325	9.5369	9.23786	9.423	9.53171	9.41779	9.50317	NM_001108777	chr8:110789468-110790219	Pik3r4	Rattus norvegicus phosphoinositide-3-kinase, regulatory subunit 4 (Pik3r4), mRNA [NM_001108777]	GO:0008150|GO:0003674|GO:0000166|GO:0005488|GO:0004674|GO:0005575|GO:0005524|GO:0016772|GO:0005829	NM_001108777	Rn.8917	363131	phosphoinositide-3-kinase, regulatory subunit 4
A_44_P229677	2114.06	1307.04	1878.01	1656.48	1527.01	2116.92	1458.84	1524.91	512.415	947.51	1912.85	632.948	10.7871	10.3139	10.6314	10.2475	10.4547	9.693	10.445	10.5911	9.92945	10.5795	10.8573	10.1249	NM_001014221	chrUn:37087848-37087907	LOC363337	Rattus norvegicus similar to RIKEN cDNA 1700081O22 (LOC363337), mRNA [NM_001014221]		NM_001014221	Rn.198445	363337	similar to RIKEN cDNA 1700081O22
A_64_P090035	1880.45	2127.05	4164.97	12118.8	5124.1	9482.44	1147.1	1383.6	818.895	10438.1	1484.17	10370.6	10.6244	10.975	11.6923	13.2874	12.1591	12.1759	10.1005	10.4446	10.6394	14.0664	10.4846	14.2681		chr1:070639394-070639453
A_64_P089330	190.46	160.261	124.633	217.984	169.872	488.465	174.326	130.471	86.4943	129.357	143.515	92.9814	7.45262	7.3399	7.00542	7.2609	7.35752	7.57259	7.42682	7.04302	7.11419	7.55806	7.23653	7.1706	XM_001077814	chr6:96774319-96774378	Syt16	Uncharacterized protein [Source:UniProtKB/TrEMBL;Acc:D3ZB68] [ENSRNOT00000012374]	GO:0005544|GO:0005543|GO:0046982|GO:0042803	XM_001077814	Rn.223296	299142	synaptotagmin XVI
A_44_P454429	140.834	127.455	89.725	151.645	121.066	231.663	119.109	297.021	98.0699	101.323	139.94	92.772	7.01829	7.02217	6.57895	6.76	6.89035	6.64206	6.87302	8.24235	7.31396	7.18404	7.192	7.1672	NM_012712	chr1:189482987-189482950	Fgfr2	Rattus norvegicus fibroblast growth factor receptor 2 (Fgfr2), transcript variant a, mRNA [NM_012712]	GO:0001657|GO:0007409|GO:0009791|GO:0021860|GO:0031069|GO:0048608|GO:0009880|GO:0042127|GO:0009887|GO:0048602|GO:0005938|GO:0042472|GO:0048286|GO:0009986|GO:0017134|GO:0010453|GO:0030916|GO:0048489|GO:0000122|GO:0045787|GO:0001701|GO:0045839|GO:0045165|GO:0008543|GO:0008284|GO:0021847|GO:0008285|GO:0030324|GO:0007267|GO:0030177|GO:0005634|GO:0001837|GO:0030282|GO:0048730|GO:0005737|GO:0035264|GO:…	NM_012712	Rn.12732	25022	fibroblast growth factor receptor 2
A_42_P759843	5620.99	3260.02	3790.3	2522.04	3471.76	4388.38	3945.75	3585.39	1965.19	1550.17	5313.84	1301.64	12.0882	11.5613	11.5638	10.892	11.6069	10.8586	11.8401	11.779	11.9668	11.3034	12.1949	11.2062	XR_086347	chr9:87617660-87617601	Arl4c-ps1	PREDICTED: Rattus norvegicus ADP-ribosylation factor-like 4C (Arl4c), miscRNA [XR_086347]	GO:0005622|GO:0008150|GO:0003674|GO:0005737|GO:0005886|GO:0000166|GO:0043014|GO:0007264|GO:0032456|GO:0005575|GO:0005525	XR_086347	Rn.156576	367311	ADP-ribosylation factor-like 4C, pseudogene 1
A_43_P14264	706.984	795.497	902.067	772.983	886.706	2369.22	827.736	749.204	321.358	251.603	814.169	267.231	9.28186	9.57954	9.62198	9.10694	9.66848	9.88161	9.65051	9.56246	9.21803	8.59616	9.68546	8.8045	NM_053653	chr16:40624527-40624468	Vegfc	Rattus norvegicus vascular endothelial growth factor C (Vegfc), mRNA [NM_053653]	GO:0008284|GO:0030947|GO:0050714|GO:0060754|GO:0045776|GO:0005615|GO:0030154|GO:0009887|GO:0051781|GO:0031954|GO:0050679|GO:0048010|GO:0042493|GO:0002052|GO:0045765|GO:0007275|GO:0005576|GO:0001525|GO:0042056|GO:0050918|GO:0050930|GO:0043536|GO:0016331|GO:0016020|GO:0043185|GO:0008083	NM_053653	Rn.6913	114111	vascular endothelial growth factor C
A_64_P011223	428.797	480.21	426.472	293.119	271.973	1237.66	496.02	441.712	129.033	207.964	521.905	166.717	8.59421	8.89854	8.61732	7.69739	8.01192	8.85538	8.93215	8.81493	7.75336	8.28505	9.06652	8.07037	NM_024353	chr3:124076052-124076125	Plcb4	Rattus norvegicus phospholipase C, beta 4 (Plcb4), mRNA [NM_024353]	GO:0006629|GO:0005792|GO:0005509|GO:0043267|GO:0014069|GO:0005634|GO:0005626|GO:0030425|GO:0005790|GO:0035556|GO:0016042|GO:0005737|GO:0016787|GO:0004435|GO:0004871|GO:0007602|GO:0051019	NM_024353	Rn.6155	25031	phospholipase C, beta 4
A_42_P701169	1978.52	1902.32	2315.74	2135.82	1928.54	3547.84	1584.25	1186.36	609.19	799.645	1675.69	760.484	10.6937	10.818	10.9129	10.6276	10.7845	10.5114	10.5607	10.2353	10.1999	10.3221	10.6591	10.4049	NM_001109572	chr1:211443403-211443344	Tmem179b	Rattus norvegicus transmembrane protein 179B (Tmem179b), mRNA [NM_001109572]		NM_001109572	Rn.103195	690263	transmembrane protein 179B
A_64_P143307	304.465	284.74	435.633	943.824	287.285	1373.55	297.309	565.997	368.773	430.894	250.932	345.035	8.12368	8.17376	8.64608	9.40434	8.09451	9.01406	8.18455	9.16872	9.4499	9.41879	8.03825	9.20887	NM_001014106	chr1:220929530-220929589	Rfk	Rattus norvegicus riboflavin kinase (Rfk), mRNA [NM_001014106]	GO:0008531|GO:0005739|GO:0009231	NM_001014106	Rn.13360	499328	riboflavin kinase
A_44_P480636	310.873	282.604	277.343	426.665	298.519	1200.06	299.452	267.368	134.198	160.838	256.457	145.701	8.15776	8.16393	8.07512	8.21876	8.14837	8.81186	8.1967	8.08814	7.81539	7.89265	8.07236	7.87282	NM_001005381	chr19:40893137-40892727	Ddx19a	Rattus norvegicus DEAD (Asp-Glu-Ala-Asp) box polypeptide 19a (Ddx19a), mRNA [NM_001005381]	GO:0008026|GO:0016787|GO:0004386|GO:0006917|GO:0003676|GO:0010043|GO:0005524	NM_001005381	Rn.60026	292022	DEAD (Asp-Glu-Ala-Asp) box polypeptide 19a
A_64_P163564	64.9193	82.3579	65.5987	72.0858	71.6739	135.44	65.9103	77.4813	58.6684	61.201	58.874	54.3666	5.8976	6.39433	6.14999	5.70667	6.12967	6.00524	5.98905	6.2867	6.47712	6.418	5.90993	6.35293	XR_086301	chr7:116631612-116631553		PREDICTED: Rattus norvegicus extracellular leucine-rich repeat and fibronectin type III domain containing 2 (Elfn2), miscRNA [XR_086301]		XR_086301	Rn.225318
A_42_P774028	3759.23	3306.94	3737.32	3482.72	2960.8	6046.49	3223.56	3053.64	1244.54	1579.98	2919.39	1373.53	11.5576	11.5864	11.5449	11.3956	11.3956	11.4269	11.5832	11.5544	11.2886	11.3361	11.4032	11.294	NM_001017447	chr1:35168710-35168769	RGD1305235	Rattus norvegicus similar to RIKEN cDNA 1700052N19 (RGD1305235), mRNA [NM_001017447]		NM_001017447	Rn.50425	292267	similar to RIKEN cDNA 1700052N19
A_44_P552865	604.035	791.243	490.437	1398.34	672.36	1764.87	528.9	771.647	646.758	577.007	427.488	654.41	9.07574	9.57272	8.80382	9.99939	9.27765	9.40004	9.02498	9.60493	10.2926	9.85792	8.7946	10.1791	NM_001170399	chr12:10168394-10168453	Tmem130	Rattus norvegicus transmembrane protein 130 (Tmem130), mRNA [NM_001170399]		NM_001170399	Rn.25814	304280	transmembrane protein 130
A_43_P17428	342.714	371.61	330.207	489.501	456.269	1372.23	324.315	295.21	170.309	185.963	355.383	197.682	8.27861	8.5458	8.30682	8.41468	8.74486	9.0125	8.31841	8.23352	8.19571	8.11407	8.52955	8.34373	NM_001012189	chr4:160826146-160826279	Lpcat3	Rattus norvegicus lysophosphatidylcholine acyltransferase 3 (Lpcat3), mRNA [NM_001012189]	GO:0008150|GO:0003674|GO:0047184|GO:0016020|GO:0005783|GO:0005789|GO:0016021|GO:0008654|GO:0005575|GO:0016740	NM_001012189	Rn.19543	362434	lysophosphatidylcholine acyltransferase 3
A_64_P146222	23580.9	16771.2	18616.3	22694.3	22689.3	13546	24283.6	23794.3	16960.1	17088.2	20324.5	14142.6	14.0563	13.8881	13.8323	14.2338	14.2516	12.7901	14.4015	14.4601	14.963	14.7535	14.0444	14.6875		chr2:088092390-088092331		RNCAII8 carbonic anhydrase II {Rattus norvegicus} (exp=-1; wgp=0; cg=0), partial (32%) [TC633165]
A_64_P054856	743.715	529.468	555.97	551.561	560.02	829.8	510.43	499.15	261.004	267.749	630.035	228.13	9.35227	9.03268	8.97702	8.59661	9.03342	8.29697	8.97364	8.98271	8.89063	8.69005	9.32652	8.57882	NM_001135894	chr6:133322701-133322642	Wdr25l	Rattus norvegicus WD repeat domain 25-like (Wdr25l), mRNA [NM_001135894]		NM_001135894	Rn.214617	314443	WD repeat domain 25-like
A_64_P154982	16800.5	13865.3	15051.5	13386.1	13516	18323	14653.2	12724.6	5867.88	7089.78	14879.8	5643.81	13.6036	13.6344	13.5149	13.4418	13.5355	13.3057	13.7015	13.5724	13.52	13.5123	13.6173	13.3887	AF205635	chr5:156107913-156107854	Cdc42	Cell division control protein 42 homolog [Source:UniProtKB/Swiss-Prot;Acc:Q8CFN2] [ENSRNOT00000018118]	GO:0005515|GO:0045859|GO:0072686|GO:0043497|GO:0031424|GO:0046330|GO:0035088|GO:0030010|GO:0071777|GO:0030154|GO:0031069|GO:0005622|GO:0051489|GO:0000166|GO:0043552|GO:0017157|GO:0031274|GO:0046847|GO:0051017|GO:0051647|GO:0060684|GO:0007088|GO:0045740|GO:0030496|GO:0031435|GO:0006184|GO:0030742|GO:0051149|GO:0034332|GO:0030036|GO:0005886|GO:0007264|GO:0007097|GO:0003924|GO:0031996|GO:0030175|GO:…		Rn.60067	64465	cell division cycle 42 (GTP binding protein)
A_64_P114104	8834.94	7586.8	8582.13	6019.11	7474.8	8839.26	7156.19	6162.83	3394.36	3800.84	8819.11	3029.15	12.6985	12.7782	12.723	12.2139	12.6969	12.0589	12.6966	12.5568	12.7562	12.6035	12.882	12.4637	NM_001034136	chr9:10019974-10020033	Mrpl2	Rattus norvegicus mitochondrial ribosomal protein L2 (Mrpl2), nuclear gene encoding mitochondrial protein, mRNA [NM_001034136]	GO:0005739|GO:0005622|GO:0003735|GO:0005840|GO:0006412	NM_001034136	Rn.102111	301240	mitochondrial ribosomal protein L2
A_42_P480273	8427.18	7217.45	6450.81	6478.89	7420.52	15528.2	6419.07	6888.31	2638.19	2702.77	6943.74	2259.49	12.6366	12.704	12.3135	12.3262	12.6831	13.025	12.5402	12.71	12.3873	12.1174	12.5529	12.0463
A_64_P004344	15161.7	17047.8	21736.5	9771.32	11749	14723	10640.5	10756.4	5352.21	4569.3	10925.5	4749.33	13.4524	13.916	14.0618	12.9521	13.3374	12.9318	13.2455	13.3399	13.4045	12.8824	13.1716	13.1455	XM_001062079	chr2:191044950-191044893		Histone H2A type 2-A [Source:UniProtKB/Swiss-Prot;Acc:P0CC09] [ENSRNOT00000047696]		XM_001062079	Rn.8353
A_42_P723584	5191.49	3373.6	4301.55	5896.7	3288.26	6436.82	3721.66	2767.54	1615.3	2164.28	3878.78	1896.66	11.9797	11.6103	11.7398	12.1805	11.5274	11.5226	11.7667	11.4215	11.6762	11.808	11.7693	11.7807	NM_001109099	chr15:25173831-25173890	Naa30	Rattus norvegicus N(alpha)-acetyltransferase 30, NatC catalytic subunit (Naa30), mRNA [NM_001109099]	GO:0008080|GO:0008152	NM_001109099	Rn.15205	498489	N(alpha)-acetyltransferase 30, NatC catalytic subunit
A_64_P034551	120.899	123.29	105.096	181.829	133.265	322.342	108.232	131.553	86.3987	86.8619	108.856	98.1695	6.80453	6.97602	6.78685	7.02113	7.02471	7.0388	6.72915	7.05471	7.11159	6.94406	6.80923	7.25397	NM_053818	chr5:138333457-138333516	Slc6a9	Rattus norvegicus solute carrier family 6 (neurotransmitter transporter, glycine), member 9 (Slc6a9), mRNA [NM_053818]	GO:0005515|GO:0015816|GO:0016020|GO:0005886|GO:0005887|GO:0005328|GO:0005283|GO:0006865|GO:0006836|GO:0015187|GO:0003333|GO:0015293	NM_053818	Rn.32110	116509	solute carrier family 6 (neurotransmitter transporter, glycine), member 9
A_64_P141799	1105.44	1124.88	1182.41	1048.72	1120.31	4008.86	1105.46	898.808	367.923	501.969	919.6	424.96	9.90579	10.0931	9.99106	9.55913	10.0075	10.7013	10.0458	9.82369	9.44603	9.64015	9.84596	9.52063	NM_001025709	chr9:38011641-38011700	Pdcl3	Rattus norvegicus phosducin-like 3 (Pdcl3), mRNA [NM_001025709]	GO:0005737|GO:0044419|GO:0006915	NM_001025709	Rn.103207	316348	phosducin-like 3
A_44_P337088	849.363	445.38	927.918	769.662	840.448	2214.3	779.097	694.74	220.526	344.63	776.363	287.456	9.54526	8.79387	9.65621	9.09933	9.5953	9.76657	9.5677	9.4499	8.63624	9.08378	9.61906	8.9198	NM_133609	chr5:137381021-137381080	Eif2b3	Rattus norvegicus eukaryotic translation initiation factor 2B, subunit 3 (Eif2b3), mRNA [NM_133609]	GO:0005851|GO:0051716|GO:0009058|GO:0009408|GO:0016779|GO:0043434|GO:0003743|GO:0005625|GO:0006412|GO:0006413|GO:0006417|GO:0009749|GO:0005085|GO:0032057|GO:0005737|GO:0014003|GO:0008135	NM_133609	Rn.10577	171145	eukaryotic translation initiation factor 2B, subunit 3
A_64_P137961	97.2414	82.6521	69.4161	83.3998	84.8001	176.316	87.8839	91.58	62.1179	67.4787	88.12	50.3953	6.48789	6.39876	6.22238	5.91407	6.36598	6.3123	6.41376	6.52153	6.57262	6.56832	6.50849	6.22966		chr10:104673294-104673353
A_64_P053822	94.6746	83.8274	67.3926	75.2489	90.6883	94.3713	92.4068	99.9725	69.7152	64.9044	83.3704	78.9369	6.44885	6.41543	6.18831	5.77077	6.46844	5.56695	6.48375	6.64603	6.76764	6.50737	6.42182	6.91388	XM_001074809	chr1:213159449-213159508	Vwce	Uncharacterized protein [Source:UniProtKB/TrEMBL;Acc:D3ZSS3] [ENSRNOT00000028268]	GO:0005509	XM_001074809	Rn.225167	309209	von Willebrand factor C and EGF domains
A_42_P484456	4488.23	3738.8	4811.77	3441.42	4012.41	6962.32	3474.44	3216.84	1521.97	1579.57	4385.54	1246.29	11.7887	11.777	11.9006	11.373	11.8146	11.6625	11.6807	11.6245	11.5923	11.3353	11.9276	11.1348	NM_001106601	chr4:117571269-117571328	Bola3	Rattus norvegicus bolA homolog 3 (E. coli) (Bola3), mRNA [NM_001106601]	GO:0008150|GO:0003674|GO:0005575	NM_001106601	Rn.13809	297388	bolA homolog 3 (E. coli)
A_64_P080598	39.5851	43.8413	47.3264	37.0189	48.9918	67.1215	50.1733	38.7286	28.6404	27.6096	41.0204	32.3011	5.18607	5.47935	5.7381	4.74215	5.56085	5.18303	5.55423	5.28577	5.31343	5.20737	5.35757	5.53791	NM_001047865	chr13:29730259-29730318	Cntnap5a	Rattus norvegicus contactin associated protein-like 5A (Cntnap5a), mRNA [NM_001047865]	GO:0007165|GO:0016020|GO:0005102|GO:0016021|GO:0007155	NM_001047865	Rn.208721	297832	contactin associated protein-like 5A
A_42_P522899	104.445	112.771	63.2094	156.196	167.898	380.791	89.1072	101.316	76.785	45.5719	80.6304	47.5416	6.60278	6.84248	6.10075	6.79937	7.34363	7.26783	6.4341	6.66631	6.92199	5.96371	6.36354	6.13939	NM_021578	chr1:80910123-80910182	Tgfb1	Rattus norvegicus transforming growth factor, beta 1 (Tgfb1), mRNA [NM_021578]	GO:0014070|GO:0001657|GO:0008219|GO:0002513|GO:0009790|GO:0006796|GO:0005615|GO:0001558|GO:0007406|GO:0005114|GO:0006754|GO:0010763|GO:0007173|GO:0002062|GO:0006611|GO:0016202|GO:0007179|GO:0017015|GO:0000060|GO:0010800|GO:0022408|GO:0007565|GO:0009986|GO:0002460|GO:0005796|GO:0007568|GO:0000122|GO:0005160|GO:0007183|GO:0010936|GO:0007184|GO:0002028|GO:0008083|GO:0008284|GO:0008285|GO:0008283|GO:…	NM_021578	Rn.40136	59086	transforming growth factor, beta 1
A_64_P069892	39534.3	27452.5	36398.9	39374.2	30213.7	44957.6	29458.8	26819	11511.3	16869.9	32695.3	12737.6	14.8245	14.6457	14.8236	15.0235	14.6751	14.7818	14.6857	14.6304	14.4484	14.7327	14.7229	14.5483	NM_019201	chr14:83022893-83022834	Ctbp1	Rattus norvegicus C-terminal binding protein 1 (Ctbp1), mRNA [NM_019201]	GO:0005515|GO:0034339|GO:0090241|GO:0003700|GO:0016746|GO:0034401|GO:0005634|GO:0035067|GO:0030154|GO:0042803|GO:0005829|GO:0005737|GO:0051287|GO:0017053|GO:0051726|GO:0007030|GO:0005667|GO:0048037|GO:0003714|GO:0019904|GO:0005730|GO:0000122|GO:0016616|GO:0050872|GO:0006944|GO:0031065|GO:0016491|GO:0045892|GO:0055114|GO:0008134	NM_019201	Rn.3946	29382	C-terminal binding protein 1
A_64_P034610	186.024	145.269	151.457	170.817	167.473	327.06	153.096	177.825	109.293	98.4606	157.129	104.165	7.42374	7.20784	7.25825	6.92804	7.33851	7.05912	7.24586	7.49951	7.48784	7.1395	7.361	7.35196	NM_022622	chr9:70120358-70120299	Bard1	Rattus norvegicus BRCA1 associated RING domain 1 (Bard1), mRNA [NM_022622]	GO:0085020|GO:0043066|GO:0004842|GO:0043065|GO:0046982|GO:0003723|GO:0016874|GO:0005634|GO:0007283|GO:0031436|GO:0046872|GO:0042803|GO:0005622|GO:0070531|GO:0046826|GO:0003674|GO:0042325|GO:0005737|GO:0006281|GO:0008270	NM_022622	Rn.48735	64557	BRCA1 associated RING domain 1
A_42_P473828	3755.95	3131	3996.86	3441.71	3351.49	6971.85	3131.14	2838.93	1436.87	1788.69	3663.25	1508.99	11.5562	11.5082	11.6373	11.3742	11.5571	11.6657	11.541	11.4598	11.4882	11.5178	11.6997	11.4466	XM_343061	chr6:72024182-72024123	Heatr5a	Uncharacterized protein [Source:UniProtKB/TrEMBL;Acc:D3ZKL2] [ENSRNOT00000035309]	GO:0005488	XM_343061	Rn.7269	362737	HEAT repeat containing 5A
A_64_P029912	298.402	157.624	127.624	216.196	153.381	285.675	239.474	229.997	118.341	132.787	263.483	108.57	8.09647	7.31572	7.03963	7.24737	7.21647	6.89105	7.88155	7.87619	7.62727	7.6029	8.10587	7.42242	NM_001109143	chr1:93818930-93818989	Cldnd2	Rattus norvegicus claudin domain containing 2 (Cldnd2), mRNA [NM_001109143]	GO:0016020|GO:0016021	NM_001109143	Rn.125310	499140	claudin domain containing 2
A_42_P574731	6021.05	3977.91	5199.7	4073.39	4798.87	7488.4	4704.48	4545.19	2274.23	2114.19	4953.72	2012.72	12.1815	11.8685	12.0033	11.6168	12.0687	11.7812	12.0981	12.1239	12.1842	11.7715	12.099	11.8775	NM_012948	chrX:160351309-160351250	Emd	Rattus norvegicus emerin (Emd), mRNA [NM_012948]	GO:0031965|GO:0005783|GO:0005874|GO:0048487|GO:0048147|GO:0005819|GO:0005637|GO:0003779|GO:0005634|GO:0005635|GO:0035414|GO:0060828|GO:0046827|GO:0005640|GO:0003674|GO:0071363|GO:0016020|GO:0016021|GO:0031468	NM_012948	Rn.10968	25437	emerin
A_44_P137448	704.761	485.542	542.914	670.507	739.682	1140.77	520.435	455.96	173.101	227.488	618.534	179.588	9.27765	8.91401	8.94884	8.89234	9.41523	8.74336	8.99976	8.85511	8.21969	8.43142	9.3022	8.18718	NM_017043	chr3:15365115-15365174	Ptgs1	Rattus norvegicus prostaglandin-endoperoxide synthase 1 (Ptgs1), mRNA [NM_017043]	GO:0006693|GO:0005886|GO:0032811|GO:0005783|GO:0005634|GO:0005635|GO:0046872|GO:0043231|GO:0008289|GO:0005737|GO:0004601|GO:0045907|GO:0001516|GO:0045987|GO:0042127|GO:0006633|GO:0006979|GO:0019371|GO:0051412|GO:0005792|GO:0005794|GO:0007568|GO:0004666|GO:0010243|GO:0010700|GO:0044444|GO:0005789|GO:0008217|GO:0016491|GO:0016702|GO:0001750|GO:0020037	NM_017043	Rn.44404	24693	prostaglandin-endoperoxide synthase 1
A_42_P770614	49367	43241.6	48071.6	45309.4	38305.4	52011.7	45381.5	39956.1	21666.6	24414.9	45259.2	22165.5	15.1532	15.2789	15.2651	15.2183	15.0043	15.0535	15.3244	15.2307	15.255	15.2124	15.2065	15.2995	NM_001013235	chr19:26396296-26396355	Scoc	Rattus norvegicus short coiled-coil protein (Scoc), mRNA [NM_001013235]	GO:0005794|GO:0005634	NM_001013235	Rn.18315	364981	short coiled-coil protein
A_42_P785419	285.963	234.827	305.338	320.326	274.731	565.632	236.652	182.885	77.6139	117.565	242.939	98.6061	8.03509	7.89498	8.19975	7.83109	8.02747	7.76609	7.86252	7.53622	6.94026	7.41741	7.99093	7.26152	NM_199501	chr7:2000495-2000436	Cdk2	Rattus norvegicus cyclin dependent kinase 2 (Cdk2), mRNA [NM_199501]	GO:0000793|GO:0045471|GO:0031100|GO:0005634|GO:0007265|GO:0051591|GO:0032403|GO:0005829|GO:0000166|GO:0016301|GO:0051602|GO:0006813|GO:0032355|GO:0005792|GO:0005667|GO:0000806|GO:0000781|GO:0032869|GO:0042493|GO:0000805|GO:0030332|GO:0016572|GO:0009636|GO:0005524|GO:0035173|GO:0007049|GO:0007067|GO:0000307|GO:0006468|GO:0045893|GO:0046686|GO:0051301|GO:0004693	NM_199501	Rn.104460	362817	cyclin dependent kinase 2
A_42_P581043	12792.8	9475.67	12284.6	9720.43	8969.62	16205.1	11143.1	8349.39	3490.74	4648.64	11464.3	3927.87	13.1957	13.1021	13.2105	12.9468	12.9638	13.1014	13.3069	12.9851	12.8018	12.917	13.2394	12.8482		chr11:070641289-070641348		Q2U0J3_ASPOR (Q2U0J3) Synaptic vesicle transporter SVOP and related transporters, partial (3%) [TC622715]
A_64_P090758	1403.76	1029.28	972.788	1483.47	1176.37	1016.78	1242.93	1561.29	1194.93	1071.62	1202.96	995.059	10.2261	9.95343	9.71738	10.0861	10.0781	8.58759	10.2121	10.6207	11.2287	10.7647	10.2002	10.7948		chr10:107221148-107221207
A_43_P12079	93.786	69.1591	62.536	100.735	63.0496	264.912	101.021	99.1601	82.9805	43.2472	83.4272	48.3062	6.43532	6.14332	6.08569	6.18057	5.93961	6.79899	6.62287	6.63133	7.04882	5.88369	6.42356	6.16505	NM_021583	chr3:9946800-9946741	Ptges	Rattus norvegicus prostaglandin E synthase (Ptges), mRNA [NM_021583]	GO:0005792|GO:0014070|GO:0048471|GO:0002526|GO:0006693|GO:0008285|GO:0005634|GO:0002544|GO:0051592|GO:0050220|GO:0043295|GO:0005737|GO:0001516|GO:0005641|GO:0032496|GO:0016021|GO:0032526|GO:0034097	NM_021583	Rn.7730	59103	prostaglandin E synthase
A_42_P482623	2526.95	1941.08	2660.38	2283.34	1939.15	7541.19	1907.41	1596.7	607.249	928.44	2258.85	864.759	11.0282	10.8483	11.0898	10.7366	10.7933	11.792	10.8386	10.6468	10.1956	10.5511	11.0645	10.5967	NM_199463	chr13:45356802-45356861	Dstyk	Rattus norvegicus dual serine/threonine and tyrosine protein kinase (Dstyk), mRNA [NM_199463]	GO:0005737|GO:0000166|GO:0004674|GO:0004713|GO:0005524	NM_199463	Rn.32539	304791	dual serine/threonine and tyrosine protein kinase
A_42_P479802	2640.35	1816.25	2110.1	1863.6	1959.31	3844.44	2218.28	1938.06	839.052	972.35	2561	805.803	11.0808	10.7516	10.7886	10.4269	10.8047	10.6307	11.0453	10.9055	10.6756	10.6188	11.2293	10.4918	NM_053679	chr5:166191905-166191964	Dffa	Rattus norvegicus DNA fragmentation factor, alpha subunit (Dffa), mRNA [NM_053679]	GO:0005739|GO:0043066|GO:0005737|GO:0043065|GO:0005886|GO:0006309|GO:0005634|GO:0006917	NM_053679	Rn.6514	114214	DNA fragmentation factor, alpha subunit
A_44_P496624	107.328	69.5849	54.6415	120.42	104.51	274.96	123.036	92.5302	69.1304	42.0071	67.6817	42.5006	6.64353	6.15388	5.91572	6.43137	6.68395	6.84631	6.92277	6.53396	6.75427	5.83699	6.1183	5.9679	NM_022302	chr5:29526069-29526010	Necab1	Rattus norvegicus N-terminal EF-hand calcium binding protein 1 (Necab1), mRNA [NM_022302]	GO:0005737|GO:0005509|GO:0016491|GO:0017000	NM_022302	Rn.64485	64169	N-terminal EF-hand calcium binding protein 1
A_44_P229299	573.778	562.137	508.779	759.28	564.752	1917.52	516.384	520.332	326.191	363.066	442.882	359.278	9.00267	9.11186	8.85803	9.07505	9.04475	9.53938	8.98832	9.04139	9.24395	9.16097	8.84442	9.27228	NM_001100678	chr12:19849701-19849642	Mepce	Rattus norvegicus methylphosphate capping enzyme (Mepce), mRNA [NM_001100678]		NM_001100678	Rn.198943	304361	methylphosphate capping enzyme
A_42_P488904	16952.8	11083.9	14067	13456.4	12046.4	16765.1	13029.5	10830.2	4800.17	5973.19	14570.5	4676.86	13.6225	13.3147	13.4247	13.4494	13.3767	13.1609	13.5362	13.3477	13.249	13.2712	13.5858	13.1183	NM_001108947	chr2:180512203-180512144	Slc25a44	Rattus norvegicus solute carrier family 25, member 44 (Slc25a44), mRNA [NM_001108947]	GO:0005739|GO:0016020|GO:0005488|GO:0005743|GO:0016021|GO:0055085	NM_001108947	Rn.18145	365841	solute carrier family 25, member 44
A_42_P458494	113.003	111.338	99.7278	152.894	164.97	371.548	111.746	110.112	75.1214	66.2322	97.9377	55.248	6.71387	6.81813	6.72012	6.77402	7.31672	7.23305	6.7791	6.78963	6.88533	6.53751	6.65297	6.37586	NM_001034951	chr10:83195477-83195418	Acsf2	Rattus norvegicus acyl-CoA synthetase family member 2 (Acsf2), mRNA [NM_001034951]	GO:0006629|GO:0005739|GO:0000166|GO:0016874|GO:0006631|GO:0005524	NM_001034951	Rn.146366	619561	acyl-CoA synthetase family member 2
A_64_P113989	19189.2	12188.5	16981.3	13299.6	13334.2	21500.8	16016.3	11549.8	4459.46	6675.62	17478.7	4968.67	13.7853	13.4532	13.7157	13.4286	13.5129	13.5516	13.8308	13.4319	13.1445	13.4218	13.8363	13.2117	NM_181631	chr6:11542722-11542663	Fbxo11	Rattus norvegicus F-box protein 11 (Fbxo11), mRNA [NM_181631]	GO:0005737|GO:0004842|GO:0007605|GO:0016274|GO:0005730|GO:0008270|GO:0005634|GO:0035246|GO:0046872|GO:0006464	NM_181631	Rn.36585	301674	F-box protein 11
A_64_P042105	57.7585	59.1721	36.9652	64.8016	51.1122	112.208	45.8234	43.5818	36.0732	33.5521	53.1522	29.1847	5.73303	5.9217	5.43086	5.55195	5.62917	5.7714	5.41638	5.45946	5.67145	5.49782	5.75698	5.38521		chr11:28892004-28892063		Uncharacterized protein [Source:UniProtKB/TrEMBL;Acc:D3ZK89] [ENSRNOT00000061599]
A_64_P044435	727.967	567.292	1059.39	952.186	785.707	1355.86	687.553	596.374	196.238	335.493	882.507	277.434	9.32253	9.1253	9.83983	9.41906	9.49652	8.99176	9.38822	9.23961	8.44037	9.04088	9.79481	8.86488	NM_001015020	chr9:110043306-110043247	Tgif1	Rattus norvegicus TGFB-induced factor homeobox 1 (Tgif1), mRNA [NM_001015020]	GO:0007368|GO:0003700|GO:0008285|GO:0060041|GO:0042493|GO:0070410|GO:0001843|GO:0005634|GO:0000122|GO:0009953|GO:0048146|GO:0043565|GO:0071363|GO:0048387|GO:0045666|GO:0003682|GO:0010629	NM_001015020	Rn.154349	316742	TGFB-induced factor homeobox 1
A_64_P149011	5890.8	4437.59	5165.91	4043.49	5129.47	5697.05	5102.59	4855.01	2539.51	2385.13	5279.24	2128.95	12.1542	12.0279	11.9946	11.6056	12.1606	11.3245	12.2099	12.229	12.3267	11.9383	12.1819	11.9585	NM_031352	chr14:86464806-86464865	Dbnl	Rattus norvegicus drebrin-like (Dbnl), mRNA [NM_031352]	GO:0019904|GO:0014069|GO:0003779|GO:0008022|GO:0001726|GO:0030027|GO:0030425|GO:0006897|GO:0051014|GO:0005622|GO:0051016|GO:0005737|GO:0016601|GO:0051015|GO:0005856|GO:0051017|GO:0005938	NM_031352	Rn.4115	83527	drebrin-like
A_42_P580844	374.91	335.001	359.288	312.862	391.455	494.245	389.509	294.119	201.741	158.505	386.171	137.681	8.39842	8.40464	8.41437	7.79922	8.52612	7.58697	8.58299	8.22597	8.48633	7.87195	8.64531	7.77991	NM_019296	chr20:20043755-20043814	Cdk1	Rattus norvegicus cyclin-dependent kinase 1 (Cdk1), mRNA [NM_019296]	GO:0060045|GO:0014070|GO:0042542|GO:0070301|GO:0033160|GO:0030261|GO:0034501|GO:0014075|GO:0048678|GO:0002756|GO:0000166|GO:0016301|GO:0002755|GO:0007569|GO:0030332|GO:0045740|GO:0010243|GO:0009636|GO:0030496|GO:0007049|GO:0035173|GO:0045931|GO:0055015|GO:0030544|GO:0005654|GO:0000278|GO:0046688|GO:0046686|GO:0004693|GO:0051301|GO:0007095|GO:0045471|GO:0031100|GO:0007265|GO:0005634|GO:0031145|GO:…	NM_019296	Rn.6934	54237	cyclin-dependent kinase 1
A_64_P052972	215.698	197.416	250.337	251.541	210.963	486.26	194.537	162.046	86.5015	98.2083	207.267	95.9442	7.63051	7.65539	7.93124	7.47698	7.66675	7.56597	7.58774	7.361	7.11449	7.13488	7.75033	7.21819		chr10:079050620-079050561
A_42_P841017	6439.27	7036.16	9015.29	7480.95	6807.51	9051.78	8793.45	7993.32	3486.04	3251.55	6719.48	3273.91	12.2781	12.6663	12.7906	12.5553	12.5768	12.099	12.9696	12.9258	12.7997	12.3796	12.5194	12.5825	NM_173309	chr5:111179333-111179274	Elavl2	Rattus norvegicus ELAV (embryonic lethal, abnormal vision, Drosophila)-like 2 (Hu antigen B) (Elavl2), mRNA [NM_173309]	GO:0000166|GO:0003723	NM_173309	Rn.12662	286973	ELAV (embryonic lethal, abnormal vision, Drosophila)-like 2 (Hu antigen B)
A_44_P206844	151.004	138.57	186.867	158.539	123.23	520.247	175.387	139.408	57.6872	76.3474	187.384	75.3797	7.12578	7.13706	7.54385	6.82281	6.9181	7.65765	7.43496	7.14251	6.4549	6.75687	7.6039	6.84138	NM_013074	chr8:81069000-81068941	Hcrtr2	Rattus norvegicus hypocretin (orexin) receptor 2 (Hcrtr2), mRNA [NM_013074]	GO:0016499|GO:0007631|GO:0007186|GO:0005886|GO:0007218|GO:0004930|GO:0007200|GO:0004872|GO:0016021|GO:0017046	NM_013074	Rn.9893	25605	hypocretin (orexin) receptor 2
A_64_P073400	167.304	96.9755	90.0427	190.243	127.676	141.586	159.297	145.544	133.969	144.143	145.995	119.826	7.27437	6.61855	6.58456	7.08224	6.96941	6.0568	7.30285	7.20479	7.81151	7.73098	7.26002	7.57278	NM_001000705	chr7:4113037-4112978	Olr922	Rattus norvegicus olfactory receptor 922 (Olr922), mRNA [NM_001000705]	GO:0050911|GO:0004984|GO:0007186|GO:0004930|GO:0004872|GO:0016021	NM_001000705	Rn.143388	404948	olfactory receptor 922
A_64_P095895	75.6306	269.044	82.0972	150.532	105.193	655.394	129.57	69.1715	37.6881	42.9113	70.1934	38.6954	6.12237	8.09109	6.45458	6.74885	6.69363	7.96918	6.99971	6.12691	5.73972	5.87068	6.16798	5.81238	NM_019338	chr10:15477716-15477775	Rgs11	Rattus norvegicus regulator of G-protein signaling 11 (Rgs11), mRNA [NM_019338]	GO:0043547|GO:0035556|GO:0005737|GO:0008277|GO:0005886|GO:0005834|GO:0009968|GO:0004871|GO:0005096	NM_019338	Rn.84083	54291	regulator of G-protein signaling 11
A_42_P541625	30592.9	26216	31901.8	27573.9	23058.4	42876.2	24451	22213.1	9950.48	13032	27251.2	11339.4	14.4448	14.5679	14.6216	14.5253	14.2726	14.7091	14.418	14.3717	14.2589	14.3806	14.4664	14.4094	NM_001126090	chr4:31316461-31316402	Shfm1	Rattus norvegicus split hand/foot malformation (ectrodactyly) type 1 (Shfm1), mRNA [NM_001126090]	GO:0000502|GO:0000724|GO:0032039|GO:0006508|GO:0008233	NM_001126090	Rn.8472	680532	split hand/foot malformation (ectrodactyly) type 1
A_64_P033895	392.956	201.911	194.739	207.834	241.501	231.376	280.195	255.712	105.914	87.4237	366.444	59.4627	8.46966	7.68468	7.59789	7.19527	7.85603	6.64001	8.11125	8.02051	7.43746	6.95058	8.56647	6.48335	NM_001126084	chr19:11300191-11300132	Mt4	Rattus norvegicus metallothionein 4 (Mt4), mRNA [NM_001126084]	GO:0006875|GO:0046872	NM_001126084	Rn.1675	498911	metallothionein 4
A_64_P012546	91938.4	80873.1	91115.6	95210.2	75013.8	73025.7	71225.6	69727.5	47128.3	43056.8	71930.9	38870	16.1651	16.2176	16.3365	16.2445	15.9942	15.6265	15.9925	16.0734	16.2142	15.9255	15.8997	15.9942	NM_022300	chr2:76877675-76877616	Basp1	Rattus norvegicus brain abundant, membrane attached signal protein 1 (Basp1), mRNA [NM_022300]	GO:0005516|GO:0072112|GO:0005886|GO:0044212|GO:0003714|GO:0019904|GO:0005634|GO:0042995|GO:0030426|GO:0005737|GO:0008180|GO:0016607|GO:0045892	NM_022300	Rn.37779	64160	brain abundant, membrane attached signal protein 1
A_42_P483463	6740.68	4878.48	5199.23	4017.48	5222.26	8876.04	5170.34	4747.27	1656.96	2069.13	5863.15	1761.98	12.3429	12.1606	12.0011	11.5976	12.1819	12.0653	12.2271	12.1918	11.7127	11.7385	12.3371	11.6694	NM_001130999	chr6:71835406-71835465	Ap4s1	Rattus norvegicus adaptor-related protein complex AP-4, sigma 1 (Ap4s1), mRNA [NM_001130999]	GO:0008565	NM_001130999	Rn.6307	366618	adaptor-related protein complex AP-4, sigma 1
A_42_P575104	257.258	25950.4	35288.5	18816.7	126.869	629.42	4258.14	60.2981	224.814	110.808	65.9296	57.8224	7.8847	14.5548	14.7879	13.953	6.95832	7.91343	11.9587	5.92115	8.66938	7.32174	6.07612	6.44049	NM_153737	chr6:55070308-55070367	Sostdc1	Rattus norvegicus sclerostin domain containing 1 (Sostdc1), mRNA [NM_153737]	GO:0030514|GO:0007389|GO:0007566|GO:0042475|GO:0005576|GO:0016055|GO:0005615	NM_153737	Rn.2415	266803	sclerostin domain containing 1
A_64_P098688	102964	76892.6	96125.1	100285	102907	80828.1	87914.9	89624.1	49550.3	61782.4	92767.5	47532.7	16.3827	16.1685	16.4309	16.3184	16.4678	15.8252	16.3365	16.4309	16.2675	16.3568	16.3117	16.2142		chrX:122285856-122285797
A_64_P105797	37.093	46.5306	85.8654	44.7347	71.7115	70.2834	56.1459	29.3147	28.1606	21.5088	44.9776	40.2469	5.09641	5.57513	6.51515	5.00121	6.13043	5.23805	5.74073	4.90338	5.2893	4.83025	5.4939	5.8858		chr7:000929252-000929311
A_42_P545943	8172.75	9542.76	11814.5	11303.4	6638.25	19570.3	5787.12	4368.82	2898.05	4828.09	6248.35	4796.66	12.5965	13.1134	13.1578	13.1799	12.5418	13.4059	12.3833	12.0631	12.5265	12.9803	12.424	13.1602	NM_019291	chr2:88077798-88077739	Car2	Rattus norvegicus carbonic anhydrase II (Car2), mRNA [NM_019291]	GO:0005515|GO:0030424|GO:0043627|GO:0045124|GO:0005615|GO:0010043|GO:0046872|GO:0005829|GO:0016323|GO:0005737|GO:0045780|GO:0042475|GO:0006730|GO:0009268|GO:0010033|GO:0001822|GO:0006950|GO:0030316|GO:0045672|GO:0032849|GO:0045177|GO:0004089|GO:0048545|GO:0015670|GO:0046903|GO:0016829|GO:0005902|GO:0030641|GO:0008270|GO:0002009	NM_019291	Rn.26083	54231	carbonic anhydrase II
A_44_P520045	154.631	113.428	116.878	145.331	144.735	148.665	113.11	128.478	87.7966	106.318	137.369	96.4866	7.15795	6.85117	6.92049	6.69822	7.13666	6.11569	6.79577	7.02008	7.13521	7.2568	7.16424	7.22582	NM_001001371	chr7:6494440-6494381	Olr1002	Rattus norvegicus olfactory receptor 1002 (Olr1002), mRNA [NM_001001371]	GO:0050911|GO:0004984|GO:0007186|GO:0004930|GO:0004872|GO:0016021	NM_001001371	Rn.143367	288881	olfactory receptor 1002
A_44_P156043	2502.99	1857.33	2617.55	2327.76	2315.28	4641.01	2012.1	2153.22	759.14	923.2	1757.72	835.306	11.0126	10.7805	11.0707	10.7647	11.0399	10.9619	10.9186	11.0655	10.5287	10.5433	10.7309	10.5463	NM_001039012	chr5:171876999-171876366	Rer1	Rattus norvegicus RER1 retention in endoplasmic reticulum 1 homolog (S. cerevisiae) (Rer1), mRNA [NM_001039012]	GO:0030173|GO:0005794|GO:0016020|GO:0000139|GO:0006890|GO:0016021	NM_001039012	Rn.129142	298675	RER1 retention in endoplasmic reticulum 1 homolog (S. cerevisiae)
A_64_P054686	29190.7	25147.6	34344.7	28264.3	23796.8	23327.2	24205.9	24883.8	12208.4	16266.3	25157.8	13183.1	14.3733	14.4763	14.7418	14.5591	14.3069	13.6791	14.3981	14.5253	14.524	14.6832	14.3579	14.6031	AW918633	chr1:028059944-028060003		AW918633 EST349937 Rat gene index, normalized rat, norvegicus, Bento Soares Rattus norvegicus cDNA clone RGIEV66 5' end, mRNA sequence [AW918633]			Rn.198815
A_64_P142194	1663.76	1637.95	1582.05	3448.9	1339.93	7336.22	1766.99	1174.72	914.564	1319.04	1158.5	1058.32	10.4553	10.6154	10.3803	11.379	10.2643	11.7454	10.7309	10.2208	10.8071	11.0617	10.1516	10.8895	NM_053426	chr9:53796235-53796176	Sf3b1	Rattus norvegicus splicing factor 3b, subunit 1 (Sf3b1), mRNA [NM_053426]	GO:0003682|GO:0005634|GO:0071013|GO:0009952|GO:0005689	NM_053426	Rn.198843	84486	splicing factor 3b, subunit 1
A_64_P043314	85.1747	77.5298	60.9621	75.162	70.3492	165.628	93.5564	122.636	38.9512	23.8606	64.6629	24.2601	6.2994	6.30449	6.05148	5.76844	6.09939	6.24406	6.50287	6.95511	5.79977	4.98945	6.04601	5.10952		chr13:026872204-026872263
A_44_P684315	60246.3	39576.3	45488.7	35967.7	43481.1	40321.4	46341.4	45024.9	21497.4	24127.7	49715.9	18604.6	15.4652	15.1434	15.1575	14.8954	15.2132	14.6075	15.3535	15.3945	15.2397	15.1914	15.3483	15.067	NM_001109104	chr15:57532270-57532211	Serp2	Rattus norvegicus stress-associated endoplasmic reticulum protein family member 2 (Serp2), mRNA [NM_001109104]		NM_001109104	Rn.15872	498546	stress-associated endoplasmic reticulum protein family member 2
A_64_P142620	85.3203	45.4678	46.6007	94.5393	58.0816	263.98	67.4395	75.4948	38.571	46.9947	61.1471	42.6619	6.30242	5.54151	5.72089	6.08973	5.82381	6.79396	6.02517	6.25213	5.78115	6.00865	5.96118	5.97498	NM_201417	chr2:171044692-171044633	Rxfp1	Rattus norvegicus relaxin/insulin-like family peptide receptor 1 (Rxfp1), mRNA [NM_201417]	GO:0060427|GO:0005886|GO:0007567|GO:0004930|GO:0042562|GO:0030154|GO:0046872|GO:0007165|GO:0060658|GO:0007186|GO:0030198|GO:0004872|GO:0007188|GO:0007189|GO:0016021	NM_201417	Rn.109230	295144	relaxin/insulin-like family peptide receptor 1
A_42_P568419	2495.99	2551.13	1903.69	3478.78	2024.68	8575.71	2343.33	1833.41	1209.34	1233.71	2022.45	1158.91	11.0078	11.225	10.6536	11.3939	10.8442	12.0157	11.1263	10.8316	11.2457	10.9631	10.9231	11.0224	NM_001011894	chr10:90350862-90350921	Psme3	Rattus norvegicus proteasome (prosome, macropain) activator subunit 3 (Psme3), mRNA [NM_001011894]	GO:0002039|GO:0070215|GO:0061136|GO:0061133|GO:0010950|GO:0042981	NM_001011894	Rn.198325	287716	proteasome (prosome, macropain) activator subunit 3
A_42_P519868	84.7913	81.2636	137.581	307.387	82.3618	466.394	82.6275	174.377	128.014	157.201	66.0088	152.778	6.29046	6.3741	7.14119	7.77116	6.32769	7.50862	6.32075	7.47396	7.74096	7.85963	6.07738	7.93713	NM_053906	chr16:62258792-62257899	Gsr	Rattus norvegicus glutathione reductase (Gsr), mRNA [NM_053906]	GO:0050661|GO:0050660|GO:0006749|GO:0005625|GO:0007283|GO:0004362|GO:0042803|GO:0005829|GO:0005739|GO:0005737|GO:0043295|GO:0016491|GO:0045454|GO:0009897|GO:0055114	NM_053906	Rn.19721	116686	glutathione reductase
A_43_P12346	111.047	202.63	111.117	272.477	153.852	795.512	131.622	200.306	103.96	105.528	88.0481	90.5443	6.69247	7.68941	6.85997	7.59123	7.22047	8.23692	7.02243	7.66343	7.40655	7.243	6.50784	7.12781	NM_022943	chr3:116416248-116416307	Mertk	Rattus norvegicus c-mer proto-oncogene tyrosine kinase (Mertk), mRNA [NM_022943]	GO:0006909|GO:0060041|GO:0060068|GO:0043277|GO:0030168|GO:0007283|GO:0005524|GO:0000166|GO:0016020|GO:0043491|GO:0051250|GO:0034446|GO:0001779|GO:0004872|GO:0006468|GO:0016021|GO:0004714|GO:0032940|GO:0001750	NM_022943	Rn.48789	65037	c-mer proto-oncogene tyrosine kinase
A_44_P556989	93.087	64.0075	66.5759	57.2043	63.2772	349.156	69.3805	69.2282	40.0031	32.9762	71.5045	41.506	6.42474	6.03603	6.17178	5.37394	5.94747	7.15557	6.06341	6.12834	5.84556	5.46892	6.19612	5.931	NM_012610	chr10:84263141-84263082	Ngfr	Rattus norvegicus nerve growth factor receptor (TNFR superfamily, member 16) (Ngfr), mRNA [NM_012610]	GO:0005515|GO:0010468|GO:0008624|GO:0005886|GO:0031293|GO:0005634|GO:0021675|GO:0048146|GO:0035914|GO:0030154|GO:0005829|GO:0031069|GO:0005737|GO:0007411|GO:0032496|GO:0004872|GO:0043065|GO:0048406|GO:0009611|GO:0006915|GO:0006916|GO:0007275|GO:0006917|GO:0045786|GO:0007417|GO:0019233|GO:0007165|GO:0051799|GO:0040037|GO:0050771|GO:0043588|GO:0005654|GO:0016048|GO:0050772|GO:0016021|GO:0042488|GO:…	NM_012610	Rn.10980	24596	nerve growth factor receptor (TNFR superfamily, member 16)
A_64_P003937	4976.17	4971.39	6917.33	8178.29	5467.54	12331	5214.71	5801.18	3482.29	3668.97	5007.71	3270.54	11.9158	12.1801	12.406	12.6851	12.2539	12.6403	12.2346	12.4747	12.7956	12.5522	12.1152	12.5787	NM_173111	chr2:182324609-182324668	Tpm3	Rattus norvegicus tropomyosin 3, gamma (Tpm3), transcript variant 2, mRNA [NM_173111]	GO:0003674|GO:0005737|GO:0007420|GO:0003779|GO:0005575|GO:0005856	NM_173111	Rn.37575	117557	tropomyosin 3, gamma
A_42_P771337	86.0652	59.5001	116.882	90.5856	54.5615	1370.72	70.7998	76.8753	58.1889	59.3659	71.6338	54.5782	6.3123	5.92786	6.9207	6.02571	5.72673	9.01023	6.09034	6.27525	6.46782	6.36919	6.20022	6.3571	NM_001012015	chr11:83476094-83476153	Lamp3	Rattus norvegicus lysosomal-associated membrane protein 3 (Lamp3), mRNA [NM_001012015]	GO:0016020|GO:0016021|GO:0005765	NM_001012015	Rn.19784	303801	lysosomal-associated membrane protein 3
A_44_P401035	59.3223	156.717	77.0829	50.319	81.8372	131.626	66.3183	61.9349	51.661	33.6388	70.5881	37.6177	5.76844	7.30724	6.36738	5.18017	6.31795	5.96757	5.99925	5.9571	6.26581	5.50209	6.17509	5.76768		chr6:104803777-104803718
A_42_P536292	758.079	1087.15	1077.32	827.519	926.844	1300.51	733.143	634.398	387.157	472.568	1032.55	456.144	9.38128	10.0402	9.8585	9.22061	9.73071	8.92764	9.48494	9.32119	9.52297	9.55711	9.99959	9.63233	NM_033359	chr6:111231323-111231264	Ngb	Rattus norvegicus neuroglobin (Ngb), mRNA [NM_033359]	GO:0019825|GO:0006810|GO:0005344|GO:0046872|GO:0020037|GO:0015671	NM_033359	Rn.64645	85382	neuroglobin
A_44_P128564	138.202	168.463	181.729	322.23	165.827	981.193	197.501	132.185	111.474	137.034	134.895	121.417	6.98611	7.42517	7.50716	7.83945	7.32579	8.53446	7.60642	7.05946	7.52173	7.65765	7.13706	7.59123	NM_001109121	chr17:88314068-88314868	Stam	Rattus norvegicus signal transducing adaptor molecule (SH3 domain and ITAM motif) 1 (Stam), mRNA [NM_001109121]	GO:0005515|GO:0006886	NM_001109121	Rn.162251	498798	signal transducing adaptor molecule (SH3 domain and ITAM motif) 1
A_44_P538691	128.425	151.673	134.149	126.043	171.598	437.044	125.539	146.541	61.0838	56.5235	127.657	60.2808	6.88947	7.26152	7.10642	6.49832	7.37205	7.43074	6.95095	7.214	6.54685	6.29999	7.05016	6.50478	NM_031772	chr4:105250805-105250864	Polr1a	Rattus norvegicus polymerase (RNA) I polypeptide A (Polr1a), mRNA [NM_031772]	GO:0005736|GO:0003899|GO:0009303|GO:0016779|GO:0005730|GO:0008270|GO:0005654|GO:0005634|GO:0003677|GO:0046872|GO:0016740	NM_031772	Rn.24877	83581	polymerase (RNA) I polypeptide A
A_44_P499231	501.631	402.278	559.772	796.998	365.136	2039.28	412.199	311.276	197.548	270.509	334.012	283.009	8.81818	8.6532	8.98879	9.15218	8.43574	9.63233	8.66824	8.31434	8.44991	8.70852	8.44612	8.89896	NM_001034148	chr3:32973441-32973382	Nmi	Rattus norvegicus N-myc (and STAT) interactor (Nmi), mRNA [NM_001034148]	GO:0008150|GO:0003674|GO:0005737|GO:0005730|GO:0005634|GO:0005575	NM_001034148	Rn.18496	311021	N-myc (and STAT) interactor
A_64_P120075	338.845	290.041	289.559	327.045	360.084	312.402	293.189	265.759	262.601	218.287	316.304	218.912	8.2631	8.20336	8.13356	7.86033	8.41376	6.99914	8.16905	8.07936	8.90066	8.36342	8.37773	8.51911	XR_006034	chr2:181394676-181394735		Uncharacterized protein [Source:UniProtKB/TrEMBL;Acc:D3Z8H1] [ENSRNOT00000027841]		XR_006034	Rn.198600
A_44_P1007362	308.844	292.116	379.929	368.048	256.202	810.785	240.319	249.139	122.755	134.02	457.396	115.376	8.14674	8.21709	8.478	8.02444	7.9354	8.26161	7.88888	7.98012	7.67659	7.618	8.88591	7.51378	NM_138864	chr18:74718983-74718924	Haus1	Rattus norvegicus HAUS augmin-like complex, subunit 1 (Haus1), mRNA [NM_138864]	GO:0005813|GO:0005815|GO:0005874|GO:0051225|GO:0051297|GO:0003674|GO:0000922|GO:0005737|GO:0007049|GO:0007067|GO:0070652|GO:0005856|GO:0051301	NM_138864	Rn.163388	192228	HAUS augmin-like complex, subunit 1
A_64_P151415	303.59	257.046	282.333	468.673	293.506	1542.46	283.138	207.722	114.23	139.354	280.364	139.672	8.11921	8.02701	8.09848	8.35374	8.12686	9.19427	8.12217	7.72213	7.56727	7.68035	8.20651	7.80239	NM_001191684	chr14:107275850-107275909	Fancl	Rattus norvegicus Fanconi anemia, complementation group L (Fancl), mRNA [NM_001191684]	GO:0007276|GO:0042127|GO:0008270|GO:0005634|GO:0005635|GO:0046872	NM_001191684	Rn.82534	305600	Fanconi anemia, complementation group L
A_42_P475623	1998.69	737.908	722.744	1552.24	1012.88	5583.42	1171.82	1363.43	360.111	269.379	920.05	274.181	10.71	9.48125	9.32652	10.1531	9.86286	11.2807	10.1278	10.4226	9.40521	8.70022	9.84677	8.8429	NM_053394	chr15:83118108-83118167	Klf5	Rattus norvegicus Kruppel-like factor 5 (Klf5), mRNA [NM_053394]	GO:0008284|GO:0006355|GO:0003700|GO:0030033|GO:0001525|GO:0045893|GO:0003677	NM_053394	Rn.8954	84410	Kruppel-like factor 5
A_64_P135207	279.263	198.063	319.559	481.057	266.289	371.56	245.659	330.262	182.551	229.771	243.407	175.019	8.00082	7.65948	8.26359	8.38538	7.97867	7.23329	7.92155	8.4069	8.3115	8.44536	7.9934	8.14936	AY539917	chr14:100902209-100902268		LRRGT00166 [Source:UniProtKB/TrEMBL;Acc:Q6QI42] [ENSRNOT00000043866]			Rn.123799
A_64_P125447	132.251	188.266	111.534	136.247	131.171	433.916	124.892	129.308	64.15	77.2392	111.784	66.7208	6.92524	7.58987	6.86535	6.60739	7.00377	7.42343	6.94448	7.03072	6.62229	6.77308	6.85117	6.65747	NM_001109231	chr4:76658766-76658825	Lrrc61	Rattus norvegicus leucine rich repeat containing 61 (Lrrc61), mRNA [NM_001109231]		NM_001109231	Rn.140918	500111	leucine rich repeat containing 61
A_42_P701756	3395.86	4143.96	4733.33	4360.57	3238.51	6452.16	2345.25	2569.3	1017.66	1449.29	3134.08	1109.67	11.4093	11.9217	11.8748	11.7176	11.5077	11.5264	11.1277	11.3153	10.9823	11.204	11.493	10.9648	NM_001107646	chr2:24872505-24872564	Ap3b1	Rattus norvegicus adaptor-related protein complex 3, beta 1 subunit (Ap3b1), mRNA [NM_001107646]	GO:0005794|GO:0032438|GO:0019903|GO:0005575|GO:0006886|GO:0030117|GO:0006897|GO:0003674|GO:0008150|GO:0051138|GO:0005488|GO:0007596|GO:0019882|GO:0008565|GO:0048007|GO:0006622	NM_001107646	Rn.11685	309969	adaptor-related protein complex 3, beta 1 subunit
A_44_P344181	1020.41	809.491	671.767	607.609	878.187	2101.29	872.765	885.335	347.641	334.322	872.911	290.005	9.79377	9.60556	9.2323	8.74306	9.65296	9.67978	9.71967	9.80321	9.34564	9.03591	9.78164	8.93343	NM_017204	chr1:156657488-156657547	Map6	Rattus norvegicus microtubule-associated protein 6 (Map6), mRNA [NM_017204]	GO:0008017|GO:0005516|GO:0048471|GO:0005737|GO:0005794|GO:0005874|GO:0005856	NM_017204	Rn.37490	29457	microtubule-associated protein 6
A_64_P035330	530.872	425.186	384.101	609.624	381.289	380.056	483.058	533.414	491.622	498.997	475.076	430.81	8.89455	8.72974	8.49066	8.74835	8.49453	7.26652	8.89281	9.07505	9.86831	9.62993	8.93458	9.54422	XM_001073659	chr16:74773366-74773307		Uncharacterized protein [Source:UniProtKB/TrEMBL;Acc:F1M697] [ENSRNOT00000066415]		XM_001073659
A_42_P837533	7855.65	6526.39	6959.42	7027.54	5390.98	9902.71	6772.6	5785.64	2667.35	3651.94	6883.14	2858.05	12.544	12.5575	12.4186	12.4505	12.2361	12.2665	12.6087	12.4691	12.403	12.5447	12.5427	12.382	NM_001134546	chr13:11929980-11930039	RGD1307235	Rattus norvegicus similar to RIKEN cDNA 2310035C23 (RGD1307235), mRNA [NM_001134546]	GO:0005488	NM_001134546	Rn.38292	309053	similar to RIKEN cDNA 2310035C23
A_42_P744291	2575.5	2070.88	2069.44	2193.39	1957.3	4394.55	1918.83	1688.63	750.717	915.509	1987.71	783.544	11.0499	10.9311	10.7642	10.6767	10.8028	10.8622	10.8465	10.7255	10.5129	10.5275	10.9021	10.4506	NM_001025729	chr2:25703348-25703407	Zbed3	Rattus norvegicus zinc finger, BED-type containing 3 (Zbed3), mRNA [NM_001025729]	GO:0003677	NM_001025729	Rn.103511	361881	zinc finger, BED-type containing 3
A_42_P808236	121.148	56.5686	54.1878	83.9783	80.6154	449.306	94.07	74.1375	174.465	37.269	79.2416	28.4247	6.80855	5.85937	5.90567	5.92289	6.29524	7.46224	6.51285	6.22572	8.23829	5.65888	6.3396	5.34226	NM_001107189	chr13:75502993-75502934	Tnn	Rattus norvegicus tenascin N (Tnn), mRNA [NM_001107189]	GO:0005178|GO:0016477|GO:0009986|GO:0007160|GO:0005578|GO:0016049|GO:0007409|GO:0042802	NM_001107189	Rn.3715	304913	tenascin N
A_44_P425848	645.657	621.991	972.477	1047.34	714.454	1535.61	587.84	366.572	136.912	219.945	496.763	225.582	9.16022	9.25453	9.71696	9.55758	9.36616	9.18768	9.17391	8.55324	7.84825	8.37347	9.00112	8.5614	NM_001108747	chr7:60719361-60719302	Rassf3	Rattus norvegicus Ras association (RalGDS/AF-6) domain family member 3 (Rassf3), mRNA [NM_001108747]	GO:0007165|GO:0042802	NM_001108747	Rn.3702	362886	Ras association (RalGDS/AF-6) domain family member 3
A_43_P17405	182.191	240.456	194.198	248.789	119.514	879.116	150.837	160.958	97.8145	177.15	137.432	151.27	7.39431	7.93093	7.59123	7.46255	6.87149	8.37917	7.22091	7.35171	7.30822	8.03651	7.16528	7.92271	BF566569	chr7:010389479-010389538		Q6GQU6_MOUSE (Q6GQU6) CDNA sequence BC072620, partial (56%) [TC612613]			Rn.211966
A_44_P1019726	249.164	244.688	204.51	192.857	220.033	518.389	215.989	173.019	92.1936	83.4738	214.497	87.3002	7.84407	7.95628	7.66855	7.10133	7.73031	7.65332	7.73294	7.46295	7.21467	6.88367	7.79922	7.07317	XM_214812	chr1:69452928-69452987		Uncharacterized protein [Source:UniProtKB/TrEMBL;Acc:D3ZWP2] [ENSRNOT00000025138]
A_44_P128186	158.59	148.344	112.5	189.073	100.12	299.065	138.895	142.19	98.5203	80.1519	137.196	81.8506	7.19583	7.23476	6.87421	7.07137	6.62287	6.95095	7.09866	7.16868	7.32349	6.82626	7.16235	6.97132	NM_053305	chr5:169256807-169256748	Tas1r1	Rattus norvegicus taste receptor, type 1, member 1 (Tas1r1), mRNA [NM_053305]	GO:0050912|GO:0005886|GO:0008527|GO:0004872|GO:0016021|GO:0050917|GO:0050896	NM_053305	Rn.92309	29407	taste receptor, type 1, member 1
A_44_P203665	134.337	130.813	125.601	261.56	143.579	519.754	145.81	118.727	89.3869	140.711	90.2272	130.289	6.9475	7.05835	7.01618	7.53184	7.12278	7.65573	7.16591	6.91067	7.16315	7.69641	6.53734	7.70079	NM_001105725	chr14:16345592-16345533	Ccng2	Rattus norvegicus cyclin G2 (Ccng2), mRNA [NM_001105725]	GO:0051726	NM_001105725	Rn.162246	29157	cyclin G2
A_42_P688802	4551.02	3314.78	4467	5740.96	4157.6	12603.5	3843.72	3045.01	1226.78	1824.45	3978.11	1623.06	11.8069	11.5917	11.7987	12.1379	11.8726	12.681	11.8065	11.5522	11.2701	11.5459	11.7997	11.5528	DV723748	chr17:60175480-60175467		RVL15663 Wackym-Soares normalized rat vestibular cDNA library Rattus norvegicus cDNA 5', mRNA sequence [DV723748]			Rn.167054
A_64_P129943	434.327	466.159	510.476	940.243	438.31	2027.56	373.712	390.348	220.15	284.425	320.553	333.518	8.6096	8.86197	8.86308	9.40131	8.69005	9.62713	8.52276	8.63537	8.63186	8.77752	8.39241	9.15628	NM_001105712	chr4:20961707-20961766	Grm3	Rattus norvegicus glutamate receptor, metabotropic 3 (Grm3), mRNA [NM_001105712]	GO:0030424|GO:0043005|GO:0005886|GO:0004930|GO:0005246|GO:0001641|GO:0050804|GO:0014069|GO:0007196|GO:0019233|GO:0042734|GO:0043197|GO:0045211|GO:0004872|GO:0016021	NM_001105712	Rn.41715	24416	glutamate receptor, metabotropic 3
A_44_P235926	350.816	410.651	292.468	491.639	351.02	700.3	233.09	307.039	241.663	374.166	251.788	255.637	8.31304	8.67898	8.14448	8.42088	8.37588	8.07268	7.84043	8.29475	8.77752	9.204	8.04354	8.73796	NM_024138	chr7:10271041-10271100	Gng7	Rattus norvegicus guanine nucleotide binding protein (G protein), gamma 7 (Gng7), mRNA [NM_024138]	GO:0008150|GO:0003674|GO:0007186|GO:0005886|GO:0071377|GO:0005834|GO:0007626|GO:0001662|GO:0045761|GO:0004871|GO:0007168	NM_024138	Rn.11335	58979	guanine nucleotide binding protein (G protein), gamma 7
A_42_P611638	1968.43	1443.5	1796.86	1593.46	1222.1	2924.23	1360.77	1053.54	448.603	521.253	981.594	811.698	10.6863	10.4471	10.5705	10.1941	10.1322	10.2074	10.3525	10.0661	9.73808	9.69576	9.93401	10.5007	NM_001034137	chr9:84258447-84258388	Sp110	Rattus norvegicus SP110 nuclear body protein (Sp110), mRNA [NM_001034137]	GO:0009617|GO:0006355|GO:0005488|GO:0045087|GO:0006915|GO:0005634|GO:0006917|GO:0003677	NM_001034137	Rn.6459	301570	SP110 nuclear body protein
A_42_P654878	2187.75	2367.59	2468.32	2642.51	1873.58	3703.17	2117.61	2057.65	896.532	1265.1	1815.21	1099.87	10.8316	11.1261	10.994	10.9631	10.7414	10.5758	10.983	10.997	10.7771	10.9934	10.779	10.9489	NM_001107919	chr5:37229780-37229839	Fbxl4	Rattus norvegicus F-box and leucine-rich repeat protein 4 (Fbxl4), mRNA [NM_001107919]	GO:0005730|GO:0005634	NM_001107919	Rn.12566	313101	F-box and leucine-rich repeat protein 4
A_64_P152873	63.242	63.7273	48.159	71.1454	66.2839	129.924	61.9969	69.3367	51.6374	60.8915	56.0188	58.6534	5.86017	6.03047	5.76309	5.68318	6.01438	5.95145	5.88303	6.12939	6.26458	6.40868	5.83263	6.4625	NM_001207022	chr7:120586257-120586198	Shisa8	Rattus norvegicus shisa homolog 8 (Xenopus laevis) (Shisa8), mRNA [NM_001207022]		NM_001207022	Rn.141004	315163	shisa homolog 8 (Xenopus laevis)
A_64_P013243	10894.5	5490.9	9821.93	6885.51	7914.1	7630.32	7580.49	7107.05	2512.37	3317.81	8537.76	2524	12.9789	12.3065	12.9057	12.4168	12.7912	11.8169	12.7692	12.7623	12.3154	12.4114	12.8358	12.2066		chr1:224941147-224941088
A_64_P029720	251.148	171.215	172.926	260.649	284.748	662.16	187.181	245.166	97.1223	130.67	249.01	100.508	7.85461	7.44922	7.43887	7.52653	8.08181	7.98258	7.52907	7.96098	7.29758	7.57857	8.02633	7.29541	NM_001109405	chr5:171873438-171873497	Pex10	Rattus norvegicus peroxisomal biogenesis factor 10 (Pex10), mRNA [NM_001109405]	GO:0008150|GO:0003674|GO:0007031|GO:0008270|GO:0016558|GO:0008022|GO:0005779|GO:0046872|GO:0005778|GO:0005777	NM_001109405	Rn.111	680424	peroxisomal biogenesis factor 10
A_43_P13459	215.436	255.746	183.006	356.19	278.084	438.842	209.975	201.463	121.633	161.524	175.658	137.422	7.62928	8.01924	7.5177	7.98377	8.04063	7.43637	7.68723	7.67256	7.66235	7.89845	7.52579	7.77591	NM_001107548	chr1:180465630-180465571	Usp31	Rattus norvegicus ubiquitin specific peptidase 31 (Usp31), mRNA [NM_001107548]	GO:0006511|GO:0008233|GO:0004221	NM_001107548	Rn.64320	308959	ubiquitin specific peptidase 31
A_64_P053923	1842.07	1556.4	1796.48	1395.62	1840.07	3620.28	1750.05	1577.52	575.315	772.08	1604.7	609.524	10.592	10.5504	10.5695	9.99668	10.7183	10.5403	10.718	10.6321	10.1157	10.2806	10.5987	10.0693	NM_001107323	chr16:81769338-81769397	Tubgcp3	Rattus norvegicus tubulin, gamma complex associated protein 3 (Tubgcp3), mRNA [NM_001107323]	GO:0005827|GO:0005813|GO:0005737|GO:0043015|GO:0005814	NM_001107323	Rn.99777	306599	tubulin, gamma complex associated protein 3
A_44_P104821	160.906	120.234	103.57	251.143	142.297	429.76	149.234	247.276	128.486	103.493	175.445	102.467	7.21507	6.94	6.76834	7.47446	7.10899	7.4095	7.20204	7.9708	7.74753	7.21467	7.52335	7.32349	NM_024369	chr11:64689445-64689386	Fstl1	Rattus norvegicus follistatin-like 1 (Fstl1), mRNA [NM_024369]	GO:0005509|GO:0005576|GO:0008201	NM_024369	Rn.95652	79210	follistatin-like 1
A_64_P009956	579.376	336.866	245.263	341.07	427.315	450.963	427.849	444.579	220.232	206.628	605.431	166.24	9.01776	8.41405	7.90487	7.92222	8.64942	7.46652	8.71903	8.82193	8.63335	8.27935	9.27476	8.06642		chr4:102208065-102208006
A_44_P220827	1085.88	887.518	1309.13	1760.22	851.312	2590.67	1060.52	856.16	349.566	596.751	920.424	523.548	9.88161	9.74807	10.1232	10.3308	9.61301	10.0092	9.98841	9.75837	9.35846	9.91632	9.84771	9.84721	NM_001012051	chr17:6510788-6510847	Zfp367	Rattus norvegicus zinc finger protein 367 (Zfp367), mRNA [NM_001012051]	GO:0005622|GO:0005737|GO:0003700|GO:0006357|GO:0005730|GO:0008270|GO:0005634|GO:0003677|GO:0046872|GO:0006351	NM_001012051	Rn.35247	306695	zinc finger protein 367
A_42_P462257	18809.2	15937.9	16554.3	14068.7	12057.7	7937.04	13268.7	12726	5832.33	9517.57	17064.8	7595.54	13.7604	13.8121	13.6694	13.5051	13.3791	11.8862	13.5641	13.5732	13.5092	13.9462	13.7972	13.8363	NM_001109481	chr10:92805865-92805924	Rprml	Rattus norvegicus reprimo-like (Rprml), mRNA [NM_001109481]		NM_001109481	Rn.38616	685826	reprimo-like
A_44_P105634	166.986	239.164	183.221	265.255	191.391	276.879	175.065	258.11	141.105	156.302	162.485	156.663	7.27099	7.92222	7.51912	7.55192	7.52395	6.85276	7.43236	8.03571	7.89595	7.84928	7.41157	7.97487	NM_001007658	chr7:112835895-112837590	RGD1359378	Rattus norvegicus mesenchymal stem cell protein DSCD75 (RGD1359378), mRNA [NM_001007658]	GO:0008150|GO:0003674|GO:0005576|GO:0005575	NM_001007658	Rn.98281	300015	mesenchymal stem cell protein DSCD75
A_64_P100594	69.8001	75.0145	68.1451	90.1383	54.3101	104.609	72.6966	61.7767	67.8619	71.1453	66.5167	69.6005	6.00505	6.25731	6.2016	6.01983	5.72073	5.68629	6.13361	5.95322	6.71736	6.6467	6.0891	6.72283	NM_001000360	chr3:74101624-74101565	Olr713	Rattus norvegicus olfactory receptor 713 (Olr713), mRNA [NM_001000360]	GO:0050911|GO:0004984|GO:0007186|GO:0004930|GO:0004872|GO:0016021	NM_001000360	Rn.142802	295907	olfactory receptor 713
A_42_P504358	468.769	347.475	394.068	320.845	319.151	481.679	306.771	280.486	100.565	221.951	500.255	199.028	8.72204	8.45648	8.52093	7.83365	8.24801	7.55156	8.23298	8.16038	7.35752	8.39203	9.01124	8.35697	NM_001108674	chr5:138997629-138997688	RGD1305347	Rattus norvegicus similar to RIKEN cDNA 2610528J11 (RGD1305347), mRNA [NM_001108674]		NM_001108674	Rn.1992	362576	similar to RIKEN cDNA 2610528J11
A_64_P053297	3632.43	3312.28	4183.67	3254.02	3177.51	8654.31	3544.57	2827.09	1016.9	1097.28	3395.6	952.532	11.5103	11.5893	11.7029	11.2872	11.4873	12.026	11.7152	11.4518	10.9781	10.7952	11.6074	10.7235	NM_001107278	chr15:53124988-53124929	Fndc3a	Rattus norvegicus fibronectin type III domain containing 3a (Fndc3a), mRNA [NM_001107278]	GO:0012506|GO:0009566|GO:0016337|GO:0060009|GO:0005794|GO:0001669|GO:0042598|GO:0007286|GO:0031410|GO:0005829	NM_001107278	Rn.100627	306022	fibronectin type III domain containing 3a
A_42_P559737	2707.11	1925.51	1899.9	4324.53	2858.71	9327	2365.23	1570.04	910.437	852.549	1753.75	996.125	11.119	10.8357	10.6503	11.7059	11.3472	12.1552	11.1379	10.628	10.801	10.4136	10.7281	10.796	NM_020074	chr20:29747529-29747470	Srgn	Rattus norvegicus serglycin (Srgn), mRNA [NM_020074]	GO:0005794|GO:0005518|GO:0006915|GO:0005576|GO:0050710|GO:0030502|GO:0005615|GO:0031214|GO:0042629|GO:0042588|GO:0008150|GO:0000139|GO:0016485|GO:0033373|GO:0033382|GO:0033364|GO:0033371	NM_020074	Rn.40122	56782	serglycin
A_44_P1017458	162.979	108.149	106.225	135.855	142.199	243.686	137.338	146.923	82.559	85.3886	144.522	75.4251	7.23814	6.77594	6.8022	6.60378	7.10796	6.70053	7.08738	7.21752	7.0388	6.9181	7.24737	6.84248	NM_199402	chr10:83117873-83117814	Spata20	Rattus norvegicus spermatogenesis associated 20 (Spata20), mRNA [NM_199402]	GO:0007275|GO:0005576|GO:0007283|GO:0003824|GO:0030154	NM_199402	Rn.50006	360604	spermatogenesis associated 20
A_44_P407750	1670.9	1461.6	1847.91	1658.06	1499.46	3172.41	1497.47	1403.48	526.845	680.062	1391.25	611.028	10.4636	10.4665	10.6071	10.2506	10.4288	10.3427	10.4807	10.4657	9.97613	10.0976	10.4055	10.0723	NM_001127680	chr16:80404831-80404890	Erich1	Rattus norvegicus glutamate-rich 1 (Erich1), mRNA [NM_001127680]		NM_001127680	Rn.99192	306622	glutamate-rich 1
A_42_P472699	94.4719	36.8492	54.3119	84.0082	42.2983	114.561	60.8275	73.3769	25.9797	37.6531	81.4667	27.7039	6.44554	5.23152	5.90839	5.9237	5.3407	5.79873	5.85429	6.21074	5.15176	5.67508	6.38027	5.30534	NM_001108061	chr6:136038513-136038572	Amn	Rattus norvegicus amnionless homolog (mouse) (Amn), mRNA [NM_001108061]	GO:0008150|GO:0007588|GO:0003674|GO:0008104|GO:0045177|GO:0005575	NM_001108061	Rn.7787	314459	amnionless homolog (mouse)
A_64_P129910	643.783	350.618	386.151	584.084	615.001	1225.84	913.894	417.536	192.836	202.762	601.133	283.008	9.15588	8.46643	8.49612	8.6916	9.15667	8.8429	9.7839	8.74265	8.40659	8.24947	9.26336	8.89854	NM_001107648	chr2:30311041-30310982	Ptcd2	Rattus norvegicus pentatricopeptide repeat domain 2 (Ptcd2), mRNA [NM_001107648]	GO:0048747|GO:0010468|GO:0007507|GO:0005739|GO:0001889|GO:0055010|GO:0001822|GO:0007005|GO:0050684	NM_001107648	Rn.39158	310025	pentatricopeptide repeat domain 2
A_64_P027927	102.39	228.948	70.1963	116.001	98.3653	135.703	102.655	250.036	75.3813	63.3609	90.6984	65.6544	6.57262	7.85279	6.23981	6.38353	6.59387	6.00691	6.64642	7.98752	6.8906	6.47187	6.54441	6.63133	NM_022255	chrX:41846423-41846364	Gpr173	Rattus norvegicus G-protein coupled receptor 173 (Gpr173), mRNA [NM_022255]	GO:0005886|GO:0004930|GO:0004872|GO:0016021	NM_022255	Rn.53986	64021	G-protein coupled receptor 173
A_64_P101623	39165.4	10788.4	36948.7	43080.5	36641.5	27107.7	31228.4	30413.3	16236.7	21133.2	28151.2	16211.6	14.8121	13.2837	14.8531	15.1434	14.939	13.9211	14.7611	14.8168	14.9096	15.03	14.4983	14.8876		chr20:049276590-049276531
A_42_P645110	37009.4	26183.7	31359	34022.7	26865.7	40605.8	31566.6	27184.4	14457	16722.2	31861.2	14492.6	14.7174	14.5646	14.6075	14.8088	14.4899	14.6256	14.7831	14.6397	14.7611	14.7241	14.6815	14.7251	NM_001029919	chr4:159369413-159369472	Necap1	Rattus norvegicus NECAP endocytosis associated 1 (Necap1), mRNA [NM_001029919]	GO:0030125|GO:0005905|GO:0005886|GO:0031410|GO:0015031|GO:0006897	NM_001029919	Rn.58356	312694	NECAP endocytosis associated 1
A_64_P017781	238.027	173.055	208.289	146.583	179.915	213.925	204.185	156.408	71.8571	83.7684	230.067	69.3877	7.77719	7.46669	7.69228	6.70791	7.42874	6.54971	7.64833	7.30946	6.81648	6.88839	7.90676	6.71576	NM_001010956	chr4:120851307-120851248	Gmcl1	Rattus norvegicus germ cell-less homolog 1 (Drosophila) (Gmcl1), transcript variant 2, mRNA [NM_001010956]	GO:0006355|GO:0005635|GO:0016363	NM_001010956	Rn.22813	312516	germ cell-less homolog 1 (Drosophila)
A_64_P057106	181.353	159.313	135.701	197.466	180.052	433.217	157.167	180.65	93.9519	76.9507	140.505	73.5226	7.38684	7.3311	7.12192	7.1297	7.43021	7.42028	7.28289	7.52055	7.24216	6.76809	7.20238	6.80881	NM_001004087	chr14:56609098-56609039	Pcdh7	Rattus norvegicus protocadherin 7 (Pcdh7), mRNA [NM_001004087]	GO:0005886|GO:0005509|GO:0016021|GO:0007155|GO:0007156	NM_001004087	Rn.150477	360942	protocadherin 7
A_44_P187005	95.0124	152.55	67.8815	67.0635	102.122	175.095	86.4551	86.2319	40.6005	38.9034	108.756	48.5176	6.45276	7.26891	6.19637	5.60401	6.65053	6.30476	6.38827	6.43819	5.87091	5.72089	6.80881	6.17098	NM_022238	chr12:33645173-33646687	Abcb9	Rattus norvegicus ATP-binding cassette, subfamily B (MDR/TAP), member 9 (Abcb9), mRNA [NM_022238]	GO:0002474|GO:0042288|GO:0042825|GO:0005886|GO:0005783|GO:0005743|GO:0042626|GO:0030176|GO:0015031|GO:0005765|GO:0042803|GO:0015833|GO:0000166|GO:0022891|GO:0042605|GO:0015197|GO:0043190|GO:0015440|GO:0016887|GO:0015421|GO:0046980|GO:0055085|GO:0005524|GO:0008150|GO:0001916|GO:0005789|GO:0016021|GO:0046978|GO:0046979|GO:0005769	NM_022238	Rn.44870	63886	ATP-binding cassette, subfamily B (MDR/TAP), member 9
A_42_P779933	32.9652	30.9476	50.4897	37.7637	28.4994	116.271	29.948	27.9081	15.4684	17.8418	30.2999	14.6977	4.92548	4.97615	5.81542	4.77029	4.75018	5.81861	4.67912	4.83234	4.27212	4.55386	4.8975	4.34147	NM_017117	chr3:106995545-106996373	Capn3	Rattus norvegicus calpain 3 (Capn3), mRNA [NM_017117]	GO:0005622|GO:0005515|GO:0051592|GO:0005737|GO:0004198|GO:0042493|GO:0030239|GO:0005509|GO:0045214|GO:0006508|GO:0008233|GO:0005634	NM_017117	Rn.9726	29155	calpain 3
A_42_P555701	16233.2	11348.3	15242.9	12317.8	9754.47	18912.3	9643.85	7900.17	3937.43	6827.3	14215.8	6951.68	13.5574	13.3458	13.5348	13.3158	13.0772	13.3531	13.1077	12.9029	12.9786	13.4563	13.5498	13.6971	NM_001107554	chr1:187948012-187948071	Inpp5f	Rattus norvegicus inositol polyphosphate-5-phosphatase F (Inpp5f), mRNA [NM_001107554]	GO:0042578|GO:0008150|GO:0003674|GO:0005575	NM_001107554	Rn.60475	309008	inositol polyphosphate-5-phosphatase F
A_64_P015435	45091.4	29563.7	44176.1	42187	37546	33114.6	30487.6	28546.5	14207.1	21177.9	38103.4	16370.7	15.013	14.7433	15.1306	15.1152	14.9804	14.2516	14.7327	14.715	14.7358	15.0332	14.9495	14.9032		chr13:066381623-066381682
A_64_P036217	70.7414	45.0703	47.3469	58.0832	78.288	73.4629	63.7217	68.9253	39.7221	40.4846	61.3283	46.1262	6.02753	5.52759	5.73972	5.39877	6.2524	5.28797	5.9303	6.12006	5.83162	5.78115	5.9679	6.09611	NM_001000569	chr3:73590063-73590004	Olr690	Rattus norvegicus olfactory receptor 690 (Olr690), mRNA [NM_001000569]	GO:0050911|GO:0004984|GO:0007186|GO:0004930|GO:0004872|GO:0016021	NM_001000569	Rn.142818	366111	olfactory receptor 690
A_44_P543511	2105.82	1507.79	1647.3	2403.1	1714.92	2321.56	1958.7	1631.07	1529.81	1747.16	1932.48	1552.91	10.7814	10.5114	10.4434	10.818	10.6212	9.84423	10.8785	10.6764	11.6003	11.4854	10.869	11.4847	NM_001024749	chr1:138003895-138002901	RGD1305713	Rattus norvegicus similar to RIKEN cDNA 3110040N11 (RGD1305713), mRNA [NM_001024749]		NM_001024749	Rn.138288	293059	similar to RIKEN cDNA 3110040N11
A_42_P679982	4608.73	4553.43	4996.15	4747.99	3951.01	8189.9	4210.16	4939.37	2237.95	3383.63	4910.83	2662.03	11.8275	12.0675	11.9563	11.8483	11.7879	11.9365	11.9449	12.2521	12.1548	12.4358	12.0858	12.2863	NM_001107835	chr3:13817208-13817149	Fbxw2	Rattus norvegicus F-box and WD repeat domain containing 2 (Fbxw2), mRNA [NM_001107835]	GO:0005737|GO:0005634	NM_001107835	Rn.103250	311881	F-box and WD repeat domain containing 2
A_64_P092143	5171	3412.95	4664.03	4390.49	3687.26	4300.68	3192.4	3564.15	1392.88	1635.83	3996.83	1414.13	11.9738	11.6308	11.8573	11.7296	11.6953	10.8229	11.5716	11.7715	11.4423	11.3824	11.8065	11.3457	NM_001129879	chr17:37050951-37050892	Psmg4	Rattus norvegicus proteasome (prosome, macropain) assembly chaperone 4 (Psmg4), mRNA [NM_001129879]		NM_001129879	Rn.98733	689623	proteasome (prosome, macropain) assembly chaperone 4
A_44_P451392	355.877	332.307	639.665	717.984	346.39	1263.95	312.091	578.268	194.74	260.909	318.615	217.085	8.33277	8.39513	9.16515	8.99746	8.35602	8.88591	8.26054	9.19836	8.42743	8.65424	8.38449	8.50231	NM_001108023	chr6:79903643-79903584	Fbxo33	Rattus norvegicus F-box protein 33 (Fbxo33), mRNA [NM_001108023]		NM_001108023	Rn.228426	314157	F-box protein 33
A_64_P012661	1374.94	1432.63	1772.48	1540.43	1552.44	3747.88	1139.32	1415.64	609.134	797.023	1352.48	746.92	10.1968	10.4379	10.5493	10.1413	10.4717	10.5932	10.0921	10.4775	10.1995	10.3162	10.3656	10.3789	U41183	chr3:148028316-148028257	Ghrh	Somatoliberin [Source:UniProtKB/Swiss-Prot;Acc:P09916] [ENSRNOT00000010298]	GO:0021984|GO:0060124|GO:0043005|GO:0008284|GO:0046005|GO:0030819|GO:0007204|GO:0005615|GO:0032094|GO:0042748|GO:0043195|GO:0046887|GO:0030816|GO:0043204|GO:0030252|GO:0010667|GO:0043679|GO:0040018|GO:0046010|GO:0005576|GO:0031770|GO:0016608|GO:0019933|GO:0007188|GO:0007189|GO:0045893		Rn.10693	29446	growth hormone releasing hormone
A_42_P546058	4036.52	2919.66	3141.26	2768.02	3279.87	14201.5	3319.72	3538.03	1244.6	1381.14	3984.73	1323.47	11.6527	11.4104	11.3096	11.0436	11.5242	12.8749	11.6219	11.7598	11.289	11.1204	11.8028	11.2367	NM_053670	chr12:27667138-27667079	Crcp	Rattus norvegicus CGRP receptor component (Crcp), mRNA [NM_053670]	GO:0009360|GO:0001669|GO:0005886|GO:0003899|GO:0006950|GO:0005634|GO:0003824|GO:0009615|GO:0006383|GO:0006954|GO:0000166|GO:0007218|GO:0045087|GO:0044237|GO:0001635	NM_053670	Rn.9449	114205	CGRP receptor component
A_42_P695401	102.653	67.0606	105.254	160.338	66.3959	447.632	109.65	53.5467	204.436	27.0432	111.733	46.1747	6.5767	6.09896	6.78843	6.8368	6.0184	7.45756	6.74861	5.75382	8.51012	5.17801	6.85082	6.09733	NM_031530	chr10:70257919-70257978	Ccl2	Rattus norvegicus chemokine (C-C motif) ligand 2 (Ccl2), mRNA [NM_031530]	GO:0009408|GO:0035684|GO:0019221|GO:0090265|GO:0005615|GO:0006935|GO:0071356|GO:0031727|GO:0032496|GO:0043025|GO:0007179|GO:0010332|GO:0046677|GO:0008009|GO:0070098|GO:0007568|GO:0030593|GO:0033552|GO:0043277|GO:0060137|GO:0051384|GO:0071346|GO:0050806|GO:0050870|GO:0071347|GO:0010759|GO:0032570|GO:0042466|GO:0048247|GO:0048246|GO:0045471|GO:0031100|GO:0009617|GO:0005737|GO:0006955|GO:0006954|GO:…	NM_031530	Rn.4772	24770	chemokine (C-C motif) ligand 2
A_44_P192193	143.313	100.97	141.427	188.758	144.707	203.023	153.525	127.694	89.3068	105.708	112.144	81.3956	7.04732	6.67598	7.17293	7.06898	7.13577	6.49198	7.25251	7.01138	7.1616	7.24802	6.85663	6.96481		chr17:023759431-023759372
A_42_P473886	435.242	406.194	403.713	428.534	401.924	687.929	340.278	476.439	177.554	193.607	323.275	170.952	8.61227	8.66393	8.54777	8.22672	8.56195	8.04354	8.38721	8.91363	8.26993	8.17995	8.40254	8.11222	NM_001165922	chr1:128333680-128333620	Lsm2	Rattus norvegicus LSM2 homolog, U6 small nuclear RNA associated (S. cerevisiae) (Lsm2), transcript variant 2, mRNA [NM_001165922]		NM_001165922	Rn.216424	684148	LSM2 homolog, U6 small nuclear RNA associated (S. cerevisiae)
A_42_P576953	693.913	492.097	837.374	886.735	945.362	1371.6	538.767	705.686	331.389	384.19	602.734	350.661	9.25522	8.92961	9.52642	9.31373	9.76001	9.01083	9.05193	9.47097	9.26771	9.24632	9.26867	9.23126	NM_138882	chr11:64137163-64137222	Pla1a	Rattus norvegicus phospholipase A1 member A (Pla1a), mRNA [NM_138882]	GO:0016042|GO:0016787|GO:0005576	NM_138882	Rn.10696	85311	phospholipase A1 member A
A_44_P276435	259.371	229.382	298.558	352.266	215.769	816.218	229.443	175.971	69.2646	58.6794	164.489	90.2156	7.89667	7.85603	8.17035	7.9688	7.70194	8.27135	7.82176	7.48336	6.75832	6.35345	7.42544	7.12323	NM_053853	chr16:23856356-23856297	Nat1	Rattus norvegicus N-acetyltransferase 1 (Nat1), transcript variant 1, mRNA [NM_053853]	GO:0017148|GO:0097068|GO:0008080|GO:0007568|GO:0005575|GO:0030371|GO:0005829|GO:0001889|GO:0007507|GO:0005737|GO:0004060|GO:0008152|GO:0016740	NM_053853	Rn.37420	116631	N-acetyltransferase 1
A_43_P19066	181.79	147.828	112.814	211.699	140.481	556.751	172.185	155.273	107.671	115.043	158.029	89.5735	7.39144	7.23046	6.87858	7.22129	7.09176	7.74842	7.41111	7.29731	7.46419	7.38034	7.37114	7.11178	NM_001017494	chr13:80068580-80068521	Blzf1	Rattus norvegicus basic leucine zipper nuclear factor 1 (Blzf1), mRNA [NM_001017494]	GO:0005515|GO:0008150|GO:0005794|GO:0000139|GO:0043001|GO:0007030|GO:0005730|GO:0005634|GO:0019899|GO:0031625	NM_001017494	Rn.11987	498266	basic leucine zipper nuclear factor 1
A_42_P480108	1571.42	1276.37	1477.08	1296.25	1439.72	3242.8	1352.91	1161.68	515.02	574.549	1498.94	523.012	10.3748	10.2784	10.2793	9.8813	10.3729	10.3784	10.3427	10.2011	9.94004	9.84862	10.5024	9.84554	NM_001007637	chr2:180000731-180000790	mrpl24	Rattus norvegicus mitochondrial ribosomal protein L24 (mrpl24), nuclear gene encoding mitochondrial protein, mRNA [NM_001007637]	GO:0005739|GO:0005622|GO:0003735|GO:0005840|GO:0006412	NM_001007637	Rn.162593	295224	mitochondrial ribosomal protein L24
A_44_P420046	110.005	63.0099	49.4338	91.2375	68.9813	196.779	79.6029	84.2155	52.5668	55.2706	105.697	49.7913	6.67951	6.01387	5.79202	6.03665	6.07084	6.44885	6.2689	6.40433	6.29554	6.26388	6.76394	6.21327	NM_021669	chr4:149625652-149623700	Ghrl	Rattus norvegicus ghrelin/obestatin prepropeptide (Ghrl), mRNA [NM_021669]	GO:0008343|GO:0060124|GO:0030424|GO:0043627|GO:0061098|GO:0032691|GO:0032100|GO:0045409|GO:0032097|GO:0032095|GO:0007204|GO:0005615|GO:0001696|GO:0046697|GO:0000187|GO:0005737|GO:0030296|GO:0042127|GO:0040013|GO:0051461|GO:0032024|GO:0009725|GO:0031768|GO:0046676|GO:0046010|GO:0051464|GO:0051965|GO:0043066|GO:0001664|GO:0060079|GO:0042536|GO:0006916|GO:0005576|GO:0016358|GO:0042322|GO:0007186|GO:…	NM_021669	Rn.42103	59301	ghrelin/obestatin prepropeptide
A_44_P292558	227.45	305.834	269.325	461.785	337.36	991.007	286.004	283.845	149.351	211.028	183.63	192.431	7.70757	8.28093	8.03335	8.3294	8.32323	8.55243	8.13912	8.17865	7.98602	8.3087	7.58337	8.29876	NM_213559	chr20:4092826-4092885	Skiv2l	Rattus norvegicus superkiller viralicidic activity 2-like (S. cerevisiae ) (Skiv2l), mRNA [NM_213559]		NM_213559	Rn.138027	294260	superkiller viralicidic activity 2-like (S. cerevisiae )
A_43_P12000	679.859	537.392	434.844	1125.96	422.156	2321.79	684.445	474.255	578.278	504.024	480.792	476.707	9.22489	9.05163	8.64202	9.66747	8.62882	9.84473	9.38128	8.90703	10.1228	9.64718	8.95239	9.69879	NM_019272	chr4:117105410-117105351	Sema4f	Rattus norvegicus sema domain, immunoglobulin domain (Ig), transmembrane domain (TM) and short cytoplasmic domain, (semaphorin) 4F (Sema4f), mRNA [NM_019272]	GO:0031290|GO:0005886|GO:0005783|GO:0045202|GO:0007275|GO:0030154|GO:0007399|GO:0007411|GO:0030517|GO:0045211|GO:0000299|GO:0004872|GO:0016021|GO:0019717	NM_019272	Rn.42885	29745	sema domain, immunoglobulin domain (Ig), transmembrane domain (TM) and short cytoplasmic domain, (semaphorin) 4F
A_42_P682853	762.773	663.893	992.802	822.081	635.347	2503	632.224	481.768	151.684	367.157	624.302	321.683	9.39055	9.34446	9.74921	9.20777	9.20275	9.96962	9.2664	8.92608	8.01082	9.1774	9.3131	9.09525	NM_017193	chr16:32846485-32845430	Aadat	Rattus norvegicus aminoadipate aminotransferase (Aadat), mRNA [NM_017193]	GO:0005739|GO:0070189|GO:0019441|GO:0009058|GO:0006536|GO:0047536|GO:0030170|GO:0006103|GO:0008483|GO:0016212|GO:0042803	NM_017193	Rn.11133	29416	aminoadipate aminotransferase
A_42_P647505	4034.98	3778.86	4460.16	3795.83	3474.09	7556.31	3659.32	2798.19	1205.07	1830.94	3913.57	1500.51	11.6515	11.795	11.797	11.5191	11.6097	11.7993	11.749	11.4375	11.2415	11.5528	11.7798	11.4369		chr13:095431820-095431761
A_64_P133430	32855	25692.8	29502.9	33831.5	21051.4	41395.8	27475.6	21967.1	10656.6	14650.6	24878.8	11791.9	14.5455	14.5253	14.5302	14.7983	14.1498	14.6603	14.5864	14.3564	14.3451	14.5475	14.3428	14.455	NM_001044282	chr10:25713217-25713158	Mat2b	Rattus norvegicus methionine adenosyltransferase II, beta (Mat2b), mRNA [NM_001044282]		NM_001044282	Rn.1752	683630	methionine adenosyltransferase II, beta
A_42_P592013	2821.01	2115.17	2589.27	2962.67	2369.43	5533.69	2392.22	2275.91	1081.64	1070.38	2219.63	1016.25	11.1715	10.9689	11.0567	11.1411	11.0742	11.2656	11.1517	11.1436	11.0697	10.7631	11.0433	10.8236	NM_001127600	chr13:99358821-99358880	LOC682999	Rattus norvegicus hypothetical protein LOC682999 (LOC682999), mRNA [NM_001127600]	GO:0043496|GO:0044444|GO:0046329|GO:0019904|GO:0043508	NM_001127600	Rn.177159	682999	hypothetical protein LOC682999
A_44_P137397	102371	102103	92594.3	82342.9	107522	105431	89082.8	100789	60774.6	58208.8	96890.9	50352.8	16.37	16.5815	16.3827	16.0059	16.5622	16.2826	16.3609	16.6308	16.4406	16.287	16.4005	16.2675	NM_017236	chr12:40495492-40495551	Pebp1	Rattus norvegicus phosphatidylethanolamine binding protein 1 (Pebp1), mRNA [NM_017236]	GO:0014070|GO:0009408|GO:0007286|GO:0005615|GO:0051591|GO:0000166|GO:0000165|GO:0051602|GO:0043025|GO:0060409|GO:0019717|GO:0006979|GO:0051019|GO:0005791|GO:0051412|GO:0005794|GO:0009986|GO:0019901|GO:0007568|GO:0006950|GO:0009636|GO:0010243|GO:0045840|GO:0051592|GO:0007420|GO:0002026|GO:0001505|GO:0048240|GO:0004867|GO:0045471|GO:0005741|GO:0008289|GO:0005739|GO:0043409|GO:0005737|GO:0043950|GO:…	NM_017236	Rn.29745	29542	phosphatidylethanolamine binding protein 1
A_64_P061562	1316.27	1153.72	1605.16	1231.43	1651.59	1899.02	1004.05	1497.58	1153.43	1408.41	1158.74	1228.42	10.1315	10.1322	10.402	9.80216	10.5659	9.52038	9.91368	10.5654	11.1721	11.1493	10.1529	11.1112		chr3:038001741-038001682
A_44_P511359	505.753	448.669	396.444	527.971	464.031	1619.9	481.244	522.46	288.836	278.499	430.77	244.358	8.82786	8.8066	8.52652	8.52364	8.77582	9.27042	8.88559	9.04917	9.05021	8.74835	8.80819	8.67366	NM_001108736	chr7:10979016-10978957	Mum1	Rattus norvegicus melanoma associated antigen (mutated) 1 (Mum1), mRNA [NM_001108736]	GO:0006281|GO:0006325|GO:0031491|GO:0005634	NM_001108736	Rn.92148	362838	melanoma associated antigen (mutated) 1
A_42_P479096	1470.01	1045.75	1492.77	1332.77	1252.49	2788.7	1349.65	1221.87	462.868	595.148	1302.58	512.428	10.2881	9.9774	10.2972	9.92486	10.1727	10.1322	10.3397	10.2823	9.78286	9.91062	10.3039	9.80941	NM_001008293	chr13:95229176-95229117	Tfb2m	Rattus norvegicus transcription factor B2, mitochondrial (Tfb2m), nuclear gene encoding mitochondrial protein, mRNA [NM_001008293]	GO:0042645|GO:0008649|GO:0005739|GO:0003712|GO:0005759|GO:0008168|GO:0006391|GO:0006390|GO:0045893|GO:0016740|GO:0000179	NM_001008293	Rn.96104	289307	transcription factor B2, mitochondrial
A_64_P275280	11006.8	8574.02	9073.71	6813.97	8400.94	9794.93	7898.74	5656.91	3343.84	3953.2	10222.6	3067.15	12.993	12.9521	12.8018	12.3983	12.8687	12.242	12.8178	12.4439	12.7372	12.6669	13.0745	12.476	NM_001109569	chr1:211407894-211407953	Wdr74	Rattus norvegicus WD repeat domain 74 (Wdr74), mRNA [NM_001109569]	GO:0008150|GO:0003674|GO:0005730|GO:0005575	NM_001109569	Rn.14606	690229	WD repeat domain 74
A_42_P785926	1192.51	1007.04	1255.68	1655.05	1174.1	3608.12	1054.42	1090.05	572.91	601.114	965.336	618.5	9.9948	9.92398	10.0684	10.2456	10.0733	10.5348	9.97908	10.1094	10.1058	9.9252	9.9113	10.0927	NM_001108289	chr10:76501513-76506765	Mrps23	Rattus norvegicus mitochondrial ribosomal protein S23 (Mrps23), nuclear gene encoding mitochondrial protein, mRNA [NM_001108289]	GO:0005739|GO:0031965|GO:0003735|GO:0005840|GO:0045111|GO:0006412	NM_001108289	Rn.198893	360594	mitochondrial ribosomal protein S23
A_42_P555753	5118.44	4366.52	5174.18	5547.28	4279.72	10482.5	4286.75	4005.1	1917.48	2404.63	4577.55	2149.4	11.9548	12.0027	11.997	12.0767	11.9168	12.3593	11.9695	11.9461	11.927	11.9523	11.9877	11.9689	NM_001106401	chr2:5742113-5742172	Fam172a	Rattus norvegicus family with sequence similarity 172, member A (Fam172a), mRNA [NM_001106401]	GO:0005783	NM_001106401	Rn.203242	294606	family with sequence similarity 172, member A
A_44_P506124	5490.66	3800.38	5602.66	4304.89	4651.89	6528.81	4480.78	3966.76	1558.99	1733.38	4676.46	1604.09	12.06	11.7997	12.123	11.6984	12.0311	11.5474	12.0342	11.9356	11.6291	11.4701	12.0215	11.5375	XM_222590	chr13:039308427-039308486		Rattus norvegicus similar to Proteasome activator complex subunit 2 (Proteasome activator 28-beta subunit) (PA28beta) (PA28b) (Activator of multicatalytic protease subunit 2) (11S regulator complex beta subunit) (REG-beta) (LOC304754), mRNA [XM_222590]
A_44_P441947	1223.93	980.148	1312.74	1915.89	1300.76	4756.79	1179.7	1041.55	622.83	951.088	1088.13	834.497	10.032	9.88069	10.1284	10.4661	10.225	11.0041	10.1397	10.0509	10.2336	10.5854	10.0712	10.5447	XM_001079870	chr1:045126582-045126641	LOC687711	PREDICTED: Rattus norvegicus similar to small nuclear ribonucleoprotein D3 (LOC687711), mRNA [XM_001079870]		XM_001079870	Rn.216464	687711	similar to small nuclear ribonucleoprotein D3
A_64_P127659	5803.64	5765.96	4904.2	3870.76	5088.49	6820.14	4820.93	5038.16	2047.49	1973.12	5377.78	1790.17	12.1326	12.3801	11.9264	11.5488	12.1498	11.6239	12.1283	12.2772	12.0272	11.6685	12.2084	11.6969	NM_001106228	chr1:78721297-78721356	Ercc1	Rattus norvegicus excision repair cross-complementing rodent repair deficiency, complementation group 1 (Ercc1), mRNA [NM_001106228]	GO:0051276|GO:0009650|GO:0048477|GO:0010165|GO:0008283|GO:0010259|GO:0005634|GO:0007283|GO:0007281|GO:0006302|GO:0003674|GO:0000720|GO:0005737|GO:0000109|GO:0035264|GO:0003697|GO:0006295|GO:0009744|GO:0006296|GO:0048568|GO:0035166|GO:0048468|GO:0006979|GO:0000784|GO:0043066|GO:0007584|GO:0045190|GO:0019904|GO:0005730|GO:0006310|GO:0008022|GO:0006312|GO:0006974|GO:0003684|GO:0006281|GO:0004519|GO:…	NM_001106228	Rn.7320	292673	excision repair cross-complementing rodent repair deficiency, complementation group 1
A_42_P733076	307.339	295.715	293.62	417.459	314.73	1240.75	285.631	340.863	200.105	201.361	294.017	186.895	8.13946	8.23298	8.14936	8.18927	8.22568	8.86117	8.13715	8.44766	8.47536	8.23969	8.27321	8.25353	NM_001033867	chr10:87027273-87027332	Cdk12	Rattus norvegicus cyclin-dependent kinase 12 (Cdk12), transcript variant 1, mRNA [NM_001033867]	GO:0070816|GO:0006397|GO:0008380|GO:0019908|GO:0030332|GO:0005730|GO:0005634|GO:0005524|GO:0008353|GO:0046777|GO:0004672|GO:0043405|GO:0000166|GO:0016607|GO:0004674|GO:0004693|GO:0016772	NM_001033867	Rn.48817	192350	cyclin-dependent kinase 12
A_64_P145939	72.8203	63.6478	62.165	75.8275	60.406	125.678	58.3451	59.5441	41.7807	60.0888	56.4827	46.0178	6.0658	6.029	6.07519	5.78213	5.88031	5.91049	5.79618	5.90155	5.92142	6.38731	5.84556	6.09169	NM_001109499	chr12:22822401-22822342	Wbscr27	Rattus norvegicus Williams Beuren syndrome chromosome region 27 (Wbscr27), mRNA [NM_001109499]	GO:0008168|GO:0008152	NM_001109499	Rn.163207	688407	Williams Beuren syndrome chromosome region 27
A_44_P1040796	14721.5	15306.1	15689.8	20442.5	13684.8	36156.1	13130.1	12274.7	6608.5	8622.61	12190.6	7479.03	13.4068	13.7643	13.5828	14.0674	13.5467	14.419	13.5498	13.5117	13.6833	13.8107	13.3331	13.8156	NM_001106660	chr5:80521141-80521200	Atp6v1g1	Rattus norvegicus ATPase, H transporting, lysosomal V1 subunit G1 (Atp6v1g1), mRNA [NM_001106660]	GO:0005886|GO:0006200|GO:0005765|GO:0005829|GO:0008021|GO:0005622|GO:0034220|GO:0008553|GO:0051117|GO:0016820|GO:0016887|GO:0016471|GO:0015992	NM_001106660	Rn.82724	298103	ATPase, H transporting, lysosomal V1 subunit G1
A_42_P588072	34.7765	54.7816	41.0156	164.487	34.538	425.599	44.1723	44.4826	41.0313	54.7723	28.6363	42.8174	5.00513	5.81768	5.56695	6.87397	5.0383	7.3973	5.35481	5.49217	5.89064	6.25159	4.81189	5.98124	NM_001106829	chr8:67039011-67038952	Pias1	Rattus norvegicus protein inhibitor of activated STAT, 1 (Pias1), mRNA [NM_001106829]	GO:0005515|GO:0005634|GO:0000122|GO:0007283|GO:0003676|GO:0065004|GO:0019789|GO:0033235|GO:0051152|GO:0008270|GO:0034341|GO:0045893|GO:0019899|GO:0045892|GO:0001159|GO:0031625	NM_001106829	Rn.24369	300772	protein inhibitor of activated STAT, 1
A_64_P045823	224.026	202.165	195.844	247.7	215.914	344.556	181.968	191.344	116.481	128.11	213.58	116.432	7.69004	7.68723	7.60664	7.45686	7.70351	7.13577	7.49176	7.59731	7.6039	7.54241	7.79522	7.52813	XM_001080165	chr3:12822266-12822207	Fam125b	Uncharacterized protein [Source:UniProtKB/TrEMBL;Acc:D4A732] [ENSRNOT00000023172]		XM_001080165	Rn.8512	362118	family with sequence similarity 125, member B
A_42_P591344	444.472	322.397	357.263	508.296	478.196	5309.57	324.339	366.381	112.349	124.172	300.169	115.316	8.64422	8.35763	8.40635	8.4668	8.81386	11.1895	8.31885	8.55243	7.53653	7.49794	8.30682	7.51266	NM_001037780	chr20:11446795-11446736	Itgb2	Rattus norvegicus integrin, beta 2 (Itgb2), mRNA [NM_001037780]	GO:0046982|GO:0005886|GO:0009986|GO:0019901|GO:0002523|GO:0050730|GO:0030593|GO:0005624|GO:0032403|GO:0045766|GO:0045429|GO:0016337|GO:0051092|GO:0001948|GO:0030101|GO:0043542|GO:0007229|GO:0045123|GO:0007159|GO:0050798|GO:0045121|GO:0007155|GO:0050839	NM_001037780	Rn.42962	309684	integrin, beta 2
A_64_P062665	485.89	576.365	509.884	584.981	668.687	74.9134	611.027	537.173	187.848	311.006	396.551	256.2	8.77429	9.14744	8.86117	8.69466	9.26844	5.30996	9.22242	9.08615	8.36146	8.92153	8.67854	8.74119	NM_001170470	chr18:6698693-6698634	Chst9	Rattus norvegicus carbohydrate (N-acetylgalactosamine 4-0) sulfotransferase 9 (Chst9), mRNA [NM_001170470]	GO:0016051|GO:0006790|GO:0008152|GO:0001537|GO:0016021	NM_001170470	Rn.225139	291770	carbohydrate (N-acetylgalactosamine 4-0) sulfotransferase 9
A_44_P398300	3576.65	2371.39	3355.61	3182.69	2516.57	2344.21	2554.68	2597.12	1008.5	1435.66	2853.24	1022.32	11.4869	11.1288	11.3991	11.2536	11.1605	9.86388	11.2376	11.3268	10.9648	11.1864	11.3726	10.8331	NM_001005538	chr1:163111008-163110949	Fam160a2	Rattus norvegicus family with sequence similarity 160, member A2 (Fam160a2), mRNA [NM_001005538]	GO:0008333|GO:0007032|GO:0045022|GO:0015031|GO:0007040|GO:0070695	NM_001005538	Rn.23025	293343	family with sequence similarity 160, member A2
A_64_P001545	50172.5	44738.3	45578.5	38426.7	50405.9	67428.8	47924.1	44509.9	23286.5	21641	44602.6	19709.5	15.1749	15.3244	15.1675	14.9871	15.4493	15.51	15.3983	15.3763	15.3409	15.0588	15.1749	15.1339	XM_224877	chr16:50788463-50788404		Uncharacterized protein [Source:UniProtKB/TrEMBL;Acc:F1M1F2] [ENSRNOT00000029141]
A_44_P1010653	7699.23	5164.7	6709.91	5775.12	5526.56	10193.9	5609.42	5147.46	2012.03	2474.42	6490.98	2070.22	12.5178	12.223	12.367	12.1493	12.2681	12.3165	12.3381	12.3022	12.0039	11.9912	12.4718	11.9238	NM_001109021	chr12:22651453-22651394	Bcl7b	Rattus norvegicus B-cell CLL/lymphoma 7B (Bcl7b), mRNA [NM_001109021]		NM_001109021	Rn.37635	368001	B-cell CLL/lymphoma 7B
A_44_P398969	596.978	775.944	743.962	701.206	809.672	2758.11	770.625	780.231	359.395	357.729	476.88	335.958	9.05574	9.54991	9.37018	8.96223	9.53586	10.1132	9.54904	9.62405	9.40186	9.13676	8.94235	9.17184	NM_001013225	chr9:10378451-10378392	Gtpbp2	Rattus norvegicus GTP binding protein 2 (Gtpbp2), mRNA [NM_001013225]		NM_001013225	Rn.3595	363195	GTP binding protein 2
A_64_P059495	4088.13	3591.3	5086.34	4533.07	4013.1	7920.53	3902.55	3692.2	2670.6	3044.86	4105.72	2933.51	11.6707	11.7188	11.9747	11.7838	11.815	11.8814	11.8256	11.82	12.406	12.2818	11.8391	12.4223	NM_001109986	chr7:67252505-67252564	Ddit3	Rattus norvegicus DNA-damage inducible transcript 3 (Ddit3), transcript variant 1, mRNA [NM_001109986]	GO:0005515|GO:0042542|GO:0034976|GO:0006983|GO:0003700|GO:0032792|GO:0005634|GO:0043433|GO:0030968|GO:0005737|GO:0048568|GO:0046983|GO:0007050|GO:0042789|GO:0090090|GO:0006979|GO:0006355|GO:0043065|GO:2000016|GO:0007584|GO:0042493|GO:0007568|GO:0042981|GO:0003677|GO:0006351|GO:0043565|GO:0007049|GO:0001975|GO:0045454|GO:0045893|GO:0008134	NM_001109986	Rn.11183	29467	DNA-damage inducible transcript 3
A_64_P037040	324.146	221.513	267.248	314.161	304.506	344.93	302.538	294.439	199.402	204.307	308.65	177.468	8.20979	7.81083	8.02418	7.80459	8.17928	7.13666	8.21607	8.22868	8.46743	8.2631	8.34518	8.16905		chr9:104729198-104729257
A_64_P051446	9428.01	6582.3	8067.07	11739.9	7232.54	18152.9	8382.05	6999.77	4128.56	4502.39	7531.66	4057.91	12.7997	12.5691	12.6329	13.2387	12.6497	13.2856	12.9023	12.7377	13.0458	12.8647	12.665	12.8977	NM_001142942	chr6:127014351-127014292	LOC100233176	Rattus norvegicus hypothetical protein LOC100233176 (LOC100233176), transcript variant 2, mRNA [NM_001142942]		NM_001142942	Rn.98234	100233176	hypothetical protein LOC100233176
A_44_P172604	3009.49	2449.67	3110.02	5715.55	2033.55	8342.29	2672.77	2684.23	1974.4	2066.69	2201.41	1838.55	11.2523	11.1733	11.2962	12.13	10.8506	11.9718	11.3058	11.3786	11.9747	11.7372	11.0322	11.7376	NM_031795	chr5:77295301-77295360	Ugcg	Rattus norvegicus UDP-glucose ceramide glucosyltransferase (Ugcg), mRNA [NM_031795]	GO:0008120|GO:0006665|GO:0008610|GO:0005794|GO:0016020|GO:0000139|GO:0016757|GO:0016021	NM_031795	Rn.24091	83626	UDP-glucose ceramide glucosyltransferase
A_44_P339008	1486.48	860.803	1081.6	1109.24	1473.64	3092.07	1301.34	1305.39	450.312	397.165	1387.54	296.328	10.3021	9.70292	9.86339	9.64311	10.4071	10.3046	10.2837	10.3678	9.74423	9.3008	10.4033	8.96767	NM_001024975	chr1:248774713-248774772	Morn4	Rattus norvegicus MORN repeat containing 4 (Morn4), mRNA [NM_001024975]		NM_001024975	Rn.103625	293950	MORN repeat containing 4
A_44_P520509	6102.86	5804.31	8959.6	10072	6736.6	10963.9	6403.71	5172.17	3852.63	4214.65	4759.27	3927.55	12.2027	12.3891	12.7835	13.0009	12.5594	12.4469	12.537	12.3111	12.9413	12.7662	12.0442	12.8477	NM_001033868	chr3:5817315-5817256	Surf4	Rattus norvegicus surfeit 4 (Surf4), mRNA [NM_001033868]	GO:0010638|GO:0005793|GO:0016020|GO:0034498|GO:0007030|GO:0032527|GO:0016021	NM_001033868	Rn.107863	619346	surfeit 4
A_42_P643349	53.023	132.106	61.3983	53.8979	61.6848	100.526	64.599	61.936	34.1092	36.253	56.2296	35.9233	5.59924	7.07204	6.06066	5.27638	5.91049	5.64278	5.95322	5.95731	5.59116	5.61957	5.83775	5.69848	NM_001109495		Myl4	Rattus norvegicus myosin, light chain 4 (Myl4), mRNA [NM_001109495]	GO:0003785|GO:0051015|GO:0002026|GO:0005509|GO:0032781|GO:0016459|GO:0060048|GO:0031672	NM_001109495	Rn.216632	688228	myosin, light chain 4
A_44_P215075	160.357	229.302	278.764	128.343	191.106	178.959	138.944	309.471	146.18	49.8995	210.579	58.0592	7.20852	7.85562	8.08143	6.52404	7.52252	6.33216	7.09964	8.30748	7.9577	6.10162	7.77254	6.44619	NM_012667	chr4:116780051-116780110	Tacr1	Rattus norvegicus tachykinin receptor 1 (Tacr1), mRNA [NM_012667]	GO:0014070|GO:0009408|GO:0010996|GO:0070474|GO:0007218|GO:0002118|GO:0007611|GO:0045760|GO:0032355|GO:0050679|GO:0008306|GO:0002526|GO:0009986|GO:0007616|GO:0004930|GO:0010193|GO:0050671|GO:0006950|GO:0007217|GO:0043278|GO:0032230|GO:0060083|GO:0032224|GO:0046878|GO:0051496|GO:0016496|GO:0035815|GO:0032570|GO:0005886|GO:0045471|GO:0014910|GO:0045777|GO:0007204|GO:0045778|GO:0030425|GO:0071944|GO:…	NM_012667	Rn.89609	24807	tachykinin receptor 1
A_44_P560363	2198.64	1413.47	1430.56	2741.08	1403.57	1664.92	1923.25	2169.9	1556.51	1595.31	1969.36	1377.79	10.8375	10.4157	10.2399	11.0303	10.3371	9.31169	10.8493	11.0772	11.6251	11.3489	10.8926	11.2983		chr4:102940939-102940880		Uncharacterized protein [Source:UniProtKB/TrEMBL;Acc:F1LYV8] [ENSRNOT00000049736]
A_44_P553158	1660.31	1533.02	1483.14	2054.8	1693.62	4454.23	1628.25	1613.16	882.492	923.446	1284.38	870.842	10.4506	10.5294	10.2849	10.5675	10.603	10.8827	10.6032	10.6626	10.7528	10.544	10.2837	10.6037	NM_001014014	chr19:10872243-10872302	Nip30	Rattus norvegicus NEFA-interacting nuclear protein NIP30 (Nip30), mRNA [NM_001014014]	GO:0005634	NM_001014014	Rn.6506	307652	NEFA-interacting nuclear protein NIP30
A_64_P138187	1172.95	886.112	895.991	1572.03	908.641	1071.96	970.039	808.95	986.279	969.859	1080.67	912.948	9.9735	9.74423	9.61208	10.1715	9.70412	8.66036	9.86286	9.67924	10.9294	10.6154	10.0627	10.6669		chrX:152135587-152135528
A_44_P429041	256.918	177.856	272.687	477.472	379.681	523.857	311.486	286.666	220.124	256.315	226.381	247.45	7.88227	7.50796	8.04891	8.37634	8.48785	7.66771	8.25736	8.19069	8.63158	8.62378	7.87868	8.69586	XM_227654	chr2:218975118-218975177		Rattus norvegicus similar to glyceraldehyde-3-phosphate dehydrogenase (LOC295420), mRNA [XM_227654]
A_44_P465880	3923.94	3821.26	3739.5	3201.71	3008.85	4517.82	3241.02	3963.65	1378.87	1791.52	3392.6	1463.03	11.616	11.8085	11.5459	11.262	11.4138	10.9096	11.5901	11.934	11.4269	11.5212	11.6065	11.3968	NM_199389	chr10:45713147-45713088	Snap47	Rattus norvegicus synaptosomal-associated protein, 47 (Snap47), mRNA [NM_199389]	GO:0048471|GO:0005737|GO:0016020|GO:0012505	NM_199389	Rn.143911	303183	synaptosomal-associated protein, 47
A_42_P708614	59986.8	50537.2	57874.1	47412	48555.3	67978.1	46687.6	44111.9	18536.3	23279	53395.2	19757.5	15.4566	15.4936	15.541	15.2902	15.3968	15.515	15.3621	15.3517	15.0628	15.1507	15.4381	15.1371	NM_001130505	chr7:120726206-120726147	Ndufa6	Rattus norvegicus NADH dehydrogenase (ubiquinone) 1 alpha subcomplex, 6 (B14) (Ndufa6), nuclear gene encoding mitochondrial protein, mRNA [NM_001130505]	GO:0005739|GO:0008150|GO:0003674|GO:0031966|GO:0005747|GO:0016020|GO:0070469|GO:0006810|GO:0005743|GO:0005575|GO:0022900|GO:0006979	NM_001130505	Rn.4013	315167	NADH dehydrogenase (ubiquinone) 1 alpha subcomplex, 6 (B14)
A_44_P417051	66.9486	45.7087	44.4139	83.9686	38.9114	169.625	62.3691	56.8691	38.8828	60.5138	59.758	41.6511	5.94747	5.54816	5.6636	5.92195	5.21853	6.26627	5.88957	5.83987	5.79637	6.39737	5.92927	5.93739	NM_001024886	chr1:178173113-178173054	Dcun1d3	Rattus norvegicus DCN1, defective in cullin neddylation 1, domain containing 3 (S. cerevisiae) (Dcun1d3), mRNA [NM_001024886]	GO:0003674|GO:0048471|GO:0030308|GO:0010225|GO:0043065|GO:0010332|GO:0045749	NM_001024886	Rn.211721	309035	DCN1, defective in cullin neddylation 1, domain containing 3 (S. cerevisiae)
A_42_P689013	20608	18162.1	20820.4	19311.2	19622	34662.2	17851.2	17315	6949.93	7948.25	17459.8	7058.72	13.8848	14.0066	14.0031	13.9898	14.0645	14.3468	13.9975	14.021	13.7565	13.6808	13.8329	13.7271	NM_053800	chr5:75922750-75921410	Txn1	Rattus norvegicus thioredoxin 1 (Txn1), mRNA [NM_053800]	GO:0097068|GO:0030424|GO:0015035|GO:0005634|GO:0015037|GO:0048678|GO:0030425|GO:0005829|GO:0005739|GO:0046826|GO:0005737|GO:0006810|GO:0043025|GO:0033158|GO:0071333|GO:0009314|GO:0014823|GO:0006355|GO:0042493|GO:0006662|GO:0071455|GO:0010269|GO:0009055|GO:0005576|GO:0000122|GO:0035690|GO:0016999|GO:0043388|GO:0004791|GO:0045454|GO:0071548|GO:0019899|GO:0022900|GO:0055114	NM_053800	Rn.29777	116484	thioredoxin 1
A_44_P762596	313.198	165.666	389.46	559.665	256.56	297.539	254.23	258.783	100.055	152.889	278.894	138.757	8.16671	7.39796	8.50719	8.6221	7.93732	6.94338	7.97514	8.0415	7.34745	7.815	8.19517	7.79039	XM_237156	chr9:54029599-54029658	Mars2	PREDICTED: Rattus norvegicus methionyl-tRNA synthetase 2, mitochondrial (Mars2), mRNA [XM_237156]	GO:0005739|GO:0005737|GO:0000166|GO:0006431|GO:0005759|GO:0004825|GO:0005524	XM_237156		316403	methionyl-tRNA synthetase 2, mitochondrial
A_42_P674598	48673.9	36314	48721.1	51929.2	36630.1	46651.3	41385.4	34932.5	19304.9	21733	38015.8	21336.6	15.1362	15.0052	15.2887	15.4161	14.9379	14.8465	15.1932	15.03	15.1188	15.067	14.9462	15.2416	NM_013067	chr4_random:973648-973589	Rpn1	Rattus norvegicus ribophorin I (Rpn1), mRNA [NM_013067]	GO:0042470|GO:0015833|GO:0016020|GO:0005783|GO:0005789|GO:0004579|GO:0006486|GO:0019718|GO:0016021|GO:0016740	NM_013067	Rn.4224	25596	ribophorin I
A_42_P655644	1343.76	1147.71	1488.25	3370.32	1431.36	7918.01	1424.83	1010.91	784.413	928.467	1026.81	895.416	10.158	10.1245	10.2917	11.3365	10.3637	11.8811	10.4157	10.0066	10.5795	10.5516	9.99419	10.6398	NM_133618	chr6:26144559-26144500	Hadhb	Rattus norvegicus hydroxyacyl-CoA dehydrogenase/3-ketoacyl-CoA thiolase/enoyl-CoA hydratase (trifunctional protein), beta subunit (Hadhb), nuclear gene encoding mitochondrial protein, mRNA [NM_133618]	GO:0042645|GO:0006629|GO:0006635|GO:0005743|GO:0003857|GO:0005739|GO:0051287|GO:0016508|GO:0016509|GO:0008152|GO:0016507|GO:0006631|GO:0003988|GO:0004300|GO:0000062|GO:0016740|GO:0055114	NM_133618	Rn.11253	171155	hydroxyacyl-CoA dehydrogenase/3-ketoacyl-CoA thiolase/enoyl-CoA hydratase (trifunctional protein), beta subunit
A_42_P589674	7985.08	8098.55	9271.92	6427.57	5979.08	9621.72	6634.79	5593.7	2494.96	2493.07	7345.15	2194.91	12.567	12.8717	12.8318	12.316	12.3943	12.2132	12.5793	12.4282	12.3053	11.997	12.6323	11.9994	NM_001044225	chr12:17621008-17620949	Taf6	Rattus norvegicus TAF6 RNA polymerase II, TATA box binding protein (TBP)-associated factor (Taf6), mRNA [NM_001044225]	GO:0006352|GO:0006355|GO:0006368|GO:0008285|GO:0003700|GO:0005669|GO:0006367|GO:0005634|GO:0005575|GO:0045786|GO:0003677|GO:0006351|GO:0033276|GO:0051090|GO:0008150|GO:0003674|GO:0005737|GO:0071339|GO:0005654	NM_001044225	Rn.102447	288533	TAF6 RNA polymerase II, TATA box binding protein (TBP)-associated factor
A_64_P010139	167.127	244.01	266.013	482.447	186.746	855.11	133.583	226.761	147.203	260.372	154.973	200.302	7.27268	7.95112	8.01719	8.39241	7.48983	8.33322	7.04378	7.85279	7.96664	8.65103	7.34386	8.36423		chr18:056903621-056903680
A_42_P586883	69.1298	49.3212	57.8738	96.7855	59.3056	211.033	74.6411	50.5863	28.3794	37.6203	57.4565	30.9516	5.99086	5.65724	5.98592	6.11794	5.85694	6.53891	6.16998	5.67658	5.30046	5.67237	5.87185	5.47691	NM_001106416	chr2:58769842-58769783	Skp2	Rattus norvegicus S-phase kinase-associated protein 2 (p45) (Skp2), mRNA [NM_001106416]	GO:0000209|GO:0005515|GO:0008634|GO:0006511|GO:0004842|GO:0071460|GO:0048661|GO:0000082|GO:0016301|GO:0000086|GO:0051726|GO:0033148|GO:0019005	NM_001106416	Rn.154278	294790	S-phase kinase-associated protein 2 (p45)
A_42_P461144	2383.48	1797.74	2139.57	1845.87	1706.29	2269.09	1723.4	1260.59	746.035	1001	1965.76	753.818	10.9456	10.7396	10.8053	10.409	10.6141	9.81101	10.6996	10.3255	10.5039	10.6648	10.8895	10.3955	DV724416	chr17:92225645-92225586		RVL16467 Wackym-Soares normalized rat vestibular cDNA library Rattus norvegicus cDNA 5', mRNA sequence [DV724416]			Rn.14648
A_64_P130565	308.859	277.528	204.592	234.648	311.448	1506.75	243.774	190.005	82.4678	93.1533	268.288	84.9453	8.14711	8.13609	7.66945	7.37358	8.21214	9.15792	7.90852	7.58617	7.03748	7.05441	8.13043	7.02921	NM_031668	chr10:59335126-59335185	Mybbp1a	Rattus norvegicus MYB binding protein (P160) 1a (Mybbp1a), mRNA [NM_031668]	GO:0043565|GO:0022904|GO:0005737|GO:0042564|GO:0005488|GO:0003887|GO:0005730|GO:0005634|GO:0045892|GO:0006913	NM_031668	Rn.35696	60571	MYB binding protein (P160) 1a
A_64_P002826	178.799	147.976	111.515	169.568	122.806	263.842	170.697	153.165	103.185	108.244	161.67	100.32	7.36764	7.23157	6.8645	6.9187	6.91166	6.79277	7.40074	7.27877	7.39272	7.28318	7.4051	7.29394	NM_001134527	chr7:72869733-72869792	Grhl2	Rattus norvegicus grainyhead-like 2 (Drosophila) (Grhl2), mRNA [NM_001134527]	GO:0008150|GO:0003674|GO:0005737|GO:0005730|GO:0005634|GO:0005575	NM_001134527	Rn.99340	299979	grainyhead-like 2 (Drosophila)
A_64_P036099	3113.76	3152.55	3049.73	3521.88	2362.93	3326.31	2630.19	2080.68	1306.7	1812.89	2021.54	1626.34	11.3039	11.5147	11.2659	11.4088	11.0687	10.4171	11.2807	11.0162	11.3522	11.5404	10.9223	11.5566		chr8:088714984-088714925
A_64_P080580	1075.56	932.078	975.376	899.294	950.998	1635.88	840.775	825.967	344.409	480.954	974.546	484.367	9.86762	9.81622	9.72224	9.33031	9.76821	9.2821	9.66968	9.70718	9.33192	9.57908	9.92162	9.72851	XM_002730162	chr19:14763702-14763761		Uncharacterized protein [Source:UniProtKB/TrEMBL;Acc:F1LZJ7] [ENSRNOT00000040473]		XM_002730162	Rn.225692
A_42_P505393	495.581	531.333	599.801	1458.49	534.321	3039.53	660.438	541.144	361.519	359.969	379.36	395.05	8.80115	9.03619	9.07647	10.0632	8.96904	10.2744	9.33094	9.09826	9.41316	9.14496	8.61812	9.41608	NM_199085	chr17:37334213-37334272	Serpinb6a	Rattus norvegicus serine (or cysteine) peptidase inhibitor, clade B, member 6a (Serpinb6a), mRNA [NM_199085]	GO:0030162|GO:0010951|GO:0005622|GO:0043234|GO:0005813|GO:0005737|GO:0004867|GO:0002020	NM_199085	Rn.12754	291085	serine (or cysteine) peptidase inhibitor, clade B, member 6a
A_44_P493894	172096	199295	160175	211235	180993	222596	164845	161313	187558	188944	159275	171827	17.2941	17.689	17.2561	17.3868	17.3374	17.6375	17.3868	17.2561	17.5156	17.689	17.2941	17.6375	FQ211257	chrM:6402-6461		Cytochrome c oxidase subunit 1 [Source:UniProtKB/Swiss-Prot;Acc:P05503] [ENSRNOT00000050156]			Rn.202975
A_64_P085334	13875.7	10710.2	14375.2	10342.3	11063.7	12531.5	10438	9109.07	3551.23	5061.13	11266.6	3875.23	13.3195	13.277	13.4563	13.0374	13.2504	12.672	13.2141	13.1134	12.8241	13.0357	13.2189	12.8267		chr2:147392913-147392972
A_64_P045433	5559.1	3964.36	5166.13	7630.95	5052.74	13058.2	3926.25	3800.74	2099.15	2809.25	4238.29	2455.17	12.0767	11.861	11.995	12.5818	12.139	12.73	11.8343	11.8661	12.0585	12.166	11.8775	12.1706		chr14:102250953-102250894
A_64_P025351	48406.9	40643	37982.1	33686	44125.7	66428.3	39353.7	36996.7	21483.5	17209.2	42477	16220	15.1271	15.1914	14.8924	14.7929	15.2372	15.4789	15.129	15.1152	15.2372	14.7611	15.1062	14.8893	AY724474	chr8:63508061-63508120	Pkm2	Rattus norvegicus clone UI-R-FJ0-cpu-c-03-0-UI unknown mRNA. [AY724474]	GO:0005515|GO:0005886|GO:0031100|GO:0005634|GO:0006096|GO:0005739|GO:0019861|GO:0005737|GO:0006754|GO:0000166|GO:0006006|GO:0043403|GO:0042866|GO:0004743|GO:0032868|GO:0001666|GO:0000287|GO:0010033|GO:0014870|GO:0007584|GO:0005625|GO:0012501|GO:0030955|GO:0005524|GO:0001889|GO:0016310|GO:0043531|GO:0009629|GO:0016740		Rn.1556	25630	pyruvate kinase, muscle
A_64_P006545	24909.1	17586	22036.8	17680.3	19093.5	30018	18692.6	19791.1	6544.36	7708.08	21519.6	6120.89	14.1512	13.9576	14.0764	13.8614	14.0297	14.0817	14.0556	14.1997	13.6694	13.6316	14.1177	13.51		chr1:047794803-047794744
A_64_P089561	83.3723	70.49	47.4021	74.7334	62.5508	127.346	66.0295	68.1789	52.6808	50.31	71.8673	42.8039	6.26909	6.16976	5.74268	5.76286	5.92818	5.92657	5.99308	6.10162	6.29769	6.11597	6.20443	5.98051	NM_001044265	chr4:22690297-22690238	Steap4	Rattus norvegicus STEAP family member 4 (Steap4), mRNA [NM_001044265]	GO:0005794|GO:0005506|GO:0005886|GO:0050660|GO:0009055|GO:0055072|GO:0046872|GO:0000139|GO:0005488|GO:0016491|GO:0045444|GO:0016021|GO:0006811	NM_001044265	Rn.16959	499991	STEAP family member 4
A_44_P299136	349.529	340.728	315.575	667.561	411.912	1317.03	307.447	193.189	141.491	264.625	245.951	201.461	8.30718	8.42979	8.24559	8.88443	8.59925	8.95253	8.23792	7.6073	7.90072	8.67259	8.00989	8.37634	NM_001108539	chr20:49960001-49960338	Hace1	Rattus norvegicus HECT domain and ankyrin repeat containing, E3 ubiquitin protein ligase 1 (Hace1), mRNA [NM_001108539]	GO:0005622|GO:0004842|GO:0042787|GO:0016881|GO:0006464	NM_001108539	Rn.28116	361866	HECT domain and ankyrin repeat containing, E3 ubiquitin protein ligase 1
A_44_P161723	278.156	187.952	140.342	127.556	213.215	289.812	232.568	144.179	65.8838	71.4275	334.837	109.908	7.9956	7.58697	7.16456	6.51497	7.6851	6.91126	7.83754	7.192	6.66786	6.65268	8.44948	7.44146	NM_001134526	chr6:135393391-135393332	RGD1305298	Rattus norvegicus hypothetical LOC299330 (RGD1305298), mRNA [NM_001134526]		NM_001134526	Rn.52398	299330	hypothetical LOC299330
A_42_P771373	17614.6	17762.6	17408.8	9641.53	14098.1	10026.6	15288.3	14994.1	5760.68	4438.98	19863.4	4644.65	13.6833	13.9711	13.7417	12.9329	13.5891	12.2888	13.7585	13.8162	13.4855	12.8408	14.0071	13.1061	NM_012614	chr4:78045125-78045184	Npy	Rattus norvegicus neuropeptide Y (Npy), mRNA [NM_012614]	GO:0008343|GO:0007631|GO:0001664|GO:0021987|GO:0031841|GO:0032100|GO:0021954|GO:0007268|GO:0005576|GO:0045776|GO:0005615|GO:0031175|GO:0004983|GO:0050909|GO:0005179|GO:0007218|GO:0008217	NM_012614	Rn.9714	24604	neuropeptide Y
A_44_P1025944	16137.7	13231.3	15973.7	11998.7	14463	14570.4	13315.6	12944.6	5178.51	6857.5	14653.7	5359.52	13.5516	13.571	13.6104	13.2717	13.6218	12.9134	13.5676	13.5996	13.3627	13.4658	13.5948	13.3082	NM_147140	chr18:29321748-29321807	Slc35a4	Rattus norvegicus solute carrier family 35, member A4 (Slc35a4), mRNA [NM_147140]	GO:0005794|GO:0016020|GO:0000139|GO:0006810|GO:0008643|GO:0005351|GO:0016021	NM_147140	Rn.15468	257647	solute carrier family 35, member A4
A_64_P014085	1496.02	1191.22	1180.92	1195.94	1138.2	2711.22	1174.11	987.354	460.099	651.259	1366.27	518.429	10.3111	10.1791	9.9896	9.76159	10.0281	10.0864	10.1325	9.96514	9.77665	10.0368	10.381	9.82946	NM_001007678	chr13:47448622-47448681	Rabif	Rattus norvegicus RAB interacting factor (Rabif), mRNA [NM_001007678]	GO:0005085|GO:0007264|GO:0008270|GO:0015031|GO:0046872	NM_001007678	Rn.204985	304807	RAB interacting factor
A_64_P095298	80.1838	52.1731	42.972	58.0771	55.7727	84.3167	74.3476	66.9592	34.5318	39.282	65.6981	39.5072	6.20764	5.73898	5.62314	5.39855	5.76075	5.43856	6.16194	6.07591	5.60716	5.73629	6.07135	5.84905	NM_001047963	chr7:97655676-97655617	LOC500877	Rattus norvegicus Ab1-152 (LOC500877), mRNA [NM_001047963]		NM_001047963	Rn.101909	500877	Ab1-152
A_64_P122037	28345.5	25781.4	31231.3	28883.5	25024.1	50740.3	23282	20763.9	9274.74	13048.9	25105.8	10289.2	14.3321	14.5379	14.602	14.5864	14.3838	15.0203	14.3549	14.2718	14.1725	14.3838	14.3564	14.2558		chr5:018796316-018796257
A_64_P098094	101754	90089.7	95530.3	92153.9	102708	89223.8	87337.8	81197.6	44953.4	53593.7	95224.4	42094	16.3488	16.4005	16.4185	16.1972	16.4597	15.9706	16.3184	16.287	16.1285	16.1716	16.3488	16.0478		chr15:087695470-087695411
A_44_P353708	66.7415	46.7493	61.1827	71.766	74.2067	66.1181	61.0257	57.1138	50.7807	57.3997	61.8262	54.1322	5.94208	5.5831	6.0568	5.69774	6.17377	5.16447	5.85994	5.84625	6.23443	6.32394	5.9796	6.34423	XM_575155	chr3:59505215-59504696		Uncharacterized protein [Source:UniProtKB/TrEMBL;Acc:D4A4B0] [ENSRNOT00000033510]		XM_575155	Rn.4008
A_42_P541669	1004.98	807.11	961.52	1521.91	1129.92	4081.15	890.485	746.369	454.109	640.637	859.603	516.684	9.77108	9.59963	9.69961	10.1278	10.0181	10.7328	9.74633	9.55609	9.75582	10.0113	9.75876	9.82328		chr8:114133447-114133506		Uncharacterized protein [Source:UniProtKB/TrEMBL;Acc:D3ZDX5] [ENSRNOT00000043345]
A_42_P560894	5759.64	5400.43	7165.01	7164.19	5371.95	6328.27	5004.11	3989.97	2054	3120.78	5288.78	2789.99	12.1239	12.2772	12.4596	12.4816	12.229	11.4992	12.1896	11.9412	12.0323	12.316	12.1849	12.3551	NM_019138	chr2:103103761-103103702	Cyp7b1	Rattus norvegicus cytochrome P450, family 7, subfamily b, polypeptide 1 (Cyp7b1), mRNA [NM_019138]	GO:0050679|GO:0005792|GO:0005783|GO:0006699|GO:0008396|GO:0042493|GO:0060740|GO:0009055|GO:0005575|GO:0051591|GO:0046872|GO:0004497|GO:0016020|GO:0005789|GO:0007623|GO:0033783|GO:0007613|GO:0033147|GO:0008202|GO:0020037|GO:0008203	NM_019138	Rn.53969	25429	cytochrome P450, family 7, subfamily b, polypeptide 1
A_42_P538928	28754.7	28268.8	28533.7	28517.3	29866.7	81659.9	21399	17799.7	8185.62	10229.5	25305.2	8862.86	14.3539	14.6815	14.4856	14.5708	14.6538	15.8527	14.2399	14.0635	13.9914	14.0325	14.3652	14.0572	NM_053021	chr15:45404688-45404747	Clu	Rattus norvegicus clusterin (Clu), mRNA [NM_053021]	GO:0005515|GO:0043005|GO:0008219|GO:0048471|GO:0008284|GO:0005783|GO:0045597|GO:0032436|GO:0005634|GO:0007283|GO:0005615|GO:0005829|GO:0030426|GO:0051787|GO:0005739|GO:0051788|GO:0005737|GO:0051092|GO:0006979|GO:0016887|GO:0031625|GO:0032463|GO:0005792|GO:0043066|GO:0031966|GO:0016235|GO:0050821|GO:0034366|GO:0006950|GO:0009611|GO:0006915|GO:0006916|GO:0005576|GO:0007275|GO:0031410|GO:0009615|GO:…	NM_053021	Rn.1780	24854	clusterin
A_43_P18282	52.3287	58.1395	51.0953	114.562	56.5553	277.619	64.4113	80.8192	59.2511	65.3352	41.7483	63.3779	5.58409	5.89674	5.83008	6.36461	5.78115	6.85603	5.94835	6.34644	6.49505	6.51543	5.38615	6.58001	NM_001173436	chr17:12213687-12217518	RGD1311345	Rattus norvegicus similar to CG9752-PA (RGD1311345), mRNA [NM_001173436]		NM_001173436	Rn.53930	361201	similar to CG9752-PA
A_44_P304169	369.577	182.619	175.178	261.067	287.22	361.079	270.251	389.097	157.129	168.653	356.498	145.797	8.3808	7.55002	7.45381	7.52907	8.09394	7.19583	8.05803	8.62997	8.07409	7.96853	8.53308	7.87418	NM_001000482	chr8:43140358-43140417	Olr1341	Rattus norvegicus olfactory receptor 1341 (Olr1341), mRNA [NM_001000482]	GO:0050911|GO:0004984|GO:0007186|GO:0004930|GO:0004872|GO:0016021	NM_001000482	Rn.143462	300643	olfactory receptor 1341
A_44_P318932	6273.29	6294.85	5870.41	6068.32	7258.43	13341.5	5706.45	6149.63	2525.2	2942.82	5802.17	2451.09	12.2445	12.5023	12.193	12.229	12.6558	12.7698	12.3609	12.5517	12.3205	12.2342	12.324	12.1653	XM_231081	chr3:004204138-004204196		Rattus norvegicus similar to ribosomal protein S2 (LOC296582), mRNA [XM_231081]
A_64_P124621	52.0196	91.3605	44.5601	134.913	40.0917	101.318	52.5999	102.142	149.013	102.932	43.0964	114.684	5.57694	6.53396	5.66688	6.59278	5.26833	5.65057	5.63467	6.6781	7.98399	7.20559	5.42896	7.5034		chr5:122536138-122536079
A_64_P129459	747.6	868.353	889.905	1017.25	703.46	1687.52	745.886	907.633	508.71	633.385	687.256	480.317	9.35946	9.72106	9.60411	9.52088	9.3449	9.33688	9.50933	9.84314	9.91984	9.9948	9.4477	9.71175		chr2:255943377-255943318
A_64_P031840	1755.73	1501.2	1840.79	1800.51	1443.4	3301.39	1409.93	1340.33	650.986	822.101	1538.8	714.416	10.5298	10.5054	10.602	10.3702	10.3765	10.4045	10.4002	10.4017	10.3033	10.3577	10.5393	10.303	NM_001017445	chr17:16011592-16011533	Faf2	Rattus norvegicus Fas associated factor family member 2 (Faf2), mRNA [NM_001017445]	GO:0006986|GO:0005811|GO:0043130|GO:0005737|GO:0005783|GO:0034098|GO:0031625	NM_001017445	Rn.162188	291000	Fas associated factor family member 2
A_64_P009007	54.6251	134.99	45.4371	59.8932	55.9848	72.5112	54.8145	56.2428	45.2881	45.2282	42.5644	39.9914	5.64385	7.10167	5.69063	5.44058	5.76813	5.27294	5.70239	5.82381	6.05046	5.94999	5.41143	5.87415		chrUn:058398786-058398727
A_42_P489817	7715.07	3550.42	4419.98	4603.5	3827.02	7994.37	5356.14	4594.56	1875.93	2164.57	6279.75	1863.94	12.5213	11.6969	11.787	11.8116	11.7498	11.8962	12.2746	12.1385	11.9015	11.8085	12.4317	11.7571	NM_001107681	chr2:159662552-159662611	Ppm1l	Rattus norvegicus protein phosphatase, Mg2+/Mn2+ dependent, 1L (Ppm1l), mRNA [NM_001107681]	GO:0008287|GO:0006470|GO:0016787|GO:0000165|GO:0016311|GO:0005789|GO:0007178|GO:0004722|GO:0046872	NM_001107681	Rn.133275	310506	protein phosphatase, Mg2+/Mn2+ dependent, 1L
A_42_P643272	3007.41	2756.05	3108.83	2918.65	2401.28	7109.93	2300.29	2306.42	902.281	1493.04	2874.57	1280.09	11.2511	11.3219	11.2934	11.1199	11.0898	11.6969	11.0981	11.1595	10.7864	11.2463	11.3816	11.1851	NM_053389	chr6:79721835-79721894	Gemin2	Rattus norvegicus survival of motor neuron protein interacting protein 1 (Sip1), mRNA [NM_053389]	GO:0008380|GO:0005622|GO:0000245|GO:0005737|GO:0015030|GO:0005681|GO:0005654|GO:0005634|GO:0000387|GO:0005829	NM_053389	Rn.34143	84404	gem (nuclear organelle) associated protein 2
A_64_P076063	118.85	160.338	83.5794	128.256	112.781	175.371	98.1932	112.098	77.3444	70.6394	118.846	64.8609	6.78168	7.34026	6.47992	6.52293	6.78748	6.30671	6.57809	6.81467	6.93423	6.63398	6.94193	6.61357	XM_001061753	chrUn:28192409-28192350	LOC301839	PREDICTED: Rattus norvegicus similar to Spindlin-like protein 2 (SPIN-2) (LOC301839), mRNA [XM_001061753]		XM_001061753		301839	similar to Spindlin-like protein 2 (SPIN-2)
A_64_P047371	2661.29	2110.21	2907.06	2467.5	3221.19	3842.96	2457.04	2876.03	1131.61	1444.71	2717.31	1408.54	11.0935	10.9624	11.205	10.8592	11.5033	10.6292	11.1864	11.4777	11.1379	11.1977	11.3096	11.3412	NM_001109423	chr17:50436391-50436332	Hist1h2ak	Rattus norvegicus histone cluster 1, H2ak (Hist1h2ak), mRNA [NM_001109423]	GO:0005694|GO:0006334|GO:0005634|GO:0019899|GO:0000786|GO:0003677	NM_001109423	Rn.218558	680615	histone cluster 1, H2ak
A_44_P991940	154.155	189.303	189.528	278.999	131.386	103.357	119.674	107.765	56.6979	81.4894	126.067	66.4325	7.15392	7.59731	7.56089	7.62902	7.006	5.67122	6.88049	6.7572	6.42638	6.85276	7.03007	6.64876	XM_225667	chr18:85723099-85723040	Socs6	PREDICTED: Rattus norvegicus suppressor of cytokine signaling 6 (Socs6), mRNA [XM_225667]	GO:0035556|GO:0008150|GO:0003674|GO:0001678|GO:0005575|GO:0040008	XM_225667	Rn.8206	307200	suppressor of cytokine signaling 6
A_42_P667802	117.437	125.245	140.917	352.747	137.491	1032.74	134.79	79.6912	73.7893	92.6642	88.5978	94.9867	6.76639	6.99777	7.16967	7.9708	7.06334	8.61153	7.06064	6.32556	6.85663	7.04552	6.51706	7.20456	BC107930	chr8:119167321-119167380	Cmtm6	CKLF-like MARVEL transmembrane domain-containing protein 6 [Source:RefSeq peptide;Acc:NP_001007803] [ENSRNOT00000014585]	GO:0016020|GO:0016021		Rn.98431	316035	CKLF-like MARVEL transmembrane domain containing 6
A_64_P000316	89.4092	69.3097	77.9558	101.18	85.6386	117.544	78.3535	86.2905	70.4158	67.2405	85.0172	70.1625	6.36775	6.14728	6.3824	6.18861	6.37992	5.83131	6.24267	6.43885	6.78484	6.56191	6.45748	6.73308		chr20:038123397-038123456
A_64_P073357	105.97	91.1839	78.5615	105.947	93.471	185.053	84.3467	93.5499	67.4028	65.4758	110.468	70.5223	6.62387	6.53132	6.39268	6.25382	6.51285	6.37549	6.35207	6.54685	6.70307	6.52087	6.83616	6.74225	XM_001070426		LOC684444	PREDICTED: Rattus norvegicus similar to HIStone family member (his-41) (LOC684444), mRNA [XM_001070426]		XM_001070426		684444	similar to HIStone family member (his-41)
A_42_P501972	597.139	420.33	466.183	619.385	479.308	1807.3	431.972	379.477	186.15	286.493	519.776	263.814	9.05603	8.70824	8.73647	8.76856	8.81703	9.4354	8.73024	8.59294	8.34273	8.789	9.06212	8.78748	NM_001025418	chr8:54228629-54228688	Ppp2r1b	Rattus norvegicus protein phosphatase 2, regulatory subunit A, beta (Ppp2r1b), mRNA [NM_001025418]	GO:0008150|GO:0003674|GO:0005488|GO:0005575	NM_001025418	Rn.163017	315648	protein phosphatase 2, regulatory subunit A, beta
A_64_P030824	109.073	102.967	81.0765	97.5308	104.442	157.039	172.596	87.1513	70.5254	86.1432	101.485	65.6556	6.66786	6.70433	6.43433	6.1308	6.6829	6.17957	7.41379	6.44939	6.78685	6.93423	6.70369	6.63161	NM_001109499	chr12:22822323-22822264		Williams-Beuren syndrome chromosomal region 27 protein [Source:RefSeq peptide;Acc:NP_001102969] [ENSRNOT00000002002]			Rn.163207
A_42_P537715	3269.41	2378.84	2913.51	3265.57	2923.28	6770.44	2963.67	2298.71	960.789	1380.28	2901.17	1239.49	11.3618	11.1327	11.2103	11.2944	11.3775	11.6129	11.455	11.156	10.8856	11.1199	11.3919	11.1263	NM_001025743	chr8:58272376-58270887	Wdr61	Rattus norvegicus WD repeat domain 61 (Wdr61), mRNA [NM_001025743]		NM_001025743	Rn.3698	363064	WD repeat domain 61
A_44_P596424	821.423	468.207	572.17	572.624	643.041	615.398	715.101	653.681	332.043	123.099	780.29	146.025	9.50271	8.86855	9.01873	8.65725	9.21981	7.89076	9.45074	9.36783	9.27042	7.48218	9.62956	7.87619		chr5:105425357-105425416		SFR488180 allatotropin {Spodoptera frugiperda} (exp=-1; wgp=0; cg=0), partial (13%) [TC642059]
A_42_P528891	556.741	375.074	525.492	539.297	425.157	1173.95	408.424	372.884	111.021	154.787	406.875	147.187	8.96348	8.55631	8.90469	8.55743	8.64134	8.78111	8.64987	8.57514	7.51433	7.83413	8.71665	7.88511	XM_001074805	chr1:60059958-60059899	Zfp758	PREDICTED: Rattus norvegicus similar to reduced expression 2 (LOC690559), mRNA [XM_001074805]		XM_001074805	Rn.198475	690559	zinc finger protein 758
A_64_P130516	108.974	86.0492	85.0499	118.312	101.217	87.2144	91.9769	114.148	110.954	106.783	97.5042	101.934	6.6668	6.4513	6.49979	6.40914	6.63974	5.47754	6.47712	6.84103	7.51378	7.26286	6.64603	7.3171		chr15:105369836-105369777
A_44_P434817	4462.94	3360.57	4941.45	5510.96	3598.96	10264.4	4432.51	3649.06	1363.5	1734.4	3957.86	1553.82	11.7838	11.6034	11.9419	12.0664	11.6591	12.3291	12.0188	11.8053	11.4104	11.4716	11.7955	11.4859	NM_001012187	chr4:6374009-6373950	Klhl7	Rattus norvegicus kelch-like 7 (Drosophila) (Klhl7), mRNA [NM_001012187]	GO:0005737|GO:0005794|GO:0005886|GO:0005730|GO:0005634	NM_001012187	Rn.8854	362303	kelch-like 7 (Drosophila)
A_64_P153319	1012.83	451.741	849.099	974.823	779.794	693.275	598.923	541.161	360.597	462.41	860.887	389.412	9.78428	8.81703	9.54526	9.45827	9.4857	8.05611	9.19535	9.09889	9.41087	9.52088	9.76308	9.39636		chr2:035264858-035264799
A_64_P001399	13326.2	17836.7	13264.4	15141.9	18255.1	40689.2	14125.8	17822.6	9034.68	8098.36	11784.5	7382.33	13.2582	13.9777	13.3279	13.6187	13.9576	14.6287	13.6574	14.0655	14.1392	13.7063	13.2745	13.7986		chr4:107297670-107297729
A_42_P712191	278.585	215.91	214.487	209.349	223.332	345.098	222.631	181.043	83.8731	98.5861	258.528	92.1866	7.99885	7.77546	7.72943	7.20499	7.75148	7.13706	7.77784	7.52216	7.06956	7.14223	8.08056	7.15771	NM_001109207	chr3:141557234-141557293	Gins1	Rattus norvegicus GINS complex subunit 1 (Psf1 homolog) (Gins1), mRNA [NM_001109207]	GO:0006260|GO:0005737|GO:0001833|GO:0005634	NM_001109207	Rn.117311	499914	GINS complex subunit 1 (Psf1 homolog)
A_44_P746633	24249.1	13843.7	16307.6	12666.9	14815.1	10584.2	17391.2	13191.6	6150.88	6148.84	15171.2	5310.61	14.1058	13.6323	13.6412	13.3578	13.6598	12.3767	13.955	13.6233	13.5833	13.3158	13.6419	13.2963	NM_001109580	chr2:144126988-144126929	LOC690333	Rattus norvegicus hypothetical protein LOC690333 (LOC690333), mRNA [NM_001109580]		NM_001109580	Rn.46844	690333	hypothetical protein LOC690333
A_42_P772157	1274.57	1188.37	1405.36	1483.08	1557.47	1302.79	1365.6	1671.46	569.783	599.905	1361.11	502.667	10.0876	10.1727	10.2197	10.0859	10.4741	8.93174	10.3561	10.7097	10.0983	9.9229	10.3753	9.78035	NM_017020	chr2:182078382-182078323	Il6r	Rattus norvegicus interleukin 6 receptor (Il6r), mRNA [NM_017020]	GO:0005138|GO:0032755|GO:0008284|GO:0032717|GO:0070119|GO:0005886|GO:0050830|GO:0045471|GO:0019221|GO:0050731|GO:0043434|GO:0019981|GO:0051591|GO:0005615|GO:0042803|GO:0016324|GO:0051092|GO:0032496|GO:0004872|GO:0070102|GO:0004897|GO:0034097|GO:0010332|GO:0010536|GO:0009986|GO:0042517|GO:0004915|GO:0051384|GO:0005896|GO:0005576|GO:0032722|GO:0070120|GO:0045768|GO:0048661|GO:0046427|GO:0050829|GO:…	NM_017020	Rn.1716	24499	interleukin 6 receptor
A_44_P407543	170.003	171.369	124.1	245.436	130.289	425.917	153.084	118.642	74.4838	124.654	109.613	122.61	7.29656	7.4514	6.99942	7.44475	6.99718	7.39796	7.24513	6.9095	6.87149	7.50589	6.82423	7.60942	NM_001024996	chr12:17637267-17637326	Mblac1	Rattus norvegicus metallo-beta-lactamase domain containing 1 (Mblac1), mRNA [NM_001024996]	GO:0016787|GO:0046872	NM_001024996	Rn.38936	304346	metallo-beta-lactamase domain containing 1
A_64_P057225	164.541	291.032	177.396	293.569	105.358	1167.41	256.372	190.016	108.364	130.089	94.3281	187.213	7.25132	8.20825	7.47301	7.69846	6.69575	8.77147	7.98752	7.58646	7.47446	7.5698	6.5998	8.25637	NM_001008857	chr20:2794952-2795011	RT1-S2	Rattus norvegicus RT1 class Ib, locus S2 (RT1-S2), mRNA [NM_001008857]		NM_001008857	Rn.222446	24994	RT1 class Ib, locus S2
A_42_P462015	611.234	500.94	475.049	498.78	593.737	1129.36	544.602	464.364	171.537	218.236	548.004	208.362	9.09143	8.95585	8.76405	8.44317	9.11539	8.72929	9.07162	8.87916	8.20613	8.36275	9.12376	8.42919	NM_001011943	chr1:252883466-252881069	Obfc1	Rattus norvegicus oligonucleotide/oligosaccharide-binding fold containing 1 (Obfc1), mRNA [NM_001011943]	GO:0070188|GO:0003697|GO:0000723|GO:0005694|GO:0045740|GO:0010833|GO:0005634|GO:0043047|GO:0003677|GO:0000784	NM_001011943	Rn.15899	294025	oligonucleotide/oligosaccharide-binding fold containing 1
A_42_P596050	626.911	842.261	847.802	345.262	490.57	5075.87	497.495	316.071	156.79	339.18	718.458	260.322	9.12482	9.66566	9.54228	7.93867	8.85207	11.1172	8.9371	8.33601	8.06981	9.05819	9.50528	8.76472	NM_053572	chr16:13284123-13284064	Cdhr1	Rattus norvegicus cadherin-related family member 1 (Cdhr1), mRNA [NM_053572]	GO:0005886|GO:0042622|GO:0009987|GO:0005887|GO:0005509|GO:0004872|GO:0045494|GO:0007155|GO:0007156	NM_053572	Rn.19780	93662	cadherin-related family member 1
A_44_P213776	103.071	118.641	94.7036	326.468	113.041	504.729	123.754	151.226	109.647	128.188	76.8519	115.647	6.58378	6.91987	6.65268	7.85863	6.79396	7.61978	6.93132	7.26077	7.49256	7.54321	6.29596	7.51799	NM_052829	chr9:21091434-21091375	Rims1	Rattus norvegicus regulating synaptic membrane exocytosis 1 (Rims1), mRNA [NM_052829]	GO:0005515|GO:0017124|GO:0017137|GO:0030054|GO:0005886|GO:0019901|GO:0045202|GO:0006887|GO:0006886|GO:0046872|GO:0031632|GO:0042734|GO:0006461|GO:0048169|GO:0006836	NM_052829	Rn.10799	84556	regulating synaptic membrane exocytosis 1
A_64_P004468	5879.16	5178.86	3415.47	7091.34	2811.98	4259.26	5331.18	6225.23	4960.11	5145.7	5463.54	4646.06	12.1503	12.2257	11.4241	12.4678	11.3221	10.8004	12.2665	12.571	13.2956	13.0618	12.2346	13.1085		chr10:052316636-052316577
A_44_P290394	3973.7	4053.49	3674.46	3356.49	5653.78	10017.8	3492.02	3402.88	1471.25	1495.98	4125.01	1253.8	11.6279	11.892	11.5226	11.3321	12.3048	12.2872	11.6918	11.7003	11.5304	11.2494	11.8426	11.1493	NM_053580	chr16:18786624-18786683	Slc27a1	Rattus norvegicus solute carrier family 27 (fatty acid transporter), member 1 (Slc27a1), mRNA [NM_053580]	GO:0006629|GO:0005515|GO:0001579|GO:0006646|GO:0071902|GO:0005886|GO:0033211|GO:0005783|GO:0016874|GO:0009409|GO:0005743|GO:0003824|GO:0042803|GO:0005739|GO:0005737|GO:0000166|GO:0006631|GO:0006810|GO:0032049|GO:0031957|GO:0006654|GO:0006655|GO:0006656|GO:0015245|GO:0032868|GO:0005792|GO:0006661|GO:0071072|GO:0012505|GO:0008150|GO:0005901|GO:0008152|GO:0031652|GO:0016021|GO:0015908|GO:0015909|GO:…	NM_053580	Rn.1047	94172	solute carrier family 27 (fatty acid transporter), member 1
A_64_P076911	70.5774	75.3122	60.6606	241.56	99.4645	293.184	91.6242	87.3214	75.8006	85.5042	57.8087	76.4444	6.02425	6.26388	6.04529	7.41793	6.6117	6.92785	6.47251	6.4525	6.90191	6.92109	5.88216	6.86216	XM_215948	chr2:000322057-000322116		Rattus norvegicus similar to ubiquitin-conjugating enzyme E2 variant 1 isoform b; DNA-binding protein (LOC296390), mRNA [XM_215948]
A_64_P155895	3515.21	3025.22	4041.14	3019.84	3502.6	6655.61	2850.31	2757.45	1217.67	1532.62	3671.12	1233.83	11.4603	11.4603	11.6527	11.1744	11.6213	11.5797	11.3968	11.4146	11.2578	11.2854	11.7029	11.119	NM_001009658	chr4:104329601-104329542	Thnsl2	Rattus norvegicus threonine synthase-like 2 (S. cerevisiae) (Thnsl2), mRNA [NM_001009658]	GO:0008150|GO:0003674|GO:0046360|GO:0016311|GO:0009071|GO:0030170|GO:0005575|GO:0070905|GO:0004795|GO:0016829|GO:0009088	NM_001009658	Rn.16112	297332	threonine synthase-like 2 (S. cerevisiae)
A_43_P16338	73.5134	90.9597	70.3498	137.926	63.0821	391.186	91.2445	68.2028	56.0949	67.1938	62.6459	58.4939	6.08099	6.52791	6.24228	6.62387	5.94068	7.29967	6.46844	6.10285	6.40609	6.56069	5.99713	6.4572	XM_002725570	chr1:93675468-93675409		Uncharacterized protein [Source:UniProtKB/TrEMBL;Acc:F1M700] [ENSRNOT00000034555]		XM_002725570	Rn.149551
A_42_P716283	1316.75	930.507	1173.2	733.639	1124.69	2669.82	1252.55	883.003	285.676	328.036	1339.78	297.456	10.1322	9.81299	9.98099	9.02498	10.0113	10.0543	10.2283	9.7991	9.03619	9.00765	10.3502	8.97364	NM_001107983	chr5:146487561-146487502	Zmym1	Rattus norvegicus zinc finger, MYM-type 1 (Zmym1), mRNA [NM_001107983]	GO:0046983|GO:0008270|GO:0003676	NM_001107983	Rn.19963	313604	zinc finger, MYM-type 1
A_64_P126065	96.3972	119.483	91.7545	121.658	144.531	357.008	119.976	70.7344	114.035	48.8135	67.3351	67.5193	6.47251	6.92862	6.61334	6.44757	7.13358	7.18191	6.88498	6.15659	7.56281	6.06915	6.11098	6.67324	NM_001005900	chr1:85369409-85369350	Hcst	Rattus norvegicus hematopoietic cell signal transducer (Hcst), mRNA [NM_001005900]	GO:0016020|GO:0016021	NM_001005900	Rn.145403	474146	hematopoietic cell signal transducer
A_44_P838532	1361.7	1164.1	988.106	859.669	1223.4	2365.15	1123.81	1213.21	427.528	409.015	1091.64	366.546	10.1811	10.1473	9.73808	9.27228	10.1349	9.87954	10.0684	10.2718	9.67294	9.34254	10.0771	9.30767	NM_001107144	chr12:39519644-39519703	Rnft2	Rattus norvegicus ring finger protein, transmembrane 2 (Rnft2), mRNA [NM_001107144]	GO:0008270|GO:0046872	NM_001107144	Rn.28670	304521	ring finger protein, transmembrane 2
A_42_P785861	5445.33	3487.45	3549.62	2983.83	3709.91	4539.79	4358.06	3608.65	1794.3	1671.47	4791.77	1458.49	12.0471	11.6674	11.4725	11.1517	11.7054	10.9192	11.9934	11.786	11.8369	11.4113	12.0567	11.3878	NM_001009422	chr5:70481527-70481586	Nipsnap3b	Rattus norvegicus nipsnap homolog 3B (C. elegans) (Nipsnap3b), mRNA [NM_001009422]	GO:0005739	NM_001009422	Rn.8287	313211	nipsnap homolog 3B (C. elegans)
A_42_P641962	4237.13	3454.38	5255.4	4455.58	2930.05	5201.44	2912.87	2325.48	1154.06	2309.59	3491.03	2263.59	11.7192	11.6473	12.0264	11.7544	11.3822	11.153	11.43	11.1697	11.1727	11.9006	11.6442	12.0497	NM_012999	chr1:120476852-120476911	Pcsk6	Rattus norvegicus proprotein convertase subtilisin/kexin type 6 (Pcsk6), mRNA [NM_012999]	GO:0007368|GO:0043499|GO:0005794|GO:0048406|GO:0004252|GO:0009986|GO:0007354|GO:0032902|GO:0005625|GO:0005615|GO:0031012|GO:0009100|GO:0016486|GO:0004175|GO:0016485|GO:0006508|GO:0008233|GO:0032940|GO:0008201	NM_012999	Rn.950	25507	proprotein convertase subtilisin/kexin type 6
A_64_P085201	209.235	122.335	113.839	155.94	168.106	149.653	166.585	122.461	87.7471	54.9083	168.315	59.7125	7.58733	6.96449	6.89198	6.79792	7.34557	6.12103	7.36325	6.95325	7.13386	6.25651	7.45861	6.49024		chr8:048204474-048204533
A_64_P015687	5824.53	6536.63	4425.29	7733.29	5963.13	14932.8	5075.04	5333.06	3111.07	3973.69	3888.41	3249.75	12.1363	12.5599	11.7891	12.5993	12.3924	12.953	12.204	12.3553	12.6272	12.6763	11.773	12.5718	NM_053573	chr3:7194212-7194271	Olfm1	Rattus norvegicus olfactomedin 1 (Olfm1), mRNA [NM_053573]	GO:0005783|GO:0005788|GO:0007275|GO:0051259|GO:0005615	NM_053573	Rn.11005	93667	olfactomedin 1
A_42_P637189	8416.76	5377.8	8989.91	10327.9	6634.83	11730.9	6310.62	5075.92	2886	4193.02	6492.1	3382.58	12.635	12.2681	12.7878	13.0327	12.5402	12.5581	12.5106	12.288	12.5207	12.7606	12.4733	12.6357	NM_031612	chrX:134387443-134387384	Apln	Rattus norvegicus apelin (Apln), mRNA [NM_031612]	GO:0007631|GO:0048471|GO:0008284|GO:0001664|GO:0005576|GO:0045776|GO:0005615|GO:0031704|GO:0043576|GO:0005179|GO:0045906|GO:0002026|GO:0042756|GO:0045909|GO:0051461|GO:0031652|GO:0051466|GO:0050878|GO:0042327	NM_031612	Rn.22847	58812	apelin
A_42_P602472	4122.65	3605.24	4063.92	3270.41	3597.59	7576.04	3362.67	3061.7	1282.15	1510.19	3743.53	1348.56	11.683	11.7238	11.6617	11.2969	11.6582	11.8028	11.6394	11.5576	11.3251	11.2662	11.7245	11.262	NM_001008290	chr12:35401786-35401845	RGD1310861	Rattus norvegicus similar to RIKEN cDNA 1500011H22 (RGD1310861), mRNA [NM_001008290]		NM_001008290	Rn.7302	288667	similar to RIKEN cDNA 1500011H22
A_64_P003749	118.031	201.252	197.894	122.111	107.228	7503.9	87.2596	140.032	45.8524	66.9921	94.7927	45.15	6.77251	7.67971	7.6171	6.45191	6.7203	11.7847	6.40166	7.15036	6.07084	6.55482	6.60765	6.06504	NM_031799	chr4:55313562-55313503	Pax4	Rattus norvegicus paired box 4 (Pax4), mRNA [NM_031799]	GO:0003700|GO:0060041|GO:0042493|GO:0045597|GO:0005730|GO:0005634|GO:0007275|GO:0000122|GO:0045768|GO:0051591|GO:0003677|GO:0043565|GO:0003690|GO:0007623|GO:0045595|GO:0045892	NM_031799	Rn.14531	83630	paired box 4
A_64_P138889	5647.09	4769.35	5168.83	3701.69	4614.35	4250.61	4658.78	4612.02	1936.74	2245.62	5629.61	1782.42	12.0997	12.1326	11.9955	11.484	12.0182	10.798	12.0858	12.1426	11.9415	11.8616	12.2818	11.6874	NM_001013050	chr14:86535817-86535758	Pold2	Rattus norvegicus polymerase (DNA directed), delta 2, regulatory subunit (Pold2), mRNA [NM_001013050]	GO:0043625|GO:0006261|GO:0003887|GO:0016779|GO:0006297|GO:0005654|GO:0005634|GO:0003677|GO:0016740	NM_001013050	Rn.22989	289758	polymerase (DNA directed), delta 2, regulatory subunit
A_44_P409820	69.322	51.1985	56.8678	51.7265	67.4031	148.947	70.5268	59.3722	29.1009	25.9672	66.4903	21.7597	5.99495	5.71272	5.96457	5.22061	6.03953	6.11724	6.08633	5.89674	5.33232	5.11664	6.08784	4.93701	NM_012908	chr13:77473055-77472996	Faslg	Rattus norvegicus Fas ligand (TNF superfamily, member 6) (Faslg), mRNA [NM_012908]	GO:0008625|GO:0008624|GO:0048471|GO:0008284|GO:0060554|GO:0005886|GO:0060555|GO:0006925|GO:0005615|GO:0006955|GO:0043525|GO:0032496|GO:0043123|GO:0005164|GO:0008633|GO:0070265|GO:0043065|GO:0045742|GO:0006919|GO:0006915|GO:0005576|GO:0033554|GO:0005123|GO:0070848|GO:0005125|GO:0007165|GO:0048388|GO:0030644|GO:0005901|GO:0016525|GO:0046666|GO:0016023|GO:0045121|GO:0016021|GO:0009897	NM_012908	Rn.9725	25385	Fas ligand (TNF superfamily, member 6)
A_64_P084851	129.442	115.466	128.45	228.436	142.471	558.954	110.362	109.437	103.609	131.134	101.634	110.42	6.90088	6.88049	7.04909	7.33449	7.11159	7.75303	6.7615	6.7824	7.39996	7.58217	6.70723	7.44636	AF459022	chr9:12718145-12718086	Rcan2	Calcipressin-2 [Source:UniProtKB/Swiss-Prot;Acc:Q8CH27] [ENSRNOT00000029593]	GO:0019722|GO:0000166		Rn.24428	140666	regulator of calcineurin 2
A_44_P654068	607.226	541.179	606.466	617.356	616.554	946.175	581.854	397.653	197.063	245.641	562.161	244.348	9.08196	9.06004	9.09052	8.76405	9.16022	8.48395	9.15866	8.66116	8.44696	8.55656	9.16022	8.67334	NM_001114402	chr5:104049474-104049533	Cntln	Rattus norvegicus centlein, centrosomal protein (Cntln), mRNA [NM_001114402]	GO:0005737|GO:0005814|GO:0005856	NM_001114402	Rn.58227	679640	centlein, centrosomal protein
A_64_P094855	2461.73	1742.72	1797.75	2824.98	2049.66	2003.96	2320.38	1197.9	2045.39	2029.89	2161.6	1708.51	10.9855	10.6996	10.5709	11.0721	10.8636	9.60726	11.1123	10.2492	12.025	11.7034	11.0095	11.6291	NM_001109591	chr7:10416483-10416542	Jsrp1	Rattus norvegicus junctional sarcoplasmic reticulum protein 1 (Jsrp1), mRNA [NM_001109591]	GO:0016529	NM_001109591	Rn.72542	690423	junctional sarcoplasmic reticulum protein 1
A_42_P516658	214.156	375.84	427.104	528.615	224.255	496.5	178.677	264.905	243.974	226.106	213.357	235.47	7.61978	8.5595	8.61887	8.52612	7.75639	7.59449	7.46204	8.07307	8.79046	8.4232	7.7936	8.62646	NM_001024888	chr2:182615608-182615667	Gatad2b	Rattus norvegicus GATA zinc finger domain containing 2B (Gatad2b), mRNA [NM_001024888]	GO:0043565|GO:0003700|GO:0005730|GO:0008270|GO:0005634	NM_001024888	Rn.133230	310614	GATA zinc finger domain containing 2B
A_44_P280755	56.2279	63.9962	45.4572	74.6918	57.0978	135.314	61.4577	61.7258	56.0012	57.9208	59.024	57.7377	5.69114	6.03571	5.69114	5.76163	5.79592	6.00327	5.87256	5.95214	6.40237	6.33732	5.9132	6.43763	NM_148890	chr12:42437359-42436578	Msi1	Rattus norvegicus Musashi homolog 1(Drosophila) (Msi1), mRNA [NM_148890]	GO:0008266|GO:0005737|GO:0003727|GO:0000166|GO:0003723|GO:0030855|GO:0005634|GO:0009725|GO:0005844	NM_148890	Rn.162146	259272	Musashi homolog 1(Drosophila)
A_42_P629062	735.678	618.359	731.716	1115.33	684.305	2610.03	692.589	494.891	288.177	448.339	676.78	394.658	9.33722	9.24723	9.34732	9.65198	9.30629	10.0225	9.39668	8.96545	9.04785	9.4743	9.42987	9.4135	AF072835		Crlf3	Rattus norvegicus unknown mRNA sequence. [AF072835]	GO:0030308|GO:0005737|GO:0045944|GO:0045893|GO:0071158|GO:0045749|GO:0046427		Rn.203589	54395	cytokine receptor-like factor 3
A_64_P131141	57.2444	69.5821	73.4318	63.6066	67.0632	103.022	62.6456	40.8626	30.7851	35.4903	52.2096	26.566	5.72027	6.15364	6.30242	5.52515	6.03274	5.66864	5.89874	5.36628	5.42312	5.58885	5.73257	5.24582	XM_227786	chr2:252590777-252590836	LOC295528	Uncharacterized protein [Source:UniProtKB/TrEMBL;Acc:F1M0W7] [ENSRNOT00000012638]		XM_227786	Rn.214096	295528	similar to T06D8.1a
A_44_P288443	864.958	523.278	520.897	538.826	709.627	1406.14	684.248	659.849	256.875	237.62	900.815	221.942	9.5677	9.01599	8.89191	8.55422	9.35749	9.04785	9.38077	9.38012	8.86117	8.4986	9.81959	8.53407	NM_001108878	chr16:74425343-74425284	Thsd1	Rattus norvegicus thrombospondin, type I, domain containing 1 (Thsd1), mRNA [NM_001108878]	GO:0043231	NM_001108878	Rn.100687	364630	thrombospondin, type I, domain containing 1
A_42_P748004	2059.06	1667.87	2070.66	2123.2	1605.9	5459.68	1787.09	1518.85	601.79	899.097	1835.46	748.94	10.7497	10.6377	10.765	10.6197	10.5187	11.2426	10.7492	10.5827	10.1843	10.5021	10.796	10.3851	NM_001135873	chrX:7819398-7819457	Upf3b	Rattus norvegicus UPF3 regulator of nonsense transcripts homolog B (yeast) (Upf3b), mRNA [NM_001135873]	GO:0005737|GO:0000184|GO:0000166|GO:0045727|GO:0003729|GO:0035145	NM_001135873	Rn.29454	313449	UPF3 regulator of nonsense transcripts homolog B (yeast)
A_64_P067310	1669.09	1333.23	1083.18	2248.72	1562.73	1914.62	1855.45	1613.55	1656.37	1900.26	1535.53	1954.31	10.4597	10.3424	9.86618	10.7162	10.4798	9.53519	10.8047	10.6633	11.7117	11.609	10.5366	11.8279	NM_001139507	chrX:159876795-159876736	Hcfc1	Rattus norvegicus host cell factor C1 (Hcfc1), mRNA [NM_001139507]	GO:0006355|GO:0003713|GO:0050821|GO:0005730|GO:0005634|GO:0070461|GO:0042802|GO:0005739|GO:0010628|GO:0005737|GO:0019046|GO:0070688|GO:0071339|GO:0003682|GO:0048188|GO:0043254|GO:0005671	NM_001139507	Rn.94043	363519	host cell factor C1
A_44_P210809	150.308	161.745	172.472	470.712	148.317	877.504	147.284	109.396	141.825	181.529	91.1222	153.674	7.12043	7.35499	7.436	8.35982	7.16868	8.37634	7.18321	6.78168	7.90571	8.07645	6.55126	7.9428	NM_001107334	chr17:5599469-5599528	Hiatl1	Rattus norvegicus hippocampus abundant transcript-like 1 (Hiatl1), mRNA [NM_001107334]	GO:0005215|GO:0005886|GO:0016021|GO:0055085	NM_001107334	Rn.204848	306687	hippocampus abundant transcript-like 1
A_44_P1042711	139.352	101.782	103.64	92.721	190.607	180.49	160.854	135.394	124.389	68.029	169.606	71.3113	7.00064	6.68757	6.76899	6.06288	7.5177	6.34423	7.31737	7.09028	7.69786	6.58034	7.47158	6.75854	NM_001108426	chr18:27108170-27108229	Kif20a	Rattus norvegicus kinesin family member 20A (Kif20a), mRNA [NM_001108426]	GO:0000166|GO:0005874|GO:0005654|GO:0003777|GO:0005524|GO:0007018	NM_001108426	Rn.101107	361308	kinesin family member 20A
A_42_P661992	688.665	279.161	237.236	338.54	149.804	455.898	356.381	243.303	133.026	146.194	154.11	260.412	9.24109	8.14523	7.85896	7.91168	7.18299	7.47742	8.45029	7.95112	7.79954	7.75033	7.33642	8.76535	BF555121	chr1:213539827-213539768		Q74P77_BACC1 (Q74P77) CAAX amino terminal protease family protein, partial (6%) [TC596141]			Rn.107400
A_42_P565621	126.652	168.884	138.364	227.828	186.596	676.356	224.569	51.3854	88.6959	31.9631	61.0209	88.2217	6.87004	7.42912	7.14796	7.3311	7.48842	8.0183	7.7931	5.69862	7.15173	5.42349	5.95883	7.08915	NM_001105971	chr13:88482898-88482957	Slamf9	Rattus norvegicus SLAM family member 9 (Slamf9), mRNA [NM_001105971]		NM_001105971	Rn.205911	289235	SLAM family member 9
A_44_P264600	197.344	166.633	158.316	118.161	232.08	385.942	175.138	171.336	64.134	59.5664	211.61	47.0344	7.50368	7.40532	7.32109	6.40644	7.80948	7.28634	7.43388	7.44438	6.62064	6.37379	7.7793	6.12268	NM_001013132	chr15:44713311-44718565	Fbxo16	Rattus norvegicus F-box protein 16 (Fbxo16), mRNA [NM_001013132]		NM_001013132	Rn.11729	305970	F-box protein 16
A_42_P468216	3828.78	3410.46	4382.22	3801.64	4982.99	7028.02	3140.31	2661.03	1032.73	1287.83	3323.71	1213.25	11.5844	11.6304	11.771	11.5219	12.1245	11.6821	11.5474	11.3613	11.0019	11.0224	11.5737	11.0935	NM_001030026	chr16:19185132-19185191	Ifi30	Rattus norvegicus interferon gamma inducible protein 30 (Ifi30), mRNA [NM_001030026]	GO:0016667|GO:0019886|GO:0030054|GO:0005886|GO:0050821|GO:0048147|GO:0042590|GO:0005576|GO:0005764|GO:0043231	NM_001030026	Rn.3370	290644	interferon gamma inducible protein 30
A_44_P342166	176.445	178.268	158.222	346.618	195.498	1683.2	187.925	149.191	116.143	134.452	142.421	122.013	7.34998	7.5116	7.32007	7.94392	7.55913	9.33225	7.53529	7.24189	7.59731	7.62302	7.22548	7.59975	NM_013187	chr3:151553144-151553203	Plcg1	Rattus norvegicus phospholipase C, gamma 1 (Plcg1), mRNA [NM_013187]	GO:0051219|GO:0005515|GO:0050852|GO:0043005|GO:0042542|GO:0009306|GO:0005886|GO:0005158|GO:0005829|GO:0035556|GO:0005737|GO:0032236|GO:0032959|GO:0006816|GO:0004871|GO:0005509|GO:0010243|GO:0043278|GO:0001726|GO:0001701|GO:0045766|GO:0030027|GO:0016042|GO:0043536|GO:0007165|GO:0009629|GO:0016787|GO:0071364|GO:0004435|GO:0035254|GO:0010634|GO:0009395	NM_013187	Rn.11243	25738	phospholipase C, gamma 1
A_42_P748154	5179.73	4281.44	4532.56	3607.85	4039.43	3914.36	4356.41	4086.33	1685.55	1964.29	4575.6	1748.16	11.9765	11.9674	11.8161	11.4466	11.826	10.661	11.9926	11.9772	11.7376	11.6637	11.9867	11.6563	XM_001059949		LOC682812	PREDICTED: Rattus norvegicus similar to WD repeat domain 40A, transcript variant 3 (LOC682812), mRNA [XM_001059949]		XM_001059949	Rn.216736	682812	similar to WD repeat domain 40A
A_64_P155645	11928.4	6576.52	13208.2	20063.2	10419.9	39392.7	11050.2	11546.2	7703.76	9841.75	8621.82	8974.34	13.1003	12.5648	13.3227	14.0419	13.1669	14.5611	13.2937	13.4303	13.9124	13.988	12.8477	14.0755	NM_022706	chr19:41882011-41882070	Gabarapl2	Rattus norvegicus GABA(A) receptor-associated protein like 2 (Gabarapl2), mRNA [NM_022706]	GO:0005622|GO:0008150|GO:0003674|GO:0005794|GO:0000139|GO:0000421|GO:0005624|GO:0005575|GO:0015031	NM_022706	Rn.64537	64670	GABA(A) receptor-associated protein like 2
A_42_P622436	86326.6	69026.8	72460.3	90958.9	79752.2	89287	78950.5	73877.4	47804.3	53615.1	77616.7	47272.3	16.055	15.9942	15.9343	16.1716	16.0842	15.9738	16.1651	16.1427	16.2445	16.1766	16.0429	16.2051	NM_022298	chr7:137729514-137729455	Tuba1a	Rattus norvegicus tubulin, alpha 1A (Tuba1a), mRNA [NM_022298]	GO:0005881|GO:0051258|GO:0046982|GO:0005874|GO:0019904|GO:0003924|GO:0005525|GO:0005829|GO:0005737|GO:0000166|GO:0005198|GO:0005856|GO:0007017|GO:0007018	NM_022298	Rn.224466	64158	tubulin, alpha 1A
A_44_P304190	161.675	124.496	184.718	286.023	210.507	723.842	189.403	167.594	103.894	116.47	145.576	107.346	7.22487	6.9908	7.52907	7.66096	7.66383	8.11125	7.54794	7.41045	7.40487	7.40173	7.25729	7.40153	NM_001014044	chr2:225075932-225075991	Tifa	Rattus norvegicus TRAF-interacting protein with forkhead-associated domain (Tifa), mRNA [NM_001014044]	GO:0007249	NM_001014044	Rn.136924	310877	TRAF-interacting protein with forkhead-associated domain
A_64_P041521	187.157	99.6949	135.726	226.614	151.778	501.607	155.232	143.429	99.2352	121.588	159.863	92.4975	7.43194	6.6591	7.12235	7.32313	7.20133	7.6101	7.26783	7.18191	7.33771	7.46554	7.38798	7.16339	NM_012945	chr18:29143686-29143627	Hbegf	Rattus norvegicus heparin-binding EGF-like growth factor (Hbegf), mRNA [NM_012945]	GO:0051545|GO:0051897|GO:0005154|GO:0043499|GO:0035313|GO:0030335|GO:0051549|GO:0005886|GO:0009986|GO:0030307|GO:0090303|GO:0008016|GO:0005576|GO:0048661|GO:0005615|GO:0007399|GO:0007173|GO:0016477|GO:0005887|GO:0008083|GO:0008201	NM_012945	Rn.10148	25433	heparin-binding EGF-like growth factor
A_44_P102661	2319.47	1583.01	2153.54	1829.89	1903.74	5340.81	1856.56	1720.32	640.02	693.836	2233.35	619.736	10.903	10.5684	10.8164	10.3936	10.7685	11.1989	10.8053	10.7507	10.2781	10.1232	11.0505	10.0976	NM_138862	chr6:122831847-122831906	Spata7	Rattus norvegicus spermatogenesis associated 7 (Spata7), mRNA [NM_138862]	GO:0007283	NM_138862	Rn.55448	192225	spermatogenesis associated 7
A_64_P098703	975.774	913.343	1032.2	1222.75	1038.74	2753.05	866.362	855.523	501.721	592.161	904.149	571.341	9.73344	9.78635	9.80149	9.7922	9.8935	10.1094	9.7124	9.75679	9.89969	9.90078	9.82439	9.97391	NM_198728	chr19:25601120-25601179	LOC288913	Rattus norvegicus similar to LEYDIG CELL TUMOR 10 KD PROTEIN (LOC288913), mRNA [NM_198728]		NM_198728	Rn.11148	288913	similar to LEYDIG CELL TUMOR 10 KD PROTEIN
A_44_P624151	1033.81	732.966	1006.12	725.505	1004.39	1472.28	777.037	706.323	228.891	347.382	1095.55	251.661	9.81101	9.4716	9.77044	9.01124	9.8482	9.1149	9.56246	9.47367	8.6956	9.09696	10.0804	8.71237	NM_001107932	chr5:65120012-65120071	Invs	Rattus norvegicus inversin (Invs), mRNA [NM_001107932]	GO:0031016|GO:0001822|GO:0060971|GO:0048513|GO:0009791|GO:0090090	NM_001107932	Rn.166430	313228	inversin
A_42_P674843	1005.46	1407.34	1932.75	1865.43	780.393	4387.82	856.66	700.591	266.027	1267.56	1204.24	929.412	9.77199	10.408	10.6724	10.4301	9.48665	10.858	9.69545	9.46227	8.92702	10.997	10.2015	10.6929	NM_001008880	chr8:48106487-48106546	Scn4b	Rattus norvegicus sodium channel, voltage-gated, type IV, beta (Scn4b), mRNA [NM_001008880]	GO:0005244|GO:0005886|GO:0005248|GO:0001518|GO:0016021|GO:0006814|GO:0006811	NM_001008880	Rn.22230	315611	sodium channel, voltage-gated, type IV, beta
A_44_P1039634	131.257	112.876	73.7697	116.41	113.362	182.501	99.2752	98.8381	82.7577	77.7606	125.304	65.7285	6.91627	6.84316	6.30966	6.38865	6.79858	6.35862	6.59588	6.62549	7.04162	6.78434	7.02161	6.63338	NM_001108924	chr1:201008266-201008325	Odf3	Rattus norvegicus outer dense fiber of sperm tails 3 (Odf3), mRNA [NM_001108924]	GO:0001520	NM_001108924	Rn.138459	365387	outer dense fiber of sperm tails 3
A_42_P517253	473.893	428.676	470.087	783.473	465.56	1917.48	441.804	400.075	270.906	323.356	373.777	292.644	8.7347	8.74119	8.7502	9.12925	8.77852	9.53907	8.76085	8.66897	8.95097	8.98438	8.59573	8.94965	NM_001012275	chr8:113647674-113647615	Arih2	Rattus norvegicus ariadne homolog 2 (Drosophila) (Arih2), mRNA [NM_001012275]	GO:0000209|GO:0006511|GO:0004842|GO:0005634|GO:0003676|GO:0046872|GO:0048588|GO:0005737|GO:0070534|GO:0071425|GO:0042787|GO:0008270|GO:0070936	NM_001012275	Rn.9570	316005	ariadne homolog 2 (Drosophila)
[truncated: 19,674 more rows]

## Sheet: Box Plot
Box Plot The boxplot is a traditional method for visualizing the distribution of a dataset. They are most useful for comparing the distributions of several datasets. Here, a boxplot view is used to look at, and compare, the distributions of expression values for the samples or conditions in an experiment after normalization. Press Ctrl and rolling button of your mouse to zoom in.

[truncated: 2 more sheets: Scatter Plot, Hierarchical Clustering Map]
