# Supplementary material for: Gene Expression in the Hippocampus in a Rat Model of Premenstrual Dysphoric Disorder After Treatment With Baixiangdan Capsules
Source: Front Psychol. 2018 Nov 13;9:2065. doi: 10.3389/fpsyg.2018.02065 (PMC6242977; doi:10.3389/fpsyg.2018.02065)
Supplement: Supplementary file 3 [file Data_Sheet_3.ZIP › Data Analysis Folder/GO Analysis Report/BXD vs blank (down)/BP_result(Rat).xls]

## Sheet: BP
#Column "GO.ID" stands for the ID of gene ontology term
#Column "Term" stands for the name of gene ontology term
#Column "Ontology" stands for the ontology of GOID belongs to
#Column "Count" stands for the number of DE genes associated with the listed GOID
#Column "Pop.Hits" stands for the number of background population genes associated with the listed GOID
#Column "List.Total" stands for the total number of DE genes
#Column "Pop.Total" stands for the total number of background population genes
#Column "Fold.Enrichment" stands for the Fold Enrichment value of the GOID, it equals (Count/Pop.Hits)/(List.Total/Pop.Total)
#Column "Pvalue" stands for the significance testing value of the GOID
#Column "FDR" stands for the false discovery rate of the GOID, using Benjamini & Hochberg (1995) method
#Column "Enrichment.Score" stands for the Enrichment Score value of the GOID, it equals (-log10(Pvalue))
#Column "GENES" stands for the DE genes associated with the GOID
GO.ID	Term	Ontology	Count	Pop.Hits	List.Total	Pop.Total	Fold.Enrichment	Pvalue	FDR	Enrichment.Score	GENES
GO:0016192	vesicle-mediated transport	Biological process	41	723	295	13692	2.63203	1.21577e-08	5.32994e-05	7.91515	YWHAZ//NSF//RGD1304592//TMED2//EXOC4//GCGR//SNAP25//SCAMP1//GOSR1//KLHL12//SEC24C//ASGR2//LRP4//PIK3CB//CAP1//PICALM//ATP5B//CDC42SE2//NAPA//PPP3CB//RAPGEF4//KRT18//SPTBN1//ANK3//KIT//ITGB1//CD14//PPP3CA//PRKCI//TMED9//HNRNPK//CANX//CALR//RGD1560691//MLC1//PLCB1//VAMP1//ARF1//ARF4//GSN//ARCN1
GO:0033036	macromolecule localization	Biological process	60	1394	295	13692	1.99771	1.1545e-07	0.000224166	6.93761	UGT8//KEAP1//PPP3CA//KPNB1//PTTG1IP//LRP4//NRCAM//YWHAZ//CALR//HSPA9//AHCYL1//EXOC4//MGEA5//SRPR//KDELR3//MAPK9//MAL//VAMP1//TMED2//NAPA//VPS16//ARCN1//SEC24C//SPTBN1//SCAMP1//NSF//ARF1//GABARAPL2//SENP2//ARF4//GOSR1//MLC1//TMED9//PDCD6IP//ZFP828//ITGB1//PICALM//HSP90AB1//SIDT1//MESDC2//PTPRK//CLASP2//PRKCI//TCF7L2//ZDHHC17//KRT18//ANK3//PLEKHA1//PSAP//CD14//FMR1//HNRNPA1//HNRNPA3//ARL2BP//TNKS2/…
GO:0008104	protein localization	Biological process	54	1204	295	13692	2.08167	1.53398e-07	0.000224166	6.81418	UGT8//KEAP1//PPP3CA//KPNB1//PTTG1IP//YWHAZ//CALR//HSPA9//AHCYL1//EXOC4//MGEA5//SRPR//KDELR3//MAPK9//MAL//VAMP1//TMED2//NAPA//VPS16//ARCN1//SEC24C//SPTBN1//SCAMP1//NSF//ARF1//GABARAPL2//SENP2//ARF4//GOSR1//MLC1//TMED9//PDCD6IP//ZFP828//ITGB1//PICALM//HSP90AB1//MESDC2//PTPRK//CLASP2//PRKCI//TCF7L2//ZDHHC17//KRT18//ANK3//LRP4//PLEKHA1//CD14//ARL2BP//TNKS2//DNAJA3//RBPJ//GPR158//RGD1304592//NRCAM
GO:0034613	cellular protein localization	Biological process	38	717	295	13692	2.45985	2.52219e-07	0.000237245	6.59822	UGT8//KEAP1//PPP3CA//KPNB1//PTTG1IP//YWHAZ//CALR//HSPA9//AHCYL1//EXOC4//MGEA5//SRPR//KDELR3//MAPK9//MAL//VAMP1//TMED2//NAPA//VPS16//ARCN1//SEC24C//SPTBN1//ZFP828//ITGB1//HSP90AB1//MESDC2//PTPRK//CLASP2//TCF7L2//KRT18//ANK3//LRP4//ARL2BP//TNKS2//DNAJA3//GPR158//RGD1304592//PRKCI
GO:0070727	cellular macromolecule localization	Biological process	38	719	295	13692	2.45301	2.70581e-07	0.000237245	6.5677	UGT8//KEAP1//PPP3CA//KPNB1//PTTG1IP//YWHAZ//CALR//HSPA9//AHCYL1//EXOC4//MGEA5//SRPR//KDELR3//MAPK9//MAL//VAMP1//TMED2//NAPA//VPS16//ARCN1//SEC24C//SPTBN1//ZFP828//ITGB1//HSP90AB1//MESDC2//PTPRK//CLASP2//PRKCI//TCF7L2//KRT18//ANK3//LRP4//ARL2BP//TNKS2//DNAJA3//GPR158//RGD1304592
GO:0051641	cellular localization	Biological process	62	1510	295	13692	1.90572	3.62172e-07	0.000264627	6.44108	UGT8//YWHAZ//KEAP1//PPP3CA//KPNB1//PTTG1IP//TMED2//EXOC4//CALR//HSPA9//AHCYL1//MGEA5//SRPR//KDELR3//MAPK9//MAL//VAMP1//NAPA//VPS16//ARCN1//SEC24C//GCGR//SNAP25//SCAMP1//GOSR1//KLHL12//ANP32A//SPTBN1//NSF//PPP3CB//PICALM//RAPGEF4//HIF1A//ZFP828//GLUL//TCF7L2//MLC1//ITGB1//HSP90AB1//RTN4//MESDC2//PTPRK//CLASP2//PRKCI//KRT18//ANK3//LRP4//KIT//SLC1A3//SLC25A13//CNP//TMED9//CD14//HNRNPA1//ARL2BP//PRIM…
GO:0046907	intracellular transport	Biological process	39	774	295	13692	2.33867	6.25779e-07	0.000385343	6.20358	KEAP1//PPP3CA//KPNB1//PTTG1IP//YWHAZ//CALR//HSPA9//AHCYL1//EXOC4//MGEA5//SRPR//MAPK9//MAL//VAMP1//TMED2//NAPA//VPS16//ARCN1//SEC24C//GOSR1//KLHL12//ANP32A//SPTBN1//UGT8//SNAP25//PICALM//HIF1A//MLC1//ITGB1//HSP90AB1//TCF7L2//KRT18//ANK3//SLC1A3//SLC25A13//CNP//PRKCI//TMED9//HNRNPA1
GO:0006457	protein folding	Biological process	15	148	295	13692	4.70408	7.03181e-07	0.000385343	6.15293	HSPA8//CCT4//HSPH1//DNAJC7//CANX//CALR//HSPA9//CCT5//FKBP9//CCT2//DNAJA4//HSP90AB1//MESDC2//DNAJA3//DNAJB2
GO:0051234	establishment of localization	Biological process	92	2726	295	13692	1.56642	2.3169e-06	0.00112859	5.63509	YWHAZ//KEAP1//VAMP1//NSF//ARF1//ARF4//PICALM//GSN//ARCN1//MLC1//PPP3CA//KPNB1//PTTG1IP//RGD1304592//TMED2//EXOC4//CALR//HSPA9//AHCYL1//MGEA5//SRPR//MAPK9//SLC44A1//LAPTM4A//ACBD5//SCN4B//ITPR1//SLC24A2//CACNA2D3//CLCN2//CLCC1//SLC1A3//SLC25A13//MAL//NAPA//VPS16//SEC24C//GCGR//SNAP25//SCAMP1//GOSR1//KLHL12//ASGR2//LRP4//PIK3CB//CAP1//ATP5B//CDC42SE2//ANP32A//SPTBN1//DDR1//HIF1A//PPP3CB//UGT8//CNKS…
GO:0051179	localization	Biological process	108	3407	295	13692	1.47128	4.04197e-06	0.00161265	5.39341	CAP1//HIF1A//SEMA3C//ITGB1//ROBO1//UGT8//KIT//YWHAZ//KEAP1//VAMP1//NSF//ARF1//ARF4//PICALM//GSN//ARCN1//MLC1//PPP3CA//KPNB1//PTTG1IP//LRP4//NRCAM//RGD1304592//TMED2//EXOC4//CALR//HSPA9//AHCYL1//MGEA5//SRPR//KDELR3//MAPK9//SLC44A1//LAPTM4A//ACBD5//SCN4B//ITPR1//SLC24A2//CACNA2D3//CLCN2//CLCC1//SLC1A3//SLC25A13//MAL//NAPA//VPS16//SEC24C//GCGR//SNAP25//SCAMP1//GOSR1//KLHL12//ASGR2//PIK3CB//ATP5B//CD…
GO:0045184	establishment of protein localization	Biological process	42	932	295	13692	2.0916	4.04634e-06	0.00161265	5.39294	KEAP1//PPP3CA//KPNB1//PTTG1IP//YWHAZ//CALR//HSPA9//AHCYL1//EXOC4//MGEA5//SRPR//MAPK9//MAL//VAMP1//TMED2//NAPA//VPS16//ARCN1//SEC24C//SPTBN1//SCAMP1//NSF//ARF1//GABARAPL2//SENP2//ARF4//GOSR1//KDELR3//MLC1//TMED9//PDCD6IP//ITGB1//HSP90AB1//TCF7L2//ZDHHC17//KRT18//ANK3//CD14//PICALM//RBPJ//PRKCI//PLEKHA1
GO:0006810	transport	Biological process	89	2679	295	13692	1.54192	7.15984e-06	0.00255107	5.1451	YWHAZ//KEAP1//VAMP1//NSF//ARF1//ARF4//PICALM//GSN//ARCN1//MLC1//PPP3CA//KPNB1//PTTG1IP//RGD1304592//TMED2//EXOC4//CALR//HSPA9//AHCYL1//MGEA5//SRPR//MAPK9//SCN4B//ITPR1//SLC24A2//CACNA2D3//CLCN2//CLCC1//SLC1A3//SLC25A13//MAL//NAPA//VPS16//SEC24C//GCGR//SNAP25//SCAMP1//GOSR1//KLHL12//ASGR2//LRP4//PIK3CB//CAP1//ATP5B//CDC42SE2//ANP32A//SPTBN1//DDR1//HIF1A//PPP3CB//UGT8//CNKSR3//GABARAPL2//SENP2//KDE…
GO:0051649	establishment of localization in cell	Biological process	52	1299	295	13692	1.85797	8.07269e-06	0.00255107	5.09298	YWHAZ//KEAP1//PPP3CA//KPNB1//PTTG1IP//TMED2//EXOC4//CALR//HSPA9//AHCYL1//MGEA5//SRPR//MAPK9//MAL//VAMP1//NAPA//VPS16//ARCN1//SEC24C//GCGR//SNAP25//SCAMP1//GOSR1//KLHL12//ANP32A//SPTBN1//NSF//PPP3CB//UGT8//PICALM//RAPGEF4//HIF1A//ZFP828//GLUL//TCF7L2//MLC1//ITGB1//HSP90AB1//RTN4//KRT18//ANK3//KIT//SLC1A3//SLC25A13//CNP//PRKCI//TMED9//CD14//HNRNPA1//RBPJ//PLCB1//PRIMA1
GO:0015031	protein transport	Biological process	40	893	295	13692	2.07899	8.14665e-06	0.00255107	5.08902	KEAP1//PPP3CA//KPNB1//PTTG1IP//YWHAZ//CALR//HSPA9//AHCYL1//EXOC4//MGEA5//SRPR//MAPK9//MAL//VAMP1//TMED2//NAPA//VPS16//ARCN1//SEC24C//SPTBN1//ITGB1//HSP90AB1//TCF7L2//ZDHHC17//KRT18//ANK3//CD14//PICALM//RBPJ//SCAMP1//NSF//ARF1//GABARAPL2//SENP2//ARF4//GOSR1//KDELR3//MLC1//TMED9//PDCD6IP
GO:0035637	multicellular organismal signaling	Biological process	29	558	295	13692	2.41217	1.07442e-05	0.00314016	4.96883	EXOC4//SNAP25//NSF//PLP1//CLDN11//NAPA//NRCAM//MRF//CD9//UGT8//TCF7L2//NDRG1//GLUL//PRIMA1//MAL//MPDZ//LPAR1//PLK2//EGR1//NPTN//KIT//CANX//PPP3CA//RAPGEF4//SLC1A3//GFAP//SLC24A2//MGLL//SCN4B
GO:0022008	neurogenesis	Biological process	43	1009	295	13692	1.97798	1.2428e-05	0.00340528	4.9056	HIF1A//SNAP25//CNP//ACTB//PICALM//ROBO1//NRP1//SEMA3C//ANK3//NRCAM//RTN4//CHN1//RBPJ//PLP1//GFAP//ITGB1//NPTN//PRKCI//RGD1560691//LPAR1//CD9//MRF//GSN//TCF7L2//NAPA//MAPK9//PRICKLE2//PTPRK//NDRG1//PLS3//S1PR5//CALR//ZEB1//SEMA7A//KIT//SLC1A3//EGR1//EXOC4//CLCF1//UGT8//FAIM//RAPGEF4//NPTX1
GO:0016044	cellular membrane organization	Biological process	19	293	295	13692	3.00975	2.00001e-05	0.00492974	4.69897	NSF//RGD1304592//NAPA//SPTA1//SPTBN1//ANK3//CD9//NDRG1//ITGB1//LRP4//NRCAM//CNP//PRKCI//TMED9//KLHL12//PICALM//DNAJA3//GPR158//TMED2
GO:0019226	transmission of nerve impulse	Biological process	28	547	295	13692	2.37583	2.02407e-05	0.00492974	4.69377	EXOC4//SNAP25//NSF//PLP1//CLDN11//NAPA//NRCAM//MRF//CD9//UGT8//TCF7L2//NDRG1//GLUL//PRIMA1//MAL//MPDZ//LPAR1//PLK2//EGR1//NPTN//KIT//CANX//PPP3CA//RAPGEF4//SLC1A3//GFAP//SLC24A2//MGLL
GO:0061024	membrane organization	Biological process	19	298	295	13692	2.95925	2.52933e-05	0.0058361	4.59699	NSF//RGD1304592//NAPA//SPTA1//SPTBN1//ANK3//CD9//NDRG1//ITGB1//LRP4//NRCAM//CNP//PRKCI//TMED9//KLHL12//PICALM//DNAJA3//GPR158//TMED2
GO:0007272	ensheathment of neurons	Biological process	10	92	295	13692	5.04495	2.80635e-05	0.00585858	4.55186	PLP1//CLDN11//MRF//CD9//UGT8//TCF7L2//NDRG1//MAL//MPDZ//LPAR1
GO:0008366	axon ensheathment	Biological process	10	92	295	13692	5.04495	2.80635e-05	0.00585858	4.55186	PLP1//MRF//CD9//UGT8//TCF7L2//NDRG1//MAL//MPDZ//LPAR1//CLDN11
GO:0007399	nervous system development	Biological process	55	1503	295	13692	1.69843	5.49087e-05	0.0109418	4.26036	TMED2//APAF1//HIF1A//SNAP25//CNP//ACTB//PICALM//ROBO1//NRP1//SEMA3C//ANK3//NRCAM//RTN4//FMR1//ZEB1//MAPK9//CD9//NT5E//ARF4//NAPA//TCF7L2//CHN1//PLP1//CLDN11//RBPJ//GFAP//ITGB1//NPTN//PRKCI//RGD1560691//LPAR1//MRF//GSN//LUZP1//SLC1A3//PLCB1//UGT8//PRICKLE2//PTPRK//NDRG1//PLS3//MAL//MPDZ//S1PR5//CALR//SEMA7A//KIT//EGR1//EXOC4//CLCF1//FAIM//RAPGEF4//LRP4//NPTX1//MOBP
GO:0006886	intracellular protein transport	Biological process	25	492	295	13692	2.35841	6.42897e-05	0.0122542	4.19186	KEAP1//PPP3CA//KPNB1//PTTG1IP//YWHAZ//CALR//HSPA9//AHCYL1//EXOC4//MGEA5//SRPR//MAPK9//SPTBN1//ITGB1//HSP90AB1//TCF7L2//KRT18//ANK3//TMED2//MAL//VAMP1//NAPA//VPS16//ARCN1//SEC24C
GO:0048709	oligodendrocyte differentiation	Biological process	8	67	295	13692	5.54192	9.14119e-05	0.0166931	4.039	CD9//MRF//GSN//TCF7L2//PLP1//EGR1//RTN4//EXOC4
GO:0048518	positive regulation of biological process	Biological process	95	3107	295	13692	1.41915	9.51936e-05	0.0166931	4.02139	RGD1306565//KIT//MADD//LPAR1//PPP3CB//NSF//MAPK9//NPTN//SENP2//SQSTM1//EIF4G3//HIF1A//CLCF1//MAL//APAF1//PRUNE2//EI24//CR1L//PPP2R5C//RBPJ//ZFP91//ITGB1//RPS4X//ADAM10//CALR//CNBP//MGEA5//GFAP//EGR1//PLP1//TMED2//MKX//SPRY2//TMED9//ANK3//GADD45A//CNKSR3//AHCYL1//HSD17B12//TCF7L2//PRKCI//RGD1560691//CAT//RAPGEF4//NT5E//PLCB1//NFIA//ELF1//PICALM//MRF//PIAS1//RRN3//ILF2//ATMIN//SNAP25//PTP4A1//DSTN/…
GO:0051960	regulation of nervous system development	Biological process	24	480	295	13692	2.32068	0.00011565	0.0194862	3.93685	HIF1A//GFAP//NRCAM//ITGB1//NPTN//PRKCI//RGD1560691//RTN4//LPAR1//RBPJ//NRP1//TCF7L2//MRF//S1PR5//CALR//ZEB1//SEMA7A//KIT//CLCF1//ROBO1//FAIM//CHN1//RAPGEF4//SNAP25
GO:0060284	regulation of cell development	Biological process	25	512	295	13692	2.26629	0.000120985	0.0194862	3.91727	HIF1A//GFAP//MAPK9//NRCAM//ITGB1//NPTN//PRKCI//RGD1560691//RTN4//LPAR1//RBPJ//NRP1//TCF7L2//MKX//PLCB1//S1PR5//CALR//ZEB1//SEMA7A//KIT//CLCF1//ROBO1//FAIM//CHN1//RAPGEF4
GO:0042552	myelination	Biological process	9	89	295	13692	4.69351	0.000124456	0.0194862	3.90498	PLP1//MRF//CD9//UGT8//TCF7L2//NDRG1//MAL//MPDZ//LPAR1
GO:0019228	regulation of action potential in neuron	Biological process	10	111	295	13692	4.1814	0.000140047	0.0211713	3.85373	PLP1//CLDN11//MRF//CD9//UGT8//TCF7L2//NDRG1//MAL//MPDZ//LPAR1
GO:0050767	regulation of neurogenesis	Biological process	22	428	295	13692	2.38574	0.000150918	0.0220541	3.82126	HIF1A//GFAP//NRCAM//ITGB1//NPTN//PRKCI//RGD1560691//RTN4//LPAR1//RBPJ//NRP1//S1PR5//CALR//ZEB1//SEMA7A//KIT//CLCF1//TCF7L2//ROBO1//FAIM//CHN1//RAPGEF4
GO:0051050	positive regulation of transport	Biological process	24	492	295	13692	2.26408	0.00016811	0.0237741	3.77441	MGEA5//CNKSR3//AHCYL1//PRKCI//SNAP25//GLUL//TCF7L2//STIM2//MAPK9//MLC1//HSP90AB1//RTN4//PPP3CB//HIF1A//ITGB1//CD14//HNRNPK//CALR//RGD1560691//ITPR1//SCN4B//ANK3//PLCB1//RGD1304592
GO:0010720	positive regulation of cell development	Biological process	12	162	295	13692	3.43804	0.000202603	0.0270726	3.69335	HIF1A//GFAP//MAPK9//TCF7L2//RTN4//SEMA7A//NPTN//KIT//CLCF1//FAIM//ROBO1//PRKCI
GO:0031646	positive regulation of neurological system process	Biological process	8	75	295	13692	4.95078	0.000203786	0.0270726	3.69083	MRF//SLC1A3//GLUL//EGR1//GFAP//NPTN//PLK2//SLC24A2
GO:0006633	fatty acid biosynthetic process	Biological process	10	117	295	13692	3.96697	0.000216413	0.0279046	3.66472	FADS1//ELOVL7//MGST2//MAPK9//PLP1//INSIG1//INSIG2//MGLL//HSD17B12//SC5DL
GO:0016053	organic acid biosynthetic process	Biological process	15	241	295	13692	2.88881	0.000234504	0.0283056	3.62985	SLC1A3//GLUL//MAT2B//GATM//MGLL//HSD17B12//SC5DL//FADS1//MGST2//ELOVL7//RGN//MAPK9//PLP1//INSIG1//INSIG2
GO:0046394	carboxylic acid biosynthetic process	Biological process	15	241	295	13692	2.88881	0.000234504	0.0283056	3.62985	SLC1A3//GLUL//MAT2B//GATM//MGLL//HSD17B12//SC5DL//FADS1//MGST2//ELOVL7//RGN//MAPK9//PLP1//INSIG1//INSIG2
GO:0006903	vesicle targeting	Biological process	4	15	295	13692	12.3769	0.000238893	0.0283056	3.6218	TMED9//KLHL12//TMED2//EXOC4
GO:0048468	cell development	Biological process	48	1333	295	13692	1.67131	0.000258625	0.0298372	3.58733	CHN2//HIF1A//SEMA3C//RBPJ//KIT//GOPC//SNAP25//CNP//ACTB//PICALM//ROBO1//NRP1//ANK3//NRCAM//RTN4//DNAJA3//CHN1//GFAP//MAPK9//ITGB1//NPTN//PRKCI//RGD1560691//LPAR1//CD9//MRF//GSN//TCF7L2//PLP1//PRICKLE2//PTPRK//NDRG1//ACTG1//MKX//PLCB1//S1PR5//CALR//ZEB1//SEMA7A//ARIH2//SLC1A3//CLCF1//PPP3CA//UGT8//FAIM//RAPGEF4//LRP4//NPTX1
GO:0044237	cellular metabolic process	Biological process	175	6739	295	13692	1.20528	0.000272812	0.0301051	3.56414	NFIA//POLA1//EGR1//ZEB1//CALR//MKX//PIAS1//DNAJA3//TCF7L2//PARN//UPF2//RGD1306565//KIT//MADD//LPAR1//TNKS2//ARIH2//HNRNPA1//HNRNPM//SRSF1//FKBP9//PHYH//EIF3D//NSF//LRP4//MAPK9//NPTN//SENP2//SQSTM1//EIF4G3//HSPA8//CANX//CCT4//HSPA9//CCT5//CCT2//DNAJA4//HSP90AB1//MESDC2//DNAJB2//PJA2//KLHL20//UAP1//GPCPD1//HIF1A//GLYR1//FADS1//GSTM2//MGST1//NT5E//ATP5B//PAICS//CTPS//SMC2//DDX1//APAF1//ANP32A//CNBP/…
GO:0048193	Golgi vesicle transport	Biological process	9	99	295	13692	4.21941	0.000281019	0.0301051	3.55126	GOSR1//KLHL12//SEC24C//EXOC4//KRT18//SPTBN1//ANK3//PRKCI//TMED9
GO:0060291	long-term synaptic potentiation	Biological process	5	28	295	13692	8.28814	0.000293586	0.0301051	3.53226	EGR1//GFAP//NPTN//PLK2//SLC24A2
GO:0035556	intracellular signal transduction	Biological process	53	1527	295	13692	1.61095	0.000295059	0.0301051	3.53009	RGD1306565//PPP2R5C//PPP3CA//RCAN2//KIT//MAP3K4//OXSR1//FAIM//ZFP91//MAPK10//MAPK9//CLCF1//ARF1//ARF4//RASGRF2//RAPGEF4//DNAJA3//PLK2//PJA2//PLEKHA1//CAT//PIK3CB//GSN//ITPR1//NDRG1//TRIAP1//HIF1A//NBR1//ARHGEF26//LPAR1//ARL2BP//GADD45A//SQSTM1//ZDHHC17//PSAP//ITGB1//PDCD4//PLCB1//SPRY2//RGN//EXOC4//TCF7L2//CNKSR3//SEMA7A//MPDZ//PRKCI//CHN1//CHN2//PLCL1//TLK2//DCLK3//DDHD2
GO:0031175	neuron projection development	Biological process	25	543	295	13692	2.1369	0.000298149	0.0301051	3.52557	SNAP25//CNP//ACTB//PICALM//ROBO1//NRP1//SEMA3C//ANK3//NRCAM//RTN4//CHN1//ITGB1//NPTN//PRKCI//RGD1560691//GFAP//LPAR1//RBPJ//SEMA7A//UGT8//RAPGEF4//NPTX1//MAPK9//PRICKLE2//PTPRK
GO:0001508	regulation of action potential	Biological process	11	145	295	13692	3.52103	0.00030215	0.0301051	3.51978	PLP1//CLDN11//MRF//CD9//UGT8//TCF7L2//NDRG1//MAL//MPDZ//LPAR1//SCN4B
GO:0031344	regulation of cell projection organization	Biological process	16	275	295	13692	2.70043	0.000313753	0.0305665	3.50341	NRCAM//ITGB1//NPTN//PRKCI//RGD1560691//GFAP//RTN4//LPAR1//RBPJ//NRP1//KIT//SEMA7A//ROBO1//CHN1//RAPGEF4//ERMN
GO:0032502	developmental process	Biological process	111	3887	295	13692	1.32542	0.000326933	0.0311581	3.48554	CAP1//NCL//HIF1A//RTN4//ATP5B//NRP1//NRCAM//RBPJ//KIT//PLEKHA1//TCF7L2//SDC4//CHN2//ITGB1//ADAM10//CR1L//TMED2//KEAP1//RRN3//TAPT1//SRSF1//SEMA3C//IFITM1//ERMN//LRP4//TET2//APAF1//UPF2//HSP90AB1//ROBO1//MKX//LUZP1//RPS4X//PTP4A1//DDX1//WIPF3//GOPC//GATM//FOXN3//DNAJA3//ZEB1//MOBP//SNAP25//CNP//ACTB//PICALM//ANK3//FMR1//MAPK9//CD9//NT5E//ARF4//NAPA//PPP3CB//RAPGEF4//TNXA-PS1//DDR1//CAT//GSTM2//CAN…
GO:0010001	glial cell differentiation	Biological process	11	148	295	13692	3.44966	0.000360467	0.0336231	3.44314	GFAP//CD9//MRF//GSN//TCF7L2//PLP1//NDRG1//RTN4//EGR1//EXOC4//CLCF1
GO:0010975	regulation of neuron projection development	Biological process	14	228	295	13692	2.84996	0.000431858	0.038836	3.36466	ITGB1//NPTN//PRKCI//RGD1560691//GFAP//RTN4//LPAR1//RBPJ//NRP1//SEMA7A//ROBO1//CHN1//RAPGEF4//NRCAM
GO:0048699	generation of neurons	Biological process	36	929	295	13692	1.79859	0.00043688	0.038836	3.35964	HIF1A//SNAP25//CNP//ACTB//PICALM//ROBO1//NRP1//SEMA3C//ANK3//NRCAM//RTN4//CHN1//RBPJ//GFAP//ITGB1//NPTN//PRKCI//RGD1560691//LPAR1//NAPA//MAPK9//PRICKLE2//PTPRK//PLS3//S1PR5//CALR//ZEB1//SEMA7A//KIT//SLC1A3//CLCF1//TCF7L2//UGT8//FAIM//RAPGEF4//NPTX1
GO:0023051	regulation of signaling	Biological process	58	1744	295	13692	1.54357	0.000442929	0.038836	3.35367	KIT//MADD//LPAR1//RGD1306565//NSF//ZFP91//PPP3CB//ITGB1//PLCB1//GPR158//MGLL//CDC42SE2//PJA2//NAPA//CAT//ZEB1//SNAP25//LRP4//TCF7L2//HIF1A//MRF//GLUL//MGEA5//ACAP2//CHN2//NBR1//CALR//RTN4//SPRY2//RASGRF2//ARHGEF26//CLCF1//ARL2BP//SQSTM1//PLK2//ZDHHC17//DNAJA3//PSAP//MAP3K4//PDCD4//NPTN//MAPK9//PPP3CA//EGR1//RAPGEF4//SLC1A3//RGN//EXOC4//ELF1//GFAP//PLEKHA1//SLC24A2//HSP90AB1//ROBO1//CNKSR3//SEMA7A…
GO:0032024	positive regulation of insulin secretion	Biological process	6	47	295	13692	5.92514	0.000485602	0.0417428	3.31372	PPP3CB//HIF1A//GLUL//SNAP25//MGEA5//TCF7L2
GO:0007009	plasma membrane organization	Biological process	8	86	295	13692	4.31754	0.000522664	0.0440646	3.28178	NDRG1//GPR158//ANK3//RGD1304592//TMED2//SPTBN1//PRKCI//SPTA1
GO:0014003	oligodendrocyte development	Biological process	5	32	295	13692	7.25212	0.000560654	0.0463756	3.2513	PLP1//MRF//CD9//GSN//TCF7L2
GO:0050806	positive regulation of synaptic transmission	Biological process	7	67	295	13692	4.84918	0.000577712	0.0465793	3.23829	GLUL//EGR1//GFAP//NPTN//PLK2//SLC24A2//SLC1A3
GO:0042063	gliogenesis	Biological process	12	182	295	13692	3.06023	0.000586555	0.0465793	3.23169	PLP1//GFAP//CD9//MRF//GSN//TCF7L2//NDRG1//RTN4//EGR1//EXOC4//CLCF1//PRKCI
GO:0006468	protein phosphorylation	Biological process	36	945	295	13692	1.76814	0.000599112	0.0465793	3.22249	RGD1306565//KIT//MADD//LPAR1//LRP4//MAPK9//NPTN//SENP2//SQSTM1//EIF4G3//GADD45A//DNAJA3//SPTBN1//ZFP91//MAPK10//SPRY2//PAK2//TAF1//DDR1//CAMKK1//CNKSR3//CLCF1//ARL2BP//MAP3K4//PDCD4//SDC4//ITGB1//NRP1//HSP90AB1//PPP3CB//ADAM10//PLK2//PRKCI//TLK2//OXSR1//NEK7
GO:0050769	positive regulation of neurogenesis	Biological process	10	133	295	13692	3.48974	0.000605616	0.0465793	3.2178	HIF1A//GFAP//RTN4//SEMA7A//NPTN//KIT//CLCF1//ROBO1//PRKCI//FAIM
GO:0032270	positive regulation of cellular protein metabolic process	Biological process	26	604	295	13692	1.99793	0.000627944	0.0469859	3.20208	RGD1306565//KIT//MADD//LPAR1//MAPK9//NPTN//SENP2//SQSTM1//EIF4G3//ZFP91//RPS4X//DNAJA3//DNAJB2//CAMKK1//TAF1//SPRY2//PIAS1//CLCF1//ARL2BP//MAP3K4//SDC4//MGEA5//ITGB1//PAK2//NRP1//HSP90AB1
GO:0021782	glial cell development	Biological process	7	68	295	13692	4.77787	0.000632337	0.0469859	3.19905	GFAP//CD9//MRF//GSN//TCF7L2//PLP1//NDRG1
GO:0044238	primary metabolic process	Biological process	177	6937	295	13692	1.18426	0.00070248	0.0513279	3.15337	NFIA//POLA1//EGR1//ZEB1//CALR//MKX//PIAS1//DNAJA3//TCF7L2//PARN//UPF2//RGD1306565//KIT//MADD//LPAR1//TNKS2//ARIH2//HNRNPA1//HNRNPM//SRSF1//FKBP9//PHYH//EIF3D//LRP4//MAPK9//NPTN//SENP2//SQSTM1//EIF4G3//HSPA8//CANX//CCT4//HSPA9//CCT5//CCT2//DNAJA4//HSP90AB1//MESDC2//DNAJB2//PJA2//KLHL20//MRFAP1//UAP1//GPCPD1//GLYR1//HIF1A//GSTM2//MGST1//NT5E//ATP5B//PAICS//NSF//CTPS//SMC2//DDX1//APAF1//ANP32A//CNBP…
GO:0006612	protein targeting to membrane	Biological process	6	51	295	13692	5.46042	0.000757919	0.0544708	3.12038	SRPR//TMED2//SPTBN1//ANK3//EXOC4//MGEA5
GO:0006900	membrane budding	Biological process	4	20	295	13692	9.28271	0.000778837	0.0550713	3.10855	PRKCI//TMED9//KLHL12//PICALM
GO:0051971	positive regulation of transmission of nerve impulse	Biological process	7	71	295	13692	4.57598	0.000821168	0.0565844	3.08557	SLC1A3//GLUL//EGR1//GFAP//NPTN//PLK2//SLC24A2
GO:0006605	protein targeting	Biological process	17	330	295	13692	2.391	0.000826049	0.0565844	3.08299	KEAP1//PPP3CA//KPNB1//PTTG1IP//CALR//HSPA9//AHCYL1//EXOC4//MGEA5//SRPR//YWHAZ//MAPK9//SPTBN1//HSP90AB1//TCF7L2//TMED2//ANK3
GO:0070887	cellular response to chemical stimulus	Biological process	42	1182	295	13692	1.64921	0.000855413	0.0568977	3.06782	KIT//GSTM2//GCGR//ADAM10//ZEB1//HIF1A//EGR1//INSIG1//PRKCI//KRT18//PTPRK//PPP3CA//PPP3CB//PLCB1//NRP1//SPRY2//TCF7L2//CAT//NPTN//CCL6//ELMO2//HSP90AB1//DNAJA3//ROBO1//PLEKHA1//RGD1306565//RPL5//GSN//CALR//ITGB1//PSAP//MAPK9//HSPA9//MLC1//MGST1//LPAR1//ITPR1//HIGD1A//NDRG1//APAF1//RGD1560691//RGD1304592
GO:0008152	metabolic process	Biological process	190	7576	295	13692	1.16401	0.000856581	0.0568977	3.06723	NFIA//POLA1//EGR1//ZEB1//CALR//MKX//PIAS1//DNAJA3//TCF7L2//PARN//UPF2//RGD1306565//KIT//MADD//LPAR1//TNKS2//ARIH2//HNRNPA1//HNRNPM//SRSF1//FKBP9//PHYH//EIF3D//NSF//LRP4//MAPK9//NPTN//SENP2//SQSTM1//EIF4G3//HSPA8//CANX//CCT4//HSPA9//CCT5//CCT2//DNAJA4//HSP90AB1//MESDC2//DNAJB2//PJA2//KLHL20//MRFAP1//MGEA5//UAP1//GPCPD1//HIF1A//GLYR1//FADS1//MGST1//RGD1309676//GSTM2//NT5E//ATP5B//PAICS//CTPS//SMC2/…
GO:0072657	protein localization to membrane	Biological process	8	93	295	13692	3.99256	0.000881319	0.0576672	3.05487	LRP4//DNAJA3//GPR158//ANK3//RGD1304592//TMED2//SPTBN1//PRKCI
GO:0051325	interphase	Biological process	12	192	295	13692	2.90085	0.000939905	0.0600994	3.02692	TAF1//ITGB1//PPP3CA//PLK2//PAICS//POLA1//ANP32B//PLCB1//GADD45A//CUL4A//PRUNE2
GO:0051650	establishment of vesicle localization	Biological process	4	21	295	13692	8.84068	0.000945908	0.0600994	3.02415	TMED2//EXOC4//TMED9//KLHL12
GO:0006887	exocytosis	Biological process	12	193	295	13692	2.88582	0.000983364	0.0615867	3.00729	YWHAZ//EXOC4//NAPA//PPP3CB//RAPGEF4//NSF//KIT//PPP3CA//PLCB1//GCGR//SNAP25//SCAMP1
GO:0044283	small molecule biosynthetic process	Biological process	16	307	295	13692	2.41895	0.00103393	0.0638417	2.98551	SLC1A3//GLUL//MAT2B//GATM//MGLL//HSD17B12//SC5DL//FADS1//ETNK1//MGST2//ELOVL7//RGN//MAPK9//PLP1//INSIG1//INSIG2
GO:0006677	glycosylceramide metabolic process	Biological process	3	10	295	13692	13.9241	0.00106179	0.064651	2.97396	UGT8//GLA//ST6GALNAC3
GO:0031644	regulation of neurological system process	Biological process	15	279	295	13692	2.49535	0.00108084	0.0649096	2.96624	NAPA//TCF7L2//MRF//PLK2//EGR1//NPTN//KIT//PPP3CA//RAPGEF4//SLC1A3//GFAP//MGLL//RTN4//GLUL//SLC24A2
GO:0061077	chaperone-mediated protein folding	Biological process	4	22	295	13692	8.43883	0.00113668	0.0673404	2.94436	HSPA8//CCT4//HSPH1//DNAJC7
GO:0090277	positive regulation of peptide hormone secretion	Biological process	6	56	295	13692	4.97288	0.00124907	0.0725507	2.90341	GLUL//SNAP25//MGEA5//TCF7L2//PPP3CB//HIF1A
GO:0051648	vesicle localization	Biological process	5	38	295	13692	6.10705	0.00125772	0.0725507	2.90042	TMED2//EXOC4//TCF7L2//TMED9//KLHL12
GO:0051969	regulation of transmission of nerve impulse	Biological process	14	256	295	13692	2.53824	0.00133833	0.0744044	2.87344	NAPA//TCF7L2//MRF//PLK2//EGR1//NPTN//KIT//PPP3CA//RAPGEF4//SLC1A3//GFAP//GLUL//SLC24A2//MGLL
GO:0044255	cellular lipid metabolic process	Biological process	26	637	295	13692	1.89443	0.00135702	0.0744044	2.86741	PHYH//ACADSB//FAAH//SC5DL//MGLL//HSD17B12//HADHA//FADS1//CAT//INSIG1//INSIG2//ETNK1//SERINC1//PSAP//ORMDL3//ST6GALNAC3//UGT8//KIT//MGST2//ELOVL7//MAPK9//PIK3CB//PLP1//CES1D//GLA//PLCB1
GO:0030182	neuron differentiation	Biological process	32	846	295	13692	1.7556	0.00136774	0.0744044	2.864	SNAP25//CNP//ACTB//PICALM//ROBO1//NRP1//SEMA3C//ANK3//NRCAM//RTN4//CHN1//RBPJ//ITGB1//NPTN//PRKCI//RGD1560691//GFAP//LPAR1//MAPK9//PRICKLE2//PTPRK//PLS3//S1PR5//CALR//ZEB1//SEMA7A//SLC1A3//UGT8//RAPGEF4//NPTX1//HIF1A//NAPA
GO:0007275	multicellular organismal development	Biological process	97	3429	295	13692	1.31295	0.00137214	0.0744044	2.8626	NCL//HIF1A//RTN4//ATP5B//NRP1//NRCAM//RBPJ//KIT//PLEKHA1//TCF7L2//SDC4//ITGB1//ADAM10//CR1L//TMED2//KEAP1//RRN3//TAPT1//SRSF1//SEMA3C//IFITM1//LRP4//TET2//APAF1//UPF2//HSP90AB1//ROBO1//LUZP1//GATM//FOXN3//DNAJA3//ZEB1//MOBP//SNAP25//CNP//ACTB//PICALM//ANK3//FMR1//MAPK9//CD9//NT5E//ARF4//NAPA//PPP3CB//RAPGEF4//TNXA-PS1//MKX//DDR1//CHN1//PLP1//CLDN11//ITPR1//SENP2//GFAP//NPTN//PRKCI//RGD1560691//LP…
GO:0031401	positive regulation of protein modification process	Biological process	23	537	295	13692	1.98792	0.00137472	0.0744044	2.86179	RGD1306565//KIT//MADD//LPAR1//MAPK9//NPTN//SENP2//SQSTM1//EIF4G3//ZFP91//DNAJA3//DNAJB2//CAMKK1//SPRY2//PIAS1//CLCF1//ARL2BP//MAP3K4//SDC4//ITGB1//PAK2//NRP1//HSP90AB1
GO:0002793	positive regulation of peptide secretion	Biological process	6	58	295	13692	4.8014	0.00150225	0.0803152	2.82326	GLUL//SNAP25//MGEA5//TCF7L2//PPP3CB//HIF1A
GO:0048666	neuron development	Biological process	26	644	295	13692	1.87384	0.00158275	0.0829667	2.80059	SNAP25//CNP//ACTB//PICALM//ROBO1//NRP1//SEMA3C//ANK3//NRCAM//RTN4//CHN1//ITGB1//NPTN//PRKCI//RGD1560691//GFAP//LPAR1//RBPJ//MAPK9//PRICKLE2//PTPRK//SEMA7A//SLC1A3//UGT8//RAPGEF4//NPTX1
GO:0048522	positive regulation of cellular process	Biological process	82	2813	295	13692	1.35297	0.00160289	0.0829667	2.7951	RGD1306565//KIT//MADD//LPAR1//PPP3CB//NSF//MAPK9//NPTN//SENP2//SQSTM1//EIF4G3//HIF1A//MAL//APAF1//PRUNE2//EI24//PPP2R5C//RBPJ//ZFP91//ITGB1//RPS4X//ADAM10//CALR//CNBP//CLCF1//MGEA5//GFAP//TMED9//ANK3//GADD45A//HSD17B12//TCF7L2//EGR1//PRKCI//RGD1560691//CAT//RAPGEF4//PLCB1//NFIA//ELF1//PICALM//MRF//PIAS1//RRN3//ILF2//ATMIN//SNAP25//PTP4A1//DSTN//INSIG1//INSIG2//DNAJA3//DNAJB2//GLUL//CAMKK1//TAF1//…
GO:0048869	cellular developmental process	Biological process	73	2442	295	13692	1.38747	0.00160861	0.0829667	2.79355	CAP1//CHN2//ITGB1//HIF1A//SEMA3C//RBPJ//KIT//GOPC//SNAP25//CNP//ACTB//PICALM//ROBO1//NRP1//ANK3//NRCAM//RTN4//DNAJA3//CHN1//SPTA1//ERMN//CDC42SE2//PLP1//GFAP//MAPK9//NPTN//PRKCI//RGD1560691//LPAR1//CD9//MRF//GSN//TCF7L2//TET2//APAF1//SQSTM1//WIPF3//NAPA//CLCF1//EGR1//PPP3CB//ZEB1//UGT8//PRICKLE2//PTPRK//NDRG1//MGST1//PLEKHA1//MKX//PLS3//SPRY2//ACTG1//PLCB1//INSIG1//KEAP1//S1PR5//CALR//NBR1//ADAM1…
GO:0051128	regulation of cellular component organization	Biological process	39	1110	295	13692	1.63075	0.00162778	0.0829791	2.7884	DDR1//TLK2//CLASP2//SPTA1//ERMN//CDC42SE2//TMED9//MAPK9//NAPA//NRCAM//ITGB1//NPTN//PRKCI//RGD1560691//GFAP//RTN4//LPAR1//RBPJ//PICALM//ADAM10//EI24//DNAJB2//NRP1//DSTN//KIT//MGEA5//TCF7L2//SEMA7A//CD14//PLK2//HNRNPK//ROBO1//CALR//CHN1//RAPGEF4//SDC4//GSN//SNAP25//RRN3
GO:0006665	sphingolipid metabolic process	Biological process	7	80	295	13692	4.06119	0.00166457	0.0838788	2.7787	ORMDL3//ST6GALNAC3//UGT8//KIT//GLA//PSAP//SERINC1
GO:0030154	cell differentiation	Biological process	69	2291	295	13692	1.39788	0.0018452	0.0908258	2.73396	CHN2//ITGB1//HIF1A//SEMA3C//RBPJ//KIT//GOPC//SNAP25//CNP//ACTB//PICALM//ROBO1//NRP1//ANK3//NRCAM//RTN4//DNAJA3//CHN1//PLP1//GFAP//MAPK9//NPTN//PRKCI//RGD1560691//LPAR1//CD9//MRF//GSN//TCF7L2//TET2//NAPA//CLCF1//EGR1//PPP3CB//ZEB1//PRICKLE2//PTPRK//NDRG1//MGST1//PLEKHA1//MKX//PLS3//SPRY2//ACTG1//PLCB1//INSIG1//KEAP1//S1PR5//CALR//NBR1//ADAM10//RGD1309676//SEMA7A//ARIH2//SLC1A3//EXOC4//PPP3CA//UGT8…
GO:0030030	cell projection organization	Biological process	29	756	295	13692	1.78041	0.0018649	0.0908258	2.72935	SNAP25//CNP//ACTB//PICALM//ROBO1//NRP1//SEMA3C//ANK3//NRCAM//RTN4//CHN1//ITGB1//NPTN//PRKCI//RGD1560691//GFAP//LPAR1//RBPJ//MAPK9//PRICKLE2//PTPRK//KIT//ERMN//PLEKHA1//SEMA7A//UGT8//RAPGEF4//GSN//NPTX1
GO:0001934	positive regulation of protein phosphorylation	Biological process	20	451	295	13692	2.05825	0.00186541	0.0908258	2.72923	RGD1306565//KIT//MADD//LPAR1//ZFP91//CAMKK1//SPRY2//CLCF1//ARL2BP//MAP3K4//SDC4//ITGB1//PAK2//NRP1//HSP90AB1//MAPK9//NPTN//SENP2//SQSTM1//EIF4G3
GO:0060292	long term synaptic depression	Biological process	3	12	295	13692	11.6034	0.0018853	0.0908258	2.72462	MGLL//PLK2//SLC24A2
GO:0072659	protein localization to plasma membrane	Biological process	6	61	295	13692	4.56527	0.001953	0.0930646	2.7093	ANK3//TMED2//SPTBN1//PRKCI//GPR158//RGD1304592
GO:0045664	regulation of neuron differentiation	Biological process	17	358	295	13692	2.204	0.00198878	0.0937508	2.70141	NRCAM//ITGB1//NPTN//PRKCI//RGD1560691//GFAP//RTN4//LPAR1//RBPJ//NRP1//CALR//ZEB1//SEMA7A//ROBO1//CHN1//RAPGEF4//S1PR5
GO:0071840	cellular component organization or biogenesis	Biological process	94	3342	295	13692	1.30547	0.00204153	0.0940702	2.69004	RRN3//GAR1//RLF//CNP//SRSF1//CAP1//DDR1//TLK2//CHN2//EIF3D//MAPK9//HIF1A//RBPJ//CALR//SPTA1//SSX2IP//UGT8//NSF//RGD1304592//DNAJA3//APAF1//RGD1564051//CCT2//YWHAZ//NAPA//SPTBN1//ANK3//PRKCI//ERMN//CLASP2//TMED2//TMED9//PLK2//SMC2//GADD45A//GOPC//CD9//SNAP25//ACTB//PICALM//ROBO1//NRP1//SEMA3C//NRCAM//RTN4//CHN1//GSN//CDC42SE2//ITGB1//NPTN//RGD1560691//GFAP//LPAR1//HMGN5//MGEA5//TAF1//HSD17B12//OLF…
GO:0006796	phosphate-containing compound metabolic process	Biological process	43	1275	295	13692	1.56532	0.0020585	0.0940702	2.68645	RGD1306565//KIT//MADD//LPAR1//LRP4//MAPK9//NPTN//SENP2//SQSTM1//EIF4G3//PPP3CB//MAPK10//PAK2//ADAM10//CAMKK1//PLK2//PRKCI//TLK2//OXSR1//NEK7//GADD45A//DNAJA3//PPM1B//PPP3CA//PTPRK//PTPN3//SPTBN1//ZFP91//SPRY2//RPL5//TAF1//DDR1//CNKSR3//PTP4A1//CLCF1//ARL2BP//MAP3K4//PDCD4//SDC4//PIK3CB//ITGB1//NRP1//HSP90AB1
GO:0006643	membrane lipid metabolic process	Biological process	7	83	295	13692	3.9144	0.00205993	0.0940702	2.68615	PSAP//SERINC1//ORMDL3//ST6GALNAC3//UGT8//KIT//GLA
GO:0032268	regulation of cellular protein metabolic process	Biological process	35	978	295	13692	1.66102	0.00209913	0.0941557	2.67796	RGD1306565//KIT//MADD//LPAR1//LRP4//MAPK9//NPTN//SENP2//SQSTM1//EIF4G3//FMR1//EIF5B//GADD45A//DNAJA3//ZFP91//SPRY2//RPS4X//CALR//DNAJB2//CAMKK1//HSP90AB1//TAF1//CNKSR3//EGR1//PIAS1//CLCF1//ARL2BP//MAP3K4//PDCD4//SDC4//MGEA5//ITGB1//PAK2//NRP1//PTPN3
GO:0006793	phosphorus metabolic process	Biological process	43	1277	295	13692	1.56287	0.00212052	0.0941557	2.67356	RGD1306565//KIT//MADD//LPAR1//LRP4//MAPK9//NPTN//SENP2//SQSTM1//EIF4G3//PPP3CB//MAPK10//PAK2//ADAM10//CAMKK1//PLK2//PRKCI//TLK2//OXSR1//NEK7//GADD45A//DNAJA3//PPM1B//PPP3CA//PTPRK//PTPN3//SPTBN1//ZFP91//SPRY2//RPL5//TAF1//DDR1//CNKSR3//PTP4A1//CLCF1//ARL2BP//MAP3K4//PDCD4//SDC4//PIK3CB//ITGB1//NRP1//HSP90AB1
GO:0006631	fatty acid metabolic process	Biological process	14	269	295	13692	2.41558	0.00212623	0.0941557	2.67239	PHYH//MGLL//HSD17B12//SC5DL//ACADSB//HADHA//FADS1//MGST2//FAAH//ELOVL7//MAPK9//PLP1//INSIG1//INSIG2
GO:0051329	interphase of mitotic cell cycle	Biological process	11	184	295	13692	2.77472	0.00216004	0.0946962	2.66554	TAF1//ITGB1//PPP3CA//PLK2//PAICS//POLA1//ANP32B//PLCB1//GADD45A//CUL4A
GO:0019725	cellular homeostasis	Biological process	27	696	295	13692	1.80053	0.00227958	0.0989471	2.64215	PDIA3//PDIA4//TXNDC15//ITGB1//RGN//SLC24A2//PIK3CB//STIM2//ARF1//HIF1A//ITPR1//NPTN//PLP1//CLDN11//MGEA5//MRF//CD9//UGT8//TCF7L2//NDRG1//PPP3CB//MAL//MPDZ//LPAR1//ATP5B//PPP3CA//SCN4B
GO:0071841	cellular component organization or biogenesis at cellular level	Biological process	77	2640	295	13692	1.35373	0.00230751	0.0991775	2.63686	RRN3//GAR1//RLF//CNP//SRSF1//TLK2//CHN2//EIF3D//MAPK9//CALR//CAP1//SPTA1//SSX2IP//UGT8//NSF//RGD1304592//DNAJA3//APAF1//RGD1564051//CCT2//YWHAZ//PRKCI//ERMN//CLASP2//TMED2//TMED9//PLK2//SMC2//GADD45A//GOPC//SNAP25//ACTB//PICALM//ROBO1//NRP1//SEMA3C//ANK3//NRCAM//RTN4//CHN1//GSN//DDR1//NAPA//ITGB1//NPTN//RGD1560691//GFAP//LPAR1//RBPJ//HMGN5//MGEA5//TAF1//HSD17B12//OLFML2B//MKX//DSTN//CD9//ZFP828//…
GO:0051085	chaperone mediated protein folding requiring cofactor	Biological process	3	13	295	13692	10.7108	0.00241205	0.102664	2.61761	HSPA8//CCT4//HSPH1
GO:0016043	cellular component organization	Biological process	91	3233	295	13692	1.30641	0.00243912	0.102818	2.61277	RLF//CNP//SRSF1//CAP1//DDR1//TLK2//CHN2//EIF3D//MAPK9//HIF1A//RBPJ//CALR//SPTA1//SSX2IP//UGT8//NSF//RGD1304592//DNAJA3//APAF1//CCT2//YWHAZ//NAPA//RRN3//SPTBN1//ANK3//PRKCI//ERMN//CLASP2//TMED2//TMED9//PLK2//SMC2//GADD45A//GOPC//CD9//SNAP25//ACTB//PICALM//ROBO1//NRP1//SEMA3C//NRCAM//RTN4//CHN1//GSN//CDC42SE2//ITGB1//NPTN//RGD1560691//GFAP//LPAR1//HMGN5//MGEA5//TAF1//HSD17B12//OLFML2B//MKX//ADAM10/…
GO:0016310	phosphorylation	Biological process	37	1068	295	13692	1.60796	0.00273339	0.113535	2.5633	RGD1306565//KIT//MADD//LPAR1//LRP4//MAPK9//NPTN//SENP2//SQSTM1//EIF4G3//PPP3CB//MAPK10//PAK2//ADAM10//CAMKK1//PLK2//PRKCI//TLK2//OXSR1//NEK7//GADD45A//DNAJA3//SPTBN1//ZFP91//SPRY2//TAF1//DDR1//CNKSR3//CLCF1//ARL2BP//MAP3K4//PDCD4//SDC4//PIK3CB//ITGB1//NRP1//HSP90AB1
GO:0008219	cell death	Biological process	45	1372	295	13692	1.52231	0.0027689	0.113535	2.55769	MAPK9//PDCD4//MADD//SQSTM1//FAIM//CCL6//GHITM//PRUNE2//KRT18//GSN//EI24//DNAJA3//PDCD6IP//APAF1//TCF7L2//TRIAP1//MAL//ROBO1//RGD1306565//LAMP1//TSTA3//MGEA5//EGR1//LPAR1//HIF1A//RGD1560691//PRKCI//RBPJ//KIT//PPP2R5C//ITGB1//PDIA3//CAT//PAK2//PLK2//HIGD1A//RRN3//KLHL20//SPRY2//HSP90AB1//CLCF1//DBC1
GO:0006873	cellular ion homeostasis	Biological process	23	568	295	13692	1.87942	0.00281369	0.113535	2.55072	ITGB1//RGN//SLC24A2//PIK3CB//STIM2//ARF1//HIF1A//ITPR1//NPTN//PLP1//CLDN11//MGEA5//MRF//CD9//UGT8//TCF7L2//NDRG1//MAL//MPDZ//LPAR1//ATP5B//PPP3CA//SCN4B
GO:0006897	endocytosis	Biological process	15	308	295	13692	2.2604	0.00283545	0.113535	2.54738	CAP1//PICALM//ATP5B//CDC42SE2//ITGB1//CD14//HNRNPK//CANX//CALR//RGD1560691//MLC1//ASGR2//SCAMP1//LRP4//PIK3CB
GO:0016071	mRNA metabolic process	Biological process	13	248	295	13692	2.43297	0.00284874	0.113535	2.54535	PARN//UPF2//HNRNPA1//HNRNPM//SRSF1//AHCYL1//DDX1//HNRNPK//HNRPH1//DDX46//HNRNPA3//CPSF3//AUH
GO:0042327	positive regulation of phosphorylation	Biological process	20	468	295	13692	1.98349	0.00285971	0.113535	2.54368	RGD1306565//KIT//MADD//LPAR1//MAPK9//NPTN//SENP2//SQSTM1//EIF4G3//ZFP91//CAMKK1//SPRY2//CLCF1//ARL2BP//MAP3K4//SDC4//ITGB1//PAK2//NRP1//HSP90AB1
GO:0006664	glycolipid metabolic process	Biological process	4	28	295	13692	6.63051	0.00287464	0.113535	2.54142	ST6GALNAC3//UGT8//KIT//GLA
GO:0016265	death	Biological process	45	1376	295	13692	1.51789	0.00292675	0.114183	2.53361	MAPK9//PDCD4//MADD//SQSTM1//FAIM//CCL6//GHITM//PRUNE2//KRT18//GSN//EI24//DNAJA3//PDCD6IP//APAF1//TCF7L2//TRIAP1//MAL//ROBO1//RGD1306565//LAMP1//DBC1//TSTA3//MGEA5//EGR1//LPAR1//HIF1A//RGD1560691//PRKCI//RBPJ//KIT//PPP2R5C//ITGB1//PDIA3//CAT//PAK2//PLK2//HIGD1A//RRN3//KLHL20//SPRY2//HSP90AB1//CLCF1
GO:0051049	regulation of transport	Biological process	33	926	295	13692	1.65405	0.00300485	0.114183	2.52218	KEAP1//PPP3CB//MGEA5//CNKSR3//AHCYL1//NAPA//PRKCI//SNAP25//NSF//RAPGEF4//PICALM//GLUL//TCF7L2//STIM2//MAPK9//MLC1//HSP90AB1//RTN4//SCN4B//HIF1A//ITGB1//CD14//PPP3CA//HNRNPK//CALR//RGD1560691//EXOC4//GFAP//CACNA2D3//ITPR1//ANK3//PLCB1//RGD1304592
GO:0051247	positive regulation of protein metabolic process	Biological process	26	675	295	13692	1.78778	0.00301389	0.114183	2.52087	RGD1306565//KIT//MADD//LPAR1//MAPK9//NPTN//SENP2//SQSTM1//EIF4G3//ZFP91//RPS4X//DNAJA3//DNAJB2//CAMKK1//TAF1//SPRY2//PIAS1//CLCF1//ARL2BP//MAP3K4//SDC4//MGEA5//ITGB1//PAK2//NRP1//HSP90AB1
GO:0006901	vesicle coating	Biological process	3	14	295	13692	9.94576	0.00302128	0.114183	2.51981	TMED9//KLHL12//PICALM
GO:0051318	G1 phase	Biological process	3	14	295	13692	9.94576	0.00302128	0.114183	2.51981	TAF1//PLCB1//PRUNE2
GO:0071842	cellular component organization at cellular level	Biological process	74	2544	295	13692	1.35008	0.00309789	0.115575	2.50893	RLF//CNP//SRSF1//TLK2//CHN2//EIF3D//MAPK9//CALR//CAP1//SPTA1//SSX2IP//UGT8//NSF//RGD1304592//DNAJA3//APAF1//CCT2//YWHAZ//RRN3//PRKCI//ERMN//CLASP2//TMED2//TMED9//PLK2//SMC2//GADD45A//GOPC//SNAP25//ACTB//PICALM//ROBO1//NRP1//SEMA3C//ANK3//NRCAM//RTN4//CHN1//GSN//DDR1//NAPA//ITGB1//NPTN//RGD1560691//GFAP//LPAR1//RBPJ//HMGN5//MGEA5//TAF1//HSD17B12//OLFML2B//MKX//DSTN//CD9//ZFP828//PRICKLE2//PTPRK//K…
GO:0032989	cellular component morphogenesis	Biological process	29	783	295	13692	1.71902	0.00311082	0.115575	2.50713	CAP1//CHN2//HIF1A//RBPJ//SNAP25//CNP//ACTB//PICALM//ROBO1//NRP1//SEMA3C//ANK3//NRCAM//RTN4//CHN1//SPTA1//ERMN//CDC42SE2//MAPK9//CD9//UGT8//GFAP//ITGB1//ACTG1//SEMA7A//SLC1A3//GSN//NPTX1
GO:0010562	positive regulation of phosphorus metabolic process	Biological process	20	475	295	13692	1.95426	0.00338246	0.123572	2.47077	RGD1306565//KIT//MADD//LPAR1//MAPK9//NPTN//SENP2//SQSTM1//EIF4G3//ZFP91//CAMKK1//SPRY2//CLCF1//ARL2BP//MAP3K4//SDC4//ITGB1//PAK2//NRP1//HSP90AB1
GO:0045937	positive regulation of phosphate metabolic process	Biological process	20	475	295	13692	1.95426	0.00338246	0.123572	2.47077	RGD1306565//KIT//MADD//LPAR1//MAPK9//NPTN//SENP2//SQSTM1//EIF4G3//ZFP91//CAMKK1//SPRY2//CLCF1//ARL2BP//MAP3K4//SDC4//ITGB1//PAK2//NRP1//HSP90AB1
GO:0031399	regulation of protein modification process	Biological process	29	789	295	13692	1.70595	0.00346825	0.124829	2.45989	RGD1306565//KIT//MADD//LPAR1//LRP4//MAPK9//NPTN//SENP2//SQSTM1//EIF4G3//GADD45A//DNAJA3//ZFP91//SPRY2//DNAJB2//CAMKK1//CNKSR3//EGR1//PIAS1//CLCF1//ARL2BP//MAP3K4//PDCD4//SDC4//ITGB1//PAK2//NRP1//MGEA5//HSP90AB1
GO:0006629	lipid metabolic process	Biological process	32	898	295	13692	1.65394	0.0034738	0.124829	2.45919	PHYH//ACADSB//FAAH//SC5DL//MGLL//HSD17B12//HADHA//FADS1//CAT//INSIG1//INSIG2//ETNK1//SERINC1//PSAP//ORMDL3//ST6GALNAC3//UGT8//KIT//MGST2//PLEKHA1//PLCB1//NT5E//ELOVL7//MAPK9//PIK3CB//PLP1//CES1D//GLA//PLCL1//ATP5B//GPCPD1//DDHD2
GO:0043001	Golgi to plasma membrane protein transport	Biological process	3	15	295	13692	9.28271	0.00371687	0.132478	2.42982	KRT18//SPTBN1//ANK3
GO:0001932	regulation of protein phosphorylation	Biological process	25	655	295	13692	1.77151	0.00405684	0.143429	2.39181	RGD1306565//KIT//MADD//LPAR1//MAPK9//NPTN//SENP2//SQSTM1//EIF4G3//GADD45A//DNAJA3//ZFP91//SPRY2//CAMKK1//CNKSR3//CLCF1//ARL2BP//MAP3K4//PDCD4//SDC4//ITGB1//PAK2//NRP1//HSP90AB1//LRP4
GO:0048856	anatomical structure development	Biological process	97	3546	295	13692	1.26963	0.00409484	0.143614	2.38776	CAP1//NCL//HIF1A//RTN4//ATP5B//NRP1//NRCAM//RBPJ//KIT//PLEKHA1//TCF7L2//SDC4//CHN2//ITGB1//ADAM10//CR1L//TMED2//KEAP1//RRN3//TAPT1//SRSF1//SEMA3C//IFITM1//ERMN//LRP4//TET2//APAF1//UPF2//HSP90AB1//ROBO1//MKX//LUZP1//GOPC//GATM//FOXN3//DNAJA3//MOBP//SNAP25//CNP//ACTB//PICALM//ANK3//FMR1//ZEB1//MAPK9//CD9//NT5E//ARF4//NAPA//PPP3CB//RAPGEF4//TNXA-PS1//DDR1//CHN1//SPTA1//CDC42SE2//PLP1//CLDN11//GFAP//…
GO:0009987	cellular process	Biological process	268	11723	295	13692	1.06106	0.00433043	0.150671	2.36347	RRN3//GAR1//NFIA//POLA1//SLC25A5//RLF//TAF1//ITGB1//PPP3CA//PLK2//PAICS//ANP32B//PLCB1//GADD45A//EGR1//ZEB1//CALR//MKX//PIAS1//DNAJA3//TCF7L2//RGD1306565//PARN//UPF2//KIT//MADD//LPAR1//TNKS2//ARIH2//CNP//SPTBN1//ANK3//HNRNPA1//HNRNPM//SRSF1//FKBP9//CAP1//DSTN//DDR1//PHYH//TLK2//CHN2//EIF3D//HIF1A//SEMA3C//MAPK9//RBPJ//NSF//LRP4//NPTN//SENP2//SQSTM1//EIF4G3//PIK3CB//ROBO1//UGT8//YWHAZ//KEAP1//HSPA…
GO:0055082	cellular chemical homeostasis	Biological process	24	624	295	13692	1.78514	0.00439835	0.15183	2.35671	ITGB1//RGN//SLC24A2//PIK3CB//STIM2//ARF1//HIF1A//ITPR1//NPTN//PLP1//CLDN11//MGEA5//MRF//CD9//UGT8//TCF7L2//NDRG1//PPP3CB//MAL//MPDZ//LPAR1//ATP5B//PPP3CA//SCN4B
GO:0072661	protein targeting to plasma membrane	Biological process	3	16	295	13692	8.70254	0.00450235	0.154197	2.34656	TMED2//SPTBN1//ANK3
GO:0042391	regulation of membrane potential	Biological process	13	262	295	13692	2.30296	0.00453728	0.154197	2.3432	PLP1//CLDN11//MRF//CD9//UGT8//TCF7L2//NDRG1//MAL//MPDZ//LPAR1//MGEA5//PPP3CA//SCN4B
GO:0006397	mRNA processing	Biological process	11	203	295	13692	2.51502	0.004584	0.154587	2.33876	PARN//HNRNPA1//HNRNPM//SRSF1//AHCYL1//CPSF3//DDX1//HNRNPK//HNRPH1//DDX46//HNRNPA3
GO:0055002	striated muscle cell development	Biological process	8	121	295	13692	3.06867	0.00464938	0.154798	2.3326	DNAJA3//ANK3//ITGB1//ACTG1//MKX//PLCB1//PPP3CA//LRP4
GO:0071347	cellular response to interleukin-1	Biological process	5	51	295	13692	4.55035	0.0046902	0.154798	2.32881	EGR1//PLCB1//HIF1A//MAPK9//HSPA9
GO:0050804	regulation of synaptic transmission	Biological process	12	233	295	13692	2.3904	0.0046962	0.154798	2.32825	NAPA//PLK2//EGR1//NPTN//KIT//RAPGEF4//SLC1A3//GFAP//GLUL//SLC24A2//MGLL//PPP3CA
GO:0044267	cellular protein metabolic process	Biological process	79	2799	295	13692	1.30999	0.00489225	0.160057	2.31049	RGD1306565//KIT//MADD//LPAR1//TNKS2//ARIH2//FKBP9//EIF3D//LRP4//MAPK9//NPTN//SENP2//SQSTM1//EIF4G3//HSPA8//CANX//CCT4//CALR//HSPA9//CCT5//CCT2//DNAJA4//HSP90AB1//MESDC2//DNAJA3//DNAJB2//PJA2//KLHL20//RPS4X//EIF5//RPL5//RGD1564051//EIF5B//EEF2//FMR1//PPP3CB//MAPK10//PAK2//ADAM10//CAMKK1//PLK2//PRKCI//TLK2//OXSR1//NEK7//GADD45A//PPM1B//PPP3CA//PTPRK//PTPN3//ST6GALNAC3//GALNT1//USP32//CUL4A//KLHL12/…
GO:0031345	negative regulation of cell projection organization	Biological process	6	74	295	13692	3.76326	0.00516621	0.166534	2.28683	GFAP//RTN4//LPAR1//RBPJ//NRP1//ITGB1
GO:0071453	cellular response to oxygen levels	Biological process	6	74	295	13692	3.76326	0.00516621	0.166534	2.28683	EGR1//ITPR1//HIF1A//HIGD1A//NDRG1//LPAR1
GO:0048583	regulation of response to stimulus	Biological process	57	1898	295	13692	1.39387	0.00527294	0.168498	2.27795	KIT//MADD//LPAR1//RGD1306565//PPP3CB//CR1L//ZFP91//ITGB1//PLCB1//GPR158//MGLL//CDC42SE2//PJA2//ADAM10//CAT//ZEB1//LRP4//TCF7L2//HIF1A//ACAP2//CHN2//NBR1//CALR//SPRY2//RASGRF2//ARHGEF26//FCGRT//CLCF1//ARL2BP//SQSTM1//PLK2//ZDHHC17//DNAJA3//PSAP//MAP3K4//PDCD4//NPTN//MAPK9//MLC1//RTN4//NRP1//SEMA7A//NT5E//SPPL2A//RGN//EXOC4//PLEKHA1//ELF1//ROBO1//RAPGEF4//HSP90AB1//CNKSR3//RGD1560691//EGR1//TNKS2//…
GO:0006458	'de novo' protein folding	Biological process	3	17	295	13692	8.19063	0.00538087	0.168498	2.26915	HSPA8//CCT4//HSPH1
GO:0006893	Golgi to plasma membrane transport	Biological process	3	17	295	13692	8.19063	0.00538087	0.168498	2.26915	KRT18//SPTBN1//ANK3
GO:0051084	'de novo' posttranslational protein folding	Biological process	3	17	295	13692	8.19063	0.00538087	0.168498	2.26915	HSPA8//CCT4//HSPH1
GO:0032507	maintenance of protein location in cell	Biological process	6	75	295	13692	3.71308	0.00551638	0.171274	2.25835	KEAP1//KDELR3//ZFP828//CLASP2//ARL2BP//ANK3
GO:0065008	regulation of biological quality	Biological process	62	2106	295	13692	1.3664	0.00554766	0.171274	2.25589	ITGB1//HIF1A//SPTA1//YWHAZ//KEAP1//PDIA3//PDIA4//TXNDC15//KDELR3//HSD17B12//RGN//SLC24A2//PIK3CB//STIM2//ARF1//DNAJA3//ITPR1//NPTN//SNAP25//NSF//DDR1//PPP3CB//PLEKHA1//ERMN//CDC42SE2//PLP1//CLDN11//MGEA5//NAPA//CALR//MRF//RAPGEF4//KIT//RTN4//NRP1//DSTN//CD9//UGT8//ZFP828//TCF7L2//ASGR2//GLUL//NDRG1//CLASP2//PRIMA1//MAL//MPDZ//LPAR1//SEMA7A//HSP90AB1//PPP3CA//CNP//PLK2//EGR1//RRN3//ATP5B//ARL2BP//…
GO:0044248	cellular catabolic process	Biological process	40	1232	295	13692	1.50693	0.00569481	0.174588	2.24452	PARN//UPF2//ARIH2//PHYH//HIF1A//NT5E//NSF//ATP5B//APAF1//AUH//USP32//CUL4A//ACADSB//HADHA//LAMP1//PIK3CB//EI24//FAAH//CNP//SQSTM1//NBR1//TMED2//MGLL//DNAJB2//ACAP2//HSP90AB1//TAF1//RGN//CHN2//SPRY2//PRIMA1//GSTM2//CAT//KLHL20//PPP2R5C//PLCB1//CHN1//CES1D//GLA//PTPN3
GO:0012501	programmed cell death	Biological process	42	1310	295	13692	1.48807	0.00574074	0.174774	2.24103	MAPK9//PDCD4//MADD//SQSTM1//FAIM//CCL6//GHITM//PRUNE2//KRT18//GSN//EI24//DNAJA3//PDCD6IP//APAF1//TCF7L2//TRIAP1//MAL//ROBO1//RGD1306565//LAMP1//HIF1A//RGD1560691//PRKCI//RBPJ//KIT//PPP2R5C//ITGB1//PDIA3//LPAR1//CAT//PAK2//PLK2//HIGD1A//RRN3//KLHL20//SPRY2//HSP90AB1//CLCF1//EGR1
GO:0033365	protein localization to organelle	Biological process	15	334	295	13692	2.08444	0.00597997	0.180801	2.2233	KEAP1//PPP3CA//KPNB1//PTTG1IP//SRPR//KDELR3//YWHAZ//MAPK9//SPTBN1//HSP90AB1//ZFP828//CALR//TCF7L2//ARL2BP//TNKS2
GO:0016050	vesicle organization	Biological process	6	77	295	13692	3.61664	0.00626833	0.188222	2.20285	NSF//RGD1304592//PRKCI//TMED9//KLHL12//PICALM
GO:0009966	regulation of signal transduction	Biological process	46	1477	295	13692	1.44551	0.00654142	0.195086	2.18433	KIT//MADD//LPAR1//RGD1306565//ZFP91//ITGB1//PLCB1//GPR158//PJA2//CAT//ZEB1//LRP4//TCF7L2//HIF1A//ACAP2//CHN2//NBR1//CALR//SPRY2//RASGRF2//ARHGEF26//CLCF1//ARL2BP//SQSTM1//PLK2//ZDHHC17//DNAJA3//PSAP//MAP3K4//PDCD4//NPTN//MAPK9//RGN//EXOC4//ELF1//RAPGEF4//PLEKHA1//HSP90AB1//ROBO1//CNKSR3//SEMA7A//EGR1//TNKS2//MGLL//PAK2//CDC42SE2
GO:0010627	regulation of intracellular protein kinase cascade	Biological process	21	540	295	13692	1.80497	0.00666604	0.197459	2.17613	PJA2//NBR1//KIT//CLCF1//ARL2BP//SQSTM1//PLK2//LPAR1//ZDHHC17//DNAJA3//PSAP//ITGB1//MAP3K4//PDCD4//MAPK9//PLCB1//SPRY2//TCF7L2//PLEKHA1//CNKSR3//SEMA7A
GO:0010604	positive regulation of macromolecule metabolic process	Biological process	49	1599	295	13692	1.4223	0.00677944	0.19859	2.16881	RGD1306565//KIT//MADD//LPAR1//NSF//MAPK9//NPTN//SENP2//SQSTM1//EIF4G3//RBPJ//ZFP91//EGR1//PLP1//CALR//TMED2//MKX//SPRY2//HIF1A//TCF7L2//RPS4X//PLCB1//NFIA//CNBP//ELF1//PICALM//MRF//PIAS1//RRN3//ILF2//ATMIN//INSIG1//INSIG2//DNAJA3//DNAJB2//CAMKK1//TAF1//CLCF1//ARL2BP//MAP3K4//HNRNPK//SDC4//MGEA5//PPP3CA//ZEB1//ITGB1//PAK2//NRP1//HSP90AB1
GO:0030073	insulin secretion	Biological process	8	129	295	13692	2.87836	0.00680247	0.19859	2.16733	PPP3CB//GLUL//SNAP25//MGEA5//TCF7L2//HIF1A//PPP3CA//RAPGEF4
GO:0050796	regulation of insulin secretion	Biological process	7	103	295	13692	3.15432	0.00684012	0.19859	2.16494	GLUL//SNAP25//MGEA5//TCF7L2//PPP3CB//HIF1A//PPP3CA
GO:0044260	cellular macromolecule metabolic process	Biological process	130	5065	295	13692	1.19127	0.00691356	0.199401	2.1603	NFIA//POLA1//EGR1//ZEB1//CALR//MKX//PIAS1//DNAJA3//TCF7L2//PARN//UPF2//RGD1306565//KIT//MADD//LPAR1//TNKS2//ARIH2//HNRNPA1//HNRNPM//SRSF1//FKBP9//EIF3D//NSF//LRP4//MAPK9//NPTN//SENP2//SQSTM1//EIF4G3//HSPA8//CANX//CCT4//HSPA9//CCT5//CCT2//DNAJA4//HSP90AB1//MESDC2//DNAJB2//PJA2//KLHL20//SMC2//DDX1//APAF1//ANP32A//HIF1A//CNBP//DMTF1//HDGF//KEAP1//CNOT6//ZFP445//HNRPDL//ILF2//HDAC8//TSC22D1//HMGN5//R…
GO:0070555	response to interleukin-1	Biological process	6	79	295	13692	3.52508	0.00709221	0.202707	2.14922	EGR1//PLCB1//HIF1A//MAPK9//HSPA9//PRKCI
GO:0051246	regulation of protein metabolic process	Biological process	37	1133	295	13692	1.51571	0.00712062	0.202707	2.14748	RGD1306565//KIT//MADD//LPAR1//LRP4//MAPK9//NPTN//SENP2//SQSTM1//EIF4G3//FMR1//EIF5B//GADD45A//DNAJA3//ZFP91//SPRY2//RPS4X//CALR//CR1L//DNAJB2//CAMKK1//HSP90AB1//TAF1//CNKSR3//EGR1//PIAS1//CLCF1//ARL2BP//MAP3K4//PDCD4//SDC4//MGEA5//ITGB1//PAK2//NRP1//PTPN3//CUL4A
GO:0010977	negative regulation of neuron projection development	Biological process	4	36	295	13692	5.15706	0.00722886	0.20446	2.14093	RTN4//GFAP//LPAR1//RBPJ
GO:0032879	regulation of localization	Biological process	40	1252	295	13692	1.48286	0.00742335	0.208615	2.1294	KEAP1//PPP3CB//MGEA5//HIF1A//CNKSR3//AHCYL1//NAPA//ADAM10//RAPGEF4//RBPJ//PRKCI//SNAP25//NSF//PICALM//RTN4//ITGB1//PTP4A1//KIT//PTPRK//GLUL//TCF7L2//STIM2//MAPK9//MLC1//HSP90AB1//SCN4B//CD14//PPP3CA//HNRNPK//NRP1//CALR//RGD1560691//ITPR1//EXOC4//GFAP//CACNA2D3//LPAR1//ANK3//PLCB1//RGD1304592
GO:0045595	regulation of cell differentiation	Biological process	32	947	295	13692	1.56836	0.00754812	0.21077	2.12216	HIF1A//GFAP//MAPK9//NRCAM//ITGB1//NPTN//PRKCI//RGD1560691//RTN4//LPAR1//RBPJ//NRP1//ZEB1//KIT//TCF7L2//INSIG1//KEAP1//MKX//PLCB1//S1PR5//CALR//NBR1//ADAM10//RGD1309676//SEMA7A//CLCF1//ROBO1//FAIM//CHN1//RAPGEF4//PIAS1//FNDC5
GO:0009893	positive regulation of metabolic process	Biological process	52	1731	295	13692	1.39428	0.0077493	0.215019	2.11074	RGD1306565//KIT//MADD//LPAR1//NSF//MAPK9//NPTN//SENP2//SQSTM1//EIF4G3//RBPJ//ZFP91//EGR1//PLP1//CALR//TMED2//MKX//SPRY2//GADD45A//HIF1A//TCF7L2//RPS4X//NT5E//PLCB1//NFIA//CNBP//ELF1//PICALM//MRF//PIAS1//RRN3//ILF2//ATMIN//INSIG1//INSIG2//DNAJA3//DNAJB2//CAMKK1//TAF1//CLCF1//ARL2BP//MAP3K4//HNRNPK//SDC4//MGEA5//PPP3CA//ZEB1//ITGB1//PAK2//NRP1//RGD1560691//HSP90AB1
GO:0006611	protein export from nucleus	Biological process	4	37	295	13692	5.01768	0.00797035	0.218974	2.09852	TCF7L2//CALR//HSPA9//AHCYL1
GO:0046887	positive regulation of hormone secretion	Biological process	6	81	295	13692	3.43804	0.00799175	0.218974	2.09736	GLUL//SNAP25//MGEA5//TCF7L2//PPP3CB//HIF1A
GO:0014015	positive regulation of gliogenesis	Biological process	4	38	295	13692	4.88564	0.00876007	0.238535	2.05749	GFAP//RTN4//CLCF1//PRKCI
GO:0050801	ion homeostasis	Biological process	23	626	295	13692	1.70529	0.00893623	0.24183	2.04885	ITGB1//RGN//SLC24A2//PIK3CB//STIM2//ARF1//HIF1A//ITPR1//NPTN//PLP1//CLDN11//MGEA5//MRF//CD9//UGT8//TCF7L2//NDRG1//MAL//MPDZ//LPAR1//ATP5B//PPP3CA//SCN4B
GO:0007049	cell cycle	Biological process	31	923	295	13692	1.55885	0.00924166	0.248561	2.03425	TAF1//ITGB1//PPP3CA//PLK2//PAICS//POLA1//ANP32B//PLCB1//GADD45A//SPTBN1//ANK3//HSPA8//MADD//PPP2R5C//CALR//DBC1//SESN1//TCF7L2//SMC2//CLASP2//EIF4G3//CUL4A//ZFP828//PTPRK//PTPN3//HAUS7//PRUNE2//PTP4A1//DMTF1//PDCD6IP
GO:0048741	skeletal muscle fiber development	Biological process	6	84	295	13692	3.31525	0.00949089	0.253708	2.02269	DNAJA3//ANK3//MKX//PLCB1//LRP4//PPP3CA
GO:0050805	negative regulation of synaptic transmission	Biological process	4	39	295	13692	4.76037	0.0095992	0.255048	2.01776	MGLL//PLK2//SLC24A2//RAPGEF4
GO:0060627	regulation of vesicle-mediated transport	Biological process	11	225	295	13692	2.26911	0.00967251	0.255447	2.01446	NAPA//NSF//RAPGEF4//PICALM//ITGB1//CD14//PPP3CA//HNRNPK//CALR//RGD1560691//PLCB1
GO:0022402	cell cycle process	Biological process	24	667	295	13692	1.67005	0.00974575	0.255841	2.01118	TAF1//ITGB1//PPP3CA//PLK2//PAICS//POLA1//ANP32B//PLCB1//GADD45A//SPTBN1//ANK3//PPP2R5C//CALR//DBC1//SESN1//TCF7L2//SMC2//CLASP2//EIF4G3//ZFP828//CUL4A//HAUS7//PRUNE2
GO:0009225	nucleotide-sugar metabolic process	Biological process	3	21	295	13692	6.63051	0.00987736	0.257752	2.00536	UAP1//TSTA3//UXS1
GO:0014823	response to activity	Biological process	5	61	295	13692	3.80439	0.00998548	0.258717	2.00063	HIF1A//FNDC5//ITGB1//ZEB1//RTN4
GO:0051651	maintenance of location in cell	Biological process	6	85	295	13692	3.27625	0.0100324	0.258717	1.9986	KEAP1//KDELR3//ZFP828//CLASP2//ARL2BP//ANK3
GO:0032787	monocarboxylic acid metabolic process	Biological process	15	356	295	13692	1.95563	0.0104434	0.267345	1.98116	PHYH//HIF1A//ACADSB//FAAH//SC5DL//MGLL//HSD17B12//HADHA//FADS1//MGST2//ELOVL7//MAPK9//PLP1//INSIG1//INSIG2
GO:0090002	establishment of protein localization to plasma membrane	Biological process	4	40	295	13692	4.64136	0.0104889	0.267345	1.97927	TMED2//SPTBN1//ANK3//PRKCI
GO:0045185	maintenance of protein location	Biological process	6	87	295	13692	3.20094	0.0111806	0.278389	1.95153	KEAP1//KDELR3//ZFP828//CLASP2//ARL2BP//ANK3
GO:0010559	regulation of glycoprotein biosynthetic process	Biological process	3	22	295	13692	6.32912	0.0112575	0.278389	1.94856	TCF7L2//MGEA5//PLCB1
GO:0010765	positive regulation of sodium ion transport	Biological process	3	22	295	13692	6.32912	0.0112575	0.278389	1.94856	SCN4B//CNKSR3//AHCYL1
GO:0040036	regulation of fibroblast growth factor receptor signaling pathway	Biological process	3	22	295	13692	6.32912	0.0112575	0.278389	1.94856	SPRY2//TCF7L2//NPTN
GO:0042517	positive regulation of tyrosine phosphorylation of Stat3 protein	Biological process	3	22	295	13692	6.32912	0.0112575	0.278389	1.94856	KIT//CLCF1//ARL2BP
GO:0007243	intracellular protein kinase cascade	Biological process	25	713	295	13692	1.6274	0.0114197	0.278389	1.94235	RGD1306565//FAIM//MAPK10//MAPK9//CLCF1//PJA2//NBR1//KIT//ARL2BP//SQSTM1//PLK2//LPAR1//ZDHHC17//DNAJA3//PSAP//ITGB1//MAP3K4//PDCD4//PLCB1//SPRY2//TCF7L2//PLEKHA1//CNKSR3//SEMA7A//OXSR1
GO:0014909	smooth muscle cell migration	Biological process	4	41	295	13692	4.52815	0.0114302	0.278389	1.94195	RAPGEF4//RBPJ//LPAR1//DDR1
GO:0090150	establishment of protein localization to membrane	Biological process	4	41	295	13692	4.52815	0.0114302	0.278389	1.94195	TMED2//SPTBN1//ANK3//PRKCI
GO:0090276	regulation of peptide hormone secretion	Biological process	7	114	295	13692	2.84996	0.0116492	0.282155	1.9337	PPP3CB//GLUL//SNAP25//MGEA5//TCF7L2//HIF1A//PPP3CA
GO:0042325	regulation of phosphorylation	Biological process	25	716	295	13692	1.62059	0.0119892	0.287936	1.92121	RGD1306565//KIT//MADD//LPAR1//LRP4//MAPK9//NPTN//SENP2//SQSTM1//EIF4G3//GADD45A//DNAJA3//ZFP91//SPRY2//CAMKK1//CNKSR3//CLCF1//ARL2BP//MAP3K4//PDCD4//SDC4//ITGB1//PAK2//NRP1//HSP90AB1
GO:0006839	mitochondrial transport	Biological process	5	64	295	13692	3.62606	0.0121506	0.287936	1.9154	YWHAZ//MAPK9//SLC1A3//SLC25A13//CNP
GO:0043241	protein complex disassembly	Biological process	5	64	295	13692	3.62606	0.0121506	0.287936	1.9154	CLASP2//DSTN//NAPA//MGEA5//GSN
GO:0071478	cellular response to radiation	Biological process	5	64	295	13692	3.62606	0.0121506	0.287936	1.9154	MAPK9//PTPRK//ITGB1//GADD45A//EGR1
GO:0006915	apoptotic process	Biological process	40	1295	295	13692	1.43362	0.0126662	0.29854	1.89735	MAPK9//APAF1//TCF7L2//TRIAP1//MAL//PRUNE2//EI24//ROBO1//DNAJA3//RGD1306565//HIF1A//MADD//RGD1560691//PRKCI//RBPJ//PPP2R5C//ITGB1//PDIA3//LPAR1//CAT//PAK2//PLK2//FAIM//HIGD1A//KRT18//RRN3//KLHL20//SPRY2//HSP90AB1//CLCF1//EGR1//PDCD4//SQSTM1//CCL6//GHITM//GSN//PDCD6IP
GO:0042692	muscle cell differentiation	Biological process	12	267	295	13692	2.086	0.0131729	0.306958	1.88032	DNAJA3//ANK3//ITGB1//ACTG1//MKX//PLCB1//TCF7L2//PPP3CA//LRP4//ZEB1//PIAS1//CALR
GO:0055001	muscle cell development	Biological process	8	145	295	13692	2.56075	0.0132691	0.306958	1.87716	DNAJA3//ANK3//ITGB1//ACTG1//MKX//PLCB1//PPP3CA//LRP4
GO:0002791	regulation of peptide secretion	Biological process	7	117	295	13692	2.77688	0.0133034	0.306958	1.87604	PPP3CB//GLUL//SNAP25//MGEA5//TCF7L2//HIF1A//PPP3CA
GO:0090087	regulation of peptide transport	Biological process	7	117	295	13692	2.77688	0.0133034	0.306958	1.87604	PPP3CB//GLUL//SNAP25//MGEA5//TCF7L2//HIF1A//PPP3CA
GO:0051970	negative regulation of transmission of nerve impulse	Biological process	4	43	295	13692	4.31754	0.0134718	0.309023	1.87057	RAPGEF4//MGLL//PLK2//SLC24A2
GO:0007568	aging	Biological process	12	268	295	13692	2.07822	0.0135338	0.309023	1.86858	PDCD4//DNAJA3//CAT//CALR//GSTM2//CNP//CANX//APAF1//RTN4//FADS1//MGEA5//GSN
GO:0014013	regulation of gliogenesis	Biological process	5	66	295	13692	3.51618	0.0137587	0.312286	1.86142	GFAP//RTN4//CLCF1//TCF7L2//PRKCI
GO:0000902	cell morphogenesis	Biological process	25	725	295	13692	1.60047	0.013837	0.312286	1.85896	HIF1A//RBPJ//SNAP25//CNP//ACTB//PICALM//ROBO1//NRP1//SEMA3C//ANK3//NRCAM//RTN4//CHN1//SPTA1//ERMN//CDC42SE2//MAPK9//GFAP//SEMA7A//SLC1A3//UGT8//GSN//NPTX1//CAP1
GO:0048167	regulation of synaptic plasticity	Biological process	7	118	295	13692	2.75335	0.0138905	0.312286	1.85728	EGR1//NPTN//KIT//GFAP//PLK2//SLC24A2//MGLL
GO:0006687	glycosphingolipid metabolic process	Biological process	3	24	295	13692	5.80169	0.0143356	0.31741	1.84358	UGT8//ST6GALNAC3//KIT
GO:0008038	neuron recognition	Biological process	3	24	295	13692	5.80169	0.0143356	0.31741	1.84358	RTN4//NRP1//ROBO1
GO:0042304	regulation of fatty acid biosynthetic process	Biological process	3	24	295	13692	5.80169	0.0143356	0.31741	1.84358	MAPK9//INSIG1//INSIG2
GO:0036294	cellular response to decreased oxygen levels	Biological process	5	67	295	13692	3.4637	0.014614	0.320338	1.83523	EGR1//ITPR1//HIF1A//HIGD1A//NDRG1
GO:0071456	cellular response to hypoxia	Biological process	5	67	295	13692	3.4637	0.014614	0.320338	1.83523	EGR1//ITPR1//HIF1A//HIGD1A//NDRG1
GO:0006913	nucleocytoplasmic transport	Biological process	12	273	295	13692	2.04016	0.0154532	0.33483	1.81098	KEAP1//PPP3CA//KPNB1//PTTG1IP//CALR//HSPA9//AHCYL1//SPTBN1//HSP90AB1//TCF7L2//HNRNPA1//ANP32A
GO:0006919	activation of cysteine-type endopeptidase activity involved in apoptotic process	Biological process	5	68	295	13692	3.41276	0.0155042	0.33483	1.80955	APAF1//MAPK9//ROBO1//DNAJA3//RGD1306565
GO:0097202	activation of cysteine-type endopeptidase activity	Biological process	5	68	295	13692	3.41276	0.0155042	0.33483	1.80955	MAPK9//ROBO1//APAF1//DNAJA3//RGD1306565
GO:0014812	muscle cell migration	Biological process	4	45	295	13692	4.12565	0.0157316	0.338076	1.80323	DDR1//RAPGEF4//RBPJ//LPAR1
GO:0035773	insulin secretion involved in cellular response to glucose stimulus	Biological process	3	25	295	13692	5.56963	0.0160357	0.341264	1.79491	PPP3CB//HIF1A//TCF7L2
GO:0061178	regulation of insulin secretion involved in cellular response to glucose stimulus	Biological process	3	25	295	13692	5.56963	0.0160357	0.341264	1.79491	PPP3CB//HIF1A//TCF7L2
GO:0044093	positive regulation of molecular function	Biological process	28	848	295	13692	1.53252	0.016126	0.341528	1.79247	RGD1306565//KIT//MADD//LPAR1//MAPK9//ROBO1//APAF1//DNAJA3//ZFP91//RPL5//SPTA1//HSP90AB1//TCF7L2//CAMKK1//STIM2//RGN//RGD1560691//CHN2//MAP3K4//PLCB1//CHN1//SDC4//CAT//PRKCI//SERINC1//PAK2//SPRY2//CNOT6
GO:0043067	regulation of programmed cell death	Biological process	34	1080	295	13692	1.46117	0.0162903	0.343349	1.78807	PPP3CB//TCF7L2//TRIAP1//MAL//APAF1//PRUNE2//EI24//RGD1306565//HIF1A//MADD//RGD1560691//RTN4//MAPK9//PRKCI//RBPJ//PPP2R5C//ITGB1//PDIA3//LPAR1//DNAJA3//CAT//PAK2//PLK2//FAIM//HIGD1A//KRT18//RRN3//KLHL20//SPRY2//KIT//HSP90AB1//CLCF1//EGR1//SERBP1
GO:0048731	system development	Biological process	82	3069	295	13692	1.24011	0.0166052	0.343861	1.77976	NCL//HIF1A//RTN4//ATP5B//NRP1//NRCAM//RBPJ//KIT//PLEKHA1//TCF7L2//SEMA3C//LRP4//TET2//TMED2//APAF1//UPF2//HSP90AB1//ITGB1//ROBO1//LUZP1//MOBP//SNAP25//CNP//ACTB//PICALM//ANK3//FMR1//ZEB1//MAPK9//CD9//NT5E//ARF4//NAPA//PPP3CB//RAPGEF4//TNXA-PS1//MKX//DNAJA3//DDR1//CHN1//PLP1//CLDN11//GFAP//NPTN//PRKCI//RGD1560691//LPAR1//MRF//GSN//SLC1A3//PLCB1//SPTA1//CLCF1//EGR1//ASGR2//CLCN2//SPRY2//NBR1//UGT8/…
GO:0006464	cellular protein modification process	Biological process	55	1928	295	13692	1.32404	0.0166189	0.343861	1.7794	RGD1306565//KIT//MADD//LPAR1//TNKS2//ARIH2//FKBP9//LRP4//MAPK9//NPTN//SENP2//SQSTM1//EIF4G3//PJA2//KLHL20//PPP3CB//MAPK10//PAK2//ADAM10//CAMKK1//PLK2//PRKCI//TLK2//OXSR1//NEK7//GADD45A//DNAJA3//PPM1B//PPP3CA//PTPRK//PTPN3//ST6GALNAC3//GALNT1//KLHL12//SPTBN1//ZFP91//SPRY2//MGEA5//TAF1//DDR1//ZDHHC17//DNAJB2//CNKSR3//EGR1//PIAS1//PTP4A1//CLCF1//ARL2BP//MAP3K4//PDCD4//SDC4//ITGB1//NRP1//TRIM37//HSP9…
GO:0036211	protein modification process	Biological process	55	1928	295	13692	1.32404	0.0166189	0.343861	1.7794	RGD1306565//KIT//MADD//LPAR1//TNKS2//ARIH2//FKBP9//LRP4//MAPK9//NPTN//SENP2//SQSTM1//EIF4G3//PJA2//KLHL20//PPP3CB//MAPK10//PAK2//ADAM10//CAMKK1//PLK2//PRKCI//TLK2//OXSR1//NEK7//GADD45A//DNAJA3//PPM1B//PPP3CA//PTPRK//PTPN3//ST6GALNAC3//GALNT1//KLHL12//SPTBN1//ZFP91//SPRY2//MGEA5//TAF1//DDR1//ZDHHC17//DNAJB2//CNKSR3//EGR1//PIAS1//PTP4A1//CLCF1//ARL2BP//MAP3K4//PDCD4//SDC4//ITGB1//NRP1//TRIM37//HSP9…
GO:0007268	synaptic transmission	Biological process	17	446	295	13692	1.76913	0.0166717	0.343861	1.77802	SNAP25//NSF//NAPA//GLUL//PRIMA1//PLK2//EGR1//NPTN//KIT//CANX//PPP3CA//RAPGEF4//SLC1A3//GFAP//SLC24A2//MGLL//EXOC4
GO:0048747	muscle fiber development	Biological process	6	95	295	13692	2.93138	0.0167068	0.343861	1.77711	DNAJA3//ANK3//MKX//PLCB1//PPP3CA//LRP4
GO:0051169	nuclear transport	Biological process	12	277	295	13692	2.0107	0.017132	0.350965	1.76619	KEAP1//PPP3CA//KPNB1//PTTG1IP//CALR//HSPA9//AHCYL1//ANP32A//SPTBN1//HSP90AB1//TCF7L2//HNRNPA1
GO:0006892	post-Golgi vesicle-mediated transport	Biological process	3	26	295	13692	5.35541	0.0178441	0.358678	1.74851	KRT18//SPTBN1//ANK3
GO:0031124	mRNA 3'-end processing	Biological process	3	26	295	13692	5.35541	0.0178441	0.358678	1.74851	PARN//AHCYL1//CPSF3
GO:0042516	regulation of tyrosine phosphorylation of Stat3 protein	Biological process	3	26	295	13692	5.35541	0.0178441	0.358678	1.74851	KIT//CLCF1//ARL2BP
GO:0031645	negative regulation of neurological system process	Biological process	4	47	295	13692	3.95009	0.0182164	0.358678	1.73954	RAPGEF4//MGLL//PLK2//SLC24A2
GO:0006639	acylglycerol metabolic process	Biological process	5	71	295	13692	3.26856	0.0183901	0.358678	1.73542	CAT//INSIG1//INSIG2//MGLL//CES1D
GO:0050657	nucleic acid transport	Biological process	5	71	295	13692	3.26856	0.0183901	0.358678	1.73542	SIDT1//FMR1//HNRNPA1//SENP2//HNRNPA3
GO:0050658	RNA transport	Biological process	5	71	295	13692	3.26856	0.0183901	0.358678	1.73542	SIDT1//FMR1//HNRNPA1//SENP2//HNRNPA3
GO:0051236	establishment of RNA localization	Biological process	5	71	295	13692	3.26856	0.0183901	0.358678	1.73542	SIDT1//FMR1//HNRNPA1//SENP2//HNRNPA3
GO:0030072	peptide hormone secretion	Biological process	8	154	295	13692	2.41109	0.018453	0.358678	1.73393	PPP3CB//RAPGEF4//SNAP25//GLUL//MGEA5//TCF7L2//HIF1A//PPP3CA
GO:0022411	cellular component disassembly	Biological process	7	125	295	13692	2.59916	0.0185292	0.358678	1.73214	APAF1//CLASP2//DDR1//DSTN//NAPA//MGEA5//GSN
GO:0044242	cellular lipid catabolic process	Biological process	7	125	295	13692	2.59916	0.0185292	0.358678	1.73214	PHYH//ACADSB//HADHA//FAAH//MGLL//CES1D//GLA
GO:0015693	magnesium ion transport	Biological process	2	10	295	13692	9.28271	0.0185721	0.358678	1.73114	MAGT1//ZDHHC17
GO:0040037	negative regulation of fibroblast growth factor receptor signaling pathway	Biological process	2	10	295	13692	9.28271	0.0185721	0.358678	1.73114	SPRY2//TCF7L2
GO:0070848	response to growth factor stimulus	Biological process	11	249	295	13692	2.0504	0.0193065	0.371227	1.7143	HIF1A//NRP1//SPRY2//TCF7L2//NPTN//CAT//EGR1//MAPK9//ITGB1//ZEB1//APAF1
GO:0060326	cell chemotaxis	Biological process	7	127	295	13692	2.55823	0.020033	0.383514	1.69825	KIT//ADAM10//NRP1//RGD1560691//LPAR1//CCL6//ELMO2
GO:0071363	cellular response to growth factor stimulus	Biological process	10	219	295	13692	2.11934	0.0204751	0.386078	1.68877	HIF1A//NRP1//SPRY2//TCF7L2//NPTN//ZEB1//APAF1//CAT//EGR1//MAPK9
GO:0006638	neutral lipid metabolic process	Biological process	5	73	295	13692	3.17901	0.0204986	0.386078	1.68828	CAT//INSIG1//INSIG2//MGLL//CES1D
GO:0051656	establishment of organelle localization	Biological process	5	73	295	13692	3.17901	0.0204986	0.386078	1.68828	TMED2//EXOC4//ZFP828//TMED9//KLHL12
GO:0031325	positive regulation of cellular metabolic process	Biological process	47	1621	295	13692	1.34574	0.0205192	0.386078	1.68784	RGD1306565//KIT//MADD//LPAR1//NSF//MAPK9//NPTN//SENP2//SQSTM1//EIF4G3//RBPJ//ZFP91//GADD45A//HIF1A//TCF7L2//RPS4X//EGR1//PLCB1//NFIA//CNBP//ELF1//PICALM//MRF//PIAS1//RRN3//ILF2//ATMIN//INSIG1//INSIG2//DNAJA3//DNAJB2//CAMKK1//TAF1//SPRY2//CLCF1//ARL2BP//MAP3K4//HNRNPK//CALR//SDC4//MGEA5//PPP3CA//ZEB1//ITGB1//PAK2//NRP1//HSP90AB1
GO:0043244	regulation of protein complex disassembly	Biological process	4	49	295	13692	3.78886	0.0209318	0.391338	1.67919	CLASP2//DSTN//MGEA5//GSN
GO:0007267	cell-cell signaling	Biological process	24	715	295	13692	1.55794	0.0210074	0.391338	1.67763	YWHAZ//EXOC4//SNAP25//NSF//PPP3CB//NAPA//RAPGEF4//GLUL//MGEA5//TCF7L2//RTN4//HIF1A//PRIMA1//PPP3CA//PLK2//EGR1//NPTN//KIT//CANX//SLC1A3//GFAP//SLC24A2//MGLL//SDC4
GO:0022403	cell cycle phase	Biological process	18	494	295	13692	1.69118	0.0210665	0.391338	1.67641	TAF1//ITGB1//PPP3CA//PLK2//PAICS//POLA1//ANP32B//PLCB1//GADD45A//CLASP2//SMC2//EIF4G3//ZFP828//CALR//CUL4A//HAUS7//PRUNE2
GO:0043412	macromolecule modification	Biological process	56	1997	295	13692	1.30153	0.0214079	0.392819	1.66943	RGD1306565//KIT//MADD//LPAR1//TNKS2//ARIH2//FKBP9//LRP4//MAPK9//NPTN//SENP2//SQSTM1//EIF4G3//PJA2//KLHL20//PPP3CB//MAPK10//PAK2//ADAM10//CAMKK1//PLK2//PRKCI//TLK2//OXSR1//NEK7//GADD45A//DNAJA3//PPM1B//PPP3CA//PTPRK//PTPN3//ST6GALNAC3//GALNT1//KLHL12//SPTBN1//ZFP91//SPRY2//MGEA5//TAF1//DDR1//ZDHHC17//GAR1//DNAJB2//CNKSR3//EGR1//PIAS1//PTP4A1//CLCF1//ARL2BP//MAP3K4//PDCD4//SDC4//ITGB1//NRP1//TRIM37…
GO:0000904	cell morphogenesis involved in differentiation	Biological process	18	495	295	13692	1.68777	0.0214475	0.392819	1.66862	HIF1A//RBPJ//SNAP25//CNP//ACTB//PICALM//ROBO1//NRP1//SEMA3C//ANK3//NRCAM//RTN4//CHN1//MAPK9//SEMA7A//SLC1A3//NPTX1
GO:0044057	regulation of system process	Biological process	18	495	295	13692	1.68777	0.0214475	0.392819	1.66862	MGEA5//NAPA//PPP3CA//TCF7L2//MRF//HIF1A//PLK2//EGR1//NPTN//KIT//RAPGEF4//SLC1A3//GFAP//MGLL//RTN4//GLUL//SLC24A2//SCN4B
GO:0042503	tyrosine phosphorylation of Stat3 protein	Biological process	3	28	295	13692	4.97288	0.0217878	0.392819	1.66179	KIT//CLCF1//ARL2BP
GO:0007409	axonogenesis	Biological process	13	321	295	13692	1.87968	0.0220745	0.392819	1.65611	ROBO1//NRP1//SEMA3C//ANK3//NRCAM//RTN4//CHN1//SEMA7A//NPTX1//SNAP25//CNP//ACTB//PICALM
GO:0048812	neuron projection morphogenesis	Biological process	15	390	295	13692	1.78514	0.0220824	0.392819	1.65595	SNAP25//CNP//ACTB//PICALM//ROBO1//NRP1//SEMA3C//ANK3//NRCAM//RTN4//CHN1//GFAP//SEMA7A//NPTX1//UGT8
GO:0019220	regulation of phosphate metabolic process	Biological process	26	795	295	13692	1.51793	0.0223106	0.392819	1.65149	RGD1306565//KIT//MADD//LPAR1//LRP4//MAPK9//NPTN//SENP2//SQSTM1//EIF4G3//GADD45A//DNAJA3//ZFP91//SPRY2//RPL5//CAMKK1//CNKSR3//CLCF1//ARL2BP//MAP3K4//PDCD4//SDC4//ITGB1//PAK2//NRP1//HSP90AB1
GO:0051174	regulation of phosphorus metabolic process	Biological process	26	795	295	13692	1.51793	0.0223106	0.392819	1.65149	RGD1306565//KIT//MADD//LPAR1//LRP4//MAPK9//NPTN//SENP2//SQSTM1//EIF4G3//GADD45A//DNAJA3//ZFP91//SPRY2//RPL5//CAMKK1//CNKSR3//CLCF1//ARL2BP//MAP3K4//PDCD4//SDC4//ITGB1//PAK2//NRP1//HSP90AB1
GO:0002260	lymphocyte homeostasis	Biological process	4	50	295	13692	3.71308	0.0223776	0.392819	1.65019	HIF1A//DNAJA3//PPP3CB//SPTA1
GO:0010560	positive regulation of glycoprotein biosynthetic process	Biological process	2	11	295	13692	8.43883	0.0223799	0.392819	1.65014	TCF7L2//PLCB1
GO:0035774	positive regulation of insulin secretion involved in cellular response to glucose stimulus	Biological process	2	11	295	13692	8.43883	0.0223799	0.392819	1.65014	PPP3CB//HIF1A
GO:0060333	interferon-gamma-mediated signaling pathway	Biological process	2	11	295	13692	8.43883	0.0223799	0.392819	1.65014	HSP90AB1//DNAJA3
GO:0060363	cranial suture morphogenesis	Biological process	2	11	295	13692	8.43883	0.0223799	0.392819	1.65014	INSIG1//INSIG2
GO:0002790	peptide secretion	Biological process	8	160	295	13692	2.32068	0.0226287	0.392819	1.64534	PPP3CB//RAPGEF4//SNAP25//GLUL//MGEA5//TCF7L2//HIF1A//PPP3CA
GO:0050890	cognition	Biological process	9	191	295	13692	2.18703	0.0227297	0.392819	1.64341	EGR1//PLCB1//SLC24A2//PLK2//SNAP25//PJA2//HIF1A//KIT//MAGT1
GO:0071843	cellular component biogenesis at cellular level	Biological process	9	191	295	13692	2.18703	0.0227297	0.392819	1.64341	RRN3//GAR1//SRSF1//EIF3D//RGD1564051//LSM14A//EXOC4//SPTBN1//ANK3
GO:0006403	RNA localization	Biological process	5	75	295	13692	3.09424	0.0227591	0.392819	1.64284	SIDT1//FMR1//HNRNPA1//SENP2//HNRNPA3
GO:0045807	positive regulation of endocytosis	Biological process	5	75	295	13692	3.09424	0.0227591	0.392819	1.64284	HNRNPK//CALR//RGD1560691//ITGB1//CD14
GO:0042981	regulation of apoptotic process	Biological process	33	1070	295	13692	1.43145	0.0232595	0.39988	1.6334	PPP3CB//TCF7L2//TRIAP1//MAL//APAF1//PRUNE2//EI24//RGD1306565//RTN4//MAPK9//PRKCI//RBPJ//PPP2R5C//ITGB1//PDIA3//HIF1A//LPAR1//DNAJA3//CAT//PAK2//PLK2//FAIM//HIGD1A//KRT18//RRN3//KLHL20//SPRY2//HSP90AB1//CLCF1//EGR1//SERBP1//MADD//RGD1560691
GO:0043270	positive regulation of ion transport	Biological process	6	103	295	13692	2.7037	0.0238766	0.405825	1.62203	MGEA5//CNKSR3//AHCYL1//STIM2//ITPR1//SCN4B
GO:0006413	translational initiation	Biological process	4	51	295	13692	3.64028	0.023883	0.405825	1.62191	EIF3D//EIF5B//FMR1//EIF5
GO:0006672	ceramide metabolic process	Biological process	4	51	295	13692	3.64028	0.023883	0.405825	1.62191	ST6GALNAC3//UGT8//GLA//ORMDL3
GO:0033554	cellular response to stress	Biological process	29	919	295	13692	1.46463	0.0249272	0.421935	1.60333	POLA1//SMC2//DDX1//GADD45A//PPP2R5C//MAPK10//MAPK9//RGD1306565//FADS1//SQSTM1//NBR1//NDRG1//TRIAP1//INSIG1//INSIG2//GFAP//PTPRK//HIGD1A//CAT//MAP3K4//PDCD4//HIF1A//PLCB1//RTN4//PLEKHA1//MGST1//EGR1//ITPR1//CALR
GO:0051168	nuclear export	Biological process	5	77	295	13692	3.01387	0.0251753	0.422972	1.59903	CALR//HSPA9//AHCYL1//TCF7L2//HNRNPA1
GO:0044281	small molecule metabolic process	Biological process	46	1601	295	13692	1.33356	0.0251815	0.422972	1.59892	PHYH//UAP1//GPCPD1//HIF1A//GLYR1//GSTM2//MGST1//NT5E//ATP5B//PAICS//NSF//CTPS//GLUL//SLC1A3//MAT2B//GATM//ACADSB//FAAH//SC5DL//MGLL//HSD17B12//HADHA//FADS1//ETNK1//PDIA3//PDIA4//MGST2//INSIG1//INSIG2//AHCYL1//SLC25A13//CAT//CNP//TMED2//ELOVL7//TSTA3//RGN//MAPK9//ACAP2//CHN2//UXS1//SPRY2//PLP1//PLCB1//CHN1//MGEA5
GO:0046326	positive regulation of glucose import	Biological process	3	30	295	13692	4.64136	0.0261682	0.433146	1.58223	RGD1304592//PRKCI//MGEA5
GO:0008354	germ cell migration	Biological process	2	12	295	13692	7.73559	0.0264788	0.433146	1.5771	KIT//ITGB1
GO:0032288	myelin assembly	Biological process	2	12	295	13692	7.73559	0.0264788	0.433146	1.5771	CD9//UGT8
GO:0033233	regulation of protein sumoylation	Biological process	2	12	295	13692	7.73559	0.0264788	0.433146	1.5771	PIAS1//EGR1
GO:0034260	negative regulation of GTPase activity	Biological process	2	12	295	13692	7.73559	0.0264788	0.433146	1.5771	SPRY2//TMED2
GO:0070841	inclusion body assembly	Biological process	2	12	295	13692	7.73559	0.0264788	0.433146	1.5771	TRIM37//DNAJB2
GO:0097094	craniofacial suture morphogenesis	Biological process	2	12	295	13692	7.73559	0.0264788	0.433146	1.5771	INSIG1//INSIG2
GO:0010941	regulation of cell death	Biological process	34	1124	295	13692	1.40397	0.0274661	0.447626	1.5612	PPP3CB//TCF7L2//TRIAP1//MAL//APAF1//PRUNE2//EI24//RGD1306565//EGR1//LPAR1//HIF1A//MADD//RGD1560691//RTN4//MAPK9//PRKCI//RBPJ//PPP2R5C//ITGB1//PDIA3//DNAJA3//CAT//PAK2//PLK2//FAIM//HIGD1A//KRT18//RRN3//KLHL20//SPRY2//KIT//HSP90AB1//CLCF1//SERBP1
GO:0032984	macromolecular complex disassembly	Biological process	5	79	295	13692	2.93757	0.0277502	0.450362	1.55673	CLASP2//DSTN//NAPA//MGEA5//GSN
GO:0046879	hormone secretion	Biological process	9	198	295	13692	2.10971	0.0278395	0.450362	1.55534	YWHAZ//PPP3CB//SNAP25//RAPGEF4//GLUL//MGEA5//TCF7L2//HIF1A//PPP3CA
GO:0045597	positive regulation of cell differentiation	Biological process	17	474	295	13692	1.66462	0.0280312	0.451788	1.55236	HIF1A//GFAP//MAPK9//TCF7L2//PLCB1//ITGB1//ZEB1//RTN4//SEMA7A//NPTN//KIT//CLCF1//FAIM//ROBO1//PIAS1//PRKCI//FNDC5
GO:0034599	cellular response to oxidative stress	Biological process	6	107	295	13692	2.60263	0.0281337	0.451788	1.55077	PTPRK//CAT//HIF1A//PLEKHA1//RGD1306565//MGST1
GO:0071704	organic substance metabolic process	Biological process	26	813	295	13692	1.48432	0.0284512	0.45522	1.5459	MGEA5//UAP1//NT5E//NSF//ATP5B//TNKS2//ST6GALNAC3//GALNT1//ADAMTS4//MAT2B//ETNK1//UGT8//KIT//MGST2//ASGR2//TCF7L2//GLA//TMED2//TSTA3//ACAP2//CHN2//UXS1//SPRY2//PLCB1//CHN1//HIF1A
GO:0065009	regulation of molecular function	Biological process	43	1493	295	13692	1.33676	0.0290851	0.46367	1.53633	RGD1306565//KIT//MADD//LPAR1//GADD45A//DNAJA3//MAPK9//ROBO1//APAF1//ZFP91//RPL5//TMED2//CAT//TRIM37//SENP2//SPTA1//HSP90AB1//TCF7L2//CAMKK1//STIM2//ACAP2//AHCYL1//RGN//RGD1560691//CHN2//SPRY2//OAZ2//TRIAP1//HABP4//MAP3K4//PDCD4//PLCB1//CHN1//SDC4//HIF1A//GLA//FOXN3//PRKCI//SERINC1//CACNA2D3//PAK2//CNOT6//SCN4B
GO:0051047	positive regulation of secretion	Biological process	10	233	295	13692	1.992	0.0297638	0.467015	1.52631	SNAP25//GLUL//MGEA5//TCF7L2//MAPK9//RTN4//PPP3CB//HIF1A//CD14//PLCB1
GO:0008610	lipid biosynthetic process	Biological process	15	406	295	13692	1.71479	0.0301396	0.467015	1.52086	MGLL//HSD17B12//SC5DL//FADS1//ETNK1//UGT8//INSIG1//INSIG2//SERINC1//NT5E//ELOVL7//MGST2//MAPK9//PIK3CB//PLP1
GO:0006898	receptor-mediated endocytosis	Biological process	6	109	295	13692	2.55487	0.0304387	0.467015	1.51657	PICALM//HNRNPK//CANX//MLC1//CAP1//ATP5B
GO:0019222	regulation of metabolic process	Biological process	93	3634	295	13692	1.1878	0.0307251	0.467015	1.51251	EGR1//ZEB1//CALR//MKX//PIAS1//DNAJA3//TCF7L2//RGD1306565//KIT//MADD//LPAR1//NSF//LRP4//MAPK9//NPTN//SENP2//SQSTM1//EIF4G3//HIF1A//ANP32A//DDX1//ELF1//DMTF1//HDGF//KEAP1//CNOT6//HNRPDL//RNF141//TAF1//HDAC8//HMGN5//RBPJ//FMR1//EIF5B//GADD45A//ROBO1//APAF1//ZFP91//PPP3CB//PLP1//TMED2//SPRY2//INSIG1//INSIG2//RPL5//RPS4X//NT5E//SIDT1//PLCB1//NFIA//CNBP//PICALM//MRF//RRN3//ILF2//ATMIN//HSPA8//PDCD4//FO…
GO:0014850	response to muscle activity	Biological process	2	13	295	13692	7.14055	0.0308546	0.467015	1.51068	HIF1A//FNDC5
GO:0014888	striated muscle adaptation	Biological process	2	13	295	13692	7.14055	0.0308546	0.467015	1.51068	MGEA5//PPP3CA
GO:0022010	central nervous system myelination	Biological process	2	13	295	13692	7.14055	0.0308546	0.467015	1.51068	PLP1//MRF
GO:0032291	axon ensheathment in central nervous system	Biological process	2	13	295	13692	7.14055	0.0308546	0.467015	1.51068	PLP1//MRF
GO:0034349	glial cell apoptotic process	Biological process	2	13	295	13692	7.14055	0.0308546	0.467015	1.51068	PRKCI//APAF1
GO:0043243	positive regulation of protein complex disassembly	Biological process	2	13	295	13692	7.14055	0.0308546	0.467015	1.51068	DSTN//MGEA5
GO:0060600	dichotomous subdivision of an epithelial terminal unit	Biological process	2	13	295	13692	7.14055	0.0308546	0.467015	1.51068	NRP1//SEMA3C
GO:0070498	interleukin-1-mediated signaling pathway	Biological process	2	13	295	13692	7.14055	0.0308546	0.467015	1.51068	EGR1//PLCB1
GO:0000084	S phase of mitotic cell cycle	Biological process	3	32	295	13692	4.35127	0.0309843	0.467015	1.50886	CUL4A//POLA1//ANP32B
GO:0001975	response to amphetamine	Biological process	3	32	295	13692	4.35127	0.0309843	0.467015	1.50886	EGR1//PPP3CA//PPP3CB
GO:0071479	cellular response to ionizing radiation	Biological process	3	32	295	13692	4.35127	0.0309843	0.467015	1.50886	EGR1//ITGB1//GADD45A
GO:0009612	response to mechanical stimulus	Biological process	8	170	295	13692	2.18417	0.0309994	0.467015	1.50865	EGR1//ITGB1//GADD45A//HABP4//SLC1A3//KIT//HIF1A//MAPK9
GO:0006914	autophagy	Biological process	5	82	295	13692	2.8301	0.0319162	0.477027	1.49599	SQSTM1//NBR1//LAMP1//PIK3CB//EI24
GO:0051146	striated muscle cell differentiation	Biological process	9	203	295	13692	2.05774	0.0319519	0.477027	1.4955	DNAJA3//ANK3//ITGB1//ACTG1//MKX//PLCB1//PPP3CA//LRP4//CALR
GO:1901137	carbohydrate derivative biosynthetic process	Biological process	10	236	295	13692	1.96668	0.0320893	0.477027	1.49364	TNKS2//ST6GALNAC3//GALNT1//MAT2B//UGT8//TCF7L2//PLCB1//TSTA3//NT5E//MGEA5
GO:0060255	regulation of macromolecule metabolic process	Biological process	80	3072	295	13692	1.20869	0.0321415	0.477027	1.49293	EGR1//ZEB1//CALR//MKX//PIAS1//DNAJA3//TCF7L2//RGD1306565//KIT//MADD//LPAR1//NSF//LRP4//MAPK9//NPTN//SENP2//SQSTM1//EIF4G3//HIF1A//ANP32A//DDX1//ELF1//DMTF1//HDGF//KEAP1//CNOT6//HNRPDL//RNF141//TAF1//HDAC8//HMGN5//RBPJ//FMR1//EIF5B//GADD45A//ZFP91//PPP3CB//PLP1//TMED2//SPRY2//RPS4X//SIDT1//PLCB1//NFIA//CNBP//PICALM//MRF//RRN3//ILF2//ATMIN//HSPA8//PDCD4//FOXN3//PTPRK//CR1L//INSIG1//INSIG2//DNAJB2//…
GO:0031023	microtubule organizing center organization	Biological process	4	56	295	13692	3.31525	0.0323168	0.477027	1.49057	GADD45A//PLK2//HAUS7//CLASP2
GO:0051028	mRNA transport	Biological process	4	56	295	13692	3.31525	0.0323168	0.477027	1.49057	FMR1//HNRNPA1//SENP2//HNRNPA3
GO:0007613	memory	Biological process	5	83	295	13692	2.796	0.033387	0.49117	1.47642	SNAP25//PJA2//PLCB1//PLK2//SLC24A2
GO:0007528	neuromuscular junction development	Biological process	3	33	295	13692	4.21941	0.0335546	0.491985	1.47425	LRP4//DNAJA3//ANK3
GO:0017156	calcium ion-dependent exocytosis	Biological process	4	57	295	13692	3.25709	0.0341874	0.494645	1.46613	PPP3CA//PLCB1//PPP3CB//RAPGEF4
GO:0071326	cellular response to monosaccharide stimulus	Biological process	4	57	295	13692	3.25709	0.0341874	0.494645	1.46613	PPP3CB//HIF1A//TCF7L2//PPP3CA
GO:0071331	cellular response to hexose stimulus	Biological process	4	57	295	13692	3.25709	0.0341874	0.494645	1.46613	PPP3CB//HIF1A//TCF7L2//PPP3CA
GO:0071333	cellular response to glucose stimulus	Biological process	4	57	295	13692	3.25709	0.0341874	0.494645	1.46613	PPP3CB//HIF1A//TCF7L2//PPP3CA
GO:0007417	central nervous system development	Biological process	23	712	295	13692	1.49931	0.034504	0.497584	1.46213	CD9//NT5E//APAF1//ARF4//NAPA//TCF7L2//GFAP//MRF//GSN//ROBO1//RTN4//RBPJ//PLCB1//HIF1A//PLP1//CNP//ZEB1//EGR1//EXOC4//CLCF1//FMR1//MAPK9//NRCAM
GO:0048667	cell morphogenesis involved in neuron differentiation	Biological process	14	378	295	13692	1.71902	0.0348259	0.499641	1.4581	SNAP25//CNP//ACTB//PICALM//ROBO1//NRP1//SEMA3C//ANK3//NRCAM//RTN4//CHN1//SEMA7A//NPTX1//SLC1A3
GO:0015833	peptide transport	Biological process	8	174	295	13692	2.13396	0.0348745	0.499641	1.45749	PPP3CB//RAPGEF4//SNAP25//GLUL//MGEA5//TCF7L2//HIF1A//PPP3CA
GO:0043069	negative regulation of programmed cell death	Biological process	20	599	295	13692	1.5497	0.0350537	0.500333	1.45527	TCF7L2//TRIAP1//RTN4//PRKCI//RBPJ//CAT//PAK2//HIF1A//PLK2//FAIM//HIGD1A//KRT18//RRN3//KLHL20//SPRY2//DNAJA3//HSP90AB1//CLCF1//SERBP1//KIT
GO:0007413	axonal fasciculation	Biological process	2	14	295	13692	6.63051	0.0354935	0.500333	1.44985	RTN4//NRP1
GO:0020027	hemoglobin metabolic process	Biological process	2	14	295	13692	6.63051	0.0354935	0.500333	1.44985	HIF1A//CAT
GO:0045922	negative regulation of fatty acid metabolic process	Biological process	2	14	295	13692	6.63051	0.0354935	0.500333	1.44985	INSIG1//INSIG2
GO:0046716	muscle cell homeostasis	Biological process	2	14	295	13692	6.63051	0.0354935	0.500333	1.44985	PPP3CB//HIF1A
GO:0043408	regulation of MAPK cascade	Biological process	12	309	295	13692	1.80247	0.0358799	0.504158	1.44515	NBR1//ITGB1//KIT//LPAR1//MAP3K4//PDCD4//MAPK9//PLCB1//SPRY2//CNKSR3//SEMA7A//PSAP
GO:0006509	membrane protein ectodomain proteolysis	Biological process	3	34	295	13692	4.09531	0.0362323	0.506042	1.4409	PTPN3//ADAM10//SPPL2A
GO:0030155	regulation of cell adhesion	Biological process	10	241	295	13692	1.92587	0.0362448	0.506042	1.44075	DDR1//PIK3CB//ATP5B//ADAM10//ITGB1//HSD17B12//ANK3//SDC4//NPTN//GSN
GO:0009914	hormone transport	Biological process	9	208	295	13692	2.00828	0.0364691	0.507557	1.43808	YWHAZ//PPP3CB//SNAP25//RAPGEF4//GLUL//MGEA5//TCF7L2//HIF1A//PPP3CA
GO:0034330	cell junction organization	Biological process	6	114	295	13692	2.44282	0.0367317	0.509594	1.43496	CD9//UGT8//PRKCI//PTPRK//SDC4//ITGB1
GO:0009743	response to carbohydrate stimulus	Biological process	8	177	295	13692	2.09779	0.0379878	0.521463	1.42036	FADS1//EGR1//GLUL//HIF1A//TCF7L2//PLCB1//PPP3CB//PPP3CA
GO:0071902	positive regulation of protein serine/threonine kinase activity	Biological process	8	177	295	13692	2.09779	0.0379878	0.521463	1.42036	KIT//MADD//LPAR1//RGD1306565//ZFP91//MAP3K4//HSP90AB1//SPRY2
GO:0043624	cellular protein complex disassembly	Biological process	4	59	295	13692	3.14668	0.0381139	0.521463	1.41892	CLASP2//DSTN//NAPA//GSN
GO:0071260	cellular response to mechanical stimulus	Biological process	4	59	295	13692	3.14668	0.0381139	0.521463	1.41892	EGR1//ITGB1//GADD45A//HABP4
GO:0006935	chemotaxis	Biological process	12	312	295	13692	1.78514	0.0381819	0.521463	1.41814	KIT//ROBO1//NRP1//SEMA3C//ANK3//NRCAM//CHN1//ADAM10//CCL6//ELMO2//RGD1560691//LPAR1
GO:0042330	taxis	Biological process	12	313	295	13692	1.77943	0.038972	0.527927	1.40925	KIT//ROBO1//NRP1//SEMA3C//ANK3//NRCAM//CHN1//ADAM10//CCL6//ELMO2//RGD1560691//LPAR1
GO:0010828	positive regulation of glucose transport	Biological process	3	35	295	13692	3.97831	0.0390165	0.527927	1.40875	PRKCI//MGEA5//RGD1304592
GO:0048169	regulation of long-term neuronal synaptic plasticity	Biological process	3	35	295	13692	3.97831	0.0390165	0.527927	1.40875	NPTN//KIT//EGR1
GO:0034329	cell junction assembly	Biological process	5	87	295	13692	2.66745	0.0396882	0.535363	1.40134	CD9//UGT8//PTPRK//SDC4//ITGB1
GO:0007611	learning or memory	Biological process	8	179	295	13692	2.07435	0.0401639	0.537932	1.39616	PLCB1//SLC24A2//PLK2//SNAP25//PJA2//HIF1A//KIT//EGR1
GO:0010894	negative regulation of steroid biosynthetic process	Biological process	2	15	295	13692	6.18847	0.0403822	0.537932	1.39381	INSIG1//INSIG2
GO:0030252	growth hormone secretion	Biological process	2	15	295	13692	6.18847	0.0403822	0.537932	1.39381	MGEA5//SNAP25
GO:0051150	regulation of smooth muscle cell differentiation	Biological process	2	15	295	13692	6.18847	0.0403822	0.537932	1.39381	PIAS1//ZEB1
GO:0009056	catabolic process	Biological process	42	1487	295	13692	1.31094	0.0404921	0.537932	1.39263	PARN//UPF2//ARIH2//PHYH//GLYR1//HIF1A//NT5E//NSF//ATP5B//APAF1//AUH//USP32//CUL4A//ADAMTS4//ACADSB//HADHA//LAMP1//PIK3CB//EI24//FAAH//CNP//PLCB1//GLA//SQSTM1//NBR1//TMED2//MGLL//DNAJB2//ACAP2//HSP90AB1//TAF1//RGN//CHN2//SPRY2//PRIMA1//GSTM2//CAT//KLHL20//PPP2R5C//CHN1//CES1D//PTPN3
GO:0015931	nucleobase-containing compound transport	Biological process	5	88	295	13692	2.63713	0.0413689	0.546761	1.38333	SIDT1//FMR1//HNRNPA1//SENP2//HNRNPA3
GO:0034504	protein localization to nucleus	Biological process	9	213	295	13692	1.96114	0.0414062	0.546761	1.38293	KEAP1//PPP3CA//KPNB1//PTTG1IP//SPTBN1//HSP90AB1//TCF7L2//ARL2BP//CALR
GO:0048519	negative regulation of biological process	Biological process	71	2719	295	13692	1.21198	0.0416517	0.54714	1.38037	EGR1//ZEB1//CALR//MKX//PIAS1//DNAJA3//TCF7L2//PPP3CB//KEAP1//GADD45A//TRIAP1//ATP5B//PPP2R5C//CLASP2//DBC1//SESN1//PLK2//ADAM10//ITGB1//CD9//DDR1//ROBO1//SPRY2//PTPRK//RBPJ//DNAJB2//MGEA5//INSIG1//INSIG2//GFAP//RTN4//LPAR1//SIDT1//HSPA8//PLCB1//PDCD4//FOXN3//LRP4//EI24//HIF1A//NRP1//STIM2//HSP90AB1//CNKSR3//PRKCI//KIT//CAT//PAK2//FAIM//HIGD1A//KRT18//RRN3//KLHL20//CLCF1//GLA//NBR1//SERBP1//CR1L//…
GO:0006695	cholesterol biosynthetic process	Biological process	3	36	295	13692	3.8678	0.0419063	0.54714	1.37772	SC5DL//INSIG1//INSIG2
GO:0001776	leukocyte homeostasis	Biological process	4	61	295	13692	3.04351	0.0422883	0.54714	1.37378	HIF1A//SPTA1//DNAJA3//PPP3CB
GO:0071322	cellular response to carbohydrate stimulus	Biological process	4	61	295	13692	3.04351	0.0422883	0.54714	1.37378	PPP3CB//HIF1A//TCF7L2//PPP3CA
GO:0031346	positive regulation of cell projection organization	Biological process	7	149	295	13692	2.1805	0.0424725	0.54714	1.37189	ITGB1//NPTN//PRKCI//RGD1560691//KIT//SEMA7A//ROBO1
GO:0010646	regulation of cell communication	Biological process	39	1369	295	13692	1.32223	0.0426128	0.54714	1.37046	PPP3CB//ANK3//NAPA//CAT//SNAP25//LRP4//TCF7L2//HIF1A//MRF//GLUL//MGEA5//CALR//RTN4//LPAR1//SPRY2//KIT//CLCF1//ARL2BP//PLK2//ZDHHC17//DNAJA3//ITGB1//NPTN//PLCB1//PPP3CA//EGR1//RAPGEF4//SLC1A3//EXOC4//ELF1//GFAP//PLEKHA1//SLC24A2//MGLL//ROBO1//CNKSR3//SEMA7A//TNKS2//PAK2
GO:0080090	regulation of primary metabolic process	Biological process	81	3158	295	13692	1.19047	0.0428095	0.54714	1.36846	EGR1//ZEB1//CALR//MKX//PIAS1//DNAJA3//TCF7L2//RGD1306565//KIT//MADD//LPAR1//LRP4//MAPK9//NPTN//SENP2//SQSTM1//EIF4G3//HIF1A//ANP32A//DDX1//ELF1//DMTF1//HDGF//KEAP1//CNOT6//HNRPDL//RNF141//TAF1//HDAC8//HMGN5//RBPJ//FMR1//EIF5B//GADD45A//ZFP91//SPRY2//INSIG1//INSIG2//RPS4X//NT5E//TMED2//PLCB1//NFIA//CNBP//PICALM//MRF//RRN3//ILF2//ATMIN//HSPA8//PDCD4//FOXN3//PTPRK//PSAP//CR1L//DNAJB2//AHCYL1//CAT//T…
GO:0048878	chemical homeostasis	Biological process	25	807	295	13692	1.43784	0.0431442	0.54714	1.36508	ITGB1//RGN//SLC24A2//PIK3CB//STIM2//ARF1//HIF1A//ITPR1//NPTN//PLP1//CLDN11//MGEA5//MRF//CD9//UGT8//TCF7L2//NDRG1//PPP3CB//MAL//MPDZ//LPAR1//ATP5B//ASGR2//PPP3CA//SCN4B
GO:0006470	protein dephosphorylation	Biological process	6	119	295	13692	2.34018	0.0438033	0.54714	1.35849	PTP4A1//PTPRK//PTPN3//PPM1B//PPP3CA//PPP3CB
GO:0009605	response to external stimulus	Biological process	33	1128	295	13692	1.35784	0.0441383	0.54714	1.35518	KIT//HIF1A//MAPK9//ROBO1//NRP1//SEMA3C//ANK3//NRCAM//APAF1//GATM//FADS1//CHN1//ADAM10//SQSTM1//NBR1//EGR1//ITGB1//GADD45A//HABP4//CR1L//SLC1A3//ZEB1//CAT//HIGD1A//RTN4//MGLL//SEMA7A//NT5E//GSN//CCL6//ELMO2//RGD1560691//LPAR1
GO:0032940	secretion by cell	Biological process	19	577	295	13692	1.52835	0.0441497	0.54714	1.35507	YWHAZ//GCGR//SNAP25//SCAMP1//EXOC4//NSF//PPP3CB//NAPA//RAPGEF4//GLUL//MGEA5//TCF7L2//RTN4//HIF1A//KIT//PPP3CA//CD14//RBPJ//PLCB1
GO:0019752	carboxylic acid metabolic process	Biological process	22	692	295	13692	1.47558	0.0441622	0.54714	1.35495	PHYH//HIF1A//GSTM2//MGST1//GLUL//SLC1A3//MAT2B//GATM//ACADSB//FAAH//SC5DL//MGLL//HSD17B12//HADHA//FADS1//MGST2//ELOVL7//RGN//MAPK9//PLP1//INSIG1//INSIG2
GO:0043436	oxoacid metabolic process	Biological process	22	692	295	13692	1.47558	0.0441622	0.54714	1.35495	PHYH//HIF1A//GSTM2//MGST1//GLUL//SLC1A3//MAT2B//GATM//ACADSB//FAAH//SC5DL//MGLL//HSD17B12//HADHA//FADS1//MGST2//ELOVL7//RGN//MAPK9//PLP1//INSIG1//INSIG2
GO:1901135	carbohydrate derivative metabolic process	Biological process	24	770	295	13692	1.44666	0.044297	0.54714	1.35363	MGEA5//UAP1//NT5E//NSF//ATP5B//TNKS2//ST6GALNAC3//GALNT1//ADAMTS4//MAT2B//UGT8//KIT//ASGR2//TCF7L2//GLA//TMED2//TSTA3//ACAP2//CHN2//UXS1//SPRY2//PLCB1//CHN1//HIF1A
GO:0001678	cellular glucose homeostasis	Biological process	4	62	295	13692	2.99442	0.0444685	0.54714	1.35195	PPP3CB//HIF1A//TCF7L2//PPP3CA
GO:0050793	regulation of developmental process	Biological process	38	1333	295	13692	1.32312	0.044688	0.54714	1.34981	HIF1A//SPTA1//ERMN//CDC42SE2//GFAP//MAPK9//NRCAM//ITGB1//NPTN//PRKCI//RGD1560691//RTN4//LPAR1//RBPJ//NBR1//NRP1//ZEB1//TCF7L2//MRF//ROBO1//KIT//PLCB1//INSIG1//KEAP1//MKX//S1PR5//CALR//ADAM10//RGD1309676//SEMA7A//CLCF1//FAIM//CHN1//RAPGEF4//PIAS1//SNAP25//EGR1//FNDC5
GO:0007043	cell-cell junction assembly	Biological process	3	37	295	13692	3.76326	0.0449006	0.54714	1.34775	CD9//UGT8//ITGB1
GO:0000165	MAPK cascade	Biological process	14	392	295	13692	1.65763	0.0449352	0.54714	1.34741	MAPK10//MAPK9//RGD1306565//NBR1//PSAP//ITGB1//KIT//LPAR1//MAP3K4//PDCD4//PLCB1//SPRY2//CNKSR3//SEMA7A
GO:0043085	positive regulation of catalytic activity	Biological process	21	655	295	13692	1.48807	0.045099	0.54714	1.34583	RGD1306565//KIT//MADD//LPAR1//MAPK9//ROBO1//APAF1//DNAJA3//ZFP91//RPL5//CAMKK1//RGN//CHN2//MAP3K4//PLCB1//CHN1//SDC4//SERINC1//PAK2//HSP90AB1//SPRY2
GO:0048523	negative regulation of cellular process	Biological process	65	2472	295	13692	1.22042	0.0452556	0.54714	1.34433	EGR1//ZEB1//CALR//MKX//PIAS1//DNAJA3//TCF7L2//KEAP1//GADD45A//TRIAP1//ATP5B//PPP2R5C//CLASP2//DBC1//SESN1//PLK2//ADAM10//ITGB1//CD9//DDR1//ROBO1//SPRY2//PTPRK//RBPJ//DNAJB2//GFAP//RTN4//LPAR1//HSPA8//PLCB1//PDCD4//FOXN3//LRP4//EI24//NRP1//HIF1A//HSP90AB1//CNKSR3//PRKCI//KIT//CAT//PAK2//FAIM//HIGD1A//KRT18//RRN3//KLHL20//CLCF1//GLA//INSIG1//NBR1//INSIG2//SERBP1//PTPN3//FMR1//PPP3CA//PICALM//RAPGEF…
GO:0010647	positive regulation of cell communication	Biological process	23	733	295	13692	1.45636	0.0454258	0.54714	1.3427	ANK3//CAT//HIF1A//LPAR1//KIT//CLCF1//ARL2BP//PLK2//ZDHHC17//ITGB1//NPTN//PLCB1//SLC1A3//EXOC4//SPRY2//TCF7L2//GLUL//EGR1//GFAP//SLC24A2//SEMA7A//TNKS2//PAK2
GO:0006929	substrate-dependent cell migration	Biological process	2	16	295	13692	5.80169	0.0455079	0.54714	1.34191	ATP5B//ROBO1
GO:0009084	glutamine family amino acid biosynthetic process	Biological process	2	16	295	13692	5.80169	0.0455079	0.54714	1.34191	SLC1A3//GLUL
GO:0010869	regulation of receptor biosynthetic process	Biological process	2	16	295	13692	5.80169	0.0455079	0.54714	1.34191	HIF1A//HNRNPK
GO:0033327	Leydig cell differentiation	Biological process	2	16	295	13692	5.80169	0.0455079	0.54714	1.34191	MGST1//PLEKHA1
GO:0035088	establishment or maintenance of apical/basal cell polarity	Biological process	2	16	295	13692	5.80169	0.0455079	0.54714	1.34191	PRKCI//PRICKLE2
GO:0045939	negative regulation of steroid metabolic process	Biological process	2	16	295	13692	5.80169	0.0455079	0.54714	1.34191	INSIG1//INSIG2
GO:0048016	inositol phosphate-mediated signaling	Biological process	2	16	295	13692	5.80169	0.0455079	0.54714	1.34191	PPP3CA//ITPR1
GO:0060251	regulation of glial cell proliferation	Biological process	2	16	295	13692	5.80169	0.0455079	0.54714	1.34191	GFAP//PRKCI
GO:0061082	myeloid leukocyte cytokine production	Biological process	2	16	295	13692	5.80169	0.0455079	0.54714	1.34191	KIT//SEMA7A
GO:0061245	establishment or maintenance of bipolar cell polarity	Biological process	2	16	295	13692	5.80169	0.0455079	0.54714	1.34191	PRKCI//PRICKLE2
GO:0070972	protein localization to endoplasmic reticulum	Biological process	2	16	295	13692	5.80169	0.0455079	0.54714	1.34191	SRPR//KDELR3
GO:0019538	protein metabolic process	Biological process	86	3387	295	13692	1.1785	0.0455534	0.54714	1.34148	RGD1306565//KIT//MADD//LPAR1//TNKS2//ARIH2//FKBP9//EIF3D//LRP4//MAPK9//NPTN//SENP2//SQSTM1//EIF4G3//HSPA8//CANX//CCT4//CALR//HSPA9//CCT5//CCT2//DNAJA4//HSP90AB1//MESDC2//DNAJA3//DNAJB2//PJA2//KLHL20//RPS4X//EIF5//RPL5//RGD1564051//EIF5B//EEF2//FMR1//PPP3CB//MAPK10//PAK2//ADAM10//CAMKK1//PLK2//PRKCI//TLK2//OXSR1//NEK7//GADD45A//PPM1B//PPP3CA//PTPRK//PTPN3//ST6GALNAC3//GALNT1//ADAMTS4//BLMH//LONRF1…
GO:0023056	positive regulation of signaling	Biological process	23	734	295	13692	1.45438	0.0460025	0.551025	1.33722	NSF//CAT//HIF1A//LPAR1//KIT//CLCF1//ARL2BP//PLK2//ZDHHC17//ITGB1//NPTN//PLCB1//SLC1A3//EXOC4//SPRY2//TCF7L2//GLUL//EGR1//GFAP//SLC24A2//SEMA7A//TNKS2//PAK2
GO:0019221	cytokine-mediated signaling pathway	Biological process	7	152	295	13692	2.13747	0.0464366	0.551375	1.33314	KRT18//PLCB1//KIT//HSP90AB1//DNAJA3//ROBO1//EGR1
GO:0043280	positive regulation of cysteine-type endopeptidase activity involved in apoptotic process	Biological process	5	91	295	13692	2.5502	0.0466665	0.551375	1.33099	MAPK9//ROBO1//APAF1//DNAJA3//RGD1306565
GO:2001056	positive regulation of cysteine-type endopeptidase activity	Biological process	5	91	295	13692	2.5502	0.0466665	0.551375	1.33099	MAPK9//ROBO1//APAF1//DNAJA3//RGD1306565
GO:0006690	icosanoid metabolic process	Biological process	4	63	295	13692	2.94689	0.0467107	0.551375	1.33058	MGST2//MGLL//FADS1//MAPK9
GO:0046486	glycerolipid metabolic process	Biological process	9	218	295	13692	1.91616	0.0467768	0.551375	1.32997	CAT//INSIG1//INSIG2//ETNK1//SERINC1//MGLL//PIK3CB//CES1D//PLCB1
GO:0071845	cellular component disassembly at cellular level	Biological process	6	121	295	13692	2.3015	0.0468547	0.551375	1.32925	APAF1//CLASP2//DDR1//DSTN//NAPA//GSN
GO:0045860	positive regulation of protein kinase activity	Biological process	11	287	295	13692	1.77892	0.0469121	0.551375	1.32871	RGD1306565//KIT//MADD//LPAR1//ZFP91//CAMKK1//MAP3K4//PAK2//HSP90AB1//SPRY2//SDC4
GO:0051347	positive regulation of transferase activity	Biological process	12	323	295	13692	1.72434	0.0475136	0.556951	1.32318	RGD1306565//KIT//MADD//LPAR1//ZFP91//CAMKK1//MAP3K4//SDC4//PAK2//HSP90AB1//SPRY2//SERINC1
GO:0014910	regulation of smooth muscle cell migration	Biological process	3	38	295	13692	3.66423	0.0479984	0.55964	1.31877	RAPGEF4//RBPJ//LPAR1
GO:0042398	cellular modified amino acid biosynthetic process	Biological process	3	38	295	13692	3.66423	0.0479984	0.55964	1.31877	MAT2B//GATM//MGST2
GO:0051170	nuclear import	Biological process	8	186	295	13692	1.99628	0.0484296	0.56317	1.31489	KEAP1//PPP3CA//KPNB1//PTTG1IP//SPTBN1//HSP90AB1//TCF7L2//HNRNPA1
GO:0009062	fatty acid catabolic process	Biological process	4	64	295	13692	2.90085	0.0490147	0.566537	1.30967	PHYH//ACADSB//HADHA//FAAH
GO:0021675	nerve development	Biological process	4	64	295	13692	2.90085	0.0490147	0.566537	1.30967	SLC1A3//RTN4//NRP1//NPTX1
GO:0046883	regulation of hormone secretion	Biological process	7	154	295	13692	2.10971	0.0492068	0.566537	1.30797	PPP3CB//SNAP25//GLUL//MGEA5//TCF7L2//HIF1A//PPP3CA
GO:0003001	generation of a signal involved in cell-cell signaling	Biological process	12	325	295	13692	1.71373	0.0493652	0.566537	1.30658	YWHAZ//SNAP25//NSF//PPP3CB//NAPA//RAPGEF4//GLUL//MGEA5//TCF7L2//RTN4//HIF1A//PPP3CA
GO:0023061	signal release	Biological process	12	325	295	13692	1.71373	0.0493652	0.566537	1.30658	YWHAZ//SNAP25//NSF//PPP3CB//NAPA//RAPGEF4//GLUL//MGEA5//TCF7L2//RTN4//HIF1A//PPP3CA
