# Supplementary material for: Gene Expression in the Hippocampus in a Rat Model of Premenstrual Dysphoric Disorder After Treatment With Baixiangdan Capsules
Source: Front Psychol. 2018 Nov 13;9:2065. doi: 10.3389/fpsyg.2018.02065 (PMC6242977; doi:10.3389/fpsyg.2018.02065)
Supplement: Supplementary file 3 [file Data_Sheet_3.ZIP › Data Analysis Folder/GO Analysis Report/BXD vs blank (down)/BP_result.txt]

GO.ID	Term	Ontology	Count	Pop.Hits	List.Total	Pop.Total	Fold.Enrichment	Pvalue	FDR	Enrichment.Score	GENES
GO:0016192	vesicle-mediated transport	Biological process	41	723	295	13692	2.63202756874604	1.21577037060562e-08	5.32993730473504e-05	7.91514844496151	YWHAZ//NSF//RGD1304592//TMED2//EXOC4//GCGR//SNAP25//SCAMP1//GOSR1//KLHL12//SEC24C//ASGR2//LRP4//PIK3CB//CAP1//PICALM//ATP5B//CDC42SE2//NAPA//PPP3CB//RAPGEF4//KRT18//SPTBN1//ANK3//KIT//ITGB1//CD14//PPP3CA//PRKCI//TMED9//HNRNPK//CANX//CALR//RGD1560691//MLC1//PLCB1//VAMP1//ARF1//ARF4//GSN//ARCN1//
GO:0033036	macromolecule localization	Biological process	60	1394	295	13692	1.99771417454952	1.15449910060472e-07	0.000224165549396363	6.9376064010773	UGT8//KEAP1//PPP3CA//KPNB1//PTTG1IP//LRP4//NRCAM//YWHAZ//CALR//HSPA9//AHCYL1//EXOC4//MGEA5//SRPR//KDELR3//MAPK9//MAL//VAMP1//TMED2//NAPA//VPS16//ARCN1//SEC24C//SPTBN1//SCAMP1//NSF//ARF1//GABARAPL2//SENP2//ARF4//GOSR1//MLC1//TMED9//PDCD6IP//ZFP828//ITGB1//PICALM//HSP90AB1//SIDT1//MESDC2//PTPRK//CLASP2//PRKCI//TCF7L2//ZDHHC17//KRT18//ANK3//PLEKHA1//PSAP//CD14//FMR1//HNRNPA1//HNRNPA3//ARL2BP//TNKS2/…
GO:0008104	protein localization	Biological process	54	1204	295	13692	2.08167126527395	1.53397958072329e-07	0.000224165549396363	6.81418042137675	UGT8//KEAP1//PPP3CA//KPNB1//PTTG1IP//YWHAZ//CALR//HSPA9//AHCYL1//EXOC4//MGEA5//SRPR//KDELR3//MAPK9//MAL//VAMP1//TMED2//NAPA//VPS16//ARCN1//SEC24C//SPTBN1//SCAMP1//NSF//ARF1//GABARAPL2//SENP2//ARF4//GOSR1//MLC1//TMED9//PDCD6IP//ZFP828//ITGB1//PICALM//HSP90AB1//MESDC2//PTPRK//CLASP2//PRKCI//TCF7L2//ZDHHC17//KRT18//ANK3//LRP4//PLEKHA1//CD14//ARL2BP//TNKS2//DNAJA3//RBPJ//GPR158//RGD1304592//NRCAM//
GO:0034613	cellular protein localization	Biological process	38	717	295	13692	2.45985391107014	2.52219238140054e-07	0.000237245344456949	6.59822179048531	UGT8//KEAP1//PPP3CA//KPNB1//PTTG1IP//YWHAZ//CALR//HSPA9//AHCYL1//EXOC4//MGEA5//SRPR//KDELR3//MAPK9//MAL//VAMP1//TMED2//NAPA//VPS16//ARCN1//SEC24C//SPTBN1//ZFP828//ITGB1//HSP90AB1//MESDC2//PTPRK//CLASP2//TCF7L2//KRT18//ANK3//LRP4//ARL2BP//TNKS2//DNAJA3//GPR158//RGD1304592//PRKCI//
GO:0070727	cellular macromolecule localization	Biological process	38	719	295	13692	2.45301148016313	2.70580912929914e-07	0.000237245344456949	6.56770284226012	UGT8//KEAP1//PPP3CA//KPNB1//PTTG1IP//YWHAZ//CALR//HSPA9//AHCYL1//EXOC4//MGEA5//SRPR//KDELR3//MAPK9//MAL//VAMP1//TMED2//NAPA//VPS16//ARCN1//SEC24C//SPTBN1//ZFP828//ITGB1//HSP90AB1//MESDC2//PTPRK//CLASP2//PRKCI//TCF7L2//KRT18//ANK3//LRP4//ARL2BP//TNKS2//DNAJA3//GPR158//RGD1304592//
GO:0051641	cellular localization	Biological process	62	1510	295	13692	1.90572230328881	3.62172297589279e-07	0.000264627225438566	6.44108477175863	UGT8//YWHAZ//KEAP1//PPP3CA//KPNB1//PTTG1IP//TMED2//EXOC4//CALR//HSPA9//AHCYL1//MGEA5//SRPR//KDELR3//MAPK9//MAL//VAMP1//NAPA//VPS16//ARCN1//SEC24C//GCGR//SNAP25//SCAMP1//GOSR1//KLHL12//ANP32A//SPTBN1//NSF//PPP3CB//PICALM//RAPGEF4//HIF1A//ZFP828//GLUL//TCF7L2//MLC1//ITGB1//HSP90AB1//RTN4//MESDC2//PTPRK//CLASP2//PRKCI//KRT18//ANK3//LRP4//KIT//SLC1A3//SLC25A13//CNP//TMED9//CD14//HNRNPA1//ARL2BP//PRIM…
GO:0046907	intracellular transport	Biological process	39	774	295	13692	2.3386677177769	6.25779053389847e-07	0.000385343064675862	6.20357897802181	KEAP1//PPP3CA//KPNB1//PTTG1IP//YWHAZ//CALR//HSPA9//AHCYL1//EXOC4//MGEA5//SRPR//MAPK9//MAL//VAMP1//TMED2//NAPA//VPS16//ARCN1//SEC24C//GOSR1//KLHL12//ANP32A//SPTBN1//UGT8//SNAP25//PICALM//HIF1A//MLC1//ITGB1//HSP90AB1//TCF7L2//KRT18//ANK3//SLC1A3//SLC25A13//CNP//PRKCI//TMED9//HNRNPA1//
GO:0006457	protein folding	Biological process	15	148	295	13692	4.70407695831425	7.03180774955952e-07	0.000385343064675862	6.15293301143354	HSPA8//CCT4//HSPH1//DNAJC7//CANX//CALR//HSPA9//CCT5//FKBP9//CCT2//DNAJA4//HSP90AB1//MESDC2//DNAJA3//DNAJB2//
GO:0051234	establishment of localization	Biological process	92	2726	295	13692	1.56641506149197	2.31689919689951e-06	0.00112858734213416	5.63509286098026	YWHAZ//KEAP1//VAMP1//NSF//ARF1//ARF4//PICALM//GSN//ARCN1//MLC1//PPP3CA//KPNB1//PTTG1IP//RGD1304592//TMED2//EXOC4//CALR//HSPA9//AHCYL1//MGEA5//SRPR//MAPK9//SLC44A1//LAPTM4A//ACBD5//SCN4B//ITPR1//SLC24A2//CACNA2D3//CLCN2//CLCC1//SLC1A3//SLC25A13//MAL//NAPA//VPS16//SEC24C//GCGR//SNAP25//SCAMP1//GOSR1//KLHL12//ASGR2//LRP4//PIK3CB//CAP1//ATP5B//CDC42SE2//ANP32A//SPTBN1//DDR1//HIF1A//PPP3CB//UGT8//CNKS…
GO:0051179	localization	Biological process	108	3407	295	13692	1.47128394680941	4.04196571287996e-06	0.00161264884381356	5.39340737483115	CAP1//HIF1A//SEMA3C//ITGB1//ROBO1//UGT8//KIT//YWHAZ//KEAP1//VAMP1//NSF//ARF1//ARF4//PICALM//GSN//ARCN1//MLC1//PPP3CA//KPNB1//PTTG1IP//LRP4//NRCAM//RGD1304592//TMED2//EXOC4//CALR//HSPA9//AHCYL1//MGEA5//SRPR//KDELR3//MAPK9//SLC44A1//LAPTM4A//ACBD5//SCN4B//ITPR1//SLC24A2//CACNA2D3//CLCN2//CLCC1//SLC1A3//SLC25A13//MAL//NAPA//VPS16//SEC24C//GCGR//SNAP25//SCAMP1//GOSR1//KLHL12//ASGR2//PIK3CB//ATP5B//CD…
GO:0045184	establishment of protein localization	Biological process	42	932	295	13692	2.09159816687277	4.04633605883877e-06	0.00161264884381356	5.39293805076976	KEAP1//PPP3CA//KPNB1//PTTG1IP//YWHAZ//CALR//HSPA9//AHCYL1//EXOC4//MGEA5//SRPR//MAPK9//MAL//VAMP1//TMED2//NAPA//VPS16//ARCN1//SEC24C//SPTBN1//SCAMP1//NSF//ARF1//GABARAPL2//SENP2//ARF4//GOSR1//KDELR3//MLC1//TMED9//PDCD6IP//ITGB1//HSP90AB1//TCF7L2//ZDHHC17//KRT18//ANK3//CD14//PICALM//RBPJ//PRKCI//PLEKHA1//
GO:0006810	transport	Biological process	89	2679	295	13692	1.54192115702166	7.15983580118855e-06	0.00255106597905597	5.14509693739262	YWHAZ//KEAP1//VAMP1//NSF//ARF1//ARF4//PICALM//GSN//ARCN1//MLC1//PPP3CA//KPNB1//PTTG1IP//RGD1304592//TMED2//EXOC4//CALR//HSPA9//AHCYL1//MGEA5//SRPR//MAPK9//SCN4B//ITPR1//SLC24A2//CACNA2D3//CLCN2//CLCC1//SLC1A3//SLC25A13//MAL//NAPA//VPS16//SEC24C//GCGR//SNAP25//SCAMP1//GOSR1//KLHL12//ASGR2//LRP4//PIK3CB//CAP1//ATP5B//CDC42SE2//ANP32A//SPTBN1//DDR1//HIF1A//PPP3CB//UGT8//CNKSR3//GABARAPL2//SENP2//KDE…
GO:0051649	establishment of localization in cell	Biological process	52	1299	295	13692	1.85797158179043	8.07268970249588e-06	0.00255106597905597	5.09298174057786	YWHAZ//KEAP1//PPP3CA//KPNB1//PTTG1IP//TMED2//EXOC4//CALR//HSPA9//AHCYL1//MGEA5//SRPR//MAPK9//MAL//VAMP1//NAPA//VPS16//ARCN1//SEC24C//GCGR//SNAP25//SCAMP1//GOSR1//KLHL12//ANP32A//SPTBN1//NSF//PPP3CB//UGT8//PICALM//RAPGEF4//HIF1A//ZFP828//GLUL//TCF7L2//MLC1//ITGB1//HSP90AB1//RTN4//KRT18//ANK3//KIT//SLC1A3//SLC25A13//CNP//PRKCI//TMED9//CD14//HNRNPA1//RBPJ//PLCB1//PRIMA1//
GO:0015031	protein transport	Biological process	40	893	295	13692	2.07899481845617	8.14665230537945e-06	0.00255106597905597	5.08902081874243	KEAP1//PPP3CA//KPNB1//PTTG1IP//YWHAZ//CALR//HSPA9//AHCYL1//EXOC4//MGEA5//SRPR//MAPK9//MAL//VAMP1//TMED2//NAPA//VPS16//ARCN1//SEC24C//SPTBN1//ITGB1//HSP90AB1//TCF7L2//ZDHHC17//KRT18//ANK3//CD14//PICALM//RBPJ//SCAMP1//NSF//ARF1//GABARAPL2//SENP2//ARF4//GOSR1//KDELR3//MLC1//TMED9//PDCD6IP//
GO:0035637	multicellular organismal signaling	Biological process	29	558	295	13692	2.41217422999818	1.07441740424888e-05	0.00314016393348473	4.96882696524251	EXOC4//SNAP25//NSF//PLP1//CLDN11//NAPA//NRCAM//MRF//CD9//UGT8//TCF7L2//NDRG1//GLUL//PRIMA1//MAL//MPDZ//LPAR1//PLK2//EGR1//NPTN//KIT//CANX//PPP3CA//RAPGEF4//SLC1A3//GFAP//SLC24A2//MGLL//SCN4B//
GO:0022008	neurogenesis	Biological process	43	1009	295	13692	1.97798121986864	1.24280464289787e-05	0.00340528472154016	4.90559713296682	HIF1A//SNAP25//CNP//ACTB//PICALM//ROBO1//NRP1//SEMA3C//ANK3//NRCAM//RTN4//CHN1//RBPJ//PLP1//GFAP//ITGB1//NPTN//PRKCI//RGD1560691//LPAR1//CD9//MRF//GSN//TCF7L2//NAPA//MAPK9//PRICKLE2//PTPRK//NDRG1//PLS3//S1PR5//CALR//ZEB1//SEMA7A//KIT//SLC1A3//EGR1//EXOC4//CLCF1//UGT8//FAIM//RAPGEF4//NPTX1//
GO:0016044	cellular membrane organization	Biological process	19	293	295	13692	3.00975299357899	2.00001425989882e-05	0.00492973627558975	4.69896690784937	NSF//RGD1304592//NAPA//SPTA1//SPTBN1//ANK3//CD9//NDRG1//ITGB1//LRP4//NRCAM//CNP//PRKCI//TMED9//KLHL12//PICALM//DNAJA3//GPR158//TMED2//
GO:0019226	transmission of nerve impulse	Biological process	28	547	295	13692	2.37583119015896	2.02407055110893e-05	0.00492973627558975	4.69377435377725	EXOC4//SNAP25//NSF//PLP1//CLDN11//NAPA//NRCAM//MRF//CD9//UGT8//TCF7L2//NDRG1//GLUL//PRIMA1//MAL//MPDZ//LPAR1//PLK2//EGR1//NPTN//KIT//CANX//PPP3CA//RAPGEF4//SLC1A3//GFAP//SLC24A2//MGLL//
GO:0061024	membrane organization	Biological process	19	298	295	13692	2.95925378227733	2.52932953345343e-05	0.00583609509192623	4.59699458495485	NSF//RGD1304592//NAPA//SPTA1//SPTBN1//ANK3//CD9//NDRG1//ITGB1//LRP4//NRCAM//CNP//PRKCI//TMED9//KLHL12//PICALM//DNAJA3//GPR158//TMED2//
GO:0007272	ensheathment of neurons	Biological process	10	92	295	13692	5.04495210022108	2.80634586236984e-05	0.00585858107649018	4.55185880627187	PLP1//CLDN11//MRF//CD9//UGT8//TCF7L2//NDRG1//MAL//MPDZ//LPAR1//
GO:0008366	axon ensheathment	Biological process	10	92	295	13692	5.04495210022108	2.80634586236984e-05	0.00585858107649018	4.55185880627187	PLP1//MRF//CD9//UGT8//TCF7L2//NDRG1//MAL//MPDZ//LPAR1//CLDN11//
GO:0007399	nervous system development	Biological process	55	1503	295	13692	1.69843364119219	5.49086934216069e-05	0.0109418050891057	4.26035889041077	TMED2//APAF1//HIF1A//SNAP25//CNP//ACTB//PICALM//ROBO1//NRP1//SEMA3C//ANK3//NRCAM//RTN4//FMR1//ZEB1//MAPK9//CD9//NT5E//ARF4//NAPA//TCF7L2//CHN1//PLP1//CLDN11//RBPJ//GFAP//ITGB1//NPTN//PRKCI//RGD1560691//LPAR1//MRF//GSN//LUZP1//SLC1A3//PLCB1//UGT8//PRICKLE2//PTPRK//NDRG1//PLS3//MAL//MPDZ//S1PR5//CALR//SEMA7A//KIT//EGR1//EXOC4//CLCF1//FAIM//RAPGEF4//LRP4//NPTX1//MOBP//
GO:0006886	intracellular protein transport	Biological process	25	492	295	13692	2.35841256717652	6.42896797318862e-05	0.0122541719975908	4.19185873773238	KEAP1//PPP3CA//KPNB1//PTTG1IP//YWHAZ//CALR//HSPA9//AHCYL1//EXOC4//MGEA5//SRPR//MAPK9//SPTBN1//ITGB1//HSP90AB1//TCF7L2//KRT18//ANK3//TMED2//MAL//VAMP1//NAPA//VPS16//ARCN1//SEC24C//
GO:0048709	oligodendrocyte differentiation	Biological process	8	67	295	13692	5.54191753098912	9.14118971316176e-05	0.0166931463383916	4.03899727776324	CD9//MRF//GSN//TCF7L2//PLP1//EGR1//RTN4//EXOC4//
GO:0048518	positive regulation of biological process	Biological process	95	3107	295	13692	1.41914648715585	9.51935808530541e-05	0.0166931463383916	4.0213923362173	RGD1306565//KIT//MADD//LPAR1//PPP3CB//NSF//MAPK9//NPTN//SENP2//SQSTM1//EIF4G3//HIF1A//CLCF1//MAL//APAF1//PRUNE2//EI24//CR1L//PPP2R5C//RBPJ//ZFP91//ITGB1//RPS4X//ADAM10//CALR//CNBP//MGEA5//GFAP//EGR1//PLP1//TMED2//MKX//SPRY2//TMED9//ANK3//GADD45A//CNKSR3//AHCYL1//HSD17B12//TCF7L2//PRKCI//RGD1560691//CAT//RAPGEF4//NT5E//PLCB1//NFIA//ELF1//PICALM//MRF//PIAS1//RRN3//ILF2//ATMIN//SNAP25//PTP4A1//DSTN/…
GO:0051960	regulation of nervous system development	Biological process	24	480	295	13692	2.32067796610169	0.00011565000187848	0.0194862277772027	3.9368543558392	HIF1A//GFAP//NRCAM//ITGB1//NPTN//PRKCI//RGD1560691//RTN4//LPAR1//RBPJ//NRP1//TCF7L2//MRF//S1PR5//CALR//ZEB1//SEMA7A//KIT//CLCF1//ROBO1//FAIM//CHN1//RAPGEF4//SNAP25//
GO:0060284	regulation of cell development	Biological process	25	512	295	13692	2.26628707627119	0.000120984831138131	0.0194862277772027	3.91726907733619	HIF1A//GFAP//MAPK9//NRCAM//ITGB1//NPTN//PRKCI//RGD1560691//RTN4//LPAR1//RBPJ//NRP1//TCF7L2//MKX//PLCB1//S1PR5//CALR//ZEB1//SEMA7A//KIT//CLCF1//ROBO1//FAIM//CHN1//RAPGEF4//
GO:0042552	myelination	Biological process	9	89	295	13692	4.69350599885736	0.000124455834343448	0.0194862277772027	3.90498473936256	PLP1//MRF//CD9//UGT8//TCF7L2//NDRG1//MAL//MPDZ//LPAR1//
GO:0019228	regulation of action potential in neuron	Biological process	10	111	295	13692	4.18140174072377	0.000140047250551179	0.0211712809109093	3.85372541295375	PLP1//CLDN11//MRF//CD9//UGT8//TCF7L2//NDRG1//MAL//MPDZ//LPAR1//
GO:0050767	regulation of neurogenesis	Biological process	22	428	295	13692	2.38574370346903	0.000150917568746278	0.0220540873794561	3.82126019981732	HIF1A//GFAP//NRCAM//ITGB1//NPTN//PRKCI//RGD1560691//RTN4//LPAR1//RBPJ//NRP1//S1PR5//CALR//ZEB1//SEMA7A//KIT//CLCF1//TCF7L2//ROBO1//FAIM//CHN1//RAPGEF4//
GO:0051050	positive regulation of transport	Biological process	24	492	295	13692	2.26407606448946	0.000168110493197299	0.0237740774895793	3.77440517772378	MGEA5//CNKSR3//AHCYL1//PRKCI//SNAP25//GLUL//TCF7L2//STIM2//MAPK9//MLC1//HSP90AB1//RTN4//PPP3CB//HIF1A//ITGB1//CD14//HNRNPK//CALR//RGD1560691//ITPR1//SCN4B//ANK3//PLCB1//RGD1304592//
GO:0010720	positive regulation of cell development	Biological process	12	162	295	13692	3.43804143126177	0.00020260319878847	0.0270726110024698	3.69335370208919	HIF1A//GFAP//MAPK9//TCF7L2//RTN4//SEMA7A//NPTN//KIT//CLCF1//FAIM//ROBO1//PRKCI//
GO:0031646	positive regulation of neurological system process	Biological process	8	75	295	13692	4.95077966101695	0.000203785621140854	0.0270726110024698	3.6908264625253	MRF//SLC1A3//GLUL//EGR1//GFAP//NPTN//PLK2//SLC24A2//
GO:0006633	fatty acid biosynthetic process	Biological process	10	117	295	13692	3.96697088222512	0.000216413452591089	0.0279046051811569	3.66471574631737	FADS1//ELOVL7//MGST2//MAPK9//PLP1//INSIG1//INSIG2//MGLL//HSD17B12//SC5DL//
GO:0016053	organic acid biosynthetic process	Biological process	15	241	295	13692	2.88881074618468	0.000234504082699522	0.0283055946273683	3.62984959184681	SLC1A3//GLUL//MAT2B//GATM//MGLL//HSD17B12//SC5DL//FADS1//MGST2//ELOVL7//RGN//MAPK9//PLP1//INSIG1//INSIG2//
GO:0046394	carboxylic acid biosynthetic process	Biological process	15	241	295	13692	2.88881074618468	0.000234504082699522	0.0283055946273683	3.62984959184681	SLC1A3//GLUL//MAT2B//GATM//MGLL//HSD17B12//SC5DL//FADS1//MGST2//ELOVL7//RGN//MAPK9//PLP1//INSIG1//INSIG2//
GO:0006903	vesicle targeting	Biological process	4	15	295	13692	12.3769491525424	0.000238893020349596	0.0283055946273683	3.62179653868853	TMED9//KLHL12//TMED2//EXOC4//
GO:0048468	cell development	Biological process	48	1333	295	13692	1.67130596208374	0.000258625159696543	0.0298371763186749	3.58732922815683	CHN2//HIF1A//SEMA3C//RBPJ//KIT//GOPC//SNAP25//CNP//ACTB//PICALM//ROBO1//NRP1//ANK3//NRCAM//RTN4//DNAJA3//CHN1//GFAP//MAPK9//ITGB1//NPTN//PRKCI//RGD1560691//LPAR1//CD9//MRF//GSN//TCF7L2//PLP1//PRICKLE2//PTPRK//NDRG1//ACTG1//MKX//PLCB1//S1PR5//CALR//ZEB1//SEMA7A//ARIH2//SLC1A3//CLCF1//PPP3CA//UGT8//FAIM//RAPGEF4//LRP4//NPTX1//
GO:0044237	cellular metabolic process	Biological process	175	6739	295	13692	1.20527865875589	0.000272811661032869	0.0301050884446319	3.56413707018128	NFIA//POLA1//EGR1//ZEB1//CALR//MKX//PIAS1//DNAJA3//TCF7L2//PARN//UPF2//RGD1306565//KIT//MADD//LPAR1//TNKS2//ARIH2//HNRNPA1//HNRNPM//SRSF1//FKBP9//PHYH//EIF3D//NSF//LRP4//MAPK9//NPTN//SENP2//SQSTM1//EIF4G3//HSPA8//CANX//CCT4//HSPA9//CCT5//CCT2//DNAJA4//HSP90AB1//MESDC2//DNAJB2//PJA2//KLHL20//UAP1//GPCPD1//HIF1A//GLYR1//FADS1//GSTM2//MGST1//NT5E//ATP5B//PAICS//CTPS//SMC2//DDX1//APAF1//ANP32A//CNBP/…
GO:0048193	Golgi vesicle transport	Biological process	9	99	295	13692	4.21941448382126	0.000281019316164888	0.0301050884446319	3.5512638273707	GOSR1//KLHL12//SEC24C//EXOC4//KRT18//SPTBN1//ANK3//PRKCI//TMED9//
GO:0060291	long-term synaptic potentiation	Biological process	5	28	295	13692	8.28813559322034	0.000293586292074776	0.0301050884446319	3.53226422605591	EGR1//GFAP//NPTN//PLK2//SLC24A2//
GO:0035556	intracellular signal transduction	Biological process	53	1527	295	13692	1.61094868635743	0.000295059403059044	0.0301050884446319	3.53009054055189	RGD1306565//PPP2R5C//PPP3CA//RCAN2//KIT//MAP3K4//OXSR1//FAIM//ZFP91//MAPK10//MAPK9//CLCF1//ARF1//ARF4//RASGRF2//RAPGEF4//DNAJA3//PLK2//PJA2//PLEKHA1//CAT//PIK3CB//GSN//ITPR1//NDRG1//TRIAP1//HIF1A//NBR1//ARHGEF26//LPAR1//ARL2BP//GADD45A//SQSTM1//ZDHHC17//PSAP//ITGB1//PDCD4//PLCB1//SPRY2//RGN//EXOC4//TCF7L2//CNKSR3//SEMA7A//MPDZ//PRKCI//CHN1//CHN2//PLCL1//TLK2//DCLK3//DDHD2//
GO:0031175	neuron projection development	Biological process	25	543	295	13692	2.13690420451353	0.000298148819005874	0.0301050884446319	3.5255669065941	SNAP25//CNP//ACTB//PICALM//ROBO1//NRP1//SEMA3C//ANK3//NRCAM//RTN4//CHN1//ITGB1//NPTN//PRKCI//RGD1560691//GFAP//LPAR1//RBPJ//SEMA7A//UGT8//RAPGEF4//NPTX1//MAPK9//PRICKLE2//PTPRK//
GO:0001508	regulation of action potential	Biological process	11	145	295	13692	3.52102863822326	0.000302149610301963	0.0301050884446319	3.5197779615473	PLP1//CLDN11//MRF//CD9//UGT8//TCF7L2//NDRG1//MAL//MPDZ//LPAR1//SCN4B//
GO:0031344	regulation of cell projection organization	Biological process	16	275	295	13692	2.70042526964561	0.000313752785916799	0.0305664936324277	3.50341240924661	NRCAM//ITGB1//NPTN//PRKCI//RGD1560691//GFAP//RTN4//LPAR1//RBPJ//NRP1//KIT//SEMA7A//ROBO1//CHN1//RAPGEF4//ERMN//
GO:0032502	developmental process	Biological process	111	3887	295	13692	1.32541936834211	0.000326932797966402	0.0311581170931458	3.48554150872118	CAP1//NCL//HIF1A//RTN4//ATP5B//NRP1//NRCAM//RBPJ//KIT//PLEKHA1//TCF7L2//SDC4//CHN2//ITGB1//ADAM10//CR1L//TMED2//KEAP1//RRN3//TAPT1//SRSF1//SEMA3C//IFITM1//ERMN//LRP4//TET2//APAF1//UPF2//HSP90AB1//ROBO1//MKX//LUZP1//RPS4X//PTP4A1//DDX1//WIPF3//GOPC//GATM//FOXN3//DNAJA3//ZEB1//MOBP//SNAP25//CNP//ACTB//PICALM//ANK3//FMR1//MAPK9//CD9//NT5E//ARF4//NAPA//PPP3CB//RAPGEF4//TNXA-PS1//DDR1//CAT//GSTM2//CAN…
GO:0010001	glial cell differentiation	Biological process	11	148	295	13692	3.44965643609711	0.00036046656918433	0.0336230944532788	3.44313500692794	GFAP//CD9//MRF//GSN//TCF7L2//PLP1//NDRG1//RTN4//EGR1//EXOC4//CLCF1//
GO:0010975	regulation of neuron projection development	Biological process	14	228	295	13692	2.84995539696699	0.000431857962954319	0.038835984588275	3.36465906811154	ITGB1//NPTN//PRKCI//RGD1560691//GFAP//RTN4//LPAR1//RBPJ//NRP1//SEMA7A//ROBO1//CHN1//RAPGEF4//NRCAM//
GO:0048699	generation of neurons	Biological process	36	929	295	13692	1.79858787469669	0.000436880076974117	0.038835984588275	3.35963775995395	HIF1A//SNAP25//CNP//ACTB//PICALM//ROBO1//NRP1//SEMA3C//ANK3//NRCAM//RTN4//CHN1//RBPJ//GFAP//ITGB1//NPTN//PRKCI//RGD1560691//LPAR1//NAPA//MAPK9//PRICKLE2//PTPRK//PLS3//S1PR5//CALR//ZEB1//SEMA7A//KIT//SLC1A3//CLCF1//TCF7L2//UGT8//FAIM//RAPGEF4//NPTX1//
GO:0023051	regulation of signaling	Biological process	58	1744	295	13692	1.54357020681076	0.000442928656344377	0.038835984588275	3.35366622107077	KIT//MADD//LPAR1//RGD1306565//NSF//ZFP91//PPP3CB//ITGB1//PLCB1//GPR158//MGLL//CDC42SE2//PJA2//NAPA//CAT//ZEB1//SNAP25//LRP4//TCF7L2//HIF1A//MRF//GLUL//MGEA5//ACAP2//CHN2//NBR1//CALR//RTN4//SPRY2//RASGRF2//ARHGEF26//CLCF1//ARL2BP//SQSTM1//PLK2//ZDHHC17//DNAJA3//PSAP//MAP3K4//PDCD4//NPTN//MAPK9//PPP3CA//EGR1//RAPGEF4//SLC1A3//RGN//EXOC4//ELF1//GFAP//PLEKHA1//SLC24A2//HSP90AB1//ROBO1//CNKSR3//SEMA7A…
GO:0032024	positive regulation of insulin secretion	Biological process	6	47	295	13692	5.92513523260007	0.000485602315504184	0.0417427559053008	3.31371925107552	PPP3CB//HIF1A//GLUL//SNAP25//MGEA5//TCF7L2//
GO:0007009	plasma membrane organization	Biological process	8	86	295	13692	4.31754040204966	0.000522663764697956	0.0440645758545354	3.28177760768342	NDRG1//GPR158//ANK3//RGD1304592//TMED2//SPTBN1//PRKCI//SPTA1//
GO:0014003	oligodendrocyte development	Biological process	5	32	295	13692	7.2521186440678	0.000560654222241893	0.0463756247228011	3.25130490286239	PLP1//MRF//CD9//GSN//TCF7L2//
GO:0050806	positive regulation of synaptic transmission	Biological process	7	67	295	13692	4.84917783961548	0.000577712133819985	0.0465793264866614	3.23828851077653	GLUL//EGR1//GFAP//NPTN//PLK2//SLC24A2//SLC1A3//
GO:0042063	gliogenesis	Biological process	12	182	295	13692	3.06023468057366	0.000586555200491136	0.0465793264866614	3.23169111033344	PLP1//GFAP//CD9//MRF//GSN//TCF7L2//NDRG1//RTN4//EGR1//EXOC4//CLCF1//PRKCI//
GO:0006468	protein phosphorylation	Biological process	36	945	295	13692	1.76813559322034	0.000599112413102636	0.0465793264866614	3.22249168210196	RGD1306565//KIT//MADD//LPAR1//LRP4//MAPK9//NPTN//SENP2//SQSTM1//EIF4G3//GADD45A//DNAJA3//SPTBN1//ZFP91//MAPK10//SPRY2//PAK2//TAF1//DDR1//CAMKK1//CNKSR3//CLCF1//ARL2BP//MAP3K4//PDCD4//SDC4//ITGB1//NRP1//HSP90AB1//PPP3CB//ADAM10//PLK2//PRKCI//TLK2//OXSR1//NEK7//
GO:0050769	positive regulation of neurogenesis	Biological process	10	133	295	13692	3.48974130240856	0.000605616243097559	0.0465793264866614	3.21780248523679	HIF1A//GFAP//RTN4//SEMA7A//NPTN//KIT//CLCF1//ROBO1//PRKCI//FAIM//
GO:0032270	positive regulation of cellular protein metabolic process	Biological process	26	604	295	13692	1.99793467280278	0.000627944044759989	0.0469858911973704	3.20207905392945	RGD1306565//KIT//MADD//LPAR1//MAPK9//NPTN//SENP2//SQSTM1//EIF4G3//ZFP91//RPS4X//DNAJA3//DNAJB2//CAMKK1//TAF1//SPRY2//PIAS1//CLCF1//ARL2BP//MAP3K4//SDC4//MGEA5//ITGB1//PAK2//NRP1//HSP90AB1//
GO:0021782	glial cell development	Biological process	7	68	295	13692	4.77786640079761	0.000632337495585049	0.0469858911973704	3.19905106515361	GFAP//CD9//MRF//GSN//TCF7L2//PLP1//NDRG1//
GO:0044238	primary metabolic process	Biological process	177	6937	295	13692	1.18425832492432	0.000702480255443449	0.0513278906644013	3.15336587793173	NFIA//POLA1//EGR1//ZEB1//CALR//MKX//PIAS1//DNAJA3//TCF7L2//PARN//UPF2//RGD1306565//KIT//MADD//LPAR1//TNKS2//ARIH2//HNRNPA1//HNRNPM//SRSF1//FKBP9//PHYH//EIF3D//LRP4//MAPK9//NPTN//SENP2//SQSTM1//EIF4G3//HSPA8//CANX//CCT4//HSPA9//CCT5//CCT2//DNAJA4//HSP90AB1//MESDC2//DNAJB2//PJA2//KLHL20//MRFAP1//UAP1//GPCPD1//GLYR1//HIF1A//GSTM2//MGST1//NT5E//ATP5B//PAICS//NSF//CTPS//SMC2//DDX1//APAF1//ANP32A//CNBP…
GO:0006612	protein targeting to membrane	Biological process	6	51	295	13692	5.46041874376869	0.000757919136644588	0.054470778607375	3.12037712732625	SRPR//TMED2//SPTBN1//ANK3//EXOC4//MGEA5//
GO:0006900	membrane budding	Biological process	4	20	295	13692	9.28271186440678	0.000778836832593155	0.0550713011949741	3.10855351809999	PRKCI//TMED9//KLHL12//PICALM//
GO:0051971	positive regulation of transmission of nerve impulse	Biological process	7	71	295	13692	4.57598472189067	0.000821168283049498	0.0565843877104022	3.08556783324518	SLC1A3//GLUL//EGR1//GFAP//NPTN//PLK2//SLC24A2//
GO:0006605	protein targeting	Biological process	17	330	295	13692	2.39100154083205	0.00082604945562631	0.0565843877104022	3.08299395066674	KEAP1//PPP3CA//KPNB1//PTTG1IP//CALR//HSPA9//AHCYL1//EXOC4//MGEA5//SRPR//YWHAZ//MAPK9//SPTBN1//HSP90AB1//TCF7L2//TMED2//ANK3//
GO:0070887	cellular response to chemical stimulus	Biological process	42	1182	295	13692	1.64921276778801	0.000855412689813724	0.0568977248887472	3.06782431139134	KIT//GSTM2//GCGR//ADAM10//ZEB1//HIF1A//EGR1//INSIG1//PRKCI//KRT18//PTPRK//PPP3CA//PPP3CB//PLCB1//NRP1//SPRY2//TCF7L2//CAT//NPTN//CCL6//ELMO2//HSP90AB1//DNAJA3//ROBO1//PLEKHA1//RGD1306565//RPL5//GSN//CALR//ITGB1//PSAP//MAPK9//HSPA9//MLC1//MGST1//LPAR1//ITPR1//HIGD1A//NDRG1//APAF1//RGD1560691//RGD1304592//
GO:0008152	metabolic process	Biological process	190	7576	295	13692	1.16401481932239	0.000856580712284971	0.0568977248887472	3.06723170888238	NFIA//POLA1//EGR1//ZEB1//CALR//MKX//PIAS1//DNAJA3//TCF7L2//PARN//UPF2//RGD1306565//KIT//MADD//LPAR1//TNKS2//ARIH2//HNRNPA1//HNRNPM//SRSF1//FKBP9//PHYH//EIF3D//NSF//LRP4//MAPK9//NPTN//SENP2//SQSTM1//EIF4G3//HSPA8//CANX//CCT4//HSPA9//CCT5//CCT2//DNAJA4//HSP90AB1//MESDC2//DNAJB2//PJA2//KLHL20//MRFAP1//MGEA5//UAP1//GPCPD1//HIF1A//GLYR1//FADS1//MGST1//RGD1309676//GSTM2//NT5E//ATP5B//PAICS//CTPS//SMC2/…
GO:0072657	protein localization to membrane	Biological process	8	93	295	13692	3.9925642427556	0.000881319320928556	0.0576672224321013	3.05486670885135	LRP4//DNAJA3//GPR158//ANK3//RGD1304592//TMED2//SPTBN1//PRKCI//
GO:0051325	interphase	Biological process	12	192	295	13692	2.90084745762712	0.000939904645088784	0.060099446158956	3.02691620407302	TAF1//ITGB1//PPP3CA//PLK2//PAICS//POLA1//ANP32B//PLCB1//GADD45A//CUL4A//PRUNE2//
GO:0051650	establishment of vesicle localization	Biological process	4	21	295	13692	8.84067796610169	0.000945908253870429	0.060099446158956	3.02415098491964	TMED2//EXOC4//TMED9//KLHL12//
GO:0006887	exocytosis	Biological process	12	193	295	13692	2.88581715991921	0.000983364079951607	0.0615866875215406	3.00728565954364	YWHAZ//EXOC4//NAPA//PPP3CB//RAPGEF4//NSF//KIT//PPP3CA//PLCB1//GCGR//SNAP25//SCAMP1//
GO:0044283	small molecule biosynthetic process	Biological process	16	307	295	13692	2.41894771710926	0.00103393228939871	0.0638416782637175	2.98550790157416	SLC1A3//GLUL//MAT2B//GATM//MGLL//HSD17B12//SC5DL//FADS1//ETNK1//MGST2//ELOVL7//RGN//MAPK9//PLP1//INSIG1//INSIG2//
GO:0006677	glycosylceramide metabolic process	Biological process	3	10	295	13692	13.9240677966102	0.00106178586377274	0.0646509614830513	2.9739630609937	UGT8//GLA//ST6GALNAC3//
GO:0031644	regulation of neurological system process	Biological process	15	279	295	13692	2.49535265172225	0.00108084016270184	0.0649096338806146	2.96623852583307	NAPA//TCF7L2//MRF//PLK2//EGR1//NPTN//KIT//PPP3CA//RAPGEF4//SLC1A3//GFAP//MGLL//RTN4//GLUL//SLC24A2//
GO:0061077	chaperone-mediated protein folding	Biological process	4	22	295	13692	8.43882896764253	0.00113667592895917	0.0673403685480676	2.94436333683027	HSPA8//CCT4//HSPH1//DNAJC7//
GO:0090277	positive regulation of peptide hormone secretion	Biological process	6	56	295	13692	4.9728813559322	0.00124907351161711	0.0725507076008872	2.90341200137752	GLUL//SNAP25//MGEA5//TCF7L2//PPP3CB//HIF1A//
GO:0051648	vesicle localization	Biological process	5	38	295	13692	6.10704727921499	0.0012577221208183	0.0725507076008872	2.90041530064421	TMED2//EXOC4//TCF7L2//TMED9//KLHL12//
GO:0051969	regulation of transmission of nerve impulse	Biological process	14	256	295	13692	2.53824152542373	0.00133832967411133	0.0744044117081984	2.87343689253866	NAPA//TCF7L2//MRF//PLK2//EGR1//NPTN//KIT//PPP3CA//RAPGEF4//SLC1A3//GFAP//GLUL//SLC24A2//MGLL//
GO:0044255	cellular lipid metabolic process	Biological process	26	637	295	13692	1.89443099273608	0.00135702165040289	0.0744044117081984	2.86741322339737	PHYH//ACADSB//FAAH//SC5DL//MGLL//HSD17B12//HADHA//FADS1//CAT//INSIG1//INSIG2//ETNK1//SERINC1//PSAP//ORMDL3//ST6GALNAC3//UGT8//KIT//MGST2//ELOVL7//MAPK9//PIK3CB//PLP1//CES1D//GLA//PLCB1//
GO:0030182	neuron differentiation	Biological process	32	846	295	13692	1.7555956244741	0.00136774067993256	0.0744044117081984	2.86399623591269	SNAP25//CNP//ACTB//PICALM//ROBO1//NRP1//SEMA3C//ANK3//NRCAM//RTN4//CHN1//RBPJ//ITGB1//NPTN//PRKCI//RGD1560691//GFAP//LPAR1//MAPK9//PRICKLE2//PTPRK//PLS3//S1PR5//CALR//ZEB1//SEMA7A//SLC1A3//UGT8//RAPGEF4//NPTX1//HIF1A//NAPA//
GO:0007275	multicellular organismal development	Biological process	97	3429	295	13692	1.31295283004879	0.00137214428919325	0.0744044117081984	2.86260021756107	NCL//HIF1A//RTN4//ATP5B//NRP1//NRCAM//RBPJ//KIT//PLEKHA1//TCF7L2//SDC4//ITGB1//ADAM10//CR1L//TMED2//KEAP1//RRN3//TAPT1//SRSF1//SEMA3C//IFITM1//LRP4//TET2//APAF1//UPF2//HSP90AB1//ROBO1//LUZP1//GATM//FOXN3//DNAJA3//ZEB1//MOBP//SNAP25//CNP//ACTB//PICALM//ANK3//FMR1//MAPK9//CD9//NT5E//ARF4//NAPA//PPP3CB//RAPGEF4//TNXA-PS1//MKX//DDR1//CHN1//PLP1//CLDN11//ITPR1//SENP2//GFAP//NPTN//PRKCI//RGD1560691//LP…
GO:0031401	positive regulation of protein modification process	Biological process	23	537	295	13692	1.98791781081337	0.00137471654844071	0.0744044117081984	2.86178683938885	RGD1306565//KIT//MADD//LPAR1//MAPK9//NPTN//SENP2//SQSTM1//EIF4G3//ZFP91//DNAJA3//DNAJB2//CAMKK1//SPRY2//PIAS1//CLCF1//ARL2BP//MAP3K4//SDC4//ITGB1//PAK2//NRP1//HSP90AB1//
GO:0002793	positive regulation of peptide secretion	Biological process	6	58	295	13692	4.80140268848626	0.00150224658594	0.080315232106841	2.82325877430697	GLUL//SNAP25//MGEA5//TCF7L2//PPP3CB//HIF1A//
GO:0048666	neuron development	Biological process	26	644	295	13692	1.87383935151069	0.00158274775211483	0.0829666823595636	2.80058829460941	SNAP25//CNP//ACTB//PICALM//ROBO1//NRP1//SEMA3C//ANK3//NRCAM//RTN4//CHN1//ITGB1//NPTN//PRKCI//RGD1560691//GFAP//LPAR1//RBPJ//MAPK9//PRICKLE2//PTPRK//SEMA7A//SLC1A3//UGT8//RAPGEF4//NPTX1//
GO:0048522	positive regulation of cellular process	Biological process	82	2813	295	13692	1.35297257888616	0.00160288556750688	0.0829666823595636	2.79509748149754	RGD1306565//KIT//MADD//LPAR1//PPP3CB//NSF//MAPK9//NPTN//SENP2//SQSTM1//EIF4G3//HIF1A//MAL//APAF1//PRUNE2//EI24//PPP2R5C//RBPJ//ZFP91//ITGB1//RPS4X//ADAM10//CALR//CNBP//CLCF1//MGEA5//GFAP//TMED9//ANK3//GADD45A//HSD17B12//TCF7L2//EGR1//PRKCI//RGD1560691//CAT//RAPGEF4//PLCB1//NFIA//ELF1//PICALM//MRF//PIAS1//RRN3//ILF2//ATMIN//SNAP25//PTP4A1//DSTN//INSIG1//INSIG2//DNAJA3//DNAJB2//GLUL//CAMKK1//TAF1//…
GO:0048869	cellular developmental process	Biological process	73	2442	295	13692	1.38746512305834	0.00160861496363205	0.0829666823595636	2.79354789572759	CAP1//CHN2//ITGB1//HIF1A//SEMA3C//RBPJ//KIT//GOPC//SNAP25//CNP//ACTB//PICALM//ROBO1//NRP1//ANK3//NRCAM//RTN4//DNAJA3//CHN1//SPTA1//ERMN//CDC42SE2//PLP1//GFAP//MAPK9//NPTN//PRKCI//RGD1560691//LPAR1//CD9//MRF//GSN//TCF7L2//TET2//APAF1//SQSTM1//WIPF3//NAPA//CLCF1//EGR1//PPP3CB//ZEB1//UGT8//PRICKLE2//PTPRK//NDRG1//MGST1//PLEKHA1//MKX//PLS3//SPRY2//ACTG1//PLCB1//INSIG1//KEAP1//S1PR5//CALR//NBR1//ADAM1…
GO:0051128	regulation of cellular component organization	Biological process	39	1110	295	13692	1.63074667888227	0.00162778398490867	0.0829791277888327	2.78840322867698	DDR1//TLK2//CLASP2//SPTA1//ERMN//CDC42SE2//TMED9//MAPK9//NAPA//NRCAM//ITGB1//NPTN//PRKCI//RGD1560691//GFAP//RTN4//LPAR1//RBPJ//PICALM//ADAM10//EI24//DNAJB2//NRP1//DSTN//KIT//MGEA5//TCF7L2//SEMA7A//CD14//PLK2//HNRNPK//ROBO1//CALR//CHN1//RAPGEF4//SDC4//GSN//SNAP25//RRN3//
GO:0006665	sphingolipid metabolic process	Biological process	7	80	295	13692	4.06118644067797	0.00166456519166685	0.0838787793134192	2.77869919129929	ORMDL3//ST6GALNAC3//UGT8//KIT//GLA//PSAP//SERINC1//
GO:0030154	cell differentiation	Biological process	69	2291	295	13692	1.39787673209094	0.00184520121627938	0.0908258263864343	2.73395626779494	CHN2//ITGB1//HIF1A//SEMA3C//RBPJ//KIT//GOPC//SNAP25//CNP//ACTB//PICALM//ROBO1//NRP1//ANK3//NRCAM//RTN4//DNAJA3//CHN1//PLP1//GFAP//MAPK9//NPTN//PRKCI//RGD1560691//LPAR1//CD9//MRF//GSN//TCF7L2//TET2//NAPA//CLCF1//EGR1//PPP3CB//ZEB1//PRICKLE2//PTPRK//NDRG1//MGST1//PLEKHA1//MKX//PLS3//SPRY2//ACTG1//PLCB1//INSIG1//KEAP1//S1PR5//CALR//NBR1//ADAM10//RGD1309676//SEMA7A//ARIH2//SLC1A3//EXOC4//PPP3CA//UGT8…
GO:0030030	cell projection organization	Biological process	29	756	295	13692	1.7804143126177	0.00186489729776768	0.0908258263864343	2.72934508033836	SNAP25//CNP//ACTB//PICALM//ROBO1//NRP1//SEMA3C//ANK3//NRCAM//RTN4//CHN1//ITGB1//NPTN//PRKCI//RGD1560691//GFAP//LPAR1//RBPJ//MAPK9//PRICKLE2//PTPRK//KIT//ERMN//PLEKHA1//SEMA7A//UGT8//RAPGEF4//GSN//NPTX1//
GO:0001934	positive regulation of protein phosphorylation	Biological process	20	451	295	13692	2.05825096771769	0.0018654061101036	0.0908258263864343	2.7292266050472	RGD1306565//KIT//MADD//LPAR1//ZFP91//CAMKK1//SPRY2//CLCF1//ARL2BP//MAP3K4//SDC4//ITGB1//PAK2//NRP1//HSP90AB1//MAPK9//NPTN//SENP2//SQSTM1//EIF4G3//
GO:0060292	long term synaptic depression	Biological process	3	12	295	13692	11.6033898305085	0.00188529885975491	0.0908258263864343	2.72461979513755	MGLL//PLK2//SLC24A2//
GO:0072659	protein localization to plasma membrane	Biological process	6	61	295	13692	4.56526813003612	0.00195299839118879	0.0930646189888223	2.70929811446848	ANK3//TMED2//SPTBN1//PRKCI//GPR158//RGD1304592//
GO:0045664	regulation of neuron differentiation	Biological process	17	358	295	13692	2.20399583372787	0.00198878296003129	0.0937508010406148	2.70141260973827	NRCAM//ITGB1//NPTN//PRKCI//RGD1560691//GFAP//RTN4//LPAR1//RBPJ//NRP1//CALR//ZEB1//SEMA7A//ROBO1//CHN1//RAPGEF4//S1PR5//
GO:0071840	cellular component organization or biogenesis	Biological process	94	3342	295	13692	1.3054681556766	0.0020415340246195	0.0940702464910065	2.69004337764088	RRN3//GAR1//RLF//CNP//SRSF1//CAP1//DDR1//TLK2//CHN2//EIF3D//MAPK9//HIF1A//RBPJ//CALR//SPTA1//SSX2IP//UGT8//NSF//RGD1304592//DNAJA3//APAF1//RGD1564051//CCT2//YWHAZ//NAPA//SPTBN1//ANK3//PRKCI//ERMN//CLASP2//TMED2//TMED9//PLK2//SMC2//GADD45A//GOPC//CD9//SNAP25//ACTB//PICALM//ROBO1//NRP1//SEMA3C//NRCAM//RTN4//CHN1//GSN//CDC42SE2//ITGB1//NPTN//RGD1560691//GFAP//LPAR1//HMGN5//MGEA5//TAF1//HSD17B12//OLF…
GO:0006796	phosphate-containing compound metabolic process	Biological process	43	1275	295	13692	1.56532003988036	0.00205850186032062	0.0940702464910065	2.68644873618332	RGD1306565//KIT//MADD//LPAR1//LRP4//MAPK9//NPTN//SENP2//SQSTM1//EIF4G3//PPP3CB//MAPK10//PAK2//ADAM10//CAMKK1//PLK2//PRKCI//TLK2//OXSR1//NEK7//GADD45A//DNAJA3//PPM1B//PPP3CA//PTPRK//PTPN3//SPTBN1//ZFP91//SPRY2//RPL5//TAF1//DDR1//CNKSR3//PTP4A1//CLCF1//ARL2BP//MAP3K4//PDCD4//SDC4//PIK3CB//ITGB1//NRP1//HSP90AB1//
GO:0006643	membrane lipid metabolic process	Biological process	7	83	295	13692	3.91439656932816	0.00205993240491255	0.0940702464910065	2.68614703043431	PSAP//SERINC1//ORMDL3//ST6GALNAC3//UGT8//KIT//GLA//
GO:0032268	regulation of cellular protein metabolic process	Biological process	35	978	295	13692	1.66101694915254	0.00209912629188359	0.0941556531442924	2.67796143172814	RGD1306565//KIT//MADD//LPAR1//LRP4//MAPK9//NPTN//SENP2//SQSTM1//EIF4G3//FMR1//EIF5B//GADD45A//DNAJA3//ZFP91//SPRY2//RPS4X//CALR//DNAJB2//CAMKK1//HSP90AB1//TAF1//CNKSR3//EGR1//PIAS1//CLCF1//ARL2BP//MAP3K4//PDCD4//SDC4//MGEA5//ITGB1//PAK2//NRP1//PTPN3//
GO:0006793	phosphorus metabolic process	Biological process	43	1277	295	13692	1.56286848147804	0.0021205190691125	0.0941556531442924	2.67355781772297	RGD1306565//KIT//MADD//LPAR1//LRP4//MAPK9//NPTN//SENP2//SQSTM1//EIF4G3//PPP3CB//MAPK10//PAK2//ADAM10//CAMKK1//PLK2//PRKCI//TLK2//OXSR1//NEK7//GADD45A//DNAJA3//PPM1B//PPP3CA//PTPRK//PTPN3//SPTBN1//ZFP91//SPRY2//RPL5//TAF1//DDR1//CNKSR3//PTP4A1//CLCF1//ARL2BP//MAP3K4//PDCD4//SDC4//PIK3CB//ITGB1//NRP1//HSP90AB1//
GO:0006631	fatty acid metabolic process	Biological process	14	269	295	13692	2.41557557809842	0.00212623395558507	0.0941556531442924	2.67238895052325	PHYH//MGLL//HSD17B12//SC5DL//ACADSB//HADHA//FADS1//MGST2//FAAH//ELOVL7//MAPK9//PLP1//INSIG1//INSIG2//
GO:0051329	interphase of mitotic cell cycle	Biological process	11	184	295	13692	2.77472365512159	0.00216004184852597	0.0946962346393785	2.66553783477136	TAF1//ITGB1//PPP3CA//PLK2//PAICS//POLA1//ANP32B//PLCB1//GADD45A//CUL4A//
GO:0019725	cellular homeostasis	Biological process	27	696	295	13692	1.80052600818235	0.00227957536236925	0.0989471127586811	2.64214604552384	PDIA3//PDIA4//TXNDC15//ITGB1//RGN//SLC24A2//PIK3CB//STIM2//ARF1//HIF1A//ITPR1//NPTN//PLP1//CLDN11//MGEA5//MRF//CD9//UGT8//TCF7L2//NDRG1//PPP3CB//MAL//MPDZ//LPAR1//ATP5B//PPP3CA//SCN4B//
GO:0071841	cellular component organization or biogenesis at cellular level	Biological process	77	2640	295	13692	1.35372881355932	0.00230750600610712	0.0991775130468001	2.63685715989434	RRN3//GAR1//RLF//CNP//SRSF1//TLK2//CHN2//EIF3D//MAPK9//CALR//CAP1//SPTA1//SSX2IP//UGT8//NSF//RGD1304592//DNAJA3//APAF1//RGD1564051//CCT2//YWHAZ//PRKCI//ERMN//CLASP2//TMED2//TMED9//PLK2//SMC2//GADD45A//GOPC//SNAP25//ACTB//PICALM//ROBO1//NRP1//SEMA3C//ANK3//NRCAM//RTN4//CHN1//GSN//DDR1//NAPA//ITGB1//NPTN//RGD1560691//GFAP//LPAR1//RBPJ//HMGN5//MGEA5//TAF1//HSD17B12//OLFML2B//MKX//DSTN//CD9//ZFP828//…
GO:0051085	chaperone mediated protein folding requiring cofactor	Biological process	3	13	295	13692	10.7108213820078	0.00241204650189037	0.102664192857159	2.6176143236796	HSPA8//CCT4//HSPH1//
GO:0016043	cellular component organization	Biological process	91	3233	295	13692	1.30641320702292	0.00243912261879703	0.102818399623136	2.61276636642331	RLF//CNP//SRSF1//CAP1//DDR1//TLK2//CHN2//EIF3D//MAPK9//HIF1A//RBPJ//CALR//SPTA1//SSX2IP//UGT8//NSF//RGD1304592//DNAJA3//APAF1//CCT2//YWHAZ//NAPA//RRN3//SPTBN1//ANK3//PRKCI//ERMN//CLASP2//TMED2//TMED9//PLK2//SMC2//GADD45A//GOPC//CD9//SNAP25//ACTB//PICALM//ROBO1//NRP1//SEMA3C//NRCAM//RTN4//CHN1//GSN//CDC42SE2//ITGB1//NPTN//RGD1560691//GFAP//LPAR1//HMGN5//MGEA5//TAF1//HSD17B12//OLFML2B//MKX//ADAM10/…
GO:0016310	phosphorylation	Biological process	37	1068	295	13692	1.60796038849743	0.00273339118658183	0.113535444254057	2.56329821023326	RGD1306565//KIT//MADD//LPAR1//LRP4//MAPK9//NPTN//SENP2//SQSTM1//EIF4G3//PPP3CB//MAPK10//PAK2//ADAM10//CAMKK1//PLK2//PRKCI//TLK2//OXSR1//NEK7//GADD45A//DNAJA3//SPTBN1//ZFP91//SPRY2//TAF1//DDR1//CNKSR3//CLCF1//ARL2BP//MAP3K4//PDCD4//SDC4//PIK3CB//ITGB1//NRP1//HSP90AB1//
GO:0008219	cell death	Biological process	45	1372	295	13692	1.52231061916292	0.00276890010659157	0.113535444254057	2.55769271198235	MAPK9//PDCD4//MADD//SQSTM1//FAIM//CCL6//GHITM//PRUNE2//KRT18//GSN//EI24//DNAJA3//PDCD6IP//APAF1//TCF7L2//TRIAP1//MAL//ROBO1//RGD1306565//LAMP1//TSTA3//MGEA5//EGR1//LPAR1//HIF1A//RGD1560691//PRKCI//RBPJ//KIT//PPP2R5C//ITGB1//PDIA3//CAT//PAK2//PLK2//HIGD1A//RRN3//KLHL20//SPRY2//HSP90AB1//CLCF1//DBC1//
GO:0006873	cellular ion homeostasis	Biological process	23	568	295	13692	1.87942229649081	0.00281368844683309	0.113535444254057	2.55072399265535	ITGB1//RGN//SLC24A2//PIK3CB//STIM2//ARF1//HIF1A//ITPR1//NPTN//PLP1//CLDN11//MGEA5//MRF//CD9//UGT8//TCF7L2//NDRG1//MAL//MPDZ//LPAR1//ATP5B//PPP3CA//SCN4B//
GO:0006897	endocytosis	Biological process	15	308	295	13692	2.26040061633282	0.00283544857954666	0.113535444254057	2.54737822417471	CAP1//PICALM//ATP5B//CDC42SE2//ITGB1//CD14//HNRNPK//CANX//CALR//RGD1560691//MLC1//ASGR2//SCAMP1//LRP4//PIK3CB//
GO:0016071	mRNA metabolic process	Biological process	13	248	295	13692	2.4329688354292	0.00284873802079562	0.113535444254057	2.54534748805581	PARN//UPF2//HNRNPA1//HNRNPM//SRSF1//AHCYL1//DDX1//HNRNPK//HNRPH1//DDX46//HNRNPA3//CPSF3//AUH//
GO:0042327	positive regulation of phosphorylation	Biological process	20	468	295	13692	1.98348544111256	0.00285971349550348	0.113535444254057	2.54367747510684	RGD1306565//KIT//MADD//LPAR1//MAPK9//NPTN//SENP2//SQSTM1//EIF4G3//ZFP91//CAMKK1//SPRY2//CLCF1//ARL2BP//MAP3K4//SDC4//ITGB1//PAK2//NRP1//HSP90AB1//
GO:0006664	glycolipid metabolic process	Biological process	4	28	295	13692	6.63050847457627	0.00287464286318439	0.113535444254057	2.54141610303788	ST6GALNAC3//UGT8//KIT//GLA//
GO:0016265	death	Biological process	45	1376	295	13692	1.51788529759559	0.00292675218140989	0.114183463113505	2.53361404927875	MAPK9//PDCD4//MADD//SQSTM1//FAIM//CCL6//GHITM//PRUNE2//KRT18//GSN//EI24//DNAJA3//PDCD6IP//APAF1//TCF7L2//TRIAP1//MAL//ROBO1//RGD1306565//LAMP1//DBC1//TSTA3//MGEA5//EGR1//LPAR1//HIF1A//RGD1560691//PRKCI//RBPJ//KIT//PPP2R5C//ITGB1//PDIA3//CAT//PAK2//PLK2//HIGD1A//RRN3//KLHL20//SPRY2//HSP90AB1//CLCF1//
GO:0051049	regulation of transport	Biological process	33	926	295	13692	1.65404693048285	0.00300485106158354	0.114183463113505	2.52217704936355	KEAP1//PPP3CB//MGEA5//CNKSR3//AHCYL1//NAPA//PRKCI//SNAP25//NSF//RAPGEF4//PICALM//GLUL//TCF7L2//STIM2//MAPK9//MLC1//HSP90AB1//RTN4//SCN4B//HIF1A//ITGB1//CD14//PPP3CA//HNRNPK//CALR//RGD1560691//EXOC4//GFAP//CACNA2D3//ITPR1//ANK3//PLCB1//RGD1304592//
GO:0051247	positive regulation of protein metabolic process	Biological process	26	675	295	13692	1.78778154425612	0.00301388560106724	0.114183463113505	2.52087323635056	RGD1306565//KIT//MADD//LPAR1//MAPK9//NPTN//SENP2//SQSTM1//EIF4G3//ZFP91//RPS4X//DNAJA3//DNAJB2//CAMKK1//TAF1//SPRY2//PIAS1//CLCF1//ARL2BP//MAP3K4//SDC4//MGEA5//ITGB1//PAK2//NRP1//HSP90AB1//
GO:0006901	vesicle coating	Biological process	3	14	295	13692	9.94576271186441	0.00302127776486464	0.114183463113505	2.51980934549713	TMED9//KLHL12//PICALM//
GO:0051318	G1 phase	Biological process	3	14	295	13692	9.94576271186441	0.00302127776486464	0.114183463113505	2.51980934549713	TAF1//PLCB1//PRUNE2//
GO:0071842	cellular component organization at cellular level	Biological process	74	2544	295	13692	1.35007994883275	0.00309788715054339	0.115574692917746	2.50893440671527	RLF//CNP//SRSF1//TLK2//CHN2//EIF3D//MAPK9//CALR//CAP1//SPTA1//SSX2IP//UGT8//NSF//RGD1304592//DNAJA3//APAF1//CCT2//YWHAZ//RRN3//PRKCI//ERMN//CLASP2//TMED2//TMED9//PLK2//SMC2//GADD45A//GOPC//SNAP25//ACTB//PICALM//ROBO1//NRP1//SEMA3C//ANK3//NRCAM//RTN4//CHN1//GSN//DDR1//NAPA//ITGB1//NPTN//RGD1560691//GFAP//LPAR1//RBPJ//HMGN5//MGEA5//TAF1//HSD17B12//OLFML2B//MKX//DSTN//CD9//ZFP828//PRICKLE2//PTPRK//K…
GO:0032989	cellular component morphogenesis	Biological process	29	783	295	13692	1.71902071563089	0.00311081518346123	0.115574692917746	2.50712578998008	CAP1//CHN2//HIF1A//RBPJ//SNAP25//CNP//ACTB//PICALM//ROBO1//NRP1//SEMA3C//ANK3//NRCAM//RTN4//CHN1//SPTA1//ERMN//CDC42SE2//MAPK9//CD9//UGT8//GFAP//ITGB1//ACTG1//SEMA7A//SLC1A3//GSN//NPTX1//
GO:0010562	positive regulation of phosphorus metabolic process	Biological process	20	475	295	13692	1.9542551293488	0.00338245628876425	0.123572403082854	2.47076780704997	RGD1306565//KIT//MADD//LPAR1//MAPK9//NPTN//SENP2//SQSTM1//EIF4G3//ZFP91//CAMKK1//SPRY2//CLCF1//ARL2BP//MAP3K4//SDC4//ITGB1//PAK2//NRP1//HSP90AB1//
GO:0045937	positive regulation of phosphate metabolic process	Biological process	20	475	295	13692	1.9542551293488	0.00338245628876425	0.123572403082854	2.47076780704997	RGD1306565//KIT//MADD//LPAR1//MAPK9//NPTN//SENP2//SQSTM1//EIF4G3//ZFP91//CAMKK1//SPRY2//CLCF1//ARL2BP//MAP3K4//SDC4//ITGB1//PAK2//NRP1//HSP90AB1//
GO:0031399	regulation of protein modification process	Biological process	29	789	295	13692	1.70594831475156	0.00346825020415237	0.124829092043155	2.45988957948789	RGD1306565//KIT//MADD//LPAR1//LRP4//MAPK9//NPTN//SENP2//SQSTM1//EIF4G3//GADD45A//DNAJA3//ZFP91//SPRY2//DNAJB2//CAMKK1//CNKSR3//EGR1//PIAS1//CLCF1//ARL2BP//MAP3K4//PDCD4//SDC4//ITGB1//PAK2//NRP1//MGEA5//HSP90AB1//
GO:0006629	lipid metabolic process	Biological process	32	898	295	13692	1.65393529878072	0.0034738022876973	0.124829092043155	2.45919490316167	PHYH//ACADSB//FAAH//SC5DL//MGLL//HSD17B12//HADHA//FADS1//CAT//INSIG1//INSIG2//ETNK1//SERINC1//PSAP//ORMDL3//ST6GALNAC3//UGT8//KIT//MGST2//PLEKHA1//PLCB1//NT5E//ELOVL7//MAPK9//PIK3CB//PLP1//CES1D//GLA//PLCL1//ATP5B//GPCPD1//DDHD2//
GO:0043001	Golgi to plasma membrane protein transport	Biological process	3	15	295	13692	9.28271186440678	0.0037168739509934	0.132477848789879	2.42982216672677	KRT18//SPTBN1//ANK3//
GO:0001932	regulation of protein phosphorylation	Biological process	25	655	295	13692	1.77150989778755	0.00405684026374593	0.143428933195663	2.39181209210821	RGD1306565//KIT//MADD//LPAR1//MAPK9//NPTN//SENP2//SQSTM1//EIF4G3//GADD45A//DNAJA3//ZFP91//SPRY2//CAMKK1//CNKSR3//CLCF1//ARL2BP//MAP3K4//PDCD4//SDC4//ITGB1//PAK2//NRP1//HSP90AB1//LRP4//
GO:0048856	anatomical structure development	Biological process	97	3546	295	13692	1.26963205139235	0.00409484247076402	0.143614315134636	2.38776280095945	CAP1//NCL//HIF1A//RTN4//ATP5B//NRP1//NRCAM//RBPJ//KIT//PLEKHA1//TCF7L2//SDC4//CHN2//ITGB1//ADAM10//CR1L//TMED2//KEAP1//RRN3//TAPT1//SRSF1//SEMA3C//IFITM1//ERMN//LRP4//TET2//APAF1//UPF2//HSP90AB1//ROBO1//MKX//LUZP1//GOPC//GATM//FOXN3//DNAJA3//MOBP//SNAP25//CNP//ACTB//PICALM//ANK3//FMR1//ZEB1//MAPK9//CD9//NT5E//ARF4//NAPA//PPP3CB//RAPGEF4//TNXA-PS1//DDR1//CHN1//SPTA1//CDC42SE2//PLP1//CLDN11//GFAP//…
GO:0009987	cellular process	Biological process	268	11723	295	13692	1.06106234737739	0.00433043009890545	0.150671472647631	2.36346896731753	RRN3//GAR1//NFIA//POLA1//SLC25A5//RLF//TAF1//ITGB1//PPP3CA//PLK2//PAICS//ANP32B//PLCB1//GADD45A//EGR1//ZEB1//CALR//MKX//PIAS1//DNAJA3//TCF7L2//RGD1306565//PARN//UPF2//KIT//MADD//LPAR1//TNKS2//ARIH2//CNP//SPTBN1//ANK3//HNRNPA1//HNRNPM//SRSF1//FKBP9//CAP1//DSTN//DDR1//PHYH//TLK2//CHN2//EIF3D//HIF1A//SEMA3C//MAPK9//RBPJ//NSF//LRP4//NPTN//SENP2//SQSTM1//EIF4G3//PIK3CB//ROBO1//UGT8//YWHAZ//KEAP1//HSPA…
GO:0055082	cellular chemical homeostasis	Biological process	24	624	295	13692	1.7851368970013	0.00439835316946704	0.151829766101917	2.35670990153442	ITGB1//RGN//SLC24A2//PIK3CB//STIM2//ARF1//HIF1A//ITPR1//NPTN//PLP1//CLDN11//MGEA5//MRF//CD9//UGT8//TCF7L2//NDRG1//PPP3CB//MAL//MPDZ//LPAR1//ATP5B//PPP3CA//SCN4B//
GO:0072661	protein targeting to plasma membrane	Biological process	3	16	295	13692	8.70254237288136	0.00450234942227872	0.15419705615546	2.34656080292086	TMED2//SPTBN1//ANK3//
GO:0042391	regulation of membrane potential	Biological process	13	262	295	13692	2.30296286712382	0.00453727651552335	0.15419705615546	2.34320475269198	PLP1//CLDN11//MRF//CD9//UGT8//TCF7L2//NDRG1//MAL//MPDZ//LPAR1//MGEA5//PPP3CA//SCN4B//
GO:0006397	mRNA processing	Biological process	11	203	295	13692	2.51502045587376	0.00458400128830147	0.154586628060874	2.33875526898523	PARN//HNRNPA1//HNRNPM//SRSF1//AHCYL1//CPSF3//DDX1//HNRNPK//HNRPH1//DDX46//HNRNPA3//
GO:0055002	striated muscle cell development	Biological process	8	121	295	13692	3.06866507914274	0.00464938382588076	0.154797963523988	2.33260459952971	DNAJA3//ANK3//ITGB1//ACTG1//MKX//PLCB1//PPP3CA//LRP4//
GO:0071347	cellular response to interleukin-1	Biological process	5	51	295	13692	4.55034895314058	0.00469020008633025	0.154797963523988	2.32880862966539	EGR1//PLCB1//HIF1A//MAPK9//HSPA9//
GO:0050804	regulation of synaptic transmission	Biological process	12	233	295	13692	2.39039790499745	0.00469619734231077	0.154797963523988	2.32825366157393	NAPA//PLK2//EGR1//NPTN//KIT//RAPGEF4//SLC1A3//GFAP//GLUL//SLC24A2//MGLL//PPP3CA//
GO:0044267	cellular protein metabolic process	Biological process	79	2799	295	13692	1.30999327847112	0.00489225414131514	0.160057031011385	2.31049099045342	RGD1306565//KIT//MADD//LPAR1//TNKS2//ARIH2//FKBP9//EIF3D//LRP4//MAPK9//NPTN//SENP2//SQSTM1//EIF4G3//HSPA8//CANX//CCT4//CALR//HSPA9//CCT5//CCT2//DNAJA4//HSP90AB1//MESDC2//DNAJA3//DNAJB2//PJA2//KLHL20//RPS4X//EIF5//RPL5//RGD1564051//EIF5B//EEF2//FMR1//PPP3CB//MAPK10//PAK2//ADAM10//CAMKK1//PLK2//PRKCI//TLK2//OXSR1//NEK7//GADD45A//PPM1B//PPP3CA//PTPRK//PTPN3//ST6GALNAC3//GALNT1//USP32//CUL4A//KLHL12/…
GO:0031345	negative regulation of cell projection organization	Biological process	6	74	295	13692	3.7632615666514	0.00516620704532716	0.166534203578781	2.28682819265724	GFAP//RTN4//LPAR1//RBPJ//NRP1//ITGB1//
GO:0071453	cellular response to oxygen levels	Biological process	6	74	295	13692	3.7632615666514	0.00516620704532716	0.166534203578781	2.28682819265724	EGR1//ITPR1//HIF1A//HIGD1A//NDRG1//LPAR1//
GO:0048583	regulation of response to stimulus	Biological process	57	1898	295	13692	1.39387401546677	0.00527294073245369	0.168498067113649	2.27794711008575	KIT//MADD//LPAR1//RGD1306565//PPP3CB//CR1L//ZFP91//ITGB1//PLCB1//GPR158//MGLL//CDC42SE2//PJA2//ADAM10//CAT//ZEB1//LRP4//TCF7L2//HIF1A//ACAP2//CHN2//NBR1//CALR//SPRY2//RASGRF2//ARHGEF26//FCGRT//CLCF1//ARL2BP//SQSTM1//PLK2//ZDHHC17//DNAJA3//PSAP//MAP3K4//PDCD4//NPTN//MAPK9//MLC1//RTN4//NRP1//SEMA7A//NT5E//SPPL2A//RGN//EXOC4//PLEKHA1//ELF1//ROBO1//RAPGEF4//HSP90AB1//CNKSR3//RGD1560691//EGR1//TNKS2//…
GO:0006458	'de novo' protein folding	Biological process	3	17	295	13692	8.19062811565304	0.005380868931549	0.168498067113649	2.26914758647019	HSPA8//CCT4//HSPH1//
GO:0006893	Golgi to plasma membrane transport	Biological process	3	17	295	13692	8.19062811565304	0.005380868931549	0.168498067113649	2.26914758647019	KRT18//SPTBN1//ANK3//
GO:0051084	'de novo' posttranslational protein folding	Biological process	3	17	295	13692	8.19062811565304	0.005380868931549	0.168498067113649	2.26914758647019	HSPA8//CCT4//HSPH1//
GO:0032507	maintenance of protein location in cell	Biological process	6	75	295	13692	3.71308474576271	0.00551637521068571	0.171274095927765	2.25834620181663	KEAP1//KDELR3//ZFP828//CLASP2//ARL2BP//ANK3//
GO:0065008	regulation of biological quality	Biological process	62	2106	295	13692	1.36640108165532	0.00554765547941209	0.171274095927765	2.25589051732408	ITGB1//HIF1A//SPTA1//YWHAZ//KEAP1//PDIA3//PDIA4//TXNDC15//KDELR3//HSD17B12//RGN//SLC24A2//PIK3CB//STIM2//ARF1//DNAJA3//ITPR1//NPTN//SNAP25//NSF//DDR1//PPP3CB//PLEKHA1//ERMN//CDC42SE2//PLP1//CLDN11//MGEA5//NAPA//CALR//MRF//RAPGEF4//KIT//RTN4//NRP1//DSTN//CD9//UGT8//ZFP828//TCF7L2//ASGR2//GLUL//NDRG1//CLASP2//PRIMA1//MAL//MPDZ//LPAR1//SEMA7A//HSP90AB1//PPP3CA//CNP//PLK2//EGR1//RRN3//ATP5B//ARL2BP//…
GO:0044248	cellular catabolic process	Biological process	40	1232	295	13692	1.50693374422188	0.00569480882253321	0.174587705440459	2.24452085081447	PARN//UPF2//ARIH2//PHYH//HIF1A//NT5E//NSF//ATP5B//APAF1//AUH//USP32//CUL4A//ACADSB//HADHA//LAMP1//PIK3CB//EI24//FAAH//CNP//SQSTM1//NBR1//TMED2//MGLL//DNAJB2//ACAP2//HSP90AB1//TAF1//RGN//CHN2//SPRY2//PRIMA1//GSTM2//CAT//KLHL20//PPP2R5C//PLCB1//CHN1//CES1D//GLA//PTPN3//
GO:0012501	programmed cell death	Biological process	42	1310	295	13692	1.48806831414154	0.00574073954978855	0.174773626293562	2.24103215608578	MAPK9//PDCD4//MADD//SQSTM1//FAIM//CCL6//GHITM//PRUNE2//KRT18//GSN//EI24//DNAJA3//PDCD6IP//APAF1//TCF7L2//TRIAP1//MAL//ROBO1//RGD1306565//LAMP1//HIF1A//RGD1560691//PRKCI//RBPJ//KIT//PPP2R5C//ITGB1//PDIA3//LPAR1//CAT//PAK2//PLK2//HIGD1A//RRN3//KLHL20//SPRY2//HSP90AB1//CLCF1//EGR1//
GO:0033365	protein localization to organelle	Biological process	15	334	295	13692	2.08444128691769	0.00597997273164591	0.18080138245197	2.22330079636656	KEAP1//PPP3CA//KPNB1//PTTG1IP//SRPR//KDELR3//YWHAZ//MAPK9//SPTBN1//HSP90AB1//ZFP828//CALR//TCF7L2//ARL2BP//TNKS2//
GO:0016050	vesicle organization	Biological process	6	77	295	13692	3.61664098613251	0.00626832761414305	0.188221563427419	2.20284831320914	NSF//RGD1304592//PRKCI//TMED9//KLHL12//PICALM//
GO:0009966	regulation of signal transduction	Biological process	46	1477	295	13692	1.44551369587919	0.00654141742643708	0.19508553739796	2.18432813641858	KIT//MADD//LPAR1//RGD1306565//ZFP91//ITGB1//PLCB1//GPR158//PJA2//CAT//ZEB1//LRP4//TCF7L2//HIF1A//ACAP2//CHN2//NBR1//CALR//SPRY2//RASGRF2//ARHGEF26//CLCF1//ARL2BP//SQSTM1//PLK2//ZDHHC17//DNAJA3//PSAP//MAP3K4//PDCD4//NPTN//MAPK9//RGN//EXOC4//ELF1//RAPGEF4//PLEKHA1//HSP90AB1//ROBO1//CNKSR3//SEMA7A//EGR1//TNKS2//MGLL//PAK2//CDC42SE2//
GO:0010627	regulation of intracellular protein kinase cascade	Biological process	21	540	295	13692	1.80497175141243	0.00666603668343909	0.197458816352682	2.17613230073079	PJA2//NBR1//KIT//CLCF1//ARL2BP//SQSTM1//PLK2//LPAR1//ZDHHC17//DNAJA3//PSAP//ITGB1//MAP3K4//PDCD4//MAPK9//PLCB1//SPRY2//TCF7L2//PLEKHA1//CNKSR3//SEMA7A//
GO:0010604	positive regulation of macromolecule metabolic process	Biological process	49	1599	295	13692	1.42230419435876	0.00677944348189347	0.19859005690728	2.16880595549321	RGD1306565//KIT//MADD//LPAR1//NSF//MAPK9//NPTN//SENP2//SQSTM1//EIF4G3//RBPJ//ZFP91//EGR1//PLP1//CALR//TMED2//MKX//SPRY2//HIF1A//TCF7L2//RPS4X//PLCB1//NFIA//CNBP//ELF1//PICALM//MRF//PIAS1//RRN3//ILF2//ATMIN//INSIG1//INSIG2//DNAJA3//DNAJB2//CAMKK1//TAF1//CLCF1//ARL2BP//MAP3K4//HNRNPK//SDC4//MGEA5//PPP3CA//ZEB1//ITGB1//PAK2//NRP1//HSP90AB1//
GO:0030073	insulin secretion	Biological process	8	129	295	13692	2.87836026803311	0.00680247124264211	0.19859005690728	2.16733328551855	PPP3CB//GLUL//SNAP25//MGEA5//TCF7L2//HIF1A//PPP3CA//RAPGEF4//
GO:0050796	regulation of insulin secretion	Biological process	7	103	295	13692	3.15431956557512	0.00684012285424254	0.19859005690728	2.16493609792309	GLUL//SNAP25//MGEA5//TCF7L2//PPP3CB//HIF1A//PPP3CA//
GO:0044260	cellular macromolecule metabolic process	Biological process	130	5065	295	13692	1.19126608329011	0.0069135553635438	0.199401491538	2.1602985549887	NFIA//POLA1//EGR1//ZEB1//CALR//MKX//PIAS1//DNAJA3//TCF7L2//PARN//UPF2//RGD1306565//KIT//MADD//LPAR1//TNKS2//ARIH2//HNRNPA1//HNRNPM//SRSF1//FKBP9//EIF3D//NSF//LRP4//MAPK9//NPTN//SENP2//SQSTM1//EIF4G3//HSPA8//CANX//CCT4//HSPA9//CCT5//CCT2//DNAJA4//HSP90AB1//MESDC2//DNAJB2//PJA2//KLHL20//SMC2//DDX1//APAF1//ANP32A//HIF1A//CNBP//DMTF1//HDGF//KEAP1//CNOT6//ZFP445//HNRPDL//ILF2//HDAC8//TSC22D1//HMGN5//R…
GO:0070555	response to interleukin-1	Biological process	6	79	295	13692	3.52508045483802	0.00709221420591139	0.202706522756206	2.14921815589114	EGR1//PLCB1//HIF1A//MAPK9//HSPA9//PRKCI//
GO:0051246	regulation of protein metabolic process	Biological process	37	1133	295	13692	1.51571199904259	0.00712062146543243	0.202706522756206	2.14748210085336	RGD1306565//KIT//MADD//LPAR1//LRP4//MAPK9//NPTN//SENP2//SQSTM1//EIF4G3//FMR1//EIF5B//GADD45A//DNAJA3//ZFP91//SPRY2//RPS4X//CALR//CR1L//DNAJB2//CAMKK1//HSP90AB1//TAF1//CNKSR3//EGR1//PIAS1//CLCF1//ARL2BP//MAP3K4//PDCD4//SDC4//MGEA5//ITGB1//PAK2//NRP1//PTPN3//CUL4A//
GO:0010977	negative regulation of neuron projection development	Biological process	4	36	295	13692	5.15706214689266	0.00722885537187487	0.204460012582577	2.14093046412079	RTN4//GFAP//LPAR1//RBPJ//
GO:0032879	regulation of localization	Biological process	40	1252	295	13692	1.48286132019278	0.00742334833797276	0.208615122523542	2.12940015985551	KEAP1//PPP3CB//MGEA5//HIF1A//CNKSR3//AHCYL1//NAPA//ADAM10//RAPGEF4//RBPJ//PRKCI//SNAP25//NSF//PICALM//RTN4//ITGB1//PTP4A1//KIT//PTPRK//GLUL//TCF7L2//STIM2//MAPK9//MLC1//HSP90AB1//SCN4B//CD14//PPP3CA//HNRNPK//NRP1//CALR//RGD1560691//ITPR1//EXOC4//GFAP//CACNA2D3//LPAR1//ANK3//PLCB1//RGD1304592//
GO:0045595	regulation of cell differentiation	Biological process	32	947	295	13692	1.56835680919228	0.00754812079676782	0.210770455879173	2.12216115819578	HIF1A//GFAP//MAPK9//NRCAM//ITGB1//NPTN//PRKCI//RGD1560691//RTN4//LPAR1//RBPJ//NRP1//ZEB1//KIT//TCF7L2//INSIG1//KEAP1//MKX//PLCB1//S1PR5//CALR//NBR1//ADAM10//RGD1309676//SEMA7A//CLCF1//ROBO1//FAIM//CHN1//RAPGEF4//PIAS1//FNDC5//
GO:0009893	positive regulation of metabolic process	Biological process	52	1731	295	13692	1.39428370002644	0.00774930024774709	0.215018558772932	2.11073751197918	RGD1306565//KIT//MADD//LPAR1//NSF//MAPK9//NPTN//SENP2//SQSTM1//EIF4G3//RBPJ//ZFP91//EGR1//PLP1//CALR//TMED2//MKX//SPRY2//GADD45A//HIF1A//TCF7L2//RPS4X//NT5E//PLCB1//NFIA//CNBP//ELF1//PICALM//MRF//PIAS1//RRN3//ILF2//ATMIN//INSIG1//INSIG2//DNAJA3//DNAJB2//CAMKK1//TAF1//CLCF1//ARL2BP//MAP3K4//HNRNPK//SDC4//MGEA5//PPP3CA//ZEB1//ITGB1//PAK2//NRP1//RGD1560691//HSP90AB1//
GO:0006611	protein export from nucleus	Biological process	4	37	295	13692	5.01768208886853	0.00797034629185793	0.218973835028057	2.09852280917153	TCF7L2//CALR//HSPA9//AHCYL1//
GO:0046887	positive regulation of hormone secretion	Biological process	6	81	295	13692	3.43804143126177	0.0079917458039437	0.218973835028057	2.09735833830813	GLUL//SNAP25//MGEA5//TCF7L2//PPP3CB//HIF1A//
GO:0014015	positive regulation of gliogenesis	Biological process	4	38	295	13692	4.88563782337199	0.00876006678256848	0.238534986178759	2.05749258296543	GFAP//RTN4//CLCF1//PRKCI//
GO:0050801	ion homeostasis	Biological process	23	626	295	13692	1.70529051822169	0.00893623044592346	0.241829841203262	2.04884564023908	ITGB1//RGN//SLC24A2//PIK3CB//STIM2//ARF1//HIF1A//ITPR1//NPTN//PLP1//CLDN11//MGEA5//MRF//CD9//UGT8//TCF7L2//NDRG1//MAL//MPDZ//LPAR1//ATP5B//PPP3CA//SCN4B//
GO:0007049	cell cycle	Biological process	31	923	295	13692	1.55885193822649	0.00924165736653695	0.248560895060724	2.03425013694053	TAF1//ITGB1//PPP3CA//PLK2//PAICS//POLA1//ANP32B//PLCB1//GADD45A//SPTBN1//ANK3//HSPA8//MADD//PPP2R5C//CALR//DBC1//SESN1//TCF7L2//SMC2//CLASP2//EIF4G3//CUL4A//ZFP828//PTPRK//PTPN3//HAUS7//PRUNE2//PTP4A1//DMTF1//PDCD6IP//
GO:0048741	skeletal muscle fiber development	Biological process	6	84	295	13692	3.31525423728814	0.00949089395008188	0.253707799250969	2.0226928793216	DNAJA3//ANK3//MKX//PLCB1//LRP4//PPP3CA//
GO:0050805	negative regulation of synaptic transmission	Biological process	4	39	295	13692	4.76036505867014	0.00959920408793137	0.255047943766613	2.01776477472597	MGLL//PLK2//SLC24A2//RAPGEF4//
GO:0060627	regulation of vesicle-mediated transport	Biological process	11	225	295	13692	2.26910734463277	0.00967250511603992	0.255447364028428	2.01446103189699	NAPA//NSF//RAPGEF4//PICALM//ITGB1//CD14//PPP3CA//HNRNPK//CALR//RGD1560691//PLCB1//
GO:0022402	cell cycle process	Biological process	24	667	295	13692	1.6700531090387	0.00974574933640308	0.255840509525695	2.01118476299545	TAF1//ITGB1//PPP3CA//PLK2//PAICS//POLA1//ANP32B//PLCB1//GADD45A//SPTBN1//ANK3//PPP2R5C//CALR//DBC1//SESN1//TCF7L2//SMC2//CLASP2//EIF4G3//ZFP828//CUL4A//HAUS7//PRUNE2//
GO:0009225	nucleotide-sugar metabolic process	Biological process	3	21	295	13692	6.63050847457627	0.00987736334338492	0.257752148198806	2.00535897021391	UAP1//TSTA3//UXS1//
GO:0014823	response to activity	Biological process	5	61	295	13692	3.80439010836343	0.00998548232053119	0.258717263163048	2.00063095291784	HIF1A//FNDC5//ITGB1//ZEB1//RTN4//
GO:0051651	maintenance of location in cell	Biological process	6	85	295	13692	3.27625124626122	0.0100323756244795	0.258717263163048	1.99859621568952	KEAP1//KDELR3//ZFP828//CLASP2//ARL2BP//ANK3//
GO:0032787	monocarboxylic acid metabolic process	Biological process	15	356	295	13692	1.9556274995239	0.0104433827336846	0.267344825078113	1.98115880548917	PHYH//HIF1A//ACADSB//FAAH//SC5DL//MGLL//HSD17B12//HADHA//FADS1//MGST2//ELOVL7//MAPK9//PLP1//INSIG1//INSIG2//
GO:0090002	establishment of protein localization to plasma membrane	Biological process	4	40	295	13692	4.64135593220339	0.010488893684634	0.267344825078113	1.97927031657254	TMED2//SPTBN1//ANK3//PRKCI//
GO:0045185	maintenance of protein location	Biological process	6	87	295	13692	3.20093512565751	0.0111806460249604	0.278389319375669	1.95153310190848	KEAP1//KDELR3//ZFP828//CLASP2//ARL2BP//ANK3//
GO:0010559	regulation of glycoprotein biosynthetic process	Biological process	3	22	295	13692	6.32912172573189	0.0112574718825048	0.278389319375669	1.94855912908973	TCF7L2//MGEA5//PLCB1//
GO:0010765	positive regulation of sodium ion transport	Biological process	3	22	295	13692	6.32912172573189	0.0112574718825048	0.278389319375669	1.94855912908973	SCN4B//CNKSR3//AHCYL1//
GO:0040036	regulation of fibroblast growth factor receptor signaling pathway	Biological process	3	22	295	13692	6.32912172573189	0.0112574718825048	0.278389319375669	1.94855912908973	SPRY2//TCF7L2//NPTN//
GO:0042517	positive regulation of tyrosine phosphorylation of Stat3 protein	Biological process	3	22	295	13692	6.32912172573189	0.0112574718825048	0.278389319375669	1.94855912908973	KIT//CLCF1//ARL2BP//
GO:0007243	intracellular protein kinase cascade	Biological process	25	713	295	13692	1.62740390329712	0.0114196631372785	0.278389319375669	1.94234670692895	RGD1306565//FAIM//MAPK10//MAPK9//CLCF1//PJA2//NBR1//KIT//ARL2BP//SQSTM1//PLK2//LPAR1//ZDHHC17//DNAJA3//PSAP//ITGB1//MAP3K4//PDCD4//PLCB1//SPRY2//TCF7L2//PLEKHA1//CNKSR3//SEMA7A//OXSR1//
GO:0014909	smooth muscle cell migration	Biological process	4	41	295	13692	4.52815212897892	0.0114302184050229	0.278389319375669	1.94194547116289	RAPGEF4//RBPJ//LPAR1//DDR1//
GO:0090150	establishment of protein localization to membrane	Biological process	4	41	295	13692	4.52815212897892	0.0114302184050229	0.278389319375669	1.94194547116289	TMED2//SPTBN1//ANK3//PRKCI//
GO:0090276	regulation of peptide hormone secretion	Biological process	7	114	295	13692	2.84995539696699	0.0116491815250024	0.282154761356964	1.93370458722698	PPP3CB//GLUL//SNAP25//MGEA5//TCF7L2//HIF1A//PPP3CA//
GO:0042325	regulation of phosphorylation	Biological process	25	716	295	13692	1.62058517185873	0.0119892016979036	0.287936243268799	1.92120973347643	RGD1306565//KIT//MADD//LPAR1//LRP4//MAPK9//NPTN//SENP2//SQSTM1//EIF4G3//GADD45A//DNAJA3//ZFP91//SPRY2//CAMKK1//CNKSR3//CLCF1//ARL2BP//MAP3K4//PDCD4//SDC4//ITGB1//PAK2//NRP1//HSP90AB1//
GO:0006839	mitochondrial transport	Biological process	5	64	295	13692	3.6260593220339	0.0121505942072828	0.287936243268799	1.91540248300115	YWHAZ//MAPK9//SLC1A3//SLC25A13//CNP//
GO:0043241	protein complex disassembly	Biological process	5	64	295	13692	3.6260593220339	0.0121505942072828	0.287936243268799	1.91540248300115	CLASP2//DSTN//NAPA//MGEA5//GSN//
GO:0071478	cellular response to radiation	Biological process	5	64	295	13692	3.6260593220339	0.0121505942072828	0.287936243268799	1.91540248300115	MAPK9//PTPRK//ITGB1//GADD45A//EGR1//
GO:0006915	apoptotic process	Biological process	40	1295	295	13692	1.43362345396244	0.0126661720116977	0.298540312361735	1.89735461837534	MAPK9//APAF1//TCF7L2//TRIAP1//MAL//PRUNE2//EI24//ROBO1//DNAJA3//RGD1306565//HIF1A//MADD//RGD1560691//PRKCI//RBPJ//PPP2R5C//ITGB1//PDIA3//LPAR1//CAT//PAK2//PLK2//FAIM//HIGD1A//KRT18//RRN3//KLHL20//SPRY2//HSP90AB1//CLCF1//EGR1//PDCD4//SQSTM1//CCL6//GHITM//GSN//PDCD6IP//
GO:0042692	muscle cell differentiation	Biological process	12	267	295	13692	2.08600266615883	0.013172889529931	0.306958362414457	1.88031895022731	DNAJA3//ANK3//ITGB1//ACTG1//MKX//PLCB1//TCF7L2//PPP3CA//LRP4//ZEB1//PIAS1//CALR//
GO:0055001	muscle cell development	Biological process	8	145	295	13692	2.56074810052601	0.0132691214684768	0.306958362414457	1.87715783026466	DNAJA3//ANK3//ITGB1//ACTG1//MKX//PLCB1//PPP3CA//LRP4//
GO:0002791	regulation of peptide secretion	Biological process	7	117	295	13692	2.77687961755758	0.0133033961812835	0.306958362414457	1.8760374752353	PPP3CB//GLUL//SNAP25//MGEA5//TCF7L2//HIF1A//PPP3CA//
GO:0090087	regulation of peptide transport	Biological process	7	117	295	13692	2.77687961755758	0.0133033961812835	0.306958362414457	1.8760374752353	PPP3CB//GLUL//SNAP25//MGEA5//TCF7L2//HIF1A//PPP3CA//
GO:0051970	negative regulation of transmission of nerve impulse	Biological process	4	43	295	13692	4.31754040204966	0.0134718371667124	0.309022523894101	1.87057317510405	RAPGEF4//MGLL//PLK2//SLC24A2//
GO:0007568	aging	Biological process	12	268	295	13692	2.07821907412092	0.0135338331632453	0.309022523894101	1.86857918153428	PDCD4//DNAJA3//CAT//CALR//GSTM2//CNP//CANX//APAF1//RTN4//FADS1//MGEA5//GSN//
GO:0014013	regulation of gliogenesis	Biological process	5	66	295	13692	3.51617873651772	0.0137586864267671	0.312286335944367	1.86142302720793	GFAP//RTN4//CLCF1//TCF7L2//PRKCI//
GO:0000902	cell morphogenesis	Biological process	25	725	295	13692	1.60046756282876	0.0138369747857391	0.312286335944367	1.85895885044813	HIF1A//RBPJ//SNAP25//CNP//ACTB//PICALM//ROBO1//NRP1//SEMA3C//ANK3//NRCAM//RTN4//CHN1//SPTA1//ERMN//CDC42SE2//MAPK9//GFAP//SEMA7A//SLC1A3//UGT8//GSN//NPTX1//CAP1//
GO:0048167	regulation of synaptic plasticity	Biological process	7	118	295	13692	2.75334673944269	0.0138904734281824	0.312286335944367	1.85728295197705	EGR1//NPTN//KIT//GFAP//PLK2//SLC24A2//MGLL//
GO:0006687	glycosphingolipid metabolic process	Biological process	3	24	295	13692	5.80169491525424	0.0143355887921371	0.317410208407722	1.84358446498294	UGT8//ST6GALNAC3//KIT//
GO:0008038	neuron recognition	Biological process	3	24	295	13692	5.80169491525424	0.0143355887921371	0.317410208407722	1.84358446498294	RTN4//NRP1//ROBO1//
GO:0042304	regulation of fatty acid biosynthetic process	Biological process	3	24	295	13692	5.80169491525424	0.0143355887921371	0.317410208407722	1.84358446498294	MAPK9//INSIG1//INSIG2//
GO:0036294	cellular response to decreased oxygen levels	Biological process	5	67	295	13692	3.4636984568682	0.0146139802700009	0.32033844751842	1.83523148332141	EGR1//ITPR1//HIF1A//HIGD1A//NDRG1//
GO:0071456	cellular response to hypoxia	Biological process	5	67	295	13692	3.4636984568682	0.0146139802700009	0.32033844751842	1.83523148332141	EGR1//ITPR1//HIF1A//HIGD1A//NDRG1//
GO:0006913	nucleocytoplasmic transport	Biological process	12	273	295	13692	2.04015645371578	0.0154531800373544	0.334830013371754	1.81098213562016	KEAP1//PPP3CA//KPNB1//PTTG1IP//CALR//HSPA9//AHCYL1//SPTBN1//HSP90AB1//TCF7L2//HNRNPA1//ANP32A//
GO:0006919	activation of cysteine-type endopeptidase activity involved in apoptotic process	Biological process	5	68	295	13692	3.41276171485543	0.0155042182286647	0.334830013371754	1.80955012736517	APAF1//MAPK9//ROBO1//DNAJA3//RGD1306565//
GO:0097202	activation of cysteine-type endopeptidase activity	Biological process	5	68	295	13692	3.41276171485543	0.0155042182286647	0.334830013371754	1.80955012736517	MAPK9//ROBO1//APAF1//DNAJA3//RGD1306565//
GO:0014812	muscle cell migration	Biological process	4	45	295	13692	4.12564971751412	0.015731646536899	0.338076168714535	1.8032258200044	DDR1//RAPGEF4//RBPJ//LPAR1//
GO:0035773	insulin secretion involved in cellular response to glucose stimulus	Biological process	3	25	295	13692	5.56962711864407	0.0160356673148127	0.341263910233684	1.79491296245144	PPP3CB//HIF1A//TCF7L2//
GO:0061178	regulation of insulin secretion involved in cellular response to glucose stimulus	Biological process	3	25	295	13692	5.56962711864407	0.0160356673148127	0.341263910233684	1.79491296245144	PPP3CB//HIF1A//TCF7L2//
GO:0044093	positive regulation of molecular function	Biological process	28	848	295	13692	1.5325231851615	0.0161259835306333	0.341528076320272	1.79247378807869	RGD1306565//KIT//MADD//LPAR1//MAPK9//ROBO1//APAF1//DNAJA3//ZFP91//RPL5//SPTA1//HSP90AB1//TCF7L2//CAMKK1//STIM2//RGN//RGD1560691//CHN2//MAP3K4//PLCB1//CHN1//SDC4//CAT//PRKCI//SERINC1//PAK2//SPRY2//CNOT6//
GO:0043067	regulation of programmed cell death	Biological process	34	1080	295	13692	1.46116760828625	0.0162902912012716	0.343349214549878	1.78807115227989	PPP3CB//TCF7L2//TRIAP1//MAL//APAF1//PRUNE2//EI24//RGD1306565//HIF1A//MADD//RGD1560691//RTN4//MAPK9//PRKCI//RBPJ//PPP2R5C//ITGB1//PDIA3//LPAR1//DNAJA3//CAT//PAK2//PLK2//FAIM//HIGD1A//KRT18//RRN3//KLHL20//SPRY2//KIT//HSP90AB1//CLCF1//EGR1//SERBP1//
GO:0048731	system development	Biological process	82	3069	295	13692	1.24011465115894	0.0166051808108049	0.343861359216937	1.77975639108593	NCL//HIF1A//RTN4//ATP5B//NRP1//NRCAM//RBPJ//KIT//PLEKHA1//TCF7L2//SEMA3C//LRP4//TET2//TMED2//APAF1//UPF2//HSP90AB1//ITGB1//ROBO1//LUZP1//MOBP//SNAP25//CNP//ACTB//PICALM//ANK3//FMR1//ZEB1//MAPK9//CD9//NT5E//ARF4//NAPA//PPP3CB//RAPGEF4//TNXA-PS1//MKX//DNAJA3//DDR1//CHN1//PLP1//CLDN11//GFAP//NPTN//PRKCI//RGD1560691//LPAR1//MRF//GSN//SLC1A3//PLCB1//SPTA1//CLCF1//EGR1//ASGR2//CLCN2//SPRY2//NBR1//UGT8/…
GO:0006464	cellular protein modification process	Biological process	55	1928	295	13692	1.32403825866798	0.0166188827253956	0.343861359216937	1.77939817685189	RGD1306565//KIT//MADD//LPAR1//TNKS2//ARIH2//FKBP9//LRP4//MAPK9//NPTN//SENP2//SQSTM1//EIF4G3//PJA2//KLHL20//PPP3CB//MAPK10//PAK2//ADAM10//CAMKK1//PLK2//PRKCI//TLK2//OXSR1//NEK7//GADD45A//DNAJA3//PPM1B//PPP3CA//PTPRK//PTPN3//ST6GALNAC3//GALNT1//KLHL12//SPTBN1//ZFP91//SPRY2//MGEA5//TAF1//DDR1//ZDHHC17//DNAJB2//CNKSR3//EGR1//PIAS1//PTP4A1//CLCF1//ARL2BP//MAP3K4//PDCD4//SDC4//ITGB1//NRP1//TRIM37//HSP9…
GO:0036211	protein modification process	Biological process	55	1928	295	13692	1.32403825866798	0.0166188827253956	0.343861359216937	1.77939817685189	RGD1306565//KIT//MADD//LPAR1//TNKS2//ARIH2//FKBP9//LRP4//MAPK9//NPTN//SENP2//SQSTM1//EIF4G3//PJA2//KLHL20//PPP3CB//MAPK10//PAK2//ADAM10//CAMKK1//PLK2//PRKCI//TLK2//OXSR1//NEK7//GADD45A//DNAJA3//PPM1B//PPP3CA//PTPRK//PTPN3//ST6GALNAC3//GALNT1//KLHL12//SPTBN1//ZFP91//SPRY2//MGEA5//TAF1//DDR1//ZDHHC17//DNAJB2//CNKSR3//EGR1//PIAS1//PTP4A1//CLCF1//ARL2BP//MAP3K4//PDCD4//SDC4//ITGB1//NRP1//TRIM37//HSP9…
GO:0007268	synaptic transmission	Biological process	17	446	295	13692	1.76912670061564	0.016671676615095	0.343861359216937	1.77802072242339	SNAP25//NSF//NAPA//GLUL//PRIMA1//PLK2//EGR1//NPTN//KIT//CANX//PPP3CA//RAPGEF4//SLC1A3//GFAP//SLC24A2//MGLL//EXOC4//
GO:0048747	muscle fiber development	Biological process	6	95	295	13692	2.93138269402319	0.0167067676809324	0.343861359216937	1.77710756651134	DNAJA3//ANK3//MKX//PLCB1//PPP3CA//LRP4//
GO:0051169	nuclear transport	Biological process	12	277	295	13692	2.01069571070183	0.0171319607564277	0.350965027832612	1.76619292909723	KEAP1//PPP3CA//KPNB1//PTTG1IP//CALR//HSPA9//AHCYL1//ANP32A//SPTBN1//HSP90AB1//TCF7L2//HNRNPA1//
GO:0006892	post-Golgi vesicle-mediated transport	Biological process	3	26	295	13692	5.35541069100391	0.0178440975101091	0.358678251078214	1.74850541219647	KRT18//SPTBN1//ANK3//
GO:0031124	mRNA 3'-end processing	Biological process	3	26	295	13692	5.35541069100391	0.0178440975101091	0.358678251078214	1.74850541219647	PARN//AHCYL1//CPSF3//
GO:0042516	regulation of tyrosine phosphorylation of Stat3 protein	Biological process	3	26	295	13692	5.35541069100391	0.0178440975101091	0.358678251078214	1.74850541219647	KIT//CLCF1//ARL2BP//
GO:0031645	negative regulation of neurological system process	Biological process	4	47	295	13692	3.95009015506671	0.0182163592279526	0.358678251078214	1.73953841798913	RAPGEF4//MGLL//PLK2//SLC24A2//
GO:0006639	acylglycerol metabolic process	Biological process	5	71	295	13692	3.26856051563619	0.0183901224554932	0.358678251078214	1.73541537888765	CAT//INSIG1//INSIG2//MGLL//CES1D//
GO:0050657	nucleic acid transport	Biological process	5	71	295	13692	3.26856051563619	0.0183901224554932	0.358678251078214	1.73541537888765	SIDT1//FMR1//HNRNPA1//SENP2//HNRNPA3//
GO:0050658	RNA transport	Biological process	5	71	295	13692	3.26856051563619	0.0183901224554932	0.358678251078214	1.73541537888765	SIDT1//FMR1//HNRNPA1//SENP2//HNRNPA3//
GO:0051236	establishment of RNA localization	Biological process	5	71	295	13692	3.26856051563619	0.0183901224554932	0.358678251078214	1.73541537888765	SIDT1//FMR1//HNRNPA1//SENP2//HNRNPA3//
GO:0030072	peptide hormone secretion	Biological process	8	154	295	13692	2.41109399075501	0.0184530042141222	0.358678251078214	1.73393291907652	PPP3CB//RAPGEF4//SNAP25//GLUL//MGEA5//TCF7L2//HIF1A//PPP3CA//
GO:0022411	cellular component disassembly	Biological process	7	125	295	13692	2.5991593220339	0.01852919540614	0.358678251078214	1.73214343865521	APAF1//CLASP2//DDR1//DSTN//NAPA//MGEA5//GSN//
GO:0044242	cellular lipid catabolic process	Biological process	7	125	295	13692	2.5991593220339	0.01852919540614	0.358678251078214	1.73214343865521	PHYH//ACADSB//HADHA//FAAH//MGLL//CES1D//GLA//
GO:0015693	magnesium ion transport	Biological process	2	10	295	13692	9.28271186440678	0.0185720718509933	0.358678251078214	1.73113964481905	MAGT1//ZDHHC17//
GO:0040037	negative regulation of fibroblast growth factor receptor signaling pathway	Biological process	2	10	295	13692	9.28271186440678	0.0185720718509933	0.358678251078214	1.73113964481905	SPRY2//TCF7L2//
GO:0070848	response to growth factor stimulus	Biological process	11	249	295	13692	2.05039820298142	0.0193065038546223	0.371226810959053	1.71429636392718	HIF1A//NRP1//SPRY2//TCF7L2//NPTN//CAT//EGR1//MAPK9//ITGB1//ZEB1//APAF1//
GO:0060326	cell chemotaxis	Biological process	7	127	295	13692	2.55822767916722	0.0200330052397917	0.383513951839506	1.69825389538156	KIT//ADAM10//NRP1//RGD1560691//LPAR1//CCL6//ELMO2//
GO:0071363	cellular response to growth factor stimulus	Biological process	10	219	295	13692	2.11934060831205	0.020475120181366	0.38607765555404	1.68877354041243	HIF1A//NRP1//SPRY2//TCF7L2//NPTN//ZEB1//APAF1//CAT//EGR1//MAPK9//
GO:0006638	neutral lipid metabolic process	Biological process	5	73	295	13692	3.17901091246808	0.020498579609812	0.38607765555404	1.68827623109021	CAT//INSIG1//INSIG2//MGLL//CES1D//
GO:0051656	establishment of organelle localization	Biological process	5	73	295	13692	3.17901091246808	0.020498579609812	0.38607765555404	1.68827623109021	TMED2//EXOC4//ZFP828//TMED9//KLHL12//
GO:0031325	positive regulation of cellular metabolic process	Biological process	47	1621	295	13692	1.34573552630203	0.0205191819671741	0.38607765555404	1.68783995711889	RGD1306565//KIT//MADD//LPAR1//NSF//MAPK9//NPTN//SENP2//SQSTM1//EIF4G3//RBPJ//ZFP91//GADD45A//HIF1A//TCF7L2//RPS4X//EGR1//PLCB1//NFIA//CNBP//ELF1//PICALM//MRF//PIAS1//RRN3//ILF2//ATMIN//INSIG1//INSIG2//DNAJA3//DNAJB2//CAMKK1//TAF1//SPRY2//CLCF1//ARL2BP//MAP3K4//HNRNPK//CALR//SDC4//MGEA5//PPP3CA//ZEB1//ITGB1//PAK2//NRP1//HSP90AB1//
GO:0043244	regulation of protein complex disassembly	Biological process	4	49	295	13692	3.78886198547215	0.0209318107668789	0.391337607306918	1.67919320013492	CLASP2//DSTN//MGEA5//GSN//
GO:0007267	cell-cell signaling	Biological process	24	715	295	13692	1.55793765556477	0.0210074135702494	0.391337607306918	1.67762741457711	YWHAZ//EXOC4//SNAP25//NSF//PPP3CB//NAPA//RAPGEF4//GLUL//MGEA5//TCF7L2//RTN4//HIF1A//PRIMA1//PPP3CA//PLK2//EGR1//NPTN//KIT//CANX//SLC1A3//GFAP//SLC24A2//MGLL//SDC4//
GO:0022403	cell cycle phase	Biological process	18	494	295	13692	1.69118232347492	0.0210665317802082	0.391337607306918	1.67640695716349	TAF1//ITGB1//PPP3CA//PLK2//PAICS//POLA1//ANP32B//PLCB1//GADD45A//CLASP2//SMC2//EIF4G3//ZFP828//CALR//CUL4A//HAUS7//PRUNE2//
GO:0043412	macromolecule modification	Biological process	56	1997	295	13692	1.30153195895538	0.0214078538510774	0.392819149215925	1.66942686877995	RGD1306565//KIT//MADD//LPAR1//TNKS2//ARIH2//FKBP9//LRP4//MAPK9//NPTN//SENP2//SQSTM1//EIF4G3//PJA2//KLHL20//PPP3CB//MAPK10//PAK2//ADAM10//CAMKK1//PLK2//PRKCI//TLK2//OXSR1//NEK7//GADD45A//DNAJA3//PPM1B//PPP3CA//PTPRK//PTPN3//ST6GALNAC3//GALNT1//KLHL12//SPTBN1//ZFP91//SPRY2//MGEA5//TAF1//DDR1//ZDHHC17//GAR1//DNAJB2//CNKSR3//EGR1//PIAS1//PTP4A1//CLCF1//ARL2BP//MAP3K4//PDCD4//SDC4//ITGB1//NRP1//TRIM37…
GO:0000904	cell morphogenesis involved in differentiation	Biological process	18	495	295	13692	1.68776579352851	0.0214474673838568	0.392819149215925	1.66862398395263	HIF1A//RBPJ//SNAP25//CNP//ACTB//PICALM//ROBO1//NRP1//SEMA3C//ANK3//NRCAM//RTN4//CHN1//MAPK9//SEMA7A//SLC1A3//NPTX1//
GO:0044057	regulation of system process	Biological process	18	495	295	13692	1.68776579352851	0.0214474673838568	0.392819149215925	1.66862398395263	MGEA5//NAPA//PPP3CA//TCF7L2//MRF//HIF1A//PLK2//EGR1//NPTN//KIT//RAPGEF4//SLC1A3//GFAP//MGLL//RTN4//GLUL//SLC24A2//SCN4B//
GO:0042503	tyrosine phosphorylation of Stat3 protein	Biological process	3	28	295	13692	4.9728813559322	0.0217877768497317	0.392819149215925	1.66178708141738	KIT//CLCF1//ARL2BP//
GO:0007409	axonogenesis	Biological process	13	321	295	13692	1.87967685727863	0.0220744541141461	0.392819149215925	1.65611002741723	ROBO1//NRP1//SEMA3C//ANK3//NRCAM//RTN4//CHN1//SEMA7A//NPTX1//SNAP25//CNP//ACTB//PICALM//
GO:0048812	neuron projection morphogenesis	Biological process	15	390	295	13692	1.7851368970013	0.0220824468843535	0.392819149215925	1.65595280551281	SNAP25//CNP//ACTB//PICALM//ROBO1//NRP1//SEMA3C//ANK3//NRCAM//RTN4//CHN1//GFAP//SEMA7A//NPTX1//UGT8//
GO:0019220	regulation of phosphate metabolic process	Biological process	26	795	295	13692	1.5179277262552	0.0223106326399881	0.392819149215925	1.65148811469328	RGD1306565//KIT//MADD//LPAR1//LRP4//MAPK9//NPTN//SENP2//SQSTM1//EIF4G3//GADD45A//DNAJA3//ZFP91//SPRY2//RPL5//CAMKK1//CNKSR3//CLCF1//ARL2BP//MAP3K4//PDCD4//SDC4//ITGB1//PAK2//NRP1//HSP90AB1//
GO:0051174	regulation of phosphorus metabolic process	Biological process	26	795	295	13692	1.5179277262552	0.0223106326399881	0.392819149215925	1.65148811469328	RGD1306565//KIT//MADD//LPAR1//LRP4//MAPK9//NPTN//SENP2//SQSTM1//EIF4G3//GADD45A//DNAJA3//ZFP91//SPRY2//RPL5//CAMKK1//CNKSR3//CLCF1//ARL2BP//MAP3K4//PDCD4//SDC4//ITGB1//PAK2//NRP1//HSP90AB1//
GO:0002260	lymphocyte homeostasis	Biological process	4	50	295	13692	3.71308474576271	0.022377648020854	0.392819149215925	1.65018556147353	HIF1A//DNAJA3//PPP3CB//SPTA1//
GO:0010560	positive regulation of glycoprotein biosynthetic process	Biological process	2	11	295	13692	8.43882896764253	0.0223799170179262	0.392819149215925	1.65014152811703	TCF7L2//PLCB1//
GO:0035774	positive regulation of insulin secretion involved in cellular response to glucose stimulus	Biological process	2	11	295	13692	8.43882896764253	0.0223799170179262	0.392819149215925	1.65014152811703	PPP3CB//HIF1A//
GO:0060333	interferon-gamma-mediated signaling pathway	Biological process	2	11	295	13692	8.43882896764253	0.0223799170179262	0.392819149215925	1.65014152811703	HSP90AB1//DNAJA3//
GO:0060363	cranial suture morphogenesis	Biological process	2	11	295	13692	8.43882896764253	0.0223799170179262	0.392819149215925	1.65014152811703	INSIG1//INSIG2//
GO:0002790	peptide secretion	Biological process	8	160	295	13692	2.32067796610169	0.0226287113644077	0.392819149215925	1.64534017707761	PPP3CB//RAPGEF4//SNAP25//GLUL//MGEA5//TCF7L2//HIF1A//PPP3CA//
GO:0050890	cognition	Biological process	9	191	295	13692	2.18702635548851	0.0227297257175542	0.392819149215925	1.64340580492929	EGR1//PLCB1//SLC24A2//PLK2//SNAP25//PJA2//HIF1A//KIT//MAGT1//
GO:0071843	cellular component biogenesis at cellular level	Biological process	9	191	295	13692	2.18702635548851	0.0227297257175542	0.392819149215925	1.64340580492929	RRN3//GAR1//SRSF1//EIF3D//RGD1564051//LSM14A//EXOC4//SPTBN1//ANK3//
GO:0006403	RNA localization	Biological process	5	75	295	13692	3.09423728813559	0.0227591386635139	0.392819149215925	1.64284417816279	SIDT1//FMR1//HNRNPA1//SENP2//HNRNPA3//
GO:0045807	positive regulation of endocytosis	Biological process	5	75	295	13692	3.09423728813559	0.0227591386635139	0.392819149215925	1.64284417816279	HNRNPK//CALR//RGD1560691//ITGB1//CD14//
GO:0042981	regulation of apoptotic process	Biological process	33	1070	295	13692	1.43144622208142	0.0232594582889228	0.399880255445637	1.63340040417641	PPP3CB//TCF7L2//TRIAP1//MAL//APAF1//PRUNE2//EI24//RGD1306565//RTN4//MAPK9//PRKCI//RBPJ//PPP2R5C//ITGB1//PDIA3//HIF1A//LPAR1//DNAJA3//CAT//PAK2//PLK2//FAIM//HIGD1A//KRT18//RRN3//KLHL20//SPRY2//HSP90AB1//CLCF1//EGR1//SERBP1//MADD//RGD1560691//
GO:0043270	positive regulation of ion transport	Biological process	6	103	295	13692	2.70370248477867	0.0238765892594386	0.405825227311622	1.6220277115292	MGEA5//CNKSR3//AHCYL1//STIM2//ITPR1//SCN4B//
GO:0006413	translational initiation	Biological process	4	51	295	13692	3.64027916251246	0.0238829627386858	0.405825227311622	1.62191179893086	EIF3D//EIF5B//FMR1//EIF5//
GO:0006672	ceramide metabolic process	Biological process	4	51	295	13692	3.64027916251246	0.0238829627386858	0.405825227311622	1.62191179893086	ST6GALNAC3//UGT8//GLA//ORMDL3//
GO:0033554	cellular response to stress	Biological process	29	919	295	13692	1.46462809612512	0.0249272483629049	0.421934582328089	1.60332565919223	POLA1//SMC2//DDX1//GADD45A//PPP2R5C//MAPK10//MAPK9//RGD1306565//FADS1//SQSTM1//NBR1//NDRG1//TRIAP1//INSIG1//INSIG2//GFAP//PTPRK//HIGD1A//CAT//MAP3K4//PDCD4//HIF1A//PLCB1//RTN4//PLEKHA1//MGST1//EGR1//ITPR1//CALR//
GO:0051168	nuclear export	Biological process	5	77	295	13692	3.01386748844376	0.0251752816788634	0.422972200645932	1.59902566155323	CALR//HSPA9//AHCYL1//TCF7L2//HNRNPA1//
GO:0044281	small molecule metabolic process	Biological process	46	1601	295	13692	1.33355635778486	0.0251815110329809	0.422972200645932	1.59891821332282	PHYH//UAP1//GPCPD1//HIF1A//GLYR1//GSTM2//MGST1//NT5E//ATP5B//PAICS//NSF//CTPS//GLUL//SLC1A3//MAT2B//GATM//ACADSB//FAAH//SC5DL//MGLL//HSD17B12//HADHA//FADS1//ETNK1//PDIA3//PDIA4//MGST2//INSIG1//INSIG2//AHCYL1//SLC25A13//CAT//CNP//TMED2//ELOVL7//TSTA3//RGN//MAPK9//ACAP2//CHN2//UXS1//SPRY2//PLP1//PLCB1//CHN1//MGEA5//
GO:0046326	positive regulation of glucose import	Biological process	3	30	295	13692	4.64135593220339	0.026168248400723	0.433146408237587	1.58222534634596	RGD1304592//PRKCI//MGEA5//
GO:0008354	germ cell migration	Biological process	2	12	295	13692	7.73559322033898	0.0264788406495605	0.433146408237587	1.57710103398011	KIT//ITGB1//
GO:0032288	myelin assembly	Biological process	2	12	295	13692	7.73559322033898	0.0264788406495605	0.433146408237587	1.57710103398011	CD9//UGT8//
GO:0033233	regulation of protein sumoylation	Biological process	2	12	295	13692	7.73559322033898	0.0264788406495605	0.433146408237587	1.57710103398011	PIAS1//EGR1//
GO:0034260	negative regulation of GTPase activity	Biological process	2	12	295	13692	7.73559322033898	0.0264788406495605	0.433146408237587	1.57710103398011	SPRY2//TMED2//
GO:0070841	inclusion body assembly	Biological process	2	12	295	13692	7.73559322033898	0.0264788406495605	0.433146408237587	1.57710103398011	TRIM37//DNAJB2//
GO:0097094	craniofacial suture morphogenesis	Biological process	2	12	295	13692	7.73559322033898	0.0264788406495605	0.433146408237587	1.57710103398011	INSIG1//INSIG2//
GO:0010941	regulation of cell death	Biological process	34	1124	295	13692	1.40396887628928	0.0274661002593189	0.447625961103547	1.56120299897359	PPP3CB//TCF7L2//TRIAP1//MAL//APAF1//PRUNE2//EI24//RGD1306565//EGR1//LPAR1//HIF1A//MADD//RGD1560691//RTN4//MAPK9//PRKCI//RBPJ//PPP2R5C//ITGB1//PDIA3//DNAJA3//CAT//PAK2//PLK2//FAIM//HIGD1A//KRT18//RRN3//KLHL20//SPRY2//KIT//HSP90AB1//CLCF1//SERBP1//
GO:0032984	macromolecular complex disassembly	Biological process	5	79	295	13692	2.93756704569835	0.0277501599741064	0.45036220060518	1.55673450891351	CLASP2//DSTN//NAPA//MGEA5//GSN//
GO:0046879	hormone secretion	Biological process	9	198	295	13692	2.10970724191063	0.0278394517253658	0.45036220060518	1.55533932204254	YWHAZ//PPP3CB//SNAP25//RAPGEF4//GLUL//MGEA5//TCF7L2//HIF1A//PPP3CA//
GO:0045597	positive regulation of cell differentiation	Biological process	17	474	295	13692	1.66462132589573	0.0280311643178464	0.451788043889436	1.55235886277078	HIF1A//GFAP//MAPK9//TCF7L2//PLCB1//ITGB1//ZEB1//RTN4//SEMA7A//NPTN//KIT//CLCF1//FAIM//ROBO1//PIAS1//PRKCI//FNDC5//
GO:0034599	cellular response to oxidative stress	Biological process	6	107	295	13692	2.60262949469349	0.0281336989009617	0.451788043889436	1.5507731648604	PTPRK//CAT//HIF1A//PLEKHA1//RGD1306565//MGST1//
GO:0071704	organic substance metabolic process	Biological process	26	813	295	13692	1.48432047032335	0.028451239668113	0.455219834689808	1.54589880591947	MGEA5//UAP1//NT5E//NSF//ATP5B//TNKS2//ST6GALNAC3//GALNT1//ADAMTS4//MAT2B//ETNK1//UGT8//KIT//MGST2//ASGR2//TCF7L2//GLA//TMED2//TSTA3//ACAP2//CHN2//UXS1//SPRY2//PLCB1//CHN1//HIF1A//
GO:0065009	regulation of molecular function	Biological process	43	1493	295	13692	1.3367602483908	0.029085148446476	0.463670148324912	1.53632871528247	RGD1306565//KIT//MADD//LPAR1//GADD45A//DNAJA3//MAPK9//ROBO1//APAF1//ZFP91//RPL5//TMED2//CAT//TRIM37//SENP2//SPTA1//HSP90AB1//TCF7L2//CAMKK1//STIM2//ACAP2//AHCYL1//RGN//RGD1560691//CHN2//SPRY2//OAZ2//TRIAP1//HABP4//MAP3K4//PDCD4//PLCB1//CHN1//SDC4//HIF1A//GLA//FOXN3//PRKCI//SERINC1//CACNA2D3//PAK2//CNOT6//SCN4B//
GO:0051047	positive regulation of secretion	Biological process	10	233	295	13692	1.99199825416455	0.0297637651448699	0.467015082415319	1.526312130982	SNAP25//GLUL//MGEA5//TCF7L2//MAPK9//RTN4//PPP3CB//HIF1A//CD14//PLCB1//
GO:0008610	lipid biosynthetic process	Biological process	15	406	295	13692	1.71478667445938	0.0301396179279243	0.467015082415319	1.52086225742437	MGLL//HSD17B12//SC5DL//FADS1//ETNK1//UGT8//INSIG1//INSIG2//SERINC1//NT5E//ELOVL7//MGST2//MAPK9//PIK3CB//PLP1//
GO:0006898	receptor-mediated endocytosis	Biological process	6	109	295	13692	2.55487482506609	0.0304386621565631	0.467015082415319	1.51657443964097	PICALM//HNRNPK//CANX//MLC1//CAP1//ATP5B//
GO:0019222	regulation of metabolic process	Biological process	93	3634	295	13692	1.18779884891281	0.0307250974555545	0.467015082415319	1.51250673092019	EGR1//ZEB1//CALR//MKX//PIAS1//DNAJA3//TCF7L2//RGD1306565//KIT//MADD//LPAR1//NSF//LRP4//MAPK9//NPTN//SENP2//SQSTM1//EIF4G3//HIF1A//ANP32A//DDX1//ELF1//DMTF1//HDGF//KEAP1//CNOT6//HNRPDL//RNF141//TAF1//HDAC8//HMGN5//RBPJ//FMR1//EIF5B//GADD45A//ROBO1//APAF1//ZFP91//PPP3CB//PLP1//TMED2//SPRY2//INSIG1//INSIG2//RPL5//RPS4X//NT5E//SIDT1//PLCB1//NFIA//CNBP//PICALM//MRF//RRN3//ILF2//ATMIN//HSPA8//PDCD4//FO…
GO:0014850	response to muscle activity	Biological process	2	13	295	13692	7.14054758800521	0.0308546214036824	0.467015082415319	1.51067977815254	HIF1A//FNDC5//
GO:0014888	striated muscle adaptation	Biological process	2	13	295	13692	7.14054758800521	0.0308546214036824	0.467015082415319	1.51067977815254	MGEA5//PPP3CA//
GO:0022010	central nervous system myelination	Biological process	2	13	295	13692	7.14054758800521	0.0308546214036824	0.467015082415319	1.51067977815254	PLP1//MRF//
GO:0032291	axon ensheathment in central nervous system	Biological process	2	13	295	13692	7.14054758800521	0.0308546214036824	0.467015082415319	1.51067977815254	PLP1//MRF//
GO:0034349	glial cell apoptotic process	Biological process	2	13	295	13692	7.14054758800521	0.0308546214036824	0.467015082415319	1.51067977815254	PRKCI//APAF1//
GO:0043243	positive regulation of protein complex disassembly	Biological process	2	13	295	13692	7.14054758800521	0.0308546214036824	0.467015082415319	1.51067977815254	DSTN//MGEA5//
GO:0060600	dichotomous subdivision of an epithelial terminal unit	Biological process	2	13	295	13692	7.14054758800521	0.0308546214036824	0.467015082415319	1.51067977815254	NRP1//SEMA3C//
GO:0070498	interleukin-1-mediated signaling pathway	Biological process	2	13	295	13692	7.14054758800521	0.0308546214036824	0.467015082415319	1.51067977815254	EGR1//PLCB1//
GO:0000084	S phase of mitotic cell cycle	Biological process	3	32	295	13692	4.35127118644068	0.0309843176255918	0.467015082415319	1.50885806397141	CUL4A//POLA1//ANP32B//
GO:0001975	response to amphetamine	Biological process	3	32	295	13692	4.35127118644068	0.0309843176255918	0.467015082415319	1.50885806397141	EGR1//PPP3CA//PPP3CB//
GO:0071479	cellular response to ionizing radiation	Biological process	3	32	295	13692	4.35127118644068	0.0309843176255918	0.467015082415319	1.50885806397141	EGR1//ITGB1//GADD45A//
GO:0009612	response to mechanical stimulus	Biological process	8	170	295	13692	2.18416749750748	0.0309994044212723	0.467015082415319	1.50864665000572	EGR1//ITGB1//GADD45A//HABP4//SLC1A3//KIT//HIF1A//MAPK9//
GO:0006914	autophagy	Biological process	5	82	295	13692	2.83009508061182	0.0319161700963411	0.477026895516148	1.49598922903242	SQSTM1//NBR1//LAMP1//PIK3CB//EI24//
GO:0051146	striated muscle cell differentiation	Biological process	9	203	295	13692	2.05774400935126	0.0319519091580696	0.477026895516148	1.49550318720688	DNAJA3//ANK3//ITGB1//ACTG1//MKX//PLCB1//PPP3CA//LRP4//CALR//
GO:1901137	carbohydrate derivative biosynthetic process	Biological process	10	236	295	13692	1.96667624245906	0.0320893241012624	0.477026895516148	1.49363943037048	TNKS2//ST6GALNAC3//GALNT1//MAT2B//UGT8//TCF7L2//PLCB1//TSTA3//NT5E//MGEA5//
GO:0060255	regulation of macromolecule metabolic process	Biological process	80	3072	295	13692	1.20868644067797	0.0321414654363133	0.477026895516148	1.49293432619135	EGR1//ZEB1//CALR//MKX//PIAS1//DNAJA3//TCF7L2//RGD1306565//KIT//MADD//LPAR1//NSF//LRP4//MAPK9//NPTN//SENP2//SQSTM1//EIF4G3//HIF1A//ANP32A//DDX1//ELF1//DMTF1//HDGF//KEAP1//CNOT6//HNRPDL//RNF141//TAF1//HDAC8//HMGN5//RBPJ//FMR1//EIF5B//GADD45A//ZFP91//PPP3CB//PLP1//TMED2//SPRY2//RPS4X//SIDT1//PLCB1//NFIA//CNBP//PICALM//MRF//RRN3//ILF2//ATMIN//HSPA8//PDCD4//FOXN3//PTPRK//CR1L//INSIG1//INSIG2//DNAJB2//…
GO:0031023	microtubule organizing center organization	Biological process	4	56	295	13692	3.31525423728814	0.0323168311971478	0.477026895516148	1.49057123023228	GADD45A//PLK2//HAUS7//CLASP2//
GO:0051028	mRNA transport	Biological process	4	56	295	13692	3.31525423728814	0.0323168311971478	0.477026895516148	1.49057123023228	FMR1//HNRNPA1//SENP2//HNRNPA3//
GO:0007613	memory	Biological process	5	83	295	13692	2.79599754952011	0.033387040394705	0.491170419766398	1.47642207741811	SNAP25//PJA2//PLCB1//PLK2//SLC24A2//
GO:0007528	neuromuscular junction development	Biological process	3	33	295	13692	4.21941448382126	0.0335546359560645	0.491985030205307	1.47424746860838	LRP4//DNAJA3//ANK3//
GO:0017156	calcium ion-dependent exocytosis	Biological process	4	57	295	13692	3.25709188224799	0.0341873599592524	0.494644838486345	1.46613443530746	PPP3CA//PLCB1//PPP3CB//RAPGEF4//
GO:0071326	cellular response to monosaccharide stimulus	Biological process	4	57	295	13692	3.25709188224799	0.0341873599592524	0.494644838486345	1.46613443530746	PPP3CB//HIF1A//TCF7L2//PPP3CA//
GO:0071331	cellular response to hexose stimulus	Biological process	4	57	295	13692	3.25709188224799	0.0341873599592524	0.494644838486345	1.46613443530746	PPP3CB//HIF1A//TCF7L2//PPP3CA//
GO:0071333	cellular response to glucose stimulus	Biological process	4	57	295	13692	3.25709188224799	0.0341873599592524	0.494644838486345	1.46613443530746	PPP3CB//HIF1A//TCF7L2//PPP3CA//
GO:0007417	central nervous system development	Biological process	23	712	295	13692	1.49931441630166	0.0345039776197668	0.497583677253479	1.46213083655741	CD9//NT5E//APAF1//ARF4//NAPA//TCF7L2//GFAP//MRF//GSN//ROBO1//RTN4//RBPJ//PLCB1//HIF1A//PLP1//CNP//ZEB1//EGR1//EXOC4//CLCF1//FMR1//MAPK9//NRCAM//
GO:0048667	cell morphogenesis involved in neuron differentiation	Biological process	14	378	295	13692	1.71902071563089	0.0348259074309548	0.499640517619816	1.45809755869087	SNAP25//CNP//ACTB//PICALM//ROBO1//NRP1//SEMA3C//ANK3//NRCAM//RTN4//CHN1//SEMA7A//NPTX1//SLC1A3//
GO:0015833	peptide transport	Biological process	8	174	295	13692	2.13395675043834	0.0348745434287554	0.499640517619816	1.45749146938631	PPP3CB//RAPGEF4//SNAP25//GLUL//MGEA5//TCF7L2//HIF1A//PPP3CA//
GO:0043069	negative regulation of programmed cell death	Biological process	20	599	295	13692	1.54970147986758	0.0350537197223004	0.500332979590053	1.45526589013229	TCF7L2//TRIAP1//RTN4//PRKCI//RBPJ//CAT//PAK2//HIF1A//PLK2//FAIM//HIGD1A//KRT18//RRN3//KLHL20//SPRY2//DNAJA3//HSP90AB1//CLCF1//SERBP1//KIT//
GO:0007413	axonal fasciculation	Biological process	2	14	295	13692	6.63050847457627	0.035493512010152	0.500332979590053	1.44985102597878	RTN4//NRP1//
GO:0020027	hemoglobin metabolic process	Biological process	2	14	295	13692	6.63050847457627	0.035493512010152	0.500332979590053	1.44985102597878	HIF1A//CAT//
GO:0045922	negative regulation of fatty acid metabolic process	Biological process	2	14	295	13692	6.63050847457627	0.035493512010152	0.500332979590053	1.44985102597878	INSIG1//INSIG2//
GO:0046716	muscle cell homeostasis	Biological process	2	14	295	13692	6.63050847457627	0.035493512010152	0.500332979590053	1.44985102597878	PPP3CB//HIF1A//
GO:0043408	regulation of MAPK cascade	Biological process	12	309	295	13692	1.80246832318578	0.0358798804640936	0.504158320367264	1.44514901250283	NBR1//ITGB1//KIT//LPAR1//MAP3K4//PDCD4//MAPK9//PLCB1//SPRY2//CNKSR3//SEMA7A//PSAP//
GO:0006509	membrane protein ectodomain proteolysis	Biological process	3	34	295	13692	4.09531405782652	0.0362322883820276	0.506041932470232	1.44090423565075	PTPN3//ADAM10//SPPL2A//
GO:0030155	regulation of cell adhesion	Biological process	10	241	295	13692	1.92587383078979	0.0362447916960887	0.506041932470232	1.44075439185599	DDR1//PIK3CB//ATP5B//ADAM10//ITGB1//HSD17B12//ANK3//SDC4//NPTN//GSN//
GO:0009914	hormone transport	Biological process	9	208	295	13692	2.00827900912647	0.0364690652867006	0.507556768942525	1.438075367644	YWHAZ//PPP3CB//SNAP25//RAPGEF4//GLUL//MGEA5//TCF7L2//HIF1A//PPP3CA//
GO:0034330	cell junction organization	Biological process	6	114	295	13692	2.44281891168599	0.0367316520622725	0.509593552661401	1.43495953815638	CD9//UGT8//PRKCI//PTPRK//SDC4//ITGB1//
GO:0009743	response to carbohydrate stimulus	Biological process	8	177	295	13692	2.09778799195633	0.0379878026231659	0.521463081286445	1.42035582716741	FADS1//EGR1//GLUL//HIF1A//TCF7L2//PLCB1//PPP3CB//PPP3CA//
GO:0071902	positive regulation of protein serine/threonine kinase activity	Biological process	8	177	295	13692	2.09778799195633	0.0379878026231659	0.521463081286445	1.42035582716741	KIT//MADD//LPAR1//RGD1306565//ZFP91//MAP3K4//HSP90AB1//SPRY2//
GO:0043624	cellular protein complex disassembly	Biological process	4	59	295	13692	3.1466819879345	0.0381138826096334	0.521463081286445	1.41891680798325	CLASP2//DSTN//NAPA//GSN//
GO:0071260	cellular response to mechanical stimulus	Biological process	4	59	295	13692	3.1466819879345	0.0381138826096334	0.521463081286445	1.41891680798325	EGR1//ITGB1//GADD45A//HABP4//
GO:0006935	chemotaxis	Biological process	12	312	295	13692	1.7851368970013	0.0381819455047785	0.521463081286445	1.4181419465431	KIT//ROBO1//NRP1//SEMA3C//ANK3//NRCAM//CHN1//ADAM10//CCL6//ELMO2//RGD1560691//LPAR1//
GO:0042330	taxis	Biological process	12	313	295	13692	1.77943358423133	0.0389719722579511	0.527926550778337	1.40924761527297	KIT//ROBO1//NRP1//SEMA3C//ANK3//NRCAM//CHN1//ADAM10//CCL6//ELMO2//RGD1560691//LPAR1//
GO:0010828	positive regulation of glucose transport	Biological process	3	35	295	13692	3.97830508474576	0.0390164695374501	0.527926550778337	1.4087520309377	PRKCI//MGEA5//RGD1304592//
GO:0048169	regulation of long-term neuronal synaptic plasticity	Biological process	3	35	295	13692	3.97830508474576	0.0390164695374501	0.527926550778337	1.4087520309377	NPTN//KIT//EGR1//
GO:0034329	cell junction assembly	Biological process	5	87	295	13692	2.66744593804792	0.0396881951896534	0.535363223727509	1.40133865007233	CD9//UGT8//PTPRK//SDC4//ITGB1//
GO:0007611	learning or memory	Biological process	8	179	295	13692	2.07434901997917	0.0401639172040923	0.537931725176901	1.39616393687004	PLCB1//SLC24A2//PLK2//SNAP25//PJA2//HIF1A//KIT//EGR1//
GO:0010894	negative regulation of steroid biosynthetic process	Biological process	2	15	295	13692	6.18847457627119	0.0403822255577148	0.537931725176901	1.39380974976088	INSIG1//INSIG2//
GO:0030252	growth hormone secretion	Biological process	2	15	295	13692	6.18847457627119	0.0403822255577148	0.537931725176901	1.39380974976088	MGEA5//SNAP25//
GO:0051150	regulation of smooth muscle cell differentiation	Biological process	2	15	295	13692	6.18847457627119	0.0403822255577148	0.537931725176901	1.39380974976088	PIAS1//ZEB1//
GO:0009056	catabolic process	Biological process	42	1487	295	13692	1.31094115099222	0.0404921234736262	0.537931725176901	1.39262944751668	PARN//UPF2//ARIH2//PHYH//GLYR1//HIF1A//NT5E//NSF//ATP5B//APAF1//AUH//USP32//CUL4A//ADAMTS4//ACADSB//HADHA//LAMP1//PIK3CB//EI24//FAAH//CNP//PLCB1//GLA//SQSTM1//NBR1//TMED2//MGLL//DNAJB2//ACAP2//HSP90AB1//TAF1//RGN//CHN2//SPRY2//PRIMA1//GSTM2//CAT//KLHL20//PPP2R5C//CHN1//CES1D//PTPN3//
GO:0015931	nucleobase-containing compound transport	Biological process	5	88	295	13692	2.63713405238829	0.0413689115152773	0.546760927598049	1.38332590596278	SIDT1//FMR1//HNRNPA1//SENP2//HNRNPA3//
GO:0034504	protein localization to nucleus	Biological process	9	213	295	13692	1.96113630938171	0.0414061651374435	0.546760927598049	1.38293499013922	KEAP1//PPP3CA//KPNB1//PTTG1IP//SPTBN1//HSP90AB1//TCF7L2//ARL2BP//CALR//
GO:0048519	negative regulation of biological process	Biological process	71	2719	295	13692	1.2119759881811	0.0416517436321934	0.547140477335953	1.38036681336908	EGR1//ZEB1//CALR//MKX//PIAS1//DNAJA3//TCF7L2//PPP3CB//KEAP1//GADD45A//TRIAP1//ATP5B//PPP2R5C//CLASP2//DBC1//SESN1//PLK2//ADAM10//ITGB1//CD9//DDR1//ROBO1//SPRY2//PTPRK//RBPJ//DNAJB2//MGEA5//INSIG1//INSIG2//GFAP//RTN4//LPAR1//SIDT1//HSPA8//PLCB1//PDCD4//FOXN3//LRP4//EI24//HIF1A//NRP1//STIM2//HSP90AB1//CNKSR3//PRKCI//KIT//CAT//PAK2//FAIM//HIGD1A//KRT18//RRN3//KLHL20//CLCF1//GLA//NBR1//SERBP1//CR1L//…
GO:0006695	cholesterol biosynthetic process	Biological process	3	36	295	13692	3.86779661016949	0.0419062526434115	0.547140477335953	1.37772117307337	SC5DL//INSIG1//INSIG2//
GO:0001776	leukocyte homeostasis	Biological process	4	61	295	13692	3.04351208669075	0.0422883002205001	0.547140477335953	1.37377977098205	HIF1A//SPTA1//DNAJA3//PPP3CB//
GO:0071322	cellular response to carbohydrate stimulus	Biological process	4	61	295	13692	3.04351208669075	0.0422883002205001	0.547140477335953	1.37377977098205	PPP3CB//HIF1A//TCF7L2//PPP3CA//
GO:0031346	positive regulation of cell projection organization	Biological process	7	149	295	13692	2.18050278694119	0.0424725068729069	0.547140477335953	1.37189210470417	ITGB1//NPTN//PRKCI//RGD1560691//KIT//SEMA7A//ROBO1//
GO:0010646	regulation of cell communication	Biological process	39	1369	295	13692	1.32222703693157	0.0426128304652168	0.547140477335953	1.3704596177686	PPP3CB//ANK3//NAPA//CAT//SNAP25//LRP4//TCF7L2//HIF1A//MRF//GLUL//MGEA5//CALR//RTN4//LPAR1//SPRY2//KIT//CLCF1//ARL2BP//PLK2//ZDHHC17//DNAJA3//ITGB1//NPTN//PLCB1//PPP3CA//EGR1//RAPGEF4//SLC1A3//EXOC4//ELF1//GFAP//PLEKHA1//SLC24A2//MGLL//ROBO1//CNKSR3//SEMA7A//TNKS2//PAK2//
GO:0080090	regulation of primary metabolic process	Biological process	81	3158	295	13692	1.19046811433969	0.0428094981922031	0.547140477335953	1.36845986288362	EGR1//ZEB1//CALR//MKX//PIAS1//DNAJA3//TCF7L2//RGD1306565//KIT//MADD//LPAR1//LRP4//MAPK9//NPTN//SENP2//SQSTM1//EIF4G3//HIF1A//ANP32A//DDX1//ELF1//DMTF1//HDGF//KEAP1//CNOT6//HNRPDL//RNF141//TAF1//HDAC8//HMGN5//RBPJ//FMR1//EIF5B//GADD45A//ZFP91//SPRY2//INSIG1//INSIG2//RPS4X//NT5E//TMED2//PLCB1//NFIA//CNBP//PICALM//MRF//RRN3//ILF2//ATMIN//HSPA8//PDCD4//FOXN3//PTPRK//PSAP//CR1L//DNAJB2//AHCYL1//CAT//T…
GO:0048878	chemical homeostasis	Biological process	25	807	295	13692	1.43784260601096	0.0431442395255031	0.547140477335953	1.36507718162413	ITGB1//RGN//SLC24A2//PIK3CB//STIM2//ARF1//HIF1A//ITPR1//NPTN//PLP1//CLDN11//MGEA5//MRF//CD9//UGT8//TCF7L2//NDRG1//PPP3CB//MAL//MPDZ//LPAR1//ATP5B//ASGR2//PPP3CA//SCN4B//
GO:0006470	protein dephosphorylation	Biological process	6	119	295	13692	2.34017946161515	0.043803316984445	0.547140477335953	1.35849300151651	PTP4A1//PTPRK//PTPN3//PPM1B//PPP3CA//PPP3CB//
GO:0009605	response to external stimulus	Biological process	33	1128	295	13692	1.35784349080418	0.0441383104603245	0.547140477335953	1.3551842949125	KIT//HIF1A//MAPK9//ROBO1//NRP1//SEMA3C//ANK3//NRCAM//APAF1//GATM//FADS1//CHN1//ADAM10//SQSTM1//NBR1//EGR1//ITGB1//GADD45A//HABP4//CR1L//SLC1A3//ZEB1//CAT//HIGD1A//RTN4//MGLL//SEMA7A//NT5E//GSN//CCL6//ELMO2//RGD1560691//LPAR1//
GO:0032940	secretion by cell	Biological process	19	577	295	13692	1.52834944041359	0.0441496792846464	0.547140477335953	1.35507244690893	YWHAZ//GCGR//SNAP25//SCAMP1//EXOC4//NSF//PPP3CB//NAPA//RAPGEF4//GLUL//MGEA5//TCF7L2//RTN4//HIF1A//KIT//PPP3CA//CD14//RBPJ//PLCB1//
GO:0019752	carboxylic acid metabolic process	Biological process	22	692	295	13692	1.47557558538258	0.0441622052802718	0.547140477335953	1.35494924784363	PHYH//HIF1A//GSTM2//MGST1//GLUL//SLC1A3//MAT2B//GATM//ACADSB//FAAH//SC5DL//MGLL//HSD17B12//HADHA//FADS1//MGST2//ELOVL7//RGN//MAPK9//PLP1//INSIG1//INSIG2//
GO:0043436	oxoacid metabolic process	Biological process	22	692	295	13692	1.47557558538258	0.0441622052802718	0.547140477335953	1.35494924784363	PHYH//HIF1A//GSTM2//MGST1//GLUL//SLC1A3//MAT2B//GATM//ACADSB//FAAH//SC5DL//MGLL//HSD17B12//HADHA//FADS1//MGST2//ELOVL7//RGN//MAPK9//PLP1//INSIG1//INSIG2//
GO:1901135	carbohydrate derivative metabolic process	Biological process	24	770	295	13692	1.446656394453	0.0442970385923158	0.547140477335953	1.35362530686961	MGEA5//UAP1//NT5E//NSF//ATP5B//TNKS2//ST6GALNAC3//GALNT1//ADAMTS4//MAT2B//UGT8//KIT//ASGR2//TCF7L2//GLA//TMED2//TSTA3//ACAP2//CHN2//UXS1//SPRY2//PLCB1//CHN1//HIF1A//
GO:0001678	cellular glucose homeostasis	Biological process	4	62	295	13692	2.9944231820667	0.0444685212217452	0.547140477335953	1.35194731255499	PPP3CB//HIF1A//TCF7L2//PPP3CA//
GO:0050793	regulation of developmental process	Biological process	38	1333	295	13692	1.32311721998296	0.0446879724779926	0.547140477335953	1.34980934911218	HIF1A//SPTA1//ERMN//CDC42SE2//GFAP//MAPK9//NRCAM//ITGB1//NPTN//PRKCI//RGD1560691//RTN4//LPAR1//RBPJ//NBR1//NRP1//ZEB1//TCF7L2//MRF//ROBO1//KIT//PLCB1//INSIG1//KEAP1//MKX//S1PR5//CALR//ADAM10//RGD1309676//SEMA7A//CLCF1//FAIM//CHN1//RAPGEF4//PIAS1//SNAP25//EGR1//FNDC5//
GO:0007043	cell-cell junction assembly	Biological process	3	37	295	13692	3.7632615666514	0.0449005973214897	0.547140477335953	1.34774788145322	CD9//UGT8//ITGB1//
GO:0000165	MAPK cascade	Biological process	14	392	295	13692	1.65762711864407	0.0449352199002317	0.547140477335953	1.34741312865402	MAPK10//MAPK9//RGD1306565//NBR1//PSAP//ITGB1//KIT//LPAR1//MAP3K4//PDCD4//PLCB1//SPRY2//CNKSR3//SEMA7A//
GO:0043085	positive regulation of catalytic activity	Biological process	21	655	295	13692	1.48806831414154	0.0450990164014506	0.547140477335953	1.34583292987549	RGD1306565//KIT//MADD//LPAR1//MAPK9//ROBO1//APAF1//DNAJA3//ZFP91//RPL5//CAMKK1//RGN//CHN2//MAP3K4//PLCB1//CHN1//SDC4//SERINC1//PAK2//HSP90AB1//SPRY2//
GO:0048523	negative regulation of cellular process	Biological process	65	2472	295	13692	1.22042126049037	0.0452556418444312	0.547140477335953	1.34432727128379	EGR1//ZEB1//CALR//MKX//PIAS1//DNAJA3//TCF7L2//KEAP1//GADD45A//TRIAP1//ATP5B//PPP2R5C//CLASP2//DBC1//SESN1//PLK2//ADAM10//ITGB1//CD9//DDR1//ROBO1//SPRY2//PTPRK//RBPJ//DNAJB2//GFAP//RTN4//LPAR1//HSPA8//PLCB1//PDCD4//FOXN3//LRP4//EI24//NRP1//HIF1A//HSP90AB1//CNKSR3//PRKCI//KIT//CAT//PAK2//FAIM//HIGD1A//KRT18//RRN3//KLHL20//CLCF1//GLA//INSIG1//NBR1//INSIG2//SERBP1//PTPN3//FMR1//PPP3CA//PICALM//RAPGEF…
GO:0010647	positive regulation of cell communication	Biological process	23	733	295	13692	1.45635997872685	0.04542579726973	0.547140477335953	1.34269744163565	ANK3//CAT//HIF1A//LPAR1//KIT//CLCF1//ARL2BP//PLK2//ZDHHC17//ITGB1//NPTN//PLCB1//SLC1A3//EXOC4//SPRY2//TCF7L2//GLUL//EGR1//GFAP//SLC24A2//SEMA7A//TNKS2//PAK2//
GO:0006929	substrate-dependent cell migration	Biological process	2	16	295	13692	5.80169491525424	0.0455079221484914	0.547140477335953	1.34191299354317	ATP5B//ROBO1//
GO:0009084	glutamine family amino acid biosynthetic process	Biological process	2	16	295	13692	5.80169491525424	0.0455079221484914	0.547140477335953	1.34191299354317	SLC1A3//GLUL//
GO:0010869	regulation of receptor biosynthetic process	Biological process	2	16	295	13692	5.80169491525424	0.0455079221484914	0.547140477335953	1.34191299354317	HIF1A//HNRNPK//
GO:0033327	Leydig cell differentiation	Biological process	2	16	295	13692	5.80169491525424	0.0455079221484914	0.547140477335953	1.34191299354317	MGST1//PLEKHA1//
GO:0035088	establishment or maintenance of apical/basal cell polarity	Biological process	2	16	295	13692	5.80169491525424	0.0455079221484914	0.547140477335953	1.34191299354317	PRKCI//PRICKLE2//
GO:0045939	negative regulation of steroid metabolic process	Biological process	2	16	295	13692	5.80169491525424	0.0455079221484914	0.547140477335953	1.34191299354317	INSIG1//INSIG2//
GO:0048016	inositol phosphate-mediated signaling	Biological process	2	16	295	13692	5.80169491525424	0.0455079221484914	0.547140477335953	1.34191299354317	PPP3CA//ITPR1//
GO:0060251	regulation of glial cell proliferation	Biological process	2	16	295	13692	5.80169491525424	0.0455079221484914	0.547140477335953	1.34191299354317	GFAP//PRKCI//
GO:0061082	myeloid leukocyte cytokine production	Biological process	2	16	295	13692	5.80169491525424	0.0455079221484914	0.547140477335953	1.34191299354317	KIT//SEMA7A//
GO:0061245	establishment or maintenance of bipolar cell polarity	Biological process	2	16	295	13692	5.80169491525424	0.0455079221484914	0.547140477335953	1.34191299354317	PRKCI//PRICKLE2//
GO:0070972	protein localization to endoplasmic reticulum	Biological process	2	16	295	13692	5.80169491525424	0.0455079221484914	0.547140477335953	1.34191299354317	SRPR//KDELR3//
GO:0019538	protein metabolic process	Biological process	86	3387	295	13692	1.1784960441969	0.04555343846433	0.547140477335953	1.34147883604061	RGD1306565//KIT//MADD//LPAR1//TNKS2//ARIH2//FKBP9//EIF3D//LRP4//MAPK9//NPTN//SENP2//SQSTM1//EIF4G3//HSPA8//CANX//CCT4//CALR//HSPA9//CCT5//CCT2//DNAJA4//HSP90AB1//MESDC2//DNAJA3//DNAJB2//PJA2//KLHL20//RPS4X//EIF5//RPL5//RGD1564051//EIF5B//EEF2//FMR1//PPP3CB//MAPK10//PAK2//ADAM10//CAMKK1//PLK2//PRKCI//TLK2//OXSR1//NEK7//GADD45A//PPM1B//PPP3CA//PTPRK//PTPN3//ST6GALNAC3//GALNT1//ADAMTS4//BLMH//LONRF1…
GO:0023056	positive regulation of signaling	Biological process	23	734	295	13692	1.45437583706646	0.0460025368164006	0.551024921866394	1.33721821842742	NSF//CAT//HIF1A//LPAR1//KIT//CLCF1//ARL2BP//PLK2//ZDHHC17//ITGB1//NPTN//PLCB1//SLC1A3//EXOC4//SPRY2//TCF7L2//GLUL//EGR1//GFAP//SLC24A2//SEMA7A//TNKS2//PAK2//
GO:0019221	cytokine-mediated signaling pathway	Biological process	7	152	295	13692	2.13746654772525	0.0464366430941254	0.551374624900153	1.33313918295568	KRT18//PLCB1//KIT//HSP90AB1//DNAJA3//ROBO1//EGR1//
GO:0043280	positive regulation of cysteine-type endopeptidase activity involved in apoptotic process	Biological process	5	91	295	13692	2.55019556714472	0.0466665459273909	0.551374624900153	1.33099434268005	MAPK9//ROBO1//APAF1//DNAJA3//RGD1306565//
GO:2001056	positive regulation of cysteine-type endopeptidase activity	Biological process	5	91	295	13692	2.55019556714472	0.0466665459273909	0.551374624900153	1.33099434268005	MAPK9//ROBO1//APAF1//DNAJA3//RGD1306565//
GO:0006690	icosanoid metabolic process	Biological process	4	63	295	13692	2.94689265536723	0.0467106864504999	0.551374624900153	1.33058375036425	MGST2//MGLL//FADS1//MAPK9//
GO:0046486	glycerolipid metabolic process	Biological process	9	218	295	13692	1.91615611879956	0.0467767819622469	0.551374624900153	1.32996965905767	CAT//INSIG1//INSIG2//ETNK1//SERINC1//MGLL//PIK3CB//CES1D//PLCB1//
GO:0071845	cellular component disassembly at cellular level	Biological process	6	121	295	13692	2.30149880935705	0.0468547171725189	0.551374624900153	1.32924667929346	APAF1//CLASP2//DDR1//DSTN//NAPA//GSN//
GO:0045860	positive regulation of protein kinase activity	Biological process	11	287	295	13692	1.77891690781315	0.0469121202298716	0.551374624900153	1.32871493833135	RGD1306565//KIT//MADD//LPAR1//ZFP91//CAMKK1//MAP3K4//PAK2//HSP90AB1//SPRY2//SDC4//
GO:0051347	positive regulation of transferase activity	Biological process	12	323	295	13692	1.72434276119011	0.0475135830677266	0.556950663553244	1.3231822175735	RGD1306565//KIT//MADD//LPAR1//ZFP91//CAMKK1//MAP3K4//SDC4//PAK2//HSP90AB1//SPRY2//SERINC1//
GO:0014910	regulation of smooth muscle cell migration	Biological process	3	38	295	13692	3.66422836752899	0.0479983570819687	0.559640418742954	1.31877362767538	RAPGEF4//RBPJ//LPAR1//
GO:0042398	cellular modified amino acid biosynthetic process	Biological process	3	38	295	13692	3.66422836752899	0.0479983570819687	0.559640418742954	1.31877362767538	MAT2B//GATM//MGST2//
GO:0051170	nuclear import	Biological process	8	186	295	13692	1.9962821213778	0.0484295664086861	0.56317034253496	1.31488941918716	KEAP1//PPP3CA//KPNB1//PTTG1IP//SPTBN1//HSP90AB1//TCF7L2//HNRNPA1//
GO:0009062	fatty acid catabolic process	Biological process	4	64	295	13692	2.90084745762712	0.0490146926000477	0.566536939813484	1.3096737167335	PHYH//ACADSB//HADHA//FAAH//
GO:0021675	nerve development	Biological process	4	64	295	13692	2.90084745762712	0.0490146926000477	0.566536939813484	1.3096737167335	SLC1A3//RTN4//NRP1//NPTX1//
GO:0046883	regulation of hormone secretion	Biological process	7	154	295	13692	2.10970724191063	0.0492068152719177	0.566536939813484	1.30797474215124	PPP3CB//SNAP25//GLUL//MGEA5//TCF7L2//HIF1A//PPP3CA//
GO:0003001	generation of a signal involved in cell-cell signaling	Biological process	12	325	295	13692	1.71373142112125	0.0493652169271786	0.566536939813484	1.30657895021138	YWHAZ//SNAP25//NSF//PPP3CB//NAPA//RAPGEF4//GLUL//MGEA5//TCF7L2//RTN4//HIF1A//PPP3CA//
GO:0023061	signal release	Biological process	12	325	295	13692	1.71373142112125	0.0493652169271786	0.566536939813484	1.30657895021138	YWHAZ//SNAP25//NSF//PPP3CB//NAPA//RAPGEF4//GLUL//MGEA5//TCF7L2//RTN4//HIF1A//PPP3CA//
