# Supplementary material for: Gene Expression in the Hippocampus in a Rat Model of Premenstrual Dysphoric Disorder After Treatment With Baixiangdan Capsules
Source: Front Psychol. 2018 Nov 13;9:2065. doi: 10.3389/fpsyg.2018.02065 (PMC6242977; doi:10.3389/fpsyg.2018.02065)
Supplement: Supplementary file 3 [file Data_Sheet_3.ZIP › Data Analysis Folder/GO Analysis Report/BXD vs blank (down)/CC_result(Rat).xls]

## Sheet: CC
#Column "GO.ID" stands for the ID of gene ontology term
#Column "Term" stands for the name of gene ontology term
#Column "Ontology" stands for the ontology of GOID belongs to
#Column "Count" stands for the number of DE genes associated with the listed GOID
#Column "Pop.Hits" stands for the number of background population genes associated with the listed GOID
#Column "List.Total" stands for the total number of DE genes
#Column "Pop.Total" stands for the total number of background population genes
#Column "Fold.Enrichment" stands for the Fold Enrichment value of the GOID, it equals (Count/Pop.Hits)/(List.Total/Pop.Total)
#Column "Pvalue" stands for the significance testing value of the GOID
#Column "FDR" stands for the false discovery rate of the GOID, using Benjamini & Hochberg (1995) method
#Column "Enrichment.Score" stands for the Enrichment Score value of the GOID, it equals (-log10(Pvalue))
#Column "GENES" stands for the DE genes associated with the GOID
GO.ID	Term	Ontology	Count	Pop.Hits	List.Total	Pop.Total	Fold.Enrichment	Pvalue	FDR	Enrichment.Score	GENES
GO:0044464	cell part	Cellular component	305	11835	329	15288	1.19753	5.64824e-14	1.94745e-11	13.2481	CAT//GSTM2//ITGB1//PPP3CB//GCGR//ITPR1//MAPK10//CNP//DDR1//SLC1A3//NPTN//NT5E//ROBO1//CD14//NSF//S1PR5//CAP1//ARF4//LRP4//RTN4//PRKCI//PICALM//MADD//RASGRF2//CLASP2//LPAR1//MAGT1//STIM2//ATP5B//PJA2//SERBP1//NRP1//RAPGEF4//FNDC5//GPR158//HAUS7//SERINC1//MGST2//DNAJB4//NDRG1//SPTBN1//GPC5//HIATL1//MESDC2//GOPC//MLC1//SCN4B//MAGEE1//CDH19//PLEKHA1//ANK3//DDX50//RGD1304592//PTTG1IP//MAP4//NRCAM//UAP…
GO:0005623	cell	Cellular component	305	11848	329	15288	1.19622	7.25306e-14	1.94745e-11	13.1395	CAT//GSTM2//ITGB1//PPP3CB//GCGR//ITPR1//MAPK10//CNP//DDR1//SLC1A3//NPTN//NT5E//ROBO1//CD14//NSF//S1PR5//CAP1//ARF4//LRP4//RTN4//PRKCI//PICALM//MADD//RASGRF2//CLASP2//LPAR1//MAGT1//STIM2//ATP5B//PJA2//SERBP1//NRP1//RAPGEF4//FNDC5//GPR158//HAUS7//SERINC1//MGST2//DNAJB4//NDRG1//SPTBN1//GPC5//HIATL1//MESDC2//GOPC//MLC1//SCN4B//MAGEE1//CDH19//PLEKHA1//ANK3//DDX50//RGD1304592//PTTG1IP//MAP4//NRCAM//UAP…
GO:0005737	cytoplasm	Cellular component	224	7544	329	15288	1.37975	2.88898e-12	5.17128e-10	11.5393	FAAH//GABARAPL2//GOSR1//PJA2//ZDHHC17//EXOC4//RGD1564051//RPS4X//TNKS2//ATP5B//SQSTM1//NBR1//LSM14A//ITGB1//KIT//CALR//CAT//LAMP1//PSAP//MLC1//GLA//PPP3CA//GLUL//MOBP//SLC25A5//MAPK10//YWHAZ//ACADSB//VAMP1//MAPK9//GATM//PHYH//HIGD1A//MGEA5//HADHA//CLCC1//MGST1//UXS1//GHITM//NARS//HSPA9//HSP90AB1//TIMMDC1//DNAJA3//RGD1309676//AUH//SLC25A13//COA5//MAT2B//TRIAP1//HSPA8//PLCB1//PPP3CB//PDCD4//ARF1//C…
GO:0005622	intracellular	Cellular component	277	10529	329	15288	1.2225	9.39783e-11	1.26166e-08	10.027	FAAH//GABARAPL2//GOSR1//PJA2//ZDHHC17//EXOC4//PPP2R5C//RGD1564051//RPS4X//SMC2//ZFP828//TNKS2//ATP5B//SQSTM1//NBR1//DNAJB2//CLASP2//POLA1//HMGN5//PLCB1//HNRNPK//NEK7//LSM14A//ITGB1//KIT//CALR//GFAP//KRT18//TLK2//HSPA8//NCL//EEF2//HNRNPA1//RPL5//ACTB//DDX1//HNRNPH2//ILF2//HNRNPH3//CAT//LAMP1//PSAP//MLC1//GLA//PPP3CA//GLUL//MOBP//SLC25A5//MAPK10//YWHAZ//ACADSB//VAMP1//MAPK9//GATM//PHYH//HIGD1A//MGE…
GO:0044424	intracellular part	Cellular component	261	9903	329	15288	1.2247	4.27347e-09	4.58971e-07	8.36922	FAAH//GABARAPL2//GOSR1//PJA2//ZDHHC17//EXOC4//PPP2R5C//RGD1564051//RPS4X//SMC2//ZFP828//TNKS2//ATP5B//SQSTM1//NBR1//DNAJB2//CLASP2//POLA1//HMGN5//PLCB1//HNRNPK//NEK7//LSM14A//ITGB1//KIT//CALR//GFAP//KRT18//TLK2//HSPA8//NCL//EEF2//HNRNPA1//RPL5//ACTB//DDX1//HNRNPH2//ILF2//HNRNPH3//CAT//LAMP1//PSAP//MLC1//GLA//PPP3CA//GLUL//MOBP//SLC25A5//MAPK10//YWHAZ//ACADSB//VAMP1//MAPK9//GATM//PHYH//HIGD1A//MGE…
GO:0043231	intracellular membrane-bounded organelle	Cellular component	212	7493	329	15288	1.31472	8.80584e-09	7.88123e-07	8.05523	FAAH//GABARAPL2//GOSR1//PJA2//ZDHHC17//SMC2//ATP5B//PLCB1//HNRNPK//ITGB1//KIT//CALR//CAT//LAMP1//PSAP//NBR1//MLC1//GLA//PPP3CA//GLUL//MOBP//SLC25A5//MAPK10//YWHAZ//ACADSB//VAMP1//MAPK9//GATM//PHYH//HIGD1A//MGEA5//HADHA//CLCC1//MGST1//UXS1//GHITM//NARS//HSPA9//HSP90AB1//TIMMDC1//DNAJA3//RGD1309676//AUH//SLC25A13//COA5//MAT2B//TRIAP1//MAL//ANP32A//CANX//PTP4A1//PDIA3//INSIG1//CNBP//TMED2//RTN4//SQS…
GO:0043227	membrane-bounded organelle	Cellular component	212	7508	329	15288	1.3121	1.08325e-08	8.31008e-07	7.96527	FAAH//GABARAPL2//GOSR1//PJA2//ZDHHC17//SMC2//ATP5B//PLCB1//HNRNPK//ITGB1//KIT//CALR//CAT//LAMP1//PSAP//NBR1//MLC1//GLA//PPP3CA//GLUL//MOBP//SLC25A5//MAPK10//YWHAZ//ACADSB//VAMP1//MAPK9//GATM//PHYH//HIGD1A//MGEA5//HADHA//CLCC1//MGST1//UXS1//GHITM//NARS//HSPA9//HSP90AB1//TIMMDC1//DNAJA3//RGD1309676//AUH//SLC25A13//COA5//MAT2B//TRIAP1//MAL//ANP32A//CANX//PTP4A1//PDIA3//INSIG1//CNBP//TMED2//RTN4//SQS…
GO:0043229	intracellular organelle	Cellular component	233	8629	329	15288	1.25473	4.09795e-08	2.75075e-06	7.38743	FAAH//GABARAPL2//GOSR1//PJA2//ZDHHC17//RGD1564051//RPS4X//SMC2//ZFP828//TNKS2//ATP5B//PPP2R5C//CLASP2//POLA1//HMGN5//PLCB1//HNRNPK//NEK7//LSM14A//ITGB1//KIT//CALR//GFAP//KRT18//TLK2//CAT//LAMP1//PSAP//NBR1//MLC1//GLA//PPP3CA//GLUL//MOBP//SLC25A5//MAPK10//YWHAZ//ACADSB//VAMP1//MAPK9//GATM//PHYH//HIGD1A//MGEA5//HADHA//CLCC1//MGST1//UXS1//GHITM//NARS//HSPA9//HSP90AB1//TIMMDC1//DNAJA3//RGD1309676//AU…
GO:0043226	organelle	Cellular component	233	8654	329	15288	1.25111	5.68122e-08	3.38979e-06	7.24556	FAAH//GABARAPL2//GOSR1//PJA2//ZDHHC17//RGD1564051//RPS4X//SMC2//ZFP828//TNKS2//ATP5B//PPP2R5C//CLASP2//POLA1//HMGN5//PLCB1//HNRNPK//NEK7//LSM14A//ITGB1//KIT//CALR//GFAP//KRT18//TLK2//CAT//LAMP1//PSAP//NBR1//MLC1//GLA//PPP3CA//GLUL//MOBP//SLC25A5//MAPK10//YWHAZ//ACADSB//VAMP1//MAPK9//GATM//PHYH//HIGD1A//MGEA5//HADHA//CLCC1//MGST1//UXS1//GHITM//NARS//HSPA9//HSP90AB1//TIMMDC1//DNAJA3//RGD1309676//AU…
GO:0044444	cytoplasmic part	Cellular component	163	5449	329	15288	1.39003	1.22835e-07	6.59622e-06	6.91068	FAAH//GABARAPL2//GOSR1//PJA2//ZDHHC17//EXOC4//RGD1564051//RPS4X//TNKS2//ATP5B//SQSTM1//NBR1//LSM14A//ITGB1//KIT//CALR//CAT//LAMP1//PSAP//MLC1//GLA//PPP3CA//GLUL//MOBP//SLC25A5//MAPK10//YWHAZ//ACADSB//VAMP1//MAPK9//GATM//PHYH//HIGD1A//MGEA5//HADHA//CLCC1//MGST1//UXS1//GHITM//NARS//HSPA9//HSP90AB1//TIMMDC1//DNAJA3//RGD1309676//AUH//SLC25A13//COA5//MAT2B//TRIAP1//HSPA8//PLCB1//PPP3CB//PDCD4//ARF1//C…
GO:0042470	melanosome	Cellular component	11	78	329	15288	6.55319	8.34407e-07	3.73397e-05	6.07862	HSPA8//ITGB1//CNP//LAMP1//YWHAZ//CANX//CCT4//PDIA3//PDIA4//HSP90AB1//PDCD6IP
GO:0048770	pigment granule	Cellular component	11	78	329	15288	6.55319	8.34407e-07	3.73397e-05	6.07862	HSPA8//ITGB1//CNP//LAMP1//YWHAZ//CANX//CCT4//PDIA3//PDIA4//HSP90AB1//PDCD6IP
GO:0044422	organelle part	Cellular component	141	4657	329	15288	1.40691	1.05367e-06	4.35245e-05	5.9773	FAAH//GABARAPL2//GOSR1//PJA2//ZDHHC17//RGD1564051//RPS4X//SMC2//TNKS2//ATP5B//PPP2R5C//CLASP2//ZFP828//POLA1//HMGN5//PLCB1//HNRNPK//NEK7//GFAP//KRT18//TLK2//CAT//MGST1//FNDC5//ACBD5//ITPR1//RTN4//SENP2//NCL//HNRNPA1//HNRNPM//HNRPH1//HNRNPH2//TCF7L2//SRSF1//ZEB1//HIF1A//FOXN3//RBPJ//TAF1//HNRNPA3//HSPA8//FMR1//MOBP//RPL5//HADHA//DDX46//WIPF3//HSPA9//HAUS7//CCT5//SPTBN1//ILF2//DDX50//CNP//VAMP1//SL…
GO:0043209	myelin sheath	Cellular component	8	41	329	15288	9.06694	2.17369e-06	8.33764e-05	5.6628	ITGB1//CNP//EXOC4//MPDZ//PRKCI//PLP1//RTN4//ERMN
GO:0005783	endoplasmic reticulum	Cellular component	43	974	329	15288	2.05147	5.56114e-06	0.000199089	5.25484	SRPR//PDIA3//CALR//CES1D//PDIA4//FKBP9//ITPR1//CANX//FAAH//INSIG1//TMED2//HSD17B12//FADS1//RASGRF2//MGST1//PJA2//SERINC1//EI24//TMED9//ELOVL7//GLUL//MAGT1//ANK3//RTN4//INSIG2//ORMDL3//SPPL2A//CAT//MAL//ANP32A//PTP4A1//CNBP//SQSTM1//STIM2//KEAP1//CLCC1//FNDC5//SEC62//MGST2//MESDC2//KDELR3//MLC1//SUMF1
GO:0045202	synapse	Cellular component	28	527	329	15288	2.46889	1.05718e-05	0.000354815	4.97585	HSPA8//PICALM//ITPR1//YWHAZ//MPDZ//ADAM10//NSF//ACTB//EXOC4//PJA2//BCAS1//VAMP1//SCAMP1//ITGB1//DNAJA3//ANK3//NPTN//MAGEE1//LRRC4//RAPGEF4//NT5E//FMR1//SNAP25//MGLL//SLC1A3//GOPC//NRCAM//PRIMA1
GO:0044446	intracellular organelle part	Cellular component	134	4569	329	15288	1.36282	1.50305e-05	0.000474786	4.82303	FAAH//GABARAPL2//GOSR1//PJA2//ZDHHC17//RGD1564051//RPS4X//SMC2//TNKS2//ATP5B//PPP2R5C//CLASP2//ZFP828//POLA1//HMGN5//PLCB1//HNRNPK//NEK7//GFAP//KRT18//TLK2//CAT//MGST1//FNDC5//ACBD5//ITPR1//RTN4//SENP2//NCL//HNRNPA1//HNRNPM//HNRPH1//HNRNPH2//TCF7L2//SRSF1//ZEB1//HIF1A//FOXN3//RBPJ//TAF1//HNRNPA3//HSPA8//FMR1//MOBP//RPL5//HADHA//DDX46//WIPF3//HSPA9//HAUS7//CCT5//SPTBN1//ILF2//DDX50//CNP//VAMP1//SL…
GO:0043197	dendritic spine	Cellular component	15	192	329	15288	3.63032	1.7858e-05	0.000504722	4.74817	ITPR1//YWHAZ//MPDZ//ADAM10//NSF//ACTB//PICALM//EXOC4//PJA2//BCAS1//FMR1//CANX//SLC1A3//LPAR1//RAPGEF4
GO:0044309	neuron spine	Cellular component	15	192	329	15288	3.63032	1.7858e-05	0.000504722	4.74817	ITPR1//YWHAZ//MPDZ//ADAM10//NSF//ACTB//PICALM//EXOC4//PJA2//BCAS1//FMR1//CANX//SLC1A3//LPAR1//RAPGEF4
GO:0005634	nucleus	Cellular component	130	4445	329	15288	1.35902	2.6172e-05	0.000702505	4.58216	SMC2//PLCB1//HNRNPK//ITPR1//RTN4//POLA1//TNKS2//SENP2//NCL//HNRNPA1//HNRNPM//HNRPH1//HNRNPH2//TCF7L2//HMGN5//SRSF1//ZEB1//HIF1A//FOXN3//RBPJ//TAF1//HNRNPA3//HSPA8//FMR1//MOBP//RPL5//HADHA//DDX46//WIPF3//HSPA9//HAUS7//KRT18//CCT5//SPTBN1//ILF2//DDX50//CPSF3//HSP90AB1//VPRBP//GAR1//ANP32A//MED20//KLHL20//KPNB1//EI24//UPF2//ACTB//CDC40//DDX1//EGR1//PPP3CA//RGN//GADD45A//MAPK10//NFIA//YWHAZ//CCT4//PA…
GO:0044430	cytoskeletal part	Cellular component	44	1074	329	15288	1.90372	2.74723e-05	0.000702505	4.56111	TNKS2//NEK7//GFAP//KRT18//TLK2//CCT4//PLK2//KEAP1//HAUS7//CCT5//NDRG1//AZI1//ARL2BP//DDHD2//CLASP2//SLMAP//PDCD6IP//PTP4A1//ZFP828//ACTR10//CNP//HSPH1//CCT6A//CCT2//MAP4//NRP1//VPS16//DNAJA3//SPTA1//ITPR1//YWHAZ//MPDZ//ADAM10//NSF//ACTB//PICALM//EXOC4//PJA2//BCAS1//CAP1//DSTN//ACTG1//SPTBN1//SLC25A5
GO:0043005	neuron projection	Cellular component	33	742	329	15288	2.06664	6.43391e-05	0.00157046	4.19153	NRP1//ITPR1//YWHAZ//MPDZ//ADAM10//NSF//ACTB//PICALM//EXOC4//PJA2//BCAS1//SNAP25//CANX//ROBO1//RAPGEF4//VPS16//KLHL24//PTPRK//ANK3//NRCAM//FMR1//LAMP1//CLCN2//NELL2//PLK2//MAGEE1//ERMN//SLC1A3//LPAR1//GLUL//HSPA8//RTN4//HNRNPA3
GO:0031410	cytoplasmic vesicle	Cellular component	33	749	329	15288	2.04733	7.70382e-05	0.00179868	4.11329	ITGB1//KIT//CALR//ADAM10//TMED2//KLHL12//NPTX1//ITPR1//LPAR1//PICALM//HSPA8//SENP2//ANP32E//SEC24C//MLC1//GOPC//SPPL2A//ZDHHC17//ARCN1//VAMP1//SCAMP1//CNP//LAMP1//YWHAZ//CANX//CCT4//PDIA3//PDIA4//HSP90AB1//PDCD6IP//MPDZ//GABARAPL2//NBR1
GO:0005856	cytoskeleton	Cellular component	52	1416	329	15288	1.70646	8.99258e-05	0.00201209	4.04612	TNKS2//NEK7//GFAP//KRT18//TLK2//CCT4//PLK2//KEAP1//HAUS7//CCT5//NDRG1//AZI1//ARL2BP//DDHD2//CLASP2//SLMAP//PDCD6IP//PTP4A1//ZFP828//ACTR10//CNP//HSPH1//CCT6A//CCT2//MAP4//NRP1//VPS16//DNAJA3//SPTA1//ITPR1//YWHAZ//MPDZ//ADAM10//NSF//ACTB//PICALM//EXOC4//PJA2//BCAS1//SNAP25//CLCN2//ACTG1//GSN//HNRNPH2//DBC1//SPTBN1//CAP1//DSTN//SEC62//SLC25A5//ERMN//CDC42SE2
GO:0030425	dendrite	Cellular component	22	426	329	15288	2.39976	0.000143211	0.00297619	3.84402	ITPR1//YWHAZ//MPDZ//ADAM10//NSF//ACTB//PICALM//EXOC4//PJA2//BCAS1//CANX//FMR1//SLC1A3//LPAR1//RAPGEF4//LAMP1//CLCN2//NELL2//PLK2//MAGEE1//PTPRK//ANK3
GO:0043228	non-membrane-bounded organelle	Cellular component	88	2842	329	15288	1.43884	0.000149641	0.00297619	3.82495	RGD1564051//RPS4X//SMC2//ZFP828//TNKS2//PPP2R5C//CLASP2//POLA1//HMGN5//PLCB1//HNRNPK//NEK7//LSM14A//GFAP//KRT18//TLK2//CANX//RPL5//HSPA8//FMR1//MOBP//NCL//ITPR1//HIF1A//HNRNPA1//HADHA//DDX46//WIPF3//HSPA9//HAUS7//CCT5//SPTBN1//ILF2//DDX50//HNRNPA3//RBPJ//CCT4//PLK2//KEAP1//NDRG1//AZI1//ARL2BP//DDHD2//SLMAP//PDCD6IP//PTP4A1//ERMN//CDC42SE2//ACTR10//CNP//HSPH1//CCT6A//CCT2//MAP4//NRP1//VPS16//DNAJA…
GO:0043232	intracellular non-membrane-bounded organelle	Cellular component	88	2842	329	15288	1.43884	0.000149641	0.00297619	3.82495	RGD1564051//RPS4X//SMC2//ZFP828//TNKS2//PPP2R5C//CLASP2//POLA1//HMGN5//PLCB1//HNRNPK//NEK7//LSM14A//GFAP//KRT18//TLK2//CANX//RPL5//HSPA8//FMR1//MOBP//NCL//ITPR1//HIF1A//HNRNPA1//HADHA//DDX46//WIPF3//HSPA9//HAUS7//CCT5//SPTBN1//ILF2//DDX50//HNRNPA3//RBPJ//CCT4//PLK2//KEAP1//NDRG1//AZI1//ARL2BP//DDHD2//SLMAP//PDCD6IP//PTP4A1//ERMN//CDC42SE2//ACTR10//CNP//HSPH1//CCT6A//CCT2//MAP4//NRP1//VPS16//DNAJA…
GO:0016023	cytoplasmic membrane-bounded vesicle	Cellular component	30	680	329	15288	2.05006	0.000161022	0.00308817	3.79312	ITGB1//KIT//CALR//ADAM10//TMED2//KLHL12//NPTX1//ITPR1//LPAR1//PICALM//HSPA8//SEC24C//MLC1//GOPC//SPPL2A//ZDHHC17//ARCN1//VAMP1//SCAMP1//CNP//LAMP1//YWHAZ//CANX//CCT4//PDIA3//PDIA4//HSP90AB1//PDCD6IP//SENP2//ANP32E
GO:0042995	cell projection	Cellular component	45	1211	329	15288	1.72672	0.000217812	0.00403328	3.66192	GSN//RAPGEF4//PTPRK//NRP1//CNP//HIF1A//ITPR1//YWHAZ//MPDZ//ADAM10//NSF//ACTB//PICALM//EXOC4//PJA2//BCAS1//HSPA8//SNAP25//SLC1A3//RTN4//HNRNPA3//ERMN//CANX//ROBO1//VPS16//KLHL24//ANK3//NRCAM//FMR1//LAMP1//CLCN2//NELL2//PLK2//MAGEE1//PIK3CB//HSP90AB1//PLS3//ITGB1//CLASP2//PLEKHA1//LPAR1//GLUL//GFAP//MAGI1//CDC42SE2
GO:0031982	vesicle	Cellular component	33	807	329	15288	1.90018	0.000306584	0.00548785	3.51345	ITGB1//KIT//CALR//ADAM10//TMED2//KLHL12//NPTX1//ITPR1//LPAR1//PICALM//HSPA8//SENP2//ANP32E//SEC24C//MLC1//GOPC//SPPL2A//ZDHHC17//ARCN1//VAMP1//SCAMP1//LAMP1//MPDZ//GABARAPL2//NBR1//CNP//YWHAZ//CANX//CCT4//PDIA3//PDIA4//HSP90AB1//PDCD6IP
GO:0031988	membrane-bounded vesicle	Cellular component	30	715	329	15288	1.94971	0.000378403	0.00655491	3.42205	ITGB1//KIT//CALR//ADAM10//TMED2//KLHL12//NPTX1//ITPR1//LPAR1//PICALM//HSPA8//SENP2//ANP32E//SEC24C//MLC1//GOPC//SPPL2A//ZDHHC17//ARCN1//VAMP1//SCAMP1//CNP//LAMP1//YWHAZ//CANX//CCT4//PDIA3//PDIA4//HSP90AB1//PDCD6IP
GO:0005730	nucleolus	Cellular component	23	492	329	15288	2.17229	0.00042623	0.00715267	3.37036	GAR1//HSPA8//FMR1//MOBP//NCL//ITPR1//HIF1A//HNRNPA1//RPL5//POLA1//HADHA//DDX46//WIPF3//HSPA9//HAUS7//KRT18//CCT5//SPTBN1//ILF2//DDX50//HNRNPA3//RBPJ//HMGN5
GO:0043234	protein complex	Cellular component	85	2819	329	15288	1.40113	0.000492473	0.00801388	3.30762	EXOC4//PPP2R5C//ATP5B//DNAJB2//CLASP2//ZFP828//SMC2//HSPA8//SCN4B//GFAP//KRT18//TLK2//RBPJ//FCGRT//ITGB1//SENP2//POLA1//ZEB1//HIF1A//FOXN3//TCF7L2//TAF1//SRPR//CCT4//CCT6A//CCT5//CCT2//FMR1//CPSF3//EIF3D//ACTR10//CNP//HSPH1//NDRG1//MAP4//NRP1//VPS16//DNAJA3//CACNA2D3//PICALM//PIK3CB//RAPGEF4//PPP3CA//PPP3CB//ITPR1//SNAP25//HSP90AB1//VPRBP//MAGT1//PPM1B//MAGEE1//ATP6V1D//HADHA//MED20//RPL5//SEC24C…
GO:0044445	cytosolic part	Cellular component	12	183	329	15288	3.04709	0.00061645	0.00927075	3.2101	RGD1564051//RPS4X//CCT4//CCT6A//CCT5//CCT2//PIK3CB//DNAJA3//APAF1//TCF7L2//MAPK9//TRIM37
GO:0044432	endoplasmic reticulum part	Cellular component	25	570	329	15288	2.03807	0.000618923	0.00927075	3.20836	SRPR//PDIA3//CALR//CES1D//PDIA4//FKBP9//ITPR1//CANX//FAAH//INSIG1//TMED2//HSD17B12//FADS1//RASGRF2//MGST1//PJA2//SERINC1//EI24//TMED9//ELOVL7//MAGT1//RTN4//INSIG2//ORMDL3//SPPL2A
GO:0044463	cell projection part	Cellular component	27	636	329	15288	1.9727	0.000621503	0.00927075	3.20656	NRP1//ITPR1//YWHAZ//MPDZ//ADAM10//NSF//ACTB//PICALM//EXOC4//PJA2//BCAS1//SNAP25//ROBO1//PIK3CB//HSP90AB1//ITGB1//CLASP2//PLEKHA1//CANX//ANK3//ERMN//NRCAM//FMR1//SLC1A3//LPAR1//RAPGEF4//GLUL
GO:0042645	mitochondrial nucleoid	Cellular component	5	34	329	15288	6.83354	0.000745952	0.0108264	3.12729	SLC25A5//HADHA//ATP5B//HSPA9//DNAJA3
GO:0014069	postsynaptic density	Cellular component	10	138	329	15288	3.36725	0.000807099	0.0111131	3.09307	ITPR1//YWHAZ//MPDZ//ADAM10//NSF//ACTB//PICALM//EXOC4//PJA2//BCAS1
GO:0044327	dendritic spine head	Cellular component	10	138	329	15288	3.36725	0.000807099	0.0111131	3.09307	ITPR1//YWHAZ//MPDZ//ADAM10//NSF//ACTB//PICALM//EXOC4//PJA2//BCAS1
GO:0044456	synapse part	Cellular component	19	391	329	15288	2.25804	0.000845058	0.0113449	3.07311	HSPA8//PICALM//ITPR1//YWHAZ//MPDZ//ADAM10//NSF//ACTB//EXOC4//PJA2//BCAS1//VAMP1//SCAMP1//NPTN//MAGEE1//DNAJA3//ANK3//LRRC4//NT5E
GO:0071944	cell periphery	Cellular component	90	3081	329	15288	1.35739	0.000913205	0.0119608	3.03943	CAT//GSTM2//ITGB1//PPP3CB//GCGR//ITPR1//MAPK10//CNP//DDR1//SLC1A3//NPTN//NT5E//ROBO1//CD14//NSF//S1PR5//CAP1//ARF4//LRP4//RTN4//PRKCI//PICALM//MADD//RASGRF2//CLASP2//LPAR1//MAGT1//STIM2//ATP5B//PJA2//SERBP1//NRP1//RAPGEF4//FNDC5//GPR158//HAUS7//SERINC1//MGST2//DNAJB4//NDRG1//SPTBN1//GPC5//HIATL1//MESDC2//GOPC//MLC1//SCN4B//MAGEE1//CDH19//PLEKHA1//ANK3//DDX50//RGD1304592//PTTG1IP//MAP4//NRCAM//UAP…
GO:0009295	nucleoid	Cellular component	5	36	329	15288	6.4539	0.000975755	0.0124757	3.01066	SLC25A5//HADHA//ATP5B//HSPA9//DNAJA3
GO:0005798	Golgi-associated vesicle	Cellular component	6	55	329	15288	5.06925	0.00113258	0.0141441	2.94593	TMED2//GOPC//SPPL2A//ZDHHC17//ARCN1//ADAM10
GO:0032991	macromolecular complex	Cellular component	102	3615	329	15288	1.31113	0.00123441	0.0150654	2.90854	EXOC4//PPP2R5C//RGD1564051//RPS4X//ATP5B//DNAJB2//CLASP2//ZFP828//SMC2//LSM14A//HSPA8//SCN4B//GFAP//KRT18//TLK2//RBPJ//NCL//EEF2//HNRNPA1//RPL5//ACTB//DDX1//HNRNPH2//ILF2//HNRNPH3//FCGRT//CANX//ITGB1//SENP2//POLA1//ZEB1//HIF1A//FOXN3//TCF7L2//TAF1//HNRNPM//HNRNPK//HNRPH1//HNRNPA3//SRPR//CCT4//CCT6A//CCT5//CCT2//FMR1//CALR//CPSF3//EIF3D//ACTR10//CNP//HSPH1//NDRG1//MAP4//NRP1//VPS16//DNAJA3//CACNA2…
GO:0005794	Golgi apparatus	Cellular component	32	852	329	15288	1.74528	0.0015634	0.0185839	2.80593	FAAH//GABARAPL2//GOSR1//PJA2//ZDHHC17//NSF//ADAM10//TMED2//GOPC//ST6GALNAC3//SPPL2A//ARCN1//GALNT1//UXS1//CAT//GLUL//PSAP//SCAMP1//CALR//ARF1//APAF1//ARF4//PICALM//CLASP2//EXOC4//CLCC1//LAPTM4A//USP32//KLHL20//TMED9//OPALIN//GLA
GO:0005844	polysome	Cellular component	4	24	329	15288	7.74468	0.00159192	0.0185839	2.79808	FMR1//RPS4X//EEF2//CALR
GO:0009986	cell surface	Cellular component	22	511	329	15288	2.00058	0.00164502	0.0187953	2.78383	ITGB1//CD9//LAMP1//CR1L//KIT//CALR//SEMA7A//HSPA8//SDC4//SLC1A3//ADAM10//NT5E//ROBO1//CD14//LPAR1//ATP5B//NRP1//HSPA9//HSP90AB1//KLHL20//PTPRK//RGD1308874
GO:0008287	protein serine/threonine phosphatase complex	Cellular component	5	41	329	15288	5.66684	0.00177684	0.0198784	2.75035	PPP2R5C//PPP3CA//PPP3CB//ITPR1//PPM1B
GO:0005886	plasma membrane	Cellular component	86	2986	329	15288	1.33833	0.00190658	0.0208946	2.71974	SCN4B//CDC42SE2//FCGRT//PLP1//LRP12//ITGB1//CACNA2D3//MLC1//PICALM//MPDZ//PRKCI//CLDN11//ANK3//CLDN12//MAGI1//SDC4//KEAP1//SNAP25//CD9//LAMP1//CR1L//KIT//CALR//SEMA7A//PTP4A1//PTPN3//MAGEE1//DDR1//SLC1A3//RAPGEF4//HSP90AB1//PRICKLE2//DNAJA3//ROBO1//PRIMA1//PTPRK//PIK3CB//EXOC4//CLASP2//PLEKHA1//SLMAP//CAT//GSTM2//PPP3CB//GCGR//ITPR1//MAPK10//CNP//NPTN//NT5E//CD14//NSF//S1PR5//CAP1//ARF4//LRP4//RT…
GO:0012505	endomembrane system	Cellular component	40	1158	329	15288	1.60512	0.00199142	0.0213878	2.70084	FAAH//GABARAPL2//GOSR1//PJA2//ZDHHC17//ITPR1//RTN4//POLA1//TNKS2//SENP2//SRPR//CANX//INSIG1//TMED2//HSD17B12//FADS1//RASGRF2//MGST1//SERINC1//EI24//TMED9//ELOVL7//PICALM//MAGT1//SEC24C//ST6GALNAC3//SPPL2A//ARCN1//VAMP1//SCAMP1//KPNB1//GALNT1//UXS1//INSIG2//ORMDL3//CALR//MPDZ//ARF1//DOCK9//LAPTM4A
GO:0048471	perinuclear region of cytoplasm	Cellular component	19	426	329	15288	2.07252	0.0022697	0.0238986	2.64403	SNAP25//MOBP//CNP//ANP32A//YWHAZ//PAK2//CALR//ARF1//GALNT1//PICALM//SERBP1//MRFAP1//GSN//NDRG1//TLK2//KLHL20//TNKS2//MLC1//MAGEE1
GO:0031974	membrane-enclosed lumen	Cellular component	53	1694	329	15288	1.45384	0.00328244	0.0338975	2.4838	SMC2//PLCB1//HNRNPK//NCL//HNRNPA1//POLA1//HNRNPM//HNRPH1//HNRNPH2//TCF7L2//HMGN5//SRSF1//ZEB1//HIF1A//FOXN3//RBPJ//TAF1//HSPA8//FMR1//MOBP//ITPR1//RPL5//HADHA//DDX46//WIPF3//HSPA9//HAUS7//KRT18//CCT5//SPTBN1//ILF2//DDX50//HNRNPA3//CAT//GATM//ARL2BP//ACADSB//DNAJA3//PDIA3//CALR//CES1D//PDIA4//FKBP9//CPSF3//GAR1//ANP32A//MED20//SENP2//KLHL20//ACTB//SLC25A5//ATP5B//DDX1
GO:0005789	endoplasmic reticulum membrane	Cellular component	21	508	329	15288	1.92092	0.00336435	0.0340879	2.4731	SRPR//MAGT1//RTN4//INSIG2//ORMDL3//CALR//SPPL2A//ITPR1//CANX//FAAH//INSIG1//TMED2//HSD17B12//FADS1//RASGRF2//MGST1//PJA2//SERINC1//EI24//TMED9//ELOVL7
GO:0005829	cytosol	Cellular component	36	1056	329	15288	1.58414	0.00413121	0.0410826	2.38392	RGD1564051//RPS4X//CCT4//CCT6A//CCT5//CCT2//PIK3CB//DNAJA3//APAF1//MAPK9//TRIM37//TCF7L2//CAT//HSPA8//PLCB1//PPP3CA//PPP3CB//PDCD4//CALR//ARF1//CNBP//ACTB//PRKCI//CES1D//NRP1//RAPGEF4//ACTG1//GSN//NDRG1//HSP90AB1//NBR1//GPCPD1//ELMO2//UAP1//PDCD6IP//NCALD
GO:0042175	nuclear outer membrane-endoplasmic reticulum membrane network	Cellular component	21	522	329	15288	1.86941	0.00459124	0.0448272	2.33807	SRPR//ITPR1//CANX//FAAH//INSIG1//TMED2//HSD17B12//FADS1//RASGRF2//MGST1//PJA2//SERINC1//EI24//TMED9//ELOVL7//MAGT1//RTN4//INSIG2//ORMDL3//CALR//SPPL2A
GO:0030660	Golgi-associated vesicle membrane	Cellular component	4	32	329	15288	5.80851	0.00470703	0.0451371	2.32725	TMED2//ARCN1//SPPL2A//ZDHHC17
GO:0005911	cell-cell junction	Cellular component	13	264	329	15288	2.2882	0.00483254	0.0455276	2.31582	KEAP1//NDRG1//SSX2IP//MPDZ//PRKCI//CLDN11//ANK3//CLDN12//MAGI1//ITGB1//SCN4B//MLC1//PTPRK
GO:0016234	inclusion body	Cellular component	4	33	329	15288	5.6325	0.00526696	0.0487648	2.27844	SEC62//TRIM37//HSP90AB1//DNAJB2
GO:0071013	catalytic step 2 spliceosome	Cellular component	6	77	329	15288	3.62089	0.00625127	0.0568971	2.20403	HNRNPA1//HNRNPM//HNRNPK//CDC40//HNRNPA3//SRSF1
GO:0030864	cortical actin cytoskeleton	Cellular component	4	35	329	15288	5.31064	0.00651682	0.0583255	2.18596	SPTA1//SPTBN1//CAP1//DSTN
GO:0016327	apicolateral plasma membrane	Cellular component	7	104	329	15288	3.12766	0.00718361	0.0628664	2.14366	MPDZ//PRKCI//CLDN11//ANK3//CLDN12//MAGI1//PRICKLE2
GO:0044297	cell body	Cellular component	18	441	329	15288	1.89666	0.00727599	0.0628664	2.13811	HSPA8//SNAP25//ITPR1//LAMP1//CANX//SLC1A3//ROBO1//RTN4//EXOC4//NRP1//ERMN//VPS16//PTPRK//GLUL//CLCN2//NELL2//KLHL24//GFAP
GO:0070013	intracellular organelle lumen	Cellular component	50	1644	329	15288	1.41326	0.0074082	0.0628664	2.13029	SMC2//PLCB1//HNRNPK//NCL//HNRNPA1//POLA1//HNRNPM//HNRPH1//HNRNPH2//TCF7L2//HMGN5//SRSF1//ZEB1//HIF1A//FOXN3//RBPJ//TAF1//HSPA8//FMR1//MOBP//ITPR1//RPL5//HADHA//DDX46//WIPF3//HSPA9//HAUS7//KRT18//CCT5//SPTBN1//ILF2//DDX50//HNRNPA3//ACADSB//DNAJA3//PDIA3//CALR//CES1D//PDIA4//FKBP9//CPSF3//GAR1//ANP32A//MED20//SENP2//KLHL20//ACTB//SLC25A5//ATP5B//DDX1
GO:0031090	organelle membrane	Cellular component	50	1645	329	15288	1.4124	0.00749245	0.0628664	2.12538	FAAH//GABARAPL2//GOSR1//PJA2//ZDHHC17//ATP5B//CAT//MGST1//FNDC5//ACBD5//ITPR1//CNP//VAMP1//SLC25A5//SLC1A3//GATM//HIGD1A//HADHA//GHITM//SLC25A13//LAMP1//SPPL2A//SRPR//CANX//INSIG1//TMED2//HSD17B12//FADS1//RASGRF2//SERINC1//EI24//TMED9//ELOVL7//PICALM//MAGT1//ATP6V1D//SEC24C//ST6GALNAC3//RTN4//ARCN1//SCAMP1//VPS16//KPNB1//SENP2//GALNT1//UXS1//INSIG2//ORMDL3//CALR//NDRG1
GO:0043233	organelle lumen	Cellular component	50	1651	329	15288	1.40727	0.00801523	0.0662181	2.09608	SMC2//PLCB1//HNRNPK//NCL//HNRNPA1//POLA1//HNRNPM//HNRPH1//HNRNPH2//TCF7L2//HMGN5//SRSF1//ZEB1//HIF1A//FOXN3//RBPJ//TAF1//HSPA8//FMR1//MOBP//ITPR1//RPL5//HADHA//DDX46//WIPF3//HSPA9//HAUS7//KRT18//CCT5//SPTBN1//ILF2//DDX50//HNRNPA3//ACADSB//DNAJA3//PDIA3//CALR//CES1D//PDIA4//FKBP9//CPSF3//GAR1//ANP32A//MED20//SENP2//KLHL20//ACTB//SLC25A5//ATP5B//DDX1
GO:0043025	neuronal cell body	Cellular component	17	413	329	15288	1.91273	0.00828462	0.0667116	2.08173	GLUL//CLCN2//NELL2//KLHL24//HSPA8//SNAP25//ITPR1//LAMP1//CANX//SLC1A3//ROBO1//RTN4//EXOC4//NRP1//ERMN//VPS16//PTPRK
GO:0005923	tight junction	Cellular component	6	82	329	15288	3.4001	0.00844765	0.0667116	2.07326	MPDZ//PRKCI//CLDN11//ANK3//CLDN12//MAGI1
GO:0070160	occluding junction	Cellular component	6	82	329	15288	3.4001	0.00844765	0.0667116	2.07326	MPDZ//PRKCI//CLDN11//ANK3//CLDN12//MAGI1
GO:0030863	cortical cytoskeleton	Cellular component	5	60	329	15288	3.87234	0.00930111	0.0723869	2.03147	SPTA1//CAP1//DSTN//SPTBN1//ACTB
GO:0005788	endoplasmic reticulum lumen	Cellular component	5	61	329	15288	3.80886	0.00995764	0.0763893	2.00184	CALR//PDIA3//CES1D//PDIA4//FKBP9
GO:0030016	myofibril	Cellular component	8	143	329	15288	2.59961	0.0122481	0.0926368	1.91193	ARF1//HABP4//PPP3CA//ANK3//NBR1//SPTBN1//SDC4//ACTG1
GO:0015630	microtubule cytoskeleton	Cellular component	25	721	329	15288	1.61124	0.0130527	0.0973512	1.8843	TNKS2//NEK7//CCT4//PLK2//KEAP1//HAUS7//CCT5//NDRG1//AZI1//ARL2BP//DDHD2//CLASP2//SLMAP//KRT18//PDCD6IP//PTP4A1//ZFP828//ACTR10//CNP//HSPH1//CCT6A//CCT2//MAP4//SLC25A5//DBC1
GO:0043198	dendritic shaft	Cellular component	4	43	329	15288	4.32261	0.0134357	0.098835	1.87174	FMR1//NSF//EXOC4//LPAR1
GO:0030135	coated vesicle	Cellular component	10	206	329	15288	2.25573	0.0139061	0.100913	1.85679	TMED2//KLHL12//PICALM//HSPA8//SEC24C//MLC1//GOPC//ARCN1//VAMP1//SCAMP1
GO:0005681	spliceosomal complex	Cellular component	7	119	329	15288	2.73342	0.0144558	0.103503	1.83996	HNRNPA1//HNRNPM//HNRNPK//CDC40//HNRNPA3//SRSF1//HNRPH1
GO:0044448	cell cortex part	Cellular component	6	95	329	15288	2.93483	0.0166592	0.117711	1.77834	EXOC4//SPTA1//ACTB//SPTBN1//CAP1//DSTN
GO:0043292	contractile fiber	Cellular component	8	152	329	15288	2.44569	0.0171466	0.119581	1.76582	ACTG1//ARF1//HABP4//PPP3CA//ANK3//NBR1//SPTBN1//SDC4
GO:0010494	cytoplasmic stress granule	Cellular component	3	26	329	15288	5.3617	0.0178011	0.122498	1.74955	FMR1//DDX1//LSM14A
GO:0044431	Golgi apparatus part	Cellular component	14	346	329	15288	1.88021	0.0180211	0.122498	1.74422	FAAH//GABARAPL2//GOSR1//PJA2//ZDHHC17//NSF//ADAM10//TMED2//GOPC//ST6GALNAC3//SPPL2A//ARCN1//GALNT1//UXS1
GO:0043194	axon initial segment	Cellular component	2	10	329	15288	9.29362	0.018536	0.124423	1.73199	ANK3//NRCAM
GO:0005778	peroxisomal membrane	Cellular component	4	48	329	15288	3.87234	0.0194925	0.127652	1.71013	CAT//MGST1//FNDC5//ACBD5
GO:0031903	microbody membrane	Cellular component	4	48	329	15288	3.87234	0.0194925	0.127652	1.71013	CAT//MGST1//FNDC5//ACBD5
GO:0044449	contractile fiber part	Cellular component	7	127	329	15288	2.56123	0.0199762	0.127965	1.69949	ARF1//HABP4//PPP3CA//ANK3//NBR1//SPTBN1//SDC4
GO:0030662	coated vesicle membrane	Cellular component	6	99	329	15288	2.81625	0.0200169	0.127965	1.6986	PICALM//SEC24C//TMED2//ARCN1//VAMP1//SCAMP1
GO:0043296	apical junction complex	Cellular component	6	100	329	15288	2.78809	0.0209232	0.132185	1.67937	MPDZ//PRKCI//CLDN11//ANK3//CLDN12//MAGI1
GO:0031430	M band	Cellular component	2	11	329	15288	8.44874	0.0223366	0.13787	1.65098	NBR1//SPTBN1
GO:0043220	Schmidt-Lanterman incisure	Cellular component	2	11	329	15288	8.44874	0.0223366	0.13787	1.65098	MPDZ//PRKCI
GO:0044304	main axon	Cellular component	4	51	329	15288	3.64456	0.023819	0.14535	1.62308	ROBO1//ANK3//ERMN//NRCAM
GO:0031981	nuclear lumen	Cellular component	41	1397	329	15288	1.36377	0.0254364	0.153476	1.59454	SMC2//PLCB1//HNRNPK//NCL//HNRNPA1//POLA1//HNRNPM//HNRPH1//HNRNPH2//TCF7L2//HMGN5//SRSF1//ZEB1//HIF1A//FOXN3//RBPJ//TAF1//HSPA8//FMR1//MOBP//ITPR1//RPL5//HADHA//DDX46//WIPF3//HSPA9//HAUS7//KRT18//CCT5//SPTBN1//ILF2//DDX50//HNRNPA3//CPSF3//GAR1//ANP32A//MED20//SENP2//KLHL20//ACTB//DDX1
GO:0031463	Cul3-RING ubiquitin ligase complex	Cellular component	2	12	329	15288	7.74468	0.0264277	0.155953	1.57794	KLHL12//KLHL20
GO:0042589	zymogen granule membrane	Cellular component	2	12	329	15288	7.74468	0.0264277	0.155953	1.57794	SCAMP1//TMED2
GO:0005815	microtubule organizing center	Cellular component	15	402	329	15288	1.73388	0.0279071	0.162893	1.55428	TNKS2//CCT4//PLK2//KEAP1//HAUS7//CCT5//NDRG1//AZI1//ARL2BP//DDHD2//KRT18//CLASP2//SLMAP//NEK7//PDCD6IP
GO:0030424	axon	Cellular component	13	334	329	15288	1.80864	0.0291956	0.168581	1.53468	NRP1//ROBO1//ANK3//ERMN//NRCAM//GLUL//SNAP25//CANX//ACTB//RAPGEF4//VPS16//KLHL24//PTPRK
GO:0015629	actin cytoskeleton	Cellular component	12	301	329	15288	1.85255	0.0301569	0.17228	1.52061	ACTR10//VPS16//DNAJA3//SPTA1//CAP1//DSTN//ACTG1//SPTBN1//SNAP25//CLCN2//GSN//HNRNPH2
GO:0000407	pre-autophagosomal structure	Cellular component	2	13	329	15288	7.14894	0.0307953	0.174075	1.51152	SQSTM1//NBR1
GO:0097060	synaptic membrane	Cellular component	9	203	329	15288	2.06016	0.031862	0.178228	1.49673	NPTN//PICALM//MPDZ//PJA2//MAGEE1//DNAJA3//ANK3//LRRC4//NT5E
GO:0045211	postsynaptic membrane	Cellular component	8	172	329	15288	2.16131	0.0328025	0.181597	1.48409	MPDZ//NPTN//PICALM//PJA2//MAGEE1//DNAJA3//ANK3//LRRC4
GO:0030663	COPI coated vesicle membrane	Cellular component	2	14	329	15288	6.6383	0.0354255	0.194118	1.45068	TMED2//ARCN1
GO:0014704	intercalated disc	Cellular component	3	34	329	15288	4.10013	0.0361462	0.196066	1.44194	ITGB1//SCN4B//ANK3
GO:0031256	leading edge membrane	Cellular component	5	86	329	15288	2.70163	0.0379416	0.203747	1.42088	ROBO1//ITGB1//CLASP2//PLEKHA1//PTPRK
GO:0005938	cell cortex	Cellular component	8	178	329	15288	2.08845	0.0389501	0.206132	1.40949	EXOC4//SPTA1//ACTB//SPTBN1//CAP1//DSTN//NCL//CLASP2
GO:0044438	microbody part	Cellular component	4	60	329	15288	3.09787	0.0400631	0.206132	1.39726	CAT//MGST1//FNDC5//ACBD5
GO:0044439	peroxisomal part	Cellular component	4	60	329	15288	3.09787	0.0400631	0.206132	1.39726	CAT//MGST1//FNDC5//ACBD5
GO:0030134	ER to Golgi transport vesicle	Cellular component	2	15	329	15288	6.19574	0.0403052	0.206132	1.39464	SEC24C//KLHL12
GO:0043218	compact myelin	Cellular component	2	15	329	15288	6.19574	0.0403052	0.206132	1.39464	MPDZ//PRKCI
GO:0030017	sarcomere	Cellular component	6	117	329	15288	2.38298	0.0407593	0.206488	1.38977	PPP3CA//ANK3//NBR1//SPTBN1//ARF1//HABP4
GO:0044291	cell-cell contact zone	Cellular component	3	36	329	15288	3.87234	0.0418071	0.209817	1.37875	ITGB1//SCN4B//ANK3
GO:0030659	cytoplasmic vesicle membrane	Cellular component	9	214	329	15288	1.95427	0.0423206	0.210427	1.37345	ITPR1//PICALM//SEC24C//SPPL2A//ZDHHC17//TMED2//ARCN1//VAMP1//SCAMP1
GO:0044428	nuclear part	Cellular component	49	1784	329	15288	1.27631	0.0430681	0.212179	1.36584	SMC2//PLCB1//HNRNPK//ITPR1//RTN4//POLA1//TNKS2//SENP2//NCL//HNRNPA1//HNRNPM//HNRPH1//HNRNPH2//TCF7L2//HMGN5//SRSF1//ZEB1//HIF1A//FOXN3//RBPJ//TAF1//HNRNPA3//HSPA8//FMR1//MOBP//RPL5//HADHA//DDX46//WIPF3//HSPA9//HAUS7//KRT18//CCT5//SPTBN1//ILF2//DDX50//CPSF3//HSP90AB1//VPRBP//GAR1//ANP32A//MED20//KLHL20//KPNB1//EI24//UPF2//ACTB//CDC40//DDX1
GO:0055037	recycling endosome	Cellular component	4	62	329	15288	2.99794	0.0443503	0.21651	1.3531	SCAMP1//NDRG1//VPS16//MLC1
GO:0005777	peroxisome	Cellular component	6	121	329	15288	2.3042	0.0467161	0.223987	1.33053	CAT//MGST1//FNDC5//ACBD5//PHYH//TRIM37
GO:0042579	microbody	Cellular component	6	121	329	15288	2.3042	0.0467161	0.223987	1.33053	CAT//PHYH//TRIM37//MGST1//FNDC5//ACBD5
GO:0044459	plasma membrane part	Cellular component	40	1426	329	15288	1.30345	0.0495599	0.235197	1.30487	SCN4B//CDC42SE2//FCGRT//PLP1//LRP12//ITGB1//CACNA2D3//MLC1//PICALM//MPDZ//PRKCI//CLDN11//ANK3//CLDN12//MAGI1//SDC4//KEAP1//SNAP25//CD9//LAMP1//CR1L//KIT//CALR//SEMA7A//PTP4A1//PTPN3//MAGEE1//DDR1//SLC1A3//RAPGEF4//HSP90AB1//PRICKLE2//DNAJA3//ROBO1//PRIMA1//PTPRK//PIK3CB//EXOC4//CLASP2//PLEKHA1
