# Supplementary material for: Gene Expression in the Hippocampus in a Rat Model of Premenstrual Dysphoric Disorder After Treatment With Baixiangdan Capsules
Source: Front Psychol. 2018 Nov 13;9:2065. doi: 10.3389/fpsyg.2018.02065 (PMC6242977; doi:10.3389/fpsyg.2018.02065)
Supplement: Supplementary file 3 [file Data_Sheet_3.ZIP › Data Analysis Folder/GO Analysis Report/BXD vs blank (down)/CC_result.txt]

GO.ID	Term	Ontology	Count	Pop.Hits	List.Total	Pop.Total	Fold.Enrichment	Pvalue	FDR	Enrichment.Score	GENES
GO:0044464	cell part	Cellular component	305	11835	329	15288	1.19752986543699	5.64823901089653e-14	1.94744532645545e-11	13.248086933961	CAT//GSTM2//ITGB1//PPP3CB//GCGR//ITPR1//MAPK10//CNP//DDR1//SLC1A3//NPTN//NT5E//ROBO1//CD14//NSF//S1PR5//CAP1//ARF4//LRP4//RTN4//PRKCI//PICALM//MADD//RASGRF2//CLASP2//LPAR1//MAGT1//STIM2//ATP5B//PJA2//SERBP1//NRP1//RAPGEF4//FNDC5//GPR158//HAUS7//SERINC1//MGST2//DNAJB4//NDRG1//SPTBN1//GPC5//HIATL1//MESDC2//GOPC//MLC1//SCN4B//MAGEE1//CDH19//PLEKHA1//ANK3//DDX50//RGD1304592//PTTG1IP//MAP4//NRCAM//UAP…
GO:0005623	cell	Cellular component	305	11848	329	15288	1.19621589782637	7.25305521957337e-14	1.94744532645545e-11	13.1394790161182	CAT//GSTM2//ITGB1//PPP3CB//GCGR//ITPR1//MAPK10//CNP//DDR1//SLC1A3//NPTN//NT5E//ROBO1//CD14//NSF//S1PR5//CAP1//ARF4//LRP4//RTN4//PRKCI//PICALM//MADD//RASGRF2//CLASP2//LPAR1//MAGT1//STIM2//ATP5B//PJA2//SERBP1//NRP1//RAPGEF4//FNDC5//GPR158//HAUS7//SERINC1//MGST2//DNAJB4//NDRG1//SPTBN1//GPC5//HIATL1//MESDC2//GOPC//MLC1//SCN4B//MAGEE1//CDH19//PLEKHA1//ANK3//DDX50//RGD1304592//PTTG1IP//MAP4//NRCAM//UAP…
GO:0005737	cytoplasm	Cellular component	224	7544	329	15288	1.37975226190745	2.88898402459908e-12	5.17128140403235e-10	11.5392548596953	FAAH//GABARAPL2//GOSR1//PJA2//ZDHHC17//EXOC4//RGD1564051//RPS4X//TNKS2//ATP5B//SQSTM1//NBR1//LSM14A//ITGB1//KIT//CALR//CAT//LAMP1//PSAP//MLC1//GLA//PPP3CA//GLUL//MOBP//SLC25A5//MAPK10//YWHAZ//ACADSB//VAMP1//MAPK9//GATM//PHYH//HIGD1A//MGEA5//HADHA//CLCC1//MGST1//UXS1//GHITM//NARS//HSPA9//HSP90AB1//TIMMDC1//DNAJA3//RGD1309676//AUH//SLC25A13//COA5//MAT2B//TRIAP1//HSPA8//PLCB1//PPP3CB//PDCD4//ARF1//C…
GO:0005622	intracellular	Cellular component	277	10529	329	15288	1.22249592311407	9.39783284634172e-11	1.26165905962138e-08	10.0269722837818	FAAH//GABARAPL2//GOSR1//PJA2//ZDHHC17//EXOC4//PPP2R5C//RGD1564051//RPS4X//SMC2//ZFP828//TNKS2//ATP5B//SQSTM1//NBR1//DNAJB2//CLASP2//POLA1//HMGN5//PLCB1//HNRNPK//NEK7//LSM14A//ITGB1//KIT//CALR//GFAP//KRT18//TLK2//HSPA8//NCL//EEF2//HNRNPA1//RPL5//ACTB//DDX1//HNRNPH2//ILF2//HNRNPH3//CAT//LAMP1//PSAP//MLC1//GLA//PPP3CA//GLUL//MOBP//SLC25A5//MAPK10//YWHAZ//ACADSB//VAMP1//MAPK9//GATM//PHYH//HIGD1A//MGE…
GO:0044424	intracellular part	Cellular component	261	9903	329	15288	1.22469657808401	4.27347156061975e-09	4.58970845610561e-07	8.36921918186677	FAAH//GABARAPL2//GOSR1//PJA2//ZDHHC17//EXOC4//PPP2R5C//RGD1564051//RPS4X//SMC2//ZFP828//TNKS2//ATP5B//SQSTM1//NBR1//DNAJB2//CLASP2//POLA1//HMGN5//PLCB1//HNRNPK//NEK7//LSM14A//ITGB1//KIT//CALR//GFAP//KRT18//TLK2//HSPA8//NCL//EEF2//HNRNPA1//RPL5//ACTB//DDX1//HNRNPH2//ILF2//HNRNPH3//CAT//LAMP1//PSAP//MLC1//GLA//PPP3CA//GLUL//MOBP//SLC25A5//MAPK10//YWHAZ//ACADSB//VAMP1//MAPK9//GATM//PHYH//HIGD1A//MGE…
GO:0043231	intracellular membrane-bounded organelle	Cellular component	212	7493	329	15288	1.31472494895945	8.80584165363461e-09	7.88122828000298e-07	8.05522912827588	FAAH//GABARAPL2//GOSR1//PJA2//ZDHHC17//SMC2//ATP5B//PLCB1//HNRNPK//ITGB1//KIT//CALR//CAT//LAMP1//PSAP//NBR1//MLC1//GLA//PPP3CA//GLUL//MOBP//SLC25A5//MAPK10//YWHAZ//ACADSB//VAMP1//MAPK9//GATM//PHYH//HIGD1A//MGEA5//HADHA//CLCC1//MGST1//UXS1//GHITM//NARS//HSPA9//HSP90AB1//TIMMDC1//DNAJA3//RGD1309676//AUH//SLC25A13//COA5//MAT2B//TRIAP1//MAL//ANP32A//CANX//PTP4A1//PDIA3//INSIG1//CNBP//TMED2//RTN4//SQS…
GO:0043227	membrane-bounded organelle	Cellular component	212	7508	329	15288	1.31209830081955	1.08325074971541e-08	8.31008075138822e-07	7.96527100171925	FAAH//GABARAPL2//GOSR1//PJA2//ZDHHC17//SMC2//ATP5B//PLCB1//HNRNPK//ITGB1//KIT//CALR//CAT//LAMP1//PSAP//NBR1//MLC1//GLA//PPP3CA//GLUL//MOBP//SLC25A5//MAPK10//YWHAZ//ACADSB//VAMP1//MAPK9//GATM//PHYH//HIGD1A//MGEA5//HADHA//CLCC1//MGST1//UXS1//GHITM//NARS//HSPA9//HSP90AB1//TIMMDC1//DNAJA3//RGD1309676//AUH//SLC25A13//COA5//MAT2B//TRIAP1//MAL//ANP32A//CANX//PTP4A1//PDIA3//INSIG1//CNBP//TMED2//RTN4//SQS…
GO:0043229	intracellular organelle	Cellular component	233	8629	329	15288	1.25472984468504	4.09795299438261e-08	2.75075094747933e-06	7.38743302748615	FAAH//GABARAPL2//GOSR1//PJA2//ZDHHC17//RGD1564051//RPS4X//SMC2//ZFP828//TNKS2//ATP5B//PPP2R5C//CLASP2//POLA1//HMGN5//PLCB1//HNRNPK//NEK7//LSM14A//ITGB1//KIT//CALR//GFAP//KRT18//TLK2//CAT//LAMP1//PSAP//NBR1//MLC1//GLA//PPP3CA//GLUL//MOBP//SLC25A5//MAPK10//YWHAZ//ACADSB//VAMP1//MAPK9//GATM//PHYH//HIGD1A//MGEA5//HADHA//CLCC1//MGST1//UXS1//GHITM//NARS//HSPA9//HSP90AB1//TIMMDC1//DNAJA3//RGD1309676//AU…
GO:0043226	organelle	Cellular component	233	8654	329	15288	1.25110513401748	5.68122038242965e-08	3.38979482818302e-06	7.2455583635098	FAAH//GABARAPL2//GOSR1//PJA2//ZDHHC17//RGD1564051//RPS4X//SMC2//ZFP828//TNKS2//ATP5B//PPP2R5C//CLASP2//POLA1//HMGN5//PLCB1//HNRNPK//NEK7//LSM14A//ITGB1//KIT//CALR//GFAP//KRT18//TLK2//CAT//LAMP1//PSAP//NBR1//MLC1//GLA//PPP3CA//GLUL//MOBP//SLC25A5//MAPK10//YWHAZ//ACADSB//VAMP1//MAPK9//GATM//PHYH//HIGD1A//MGEA5//HADHA//CLCC1//MGST1//UXS1//GHITM//NARS//HSPA9//HSP90AB1//TIMMDC1//DNAJA3//RGD1309676//AU…
GO:0044444	cytoplasmic part	Cellular component	163	5449	329	15288	1.39003447831537	1.22834547553978e-07	6.59621520364862e-06	6.91067946949838	FAAH//GABARAPL2//GOSR1//PJA2//ZDHHC17//EXOC4//RGD1564051//RPS4X//TNKS2//ATP5B//SQSTM1//NBR1//LSM14A//ITGB1//KIT//CALR//CAT//LAMP1//PSAP//MLC1//GLA//PPP3CA//GLUL//MOBP//SLC25A5//MAPK10//YWHAZ//ACADSB//VAMP1//MAPK9//GATM//PHYH//HIGD1A//MGEA5//HADHA//CLCC1//MGST1//UXS1//GHITM//NARS//HSPA9//HSP90AB1//TIMMDC1//DNAJA3//RGD1309676//AUH//SLC25A13//COA5//MAT2B//TRIAP1//HSPA8//PLCB1//PPP3CB//PDCD4//ARF1//C…
GO:0042470	melanosome	Cellular component	11	78	329	15288	6.5531914893617	8.34406979409434e-07	3.73397123285722e-05	6.07862207190376	HSPA8//ITGB1//CNP//LAMP1//YWHAZ//CANX//CCT4//PDIA3//PDIA4//HSP90AB1//PDCD6IP//
GO:0048770	pigment granule	Cellular component	11	78	329	15288	6.5531914893617	8.34406979409434e-07	3.73397123285722e-05	6.07862207190376	HSPA8//ITGB1//CNP//LAMP1//YWHAZ//CANX//CCT4//PDIA3//PDIA4//HSP90AB1//PDCD6IP//
GO:0044422	organelle part	Cellular component	141	4657	329	15288	1.40691432252523	1.05366515405603e-06	4.35244759790837e-05	5.97729738233999	FAAH//GABARAPL2//GOSR1//PJA2//ZDHHC17//RGD1564051//RPS4X//SMC2//TNKS2//ATP5B//PPP2R5C//CLASP2//ZFP828//POLA1//HMGN5//PLCB1//HNRNPK//NEK7//GFAP//KRT18//TLK2//CAT//MGST1//FNDC5//ACBD5//ITPR1//RTN4//SENP2//NCL//HNRNPA1//HNRNPM//HNRPH1//HNRNPH2//TCF7L2//SRSF1//ZEB1//HIF1A//FOXN3//RBPJ//TAF1//HNRNPA3//HSPA8//FMR1//MOBP//RPL5//HADHA//DDX46//WIPF3//HSPA9//HAUS7//CCT5//SPTBN1//ILF2//DDX50//CNP//VAMP1//SL…
GO:0043209	myelin sheath	Cellular component	8	41	329	15288	9.0669434353918	2.1736866924348e-06	8.3376410988392e-05	5.6628030534201	ITGB1//CNP//EXOC4//MPDZ//PRKCI//PLP1//RTN4//ERMN//
GO:0005783	endoplasmic reticulum	Cellular component	43	974	329	15288	2.05146576958364	5.56114440097797e-06	0.000199088969555011	5.25483582786255	SRPR//PDIA3//CALR//CES1D//PDIA4//FKBP9//ITPR1//CANX//FAAH//INSIG1//TMED2//HSD17B12//FADS1//RASGRF2//MGST1//PJA2//SERINC1//EI24//TMED9//ELOVL7//GLUL//MAGT1//ANK3//RTN4//INSIG2//ORMDL3//SPPL2A//CAT//MAL//ANP32A//PTP4A1//CNBP//SQSTM1//STIM2//KEAP1//CLCC1//FNDC5//SEC62//MGST2//MESDC2//KDELR3//MLC1//SUMF1//
GO:0045202	synapse	Cellular component	28	527	329	15288	2.46889256732206	1.0571757764654e-05	0.0003548146199762	4.97585279660724	HSPA8//PICALM//ITPR1//YWHAZ//MPDZ//ADAM10//NSF//ACTB//EXOC4//PJA2//BCAS1//VAMP1//SCAMP1//ITGB1//DNAJA3//ANK3//NPTN//MAGEE1//LRRC4//RAPGEF4//NT5E//FMR1//SNAP25//MGLL//SLC1A3//GOPC//NRCAM//PRIMA1//
GO:0044446	intracellular organelle part	Cellular component	134	4569	329	15288	1.36281974266914	1.50304622614876e-05	0.000474785778495226	4.82302766249186	FAAH//GABARAPL2//GOSR1//PJA2//ZDHHC17//RGD1564051//RPS4X//SMC2//TNKS2//ATP5B//PPP2R5C//CLASP2//ZFP828//POLA1//HMGN5//PLCB1//HNRNPK//NEK7//GFAP//KRT18//TLK2//CAT//MGST1//FNDC5//ACBD5//ITPR1//RTN4//SENP2//NCL//HNRNPA1//HNRNPM//HNRPH1//HNRNPH2//TCF7L2//SRSF1//ZEB1//HIF1A//FOXN3//RBPJ//TAF1//HNRNPA3//HSPA8//FMR1//MOBP//RPL5//HADHA//DDX46//WIPF3//HSPA9//HAUS7//CCT5//SPTBN1//ILF2//DDX50//CNP//VAMP1//SL…
GO:0043197	dendritic spine	Cellular component	15	192	329	15288	3.63031914893617	1.78579528392732e-05	0.000504722140773143	4.74816832828985	ITPR1//YWHAZ//MPDZ//ADAM10//NSF//ACTB//PICALM//EXOC4//PJA2//BCAS1//FMR1//CANX//SLC1A3//LPAR1//RAPGEF4//
GO:0044309	neuron spine	Cellular component	15	192	329	15288	3.63031914893617	1.78579528392732e-05	0.000504722140773143	4.74816832828985	ITPR1//YWHAZ//MPDZ//ADAM10//NSF//ACTB//PICALM//EXOC4//PJA2//BCAS1//FMR1//CANX//SLC1A3//LPAR1//RAPGEF4//
GO:0005634	nucleus	Cellular component	130	4445	329	15288	1.35902161166024	2.61719692435678e-05	0.000702505047915868	4.58216359874188	SMC2//PLCB1//HNRNPK//ITPR1//RTN4//POLA1//TNKS2//SENP2//NCL//HNRNPA1//HNRNPM//HNRPH1//HNRNPH2//TCF7L2//HMGN5//SRSF1//ZEB1//HIF1A//FOXN3//RBPJ//TAF1//HNRNPA3//HSPA8//FMR1//MOBP//RPL5//HADHA//DDX46//WIPF3//HSPA9//HAUS7//KRT18//CCT5//SPTBN1//ILF2//DDX50//CPSF3//HSP90AB1//VPRBP//GAR1//ANP32A//MED20//KLHL20//KPNB1//EI24//UPF2//ACTB//CDC40//DDX1//EGR1//PPP3CA//RGN//GADD45A//MAPK10//NFIA//YWHAZ//CCT4//PA…
GO:0044430	cytoskeletal part	Cellular component	44	1074	329	15288	1.90372043266373	2.74722644436373e-05	0.000702505047915868	4.5611055417136	TNKS2//NEK7//GFAP//KRT18//TLK2//CCT4//PLK2//KEAP1//HAUS7//CCT5//NDRG1//AZI1//ARL2BP//DDHD2//CLASP2//SLMAP//PDCD6IP//PTP4A1//ZFP828//ACTR10//CNP//HSPH1//CCT6A//CCT2//MAP4//NRP1//VPS16//DNAJA3//SPTA1//ITPR1//YWHAZ//MPDZ//ADAM10//NSF//ACTB//PICALM//EXOC4//PJA2//BCAS1//CAP1//DSTN//ACTG1//SPTBN1//SLC25A5//
GO:0043005	neuron projection	Cellular component	33	742	329	15288	2.06663990365315	6.43390999501573e-05	0.00157045893969248	4.19152501880573	NRP1//ITPR1//YWHAZ//MPDZ//ADAM10//NSF//ACTB//PICALM//EXOC4//PJA2//BCAS1//SNAP25//CANX//ROBO1//RAPGEF4//VPS16//KLHL24//PTPRK//ANK3//NRCAM//FMR1//LAMP1//CLCN2//NELL2//PLK2//MAGEE1//ERMN//SLC1A3//LPAR1//GLUL//HSPA8//RTN4//HNRNPA3//
GO:0031410	cytoplasmic vesicle	Cellular component	33	749	329	15288	2.04732551203022	7.70382265281751e-05	0.00179867511502739	4.11329372351972	ITGB1//KIT//CALR//ADAM10//TMED2//KLHL12//NPTX1//ITPR1//LPAR1//PICALM//HSPA8//SENP2//ANP32E//SEC24C//MLC1//GOPC//SPPL2A//ZDHHC17//ARCN1//VAMP1//SCAMP1//CNP//LAMP1//YWHAZ//CANX//CCT4//PDIA3//PDIA4//HSP90AB1//PDCD6IP//MPDZ//GABARAPL2//NBR1//
GO:0005856	cytoskeleton	Cellular component	52	1416	329	15288	1.70645510277678	8.99257773023073e-05	0.00201208926713913	4.04611579952954	TNKS2//NEK7//GFAP//KRT18//TLK2//CCT4//PLK2//KEAP1//HAUS7//CCT5//NDRG1//AZI1//ARL2BP//DDHD2//CLASP2//SLMAP//PDCD6IP//PTP4A1//ZFP828//ACTR10//CNP//HSPH1//CCT6A//CCT2//MAP4//NRP1//VPS16//DNAJA3//SPTA1//ITPR1//YWHAZ//MPDZ//ADAM10//NSF//ACTB//PICALM//EXOC4//PJA2//BCAS1//SNAP25//CLCN2//ACTG1//GSN//HNRNPH2//DBC1//SPTBN1//CAP1//DSTN//SEC62//SLC25A5//ERMN//CDC42SE2//
GO:0030425	dendrite	Cellular component	22	426	329	15288	2.39976026370992	0.000143210662253242	0.00297618610095906	3.84402464693482	ITPR1//YWHAZ//MPDZ//ADAM10//NSF//ACTB//PICALM//EXOC4//PJA2//BCAS1//CANX//FMR1//SLC1A3//LPAR1//RAPGEF4//LAMP1//CLCN2//NELL2//PLK2//MAGEE1//PTPRK//ANK3//
GO:0043228	non-membrane-bounded organelle	Cellular component	88	2842	329	15288	1.4388428885861	0.000149640641947662	0.00297618610095906	3.82495043737754	RGD1564051//RPS4X//SMC2//ZFP828//TNKS2//PPP2R5C//CLASP2//POLA1//HMGN5//PLCB1//HNRNPK//NEK7//LSM14A//GFAP//KRT18//TLK2//CANX//RPL5//HSPA8//FMR1//MOBP//NCL//ITPR1//HIF1A//HNRNPA1//HADHA//DDX46//WIPF3//HSPA9//HAUS7//CCT5//SPTBN1//ILF2//DDX50//HNRNPA3//RBPJ//CCT4//PLK2//KEAP1//NDRG1//AZI1//ARL2BP//DDHD2//SLMAP//PDCD6IP//PTP4A1//ERMN//CDC42SE2//ACTR10//CNP//HSPH1//CCT6A//CCT2//MAP4//NRP1//VPS16//DNAJA…
GO:0043232	intracellular non-membrane-bounded organelle	Cellular component	88	2842	329	15288	1.4388428885861	0.000149640641947662	0.00297618610095906	3.82495043737754	RGD1564051//RPS4X//SMC2//ZFP828//TNKS2//PPP2R5C//CLASP2//POLA1//HMGN5//PLCB1//HNRNPK//NEK7//LSM14A//GFAP//KRT18//TLK2//CANX//RPL5//HSPA8//FMR1//MOBP//NCL//ITPR1//HIF1A//HNRNPA1//HADHA//DDX46//WIPF3//HSPA9//HAUS7//CCT5//SPTBN1//ILF2//DDX50//HNRNPA3//RBPJ//CCT4//PLK2//KEAP1//NDRG1//AZI1//ARL2BP//DDHD2//SLMAP//PDCD6IP//PTP4A1//ERMN//CDC42SE2//ACTR10//CNP//HSPH1//CCT6A//CCT2//MAP4//NRP1//VPS16//DNAJA…
GO:0016023	cytoplasmic membrane-bounded vesicle	Cellular component	30	680	329	15288	2.05006257822278	0.000161021646804023	0.00308816515477716	3.79311573604519	ITGB1//KIT//CALR//ADAM10//TMED2//KLHL12//NPTX1//ITPR1//LPAR1//PICALM//HSPA8//SEC24C//MLC1//GOPC//SPPL2A//ZDHHC17//ARCN1//VAMP1//SCAMP1//CNP//LAMP1//YWHAZ//CANX//CCT4//PDIA3//PDIA4//HSP90AB1//PDCD6IP//SENP2//ANP32E//
GO:0042995	cell projection	Cellular component	45	1211	329	15288	1.72672488008855	0.000217812137672552	0.00403327992862622	3.6619179226641	GSN//RAPGEF4//PTPRK//NRP1//CNP//HIF1A//ITPR1//YWHAZ//MPDZ//ADAM10//NSF//ACTB//PICALM//EXOC4//PJA2//BCAS1//HSPA8//SNAP25//SLC1A3//RTN4//HNRNPA3//ERMN//CANX//ROBO1//VPS16//KLHL24//ANK3//NRCAM//FMR1//LAMP1//CLCN2//NELL2//PLK2//MAGEE1//PIK3CB//HSP90AB1//PLS3//ITGB1//CLASP2//PLEKHA1//LPAR1//GLUL//GFAP//MAGI1//CDC42SE2//
GO:0031982	vesicle	Cellular component	33	807	329	15288	1.90018191884837	0.000306583798471606	0.00548784999264175	3.51345079931952	ITGB1//KIT//CALR//ADAM10//TMED2//KLHL12//NPTX1//ITPR1//LPAR1//PICALM//HSPA8//SENP2//ANP32E//SEC24C//MLC1//GOPC//SPPL2A//ZDHHC17//ARCN1//VAMP1//SCAMP1//LAMP1//MPDZ//GABARAPL2//NBR1//CNP//YWHAZ//CANX//CCT4//PDIA3//PDIA4//HSP90AB1//PDCD6IP//
GO:0031988	membrane-bounded vesicle	Cellular component	30	715	329	15288	1.94970986460348	0.000378402800627611	0.00655491303022668	3.42204565796629	ITGB1//KIT//CALR//ADAM10//TMED2//KLHL12//NPTX1//ITPR1//LPAR1//PICALM//HSPA8//SENP2//ANP32E//SEC24C//MLC1//GOPC//SPPL2A//ZDHHC17//ARCN1//VAMP1//SCAMP1//CNP//LAMP1//YWHAZ//CANX//CCT4//PDIA3//PDIA4//HSP90AB1//PDCD6IP//
GO:0005730	nucleolus	Cellular component	23	492	329	15288	2.17228853139595	0.000426229593162576	0.00715266536025948	3.37035640046641	GAR1//HSPA8//FMR1//MOBP//NCL//ITPR1//HIF1A//HNRNPA1//RPL5//POLA1//HADHA//DDX46//WIPF3//HSPA9//HAUS7//KRT18//CCT5//SPTBN1//ILF2//DDX50//HNRNPA3//RBPJ//HMGN5//
GO:0043234	protein complex	Cellular component	85	2819	329	15288	1.40113062576891	0.000492473137156188	0.00801388105008706	3.30761745390345	EXOC4//PPP2R5C//ATP5B//DNAJB2//CLASP2//ZFP828//SMC2//HSPA8//SCN4B//GFAP//KRT18//TLK2//RBPJ//FCGRT//ITGB1//SENP2//POLA1//ZEB1//HIF1A//FOXN3//TCF7L2//TAF1//SRPR//CCT4//CCT6A//CCT5//CCT2//FMR1//CPSF3//EIF3D//ACTR10//CNP//HSPH1//NDRG1//MAP4//NRP1//VPS16//DNAJA3//CACNA2D3//PICALM//PIK3CB//RAPGEF4//PPP3CA//PPP3CB//ITPR1//SNAP25//HSP90AB1//VPRBP//MAGT1//PPM1B//MAGEE1//ATP6V1D//HADHA//MED20//RPL5//SEC24C…
GO:0044445	cytosolic part	Cellular component	12	183	329	15288	3.04708754795954	0.000616450200489238	0.00927075042588815	3.21010200183595	RGD1564051//RPS4X//CCT4//CCT6A//CCT5//CCT2//PIK3CB//DNAJA3//APAF1//TCF7L2//MAPK9//TRIM37//
GO:0044432	endoplasmic reticulum part	Cellular component	25	570	329	15288	2.03807390817469	0.00061892310917264	0.00927075042588815	3.20836330144228	SRPR//PDIA3//CALR//CES1D//PDIA4//FKBP9//ITPR1//CANX//FAAH//INSIG1//TMED2//HSD17B12//FADS1//RASGRF2//MGST1//PJA2//SERINC1//EI24//TMED9//ELOVL7//MAGT1//RTN4//INSIG2//ORMDL3//SPPL2A//
GO:0044463	cell projection part	Cellular component	27	636	329	15288	1.97270172621437	0.00062150282184725	0.00927075042588815	3.20655689516408	NRP1//ITPR1//YWHAZ//MPDZ//ADAM10//NSF//ACTB//PICALM//EXOC4//PJA2//BCAS1//SNAP25//ROBO1//PIK3CB//HSP90AB1//ITGB1//CLASP2//PLEKHA1//CANX//ANK3//ERMN//NRCAM//FMR1//SLC1A3//LPAR1//RAPGEF4//GLUL//
GO:0042645	mitochondrial nucleoid	Cellular component	5	34	329	15288	6.83354192740926	0.000745952099470652	0.0108263858761011	3.12728905939527	SLC25A5//HADHA//ATP5B//HSPA9//DNAJA3//
GO:0014069	postsynaptic density	Cellular component	10	138	329	15288	3.3672525439408	0.00080709892443757	0.0111131313441788	3.09307323144354	ITPR1//YWHAZ//MPDZ//ADAM10//NSF//ACTB//PICALM//EXOC4//PJA2//BCAS1//
GO:0044327	dendritic spine head	Cellular component	10	138	329	15288	3.3672525439408	0.00080709892443757	0.0111131313441788	3.09307323144354	ITPR1//YWHAZ//MPDZ//ADAM10//NSF//ACTB//PICALM//EXOC4//PJA2//BCAS1//
GO:0044456	synapse part	Cellular component	19	391	329	15288	2.25803994123089	0.000845057781313951	0.0113449007141398	3.07311359489898	HSPA8//PICALM//ITPR1//YWHAZ//MPDZ//ADAM10//NSF//ACTB//EXOC4//PJA2//BCAS1//VAMP1//SCAMP1//NPTN//MAGEE1//DNAJA3//ANK3//LRRC4//NT5E//
GO:0071944	cell periphery	Cellular component	90	3081	329	15288	1.35739294371128	0.000913205058103105	0.0119607589317407	3.03943169168445	CAT//GSTM2//ITGB1//PPP3CB//GCGR//ITPR1//MAPK10//CNP//DDR1//SLC1A3//NPTN//NT5E//ROBO1//CD14//NSF//S1PR5//CAP1//ARF4//LRP4//RTN4//PRKCI//PICALM//MADD//RASGRF2//CLASP2//LPAR1//MAGT1//STIM2//ATP5B//PJA2//SERBP1//NRP1//RAPGEF4//FNDC5//GPR158//HAUS7//SERINC1//MGST2//DNAJB4//NDRG1//SPTBN1//GPC5//HIATL1//MESDC2//GOPC//MLC1//SCN4B//MAGEE1//CDH19//PLEKHA1//ANK3//DDX50//RGD1304592//PTTG1IP//MAP4//NRCAM//UAP…
GO:0009295	nucleoid	Cellular component	5	36	329	15288	6.45390070921986	0.000975754843329632	0.0124757226397146	3.01065928434483	SLC25A5//HADHA//ATP5B//HSPA9//DNAJA3//
GO:0005798	Golgi-associated vesicle	Cellular component	6	55	329	15288	5.06924564796905	0.00113257845262766	0.0141440611409547	2.94593170510921	TMED2//GOPC//SPPL2A//ZDHHC17//ARCN1//ADAM10//
GO:0032991	macromolecular complex	Cellular component	102	3615	329	15288	1.31113269179836	0.00123441123855707	0.0150654280705715	2.90854013294207	EXOC4//PPP2R5C//RGD1564051//RPS4X//ATP5B//DNAJB2//CLASP2//ZFP828//SMC2//LSM14A//HSPA8//SCN4B//GFAP//KRT18//TLK2//RBPJ//NCL//EEF2//HNRNPA1//RPL5//ACTB//DDX1//HNRNPH2//ILF2//HNRNPH3//FCGRT//CANX//ITGB1//SENP2//POLA1//ZEB1//HIF1A//FOXN3//TCF7L2//TAF1//HNRNPM//HNRNPK//HNRPH1//HNRNPA3//SRPR//CCT4//CCT6A//CCT5//CCT2//FMR1//CALR//CPSF3//EIF3D//ACTR10//CNP//HSPH1//NDRG1//MAP4//NRP1//VPS16//DNAJA3//CACNA2…
GO:0005794	Golgi apparatus	Cellular component	32	852	329	15288	1.74528019178903	0.00156340372483633	0.018583898623454	2.80592885766358	FAAH//GABARAPL2//GOSR1//PJA2//ZDHHC17//NSF//ADAM10//TMED2//GOPC//ST6GALNAC3//SPPL2A//ARCN1//GALNT1//UXS1//CAT//GLUL//PSAP//SCAMP1//CALR//ARF1//APAF1//ARF4//PICALM//CLASP2//EXOC4//CLCC1//LAPTM4A//USP32//KLHL20//TMED9//OPALIN//GLA//
GO:0005844	polysome	Cellular component	4	24	329	15288	7.74468085106383	0.00159191682807986	0.018583898623454	2.79807962632797	FMR1//RPS4X//EEF2//CALR//
GO:0009986	cell surface	Cellular component	22	511	329	15288	2.00058292043136	0.00164502200006673	0.0187952513624646	2.78382828954155	ITGB1//CD9//LAMP1//CR1L//KIT//CALR//SEMA7A//HSPA8//SDC4//SLC1A3//ADAM10//NT5E//ROBO1//CD14//LPAR1//ATP5B//NRP1//HSPA9//HSP90AB1//KLHL20//PTPRK//RGD1308874//
GO:0008287	protein serine/threonine phosphatase complex	Cellular component	5	41	329	15288	5.66683964711988	0.00177683849202455	0.0198783806295247	2.75035204614532	PPP2R5C//PPP3CA//PPP3CB//ITPR1//PPM1B//
GO:0005886	plasma membrane	Cellular component	86	2986	329	15288	1.33833064941358	0.00190658372184297	0.020894601196524	2.71974411924628	SCN4B//CDC42SE2//FCGRT//PLP1//LRP12//ITGB1//CACNA2D3//MLC1//PICALM//MPDZ//PRKCI//CLDN11//ANK3//CLDN12//MAGI1//SDC4//KEAP1//SNAP25//CD9//LAMP1//CR1L//KIT//CALR//SEMA7A//PTP4A1//PTPN3//MAGEE1//DDR1//SLC1A3//RAPGEF4//HSP90AB1//PRICKLE2//DNAJA3//ROBO1//PRIMA1//PTPRK//PIK3CB//EXOC4//CLASP2//PLEKHA1//SLMAP//CAT//GSTM2//PPP3CB//GCGR//ITPR1//MAPK10//CNP//NPTN//NT5E//CD14//NSF//S1PR5//CAP1//ARF4//LRP4//RT…
GO:0012505	endomembrane system	Cellular component	40	1158	329	15288	1.60511520229302	0.00199141713994521	0.0213878200830116	2.70083775925878	FAAH//GABARAPL2//GOSR1//PJA2//ZDHHC17//ITPR1//RTN4//POLA1//TNKS2//SENP2//SRPR//CANX//INSIG1//TMED2//HSD17B12//FADS1//RASGRF2//MGST1//SERINC1//EI24//TMED9//ELOVL7//PICALM//MAGT1//SEC24C//ST6GALNAC3//SPPL2A//ARCN1//VAMP1//SCAMP1//KPNB1//GALNT1//UXS1//INSIG2//ORMDL3//CALR//MPDZ//ARF1//DOCK9//LAPTM4A//
GO:0048471	perinuclear region of cytoplasm	Cellular component	19	426	329	15288	2.07252022774948	0.0022697034178277	0.0238986418700681	2.64403088836454	SNAP25//MOBP//CNP//ANP32A//YWHAZ//PAK2//CALR//ARF1//GALNT1//PICALM//SERBP1//MRFAP1//GSN//NDRG1//TLK2//KLHL20//TNKS2//MLC1//MAGEE1//
GO:0031974	membrane-enclosed lumen	Cellular component	53	1694	329	15288	1.45384209600844	0.00328243935164071	0.0338974986890589	2.48380328945512	SMC2//PLCB1//HNRNPK//NCL//HNRNPA1//POLA1//HNRNPM//HNRPH1//HNRNPH2//TCF7L2//HMGN5//SRSF1//ZEB1//HIF1A//FOXN3//RBPJ//TAF1//HSPA8//FMR1//MOBP//ITPR1//RPL5//HADHA//DDX46//WIPF3//HSPA9//HAUS7//KRT18//CCT5//SPTBN1//ILF2//DDX50//HNRNPA3//CAT//GATM//ARL2BP//ACADSB//DNAJA3//PDIA3//CALR//CES1D//PDIA4//FKBP9//CPSF3//GAR1//ANP32A//MED20//SENP2//KLHL20//ACTB//SLC25A5//ATP5B//DDX1//
GO:0005789	endoplasmic reticulum membrane	Cellular component	21	508	329	15288	1.92092477801977	0.00336435191614477	0.034087867527731	2.47309858265828	SRPR//MAGT1//RTN4//INSIG2//ORMDL3//CALR//SPPL2A//ITPR1//CANX//FAAH//INSIG1//TMED2//HSD17B12//FADS1//RASGRF2//MGST1//PJA2//SERINC1//EI24//TMED9//ELOVL7//
GO:0005829	cytosol	Cellular component	36	1056	329	15288	1.58413926499033	0.00413121154550545	0.0410826037025264	2.38392256568829	RGD1564051//RPS4X//CCT4//CCT6A//CCT5//CCT2//PIK3CB//DNAJA3//APAF1//MAPK9//TRIM37//TCF7L2//CAT//HSPA8//PLCB1//PPP3CA//PPP3CB//PDCD4//CALR//ARF1//CNBP//ACTB//PRKCI//CES1D//NRP1//RAPGEF4//ACTG1//GSN//NDRG1//HSP90AB1//NBR1//GPCPD1//ELMO2//UAP1//PDCD6IP//NCALD//
GO:0042175	nuclear outer membrane-endoplasmic reticulum membrane network	Cellular component	21	522	329	15288	1.86940572267058	0.00459124243725908	0.0448272216146932	2.33806977402032	SRPR//ITPR1//CANX//FAAH//INSIG1//TMED2//HSD17B12//FADS1//RASGRF2//MGST1//PJA2//SERINC1//EI24//TMED9//ELOVL7//MAGT1//RTN4//INSIG2//ORMDL3//CALR//SPPL2A//
GO:0030660	Golgi-associated vesicle membrane	Cellular component	4	32	329	15288	5.80851063829787	0.00470703289619323	0.0451370833081386	2.32725276651489	TMED2//ARCN1//SPPL2A//ZDHHC17//
GO:0005911	cell-cell junction	Cellular component	13	264	329	15288	2.28820116054159	0.00483253644269786	0.0455275801706798	2.31582486222379	KEAP1//NDRG1//SSX2IP//MPDZ//PRKCI//CLDN11//ANK3//CLDN12//MAGI1//ITGB1//SCN4B//MLC1//PTPRK//
GO:0016234	inclusion body	Cellular component	4	33	329	15288	5.63249516441006	0.00526696328333158	0.0487648152267079	2.27843970915383	SEC62//TRIM37//HSP90AB1//DNAJB2//
GO:0071013	catalytic step 2 spliceosome	Cellular component	6	77	329	15288	3.62088974854932	0.00625126893041528	0.0568971426378476	2.20403181728931	HNRNPA1//HNRNPM//HNRNPK//CDC40//HNRNPA3//SRSF1//
GO:0030864	cortical actin cytoskeleton	Cellular component	4	35	329	15288	5.31063829787234	0.00651681578112967	0.0583255012411105	2.18596455556872	SPTA1//SPTBN1//CAP1//DSTN//
GO:0016327	apicolateral plasma membrane	Cellular component	7	104	329	15288	3.12765957446809	0.00718361462557057	0.0628663748293799	2.14365697401299	MPDZ//PRKCI//CLDN11//ANK3//CLDN12//MAGI1//PRICKLE2//
GO:0044297	cell body	Cellular component	18	441	329	15288	1.89665653495441	0.00727598601905911	0.0628663748293799	2.13810814411258	HSPA8//SNAP25//ITPR1//LAMP1//CANX//SLC1A3//ROBO1//RTN4//EXOC4//NRP1//ERMN//VPS16//PTPRK//GLUL//CLCN2//NELL2//KLHL24//GFAP//
GO:0070013	intracellular organelle lumen	Cellular component	50	1644	329	15288	1.41326292902625	0.00740819935833407	0.0628663748293799	2.13028733908808	SMC2//PLCB1//HNRNPK//NCL//HNRNPA1//POLA1//HNRNPM//HNRPH1//HNRNPH2//TCF7L2//HMGN5//SRSF1//ZEB1//HIF1A//FOXN3//RBPJ//TAF1//HSPA8//FMR1//MOBP//ITPR1//RPL5//HADHA//DDX46//WIPF3//HSPA9//HAUS7//KRT18//CCT5//SPTBN1//ILF2//DDX50//HNRNPA3//ACADSB//DNAJA3//PDIA3//CALR//CES1D//PDIA4//FKBP9//CPSF3//GAR1//ANP32A//MED20//SENP2//KLHL20//ACTB//SLC25A5//ATP5B//DDX1//
GO:0031090	organelle membrane	Cellular component	50	1645	329	15288	1.41240380262562	0.00749245435582926	0.0628663748293799	2.12537589410429	FAAH//GABARAPL2//GOSR1//PJA2//ZDHHC17//ATP5B//CAT//MGST1//FNDC5//ACBD5//ITPR1//CNP//VAMP1//SLC25A5//SLC1A3//GATM//HIGD1A//HADHA//GHITM//SLC25A13//LAMP1//SPPL2A//SRPR//CANX//INSIG1//TMED2//HSD17B12//FADS1//RASGRF2//SERINC1//EI24//TMED9//ELOVL7//PICALM//MAGT1//ATP6V1D//SEC24C//ST6GALNAC3//RTN4//ARCN1//SCAMP1//VPS16//KPNB1//SENP2//GALNT1//UXS1//INSIG2//ORMDL3//CALR//NDRG1//
GO:0043233	organelle lumen	Cellular component	50	1651	329	15288	1.40727089964818	0.00801522576178336	0.0662180959088872	2.09608424053181	SMC2//PLCB1//HNRNPK//NCL//HNRNPA1//POLA1//HNRNPM//HNRPH1//HNRNPH2//TCF7L2//HMGN5//SRSF1//ZEB1//HIF1A//FOXN3//RBPJ//TAF1//HSPA8//FMR1//MOBP//ITPR1//RPL5//HADHA//DDX46//WIPF3//HSPA9//HAUS7//KRT18//CCT5//SPTBN1//ILF2//DDX50//HNRNPA3//ACADSB//DNAJA3//PDIA3//CALR//CES1D//PDIA4//FKBP9//CPSF3//GAR1//ANP32A//MED20//SENP2//KLHL20//ACTB//SLC25A5//ATP5B//DDX1//
GO:0043025	neuronal cell body	Cellular component	17	413	329	15288	1.91272989542012	0.00828461908127413	0.0667115933231242	2.08172745522338	GLUL//CLCN2//NELL2//KLHL24//HSPA8//SNAP25//ITPR1//LAMP1//CANX//SLC1A3//ROBO1//RTN4//EXOC4//NRP1//ERMN//VPS16//PTPRK//
GO:0005923	tight junction	Cellular component	6	82	329	15288	3.40010378827193	0.00844765055115911	0.0667115933231242	2.07326405963534	MPDZ//PRKCI//CLDN11//ANK3//CLDN12//MAGI1//
GO:0070160	occluding junction	Cellular component	6	82	329	15288	3.40010378827193	0.00844765055115911	0.0667115933231242	2.07326405963534	MPDZ//PRKCI//CLDN11//ANK3//CLDN12//MAGI1//
GO:0030863	cortical cytoskeleton	Cellular component	5	60	329	15288	3.87234042553192	0.009301105943667	0.0723868679963649	2.03146540879278	SPTA1//CAP1//DSTN//SPTBN1//ACTB//
GO:0005788	endoplasmic reticulum lumen	Cellular component	5	61	329	15288	3.80885943494942	0.00995763663222181	0.0763892981643302	2.00184372577097	CALR//PDIA3//CES1D//PDIA4//FKBP9//
GO:0030016	myofibril	Cellular component	8	143	329	15288	2.59961315280464	0.0122480735664835	0.0926368381014315	1.91193221376784	ARF1//HABP4//PPP3CA//ANK3//NBR1//SPTBN1//SDC4//ACTG1//
GO:0015630	microtubule cytoskeleton	Cellular component	25	721	329	15288	1.61123734765544	0.0130526722549153	0.0973511805679099	1.88430056673509	TNKS2//NEK7//CCT4//PLK2//KEAP1//HAUS7//CCT5//NDRG1//AZI1//ARL2BP//DDHD2//CLASP2//SLMAP//KRT18//PDCD6IP//PTP4A1//ZFP828//ACTR10//CNP//HSPH1//CCT6A//CCT2//MAP4//SLC25A5//DBC1//
GO:0043198	dendritic shaft	Cellular component	4	43	329	15288	4.32261256803563	0.0134356763138212	0.0988350435687943	1.87174046752869	FMR1//NSF//EXOC4//LPAR1//
GO:0030135	coated vesicle	Cellular component	10	206	329	15288	2.25573228671762	0.0139060900054915	0.100913112607418	1.85679496402262	TMED2//KLHL12//PICALM//HSPA8//SEC24C//MLC1//GOPC//ARCN1//VAMP1//SCAMP1//
GO:0005681	spliceosomal complex	Cellular component	7	119	329	15288	2.7334167709637	0.0144557693663523	0.103503308663082	1.83995878931538	HNRNPA1//HNRNPM//HNRNPK//CDC40//HNRNPA3//SRSF1//HNRPH1//
GO:0044448	cell cortex part	Cellular component	6	95	329	15288	2.93482642777156	0.0166592330477877	0.11771063350871	1.77834499637345	EXOC4//SPTA1//ACTB//SPTBN1//CAP1//DSTN//
GO:0043292	contractile fiber	Cellular component	8	152	329	15288	2.44568868980963	0.0171465917930565	0.119580776530797	1.76582219122263	ACTG1//ARF1//HABP4//PPP3CA//ANK3//NBR1//SPTBN1//SDC4//
GO:0010494	cytoplasmic stress granule	Cellular component	3	26	329	15288	5.36170212765957	0.0178010559941851	0.122497820485506	1.74955423371109	FMR1//DDX1//LSM14A//
GO:0044431	Golgi apparatus part	Cellular component	14	346	329	15288	1.88021153609642	0.0180210946338082	0.122497820485506	1.7442188327252	FAAH//GABARAPL2//GOSR1//PJA2//ZDHHC17//NSF//ADAM10//TMED2//GOPC//ST6GALNAC3//SPPL2A//ARCN1//GALNT1//UXS1//
GO:0043194	axon initial segment	Cellular component	2	10	329	15288	9.2936170212766	0.0185359515845681	0.124422575011413	1.73198511358269	ANK3//NRCAM//
GO:0005778	peroxisomal membrane	Cellular component	4	48	329	15288	3.87234042553191	0.0194925149088492	0.127652201293317	1.71013212493704	CAT//MGST1//FNDC5//ACBD5//
GO:0031903	microbody membrane	Cellular component	4	48	329	15288	3.87234042553191	0.0194925149088492	0.127652201293317	1.71013212493704	CAT//MGST1//FNDC5//ACBD5//
GO:0044449	contractile fiber part	Cellular component	7	127	329	15288	2.56123303735969	0.0199761656180745	0.127965373578717	1.69948787000004	ARF1//HABP4//PPP3CA//ANK3//NBR1//SPTBN1//SDC4//
GO:0030662	coated vesicle membrane	Cellular component	6	99	329	15288	2.81624758220503	0.0200169299452742	0.127965373578717	1.6986025307562	PICALM//SEC24C//TMED2//ARCN1//VAMP1//SCAMP1//
GO:0043296	apical junction complex	Cellular component	6	100	329	15288	2.78808510638298	0.0209231661183595	0.13218517888893	1.67937259687494	MPDZ//PRKCI//CLDN11//ANK3//CLDN12//MAGI1//
GO:0031430	M band	Cellular component	2	11	329	15288	8.44874274661509	0.0223365571305187	0.137870473322857	1.6509837665134	NBR1//SPTBN1//
GO:0043220	Schmidt-Lanterman incisure	Cellular component	2	11	329	15288	8.44874274661509	0.0223365571305187	0.137870473322857	1.6509837665134	MPDZ//PRKCI//
GO:0044304	main axon	Cellular component	4	51	329	15288	3.64455569461827	0.0238190111519012	0.145350102142852	1.62307627224816	ROBO1//ANK3//ERMN//NRCAM//
GO:0031981	nuclear lumen	Cellular component	41	1397	329	15288	1.36377343547724	0.0254364093407756	0.153475863101084	1.59454419465675	SMC2//PLCB1//HNRNPK//NCL//HNRNPA1//POLA1//HNRNPM//HNRPH1//HNRNPH2//TCF7L2//HMGN5//SRSF1//ZEB1//HIF1A//FOXN3//RBPJ//TAF1//HSPA8//FMR1//MOBP//ITPR1//RPL5//HADHA//DDX46//WIPF3//HSPA9//HAUS7//KRT18//CCT5//SPTBN1//ILF2//DDX50//HNRNPA3//CPSF3//GAR1//ANP32A//MED20//SENP2//KLHL20//ACTB//DDX1//
GO:0031463	Cul3-RING ubiquitin ligase complex	Cellular component	2	12	329	15288	7.74468085106383	0.026427737218439	0.155952691058261	1.57794002020598	KLHL12//KLHL20//
GO:0042589	zymogen granule membrane	Cellular component	2	12	329	15288	7.74468085106383	0.026427737218439	0.155952691058261	1.57794002020598	SCAMP1//TMED2//
GO:0005815	microtubule organizing center	Cellular component	15	402	329	15288	1.73388377262623	0.0279071458628262	0.162892797047149	1.55428457767863	TNKS2//CCT4//PLK2//KEAP1//HAUS7//CCT5//NDRG1//AZI1//ARL2BP//DDHD2//KRT18//CLASP2//SLMAP//NEK7//PDCD6IP//
GO:0030424	axon	Cellular component	13	334	329	15288	1.80863804306281	0.0291955629834178	0.16858083142038	1.53468314575147	NRP1//ROBO1//ANK3//ERMN//NRCAM//GLUL//SNAP25//CANX//ACTB//RAPGEF4//VPS16//KLHL24//PTPRK//
GO:0015629	actin cytoskeleton	Cellular component	12	301	329	15288	1.85254824344384	0.030156935185607	0.172279512709266	1.52061279740479	ACTR10//VPS16//DNAJA3//SPTA1//CAP1//DSTN//ACTG1//SPTBN1//SNAP25//CLCN2//GSN//HNRNPH2//
GO:0000407	pre-autophagosomal structure	Cellular component	2	13	329	15288	7.14893617021277	0.0307953049635166	0.174074513320089	1.51151549076786	SQSTM1//NBR1//
GO:0097060	synaptic membrane	Cellular component	9	203	329	15288	2.06016140865737	0.0318620398126023	0.178228285201744	1.49672642404651	NPTN//PICALM//MPDZ//PJA2//MAGEE1//DNAJA3//ANK3//LRRC4//NT5E//
GO:0045211	postsynaptic membrane	Cellular component	8	172	329	15288	2.16130628401781	0.0328024568476471	0.18159710646584	1.48409362715976	MPDZ//NPTN//PICALM//PJA2//MAGEE1//DNAJA3//ANK3//LRRC4//
GO:0030663	COPI coated vesicle membrane	Cellular component	2	14	329	15288	6.63829787234043	0.0354255462864541	0.194117534243121	1.45068344390723	TMED2//ARCN1//
GO:0014704	intercalated disc	Cellular component	3	34	329	15288	4.10012515644556	0.0361461943908628	0.196065721089832	1.44193742014123	ITGB1//SCN4B//ANK3//
GO:0031256	leading edge membrane	Cellular component	5	86	329	15288	2.70163285502227	0.0379416337241343	0.203746573098601	1.42088397281212	ROBO1//ITGB1//CLASP2//PLEKHA1//PTPRK//
GO:0005938	cell cortex	Cellular component	8	178	329	15288	2.08845326320822	0.0389501154026146	0.206132340460341	1.4094912512483	EXOC4//SPTA1//ACTB//SPTBN1//CAP1//DSTN//NCL//CLASP2//
GO:0044438	microbody part	Cellular component	4	60	329	15288	3.09787234042553	0.0400631038677056	0.206132340460341	1.39725540700454	CAT//MGST1//FNDC5//ACBD5//
GO:0044439	peroxisomal part	Cellular component	4	60	329	15288	3.09787234042553	0.0400631038677056	0.206132340460341	1.39725540700454	CAT//MGST1//FNDC5//ACBD5//
GO:0030134	ER to Golgi transport vesicle	Cellular component	2	15	329	15288	6.19574468085106	0.0403052062352623	0.206132340460341	1.3946388522904	SEC24C//KLHL12//
GO:0043218	compact myelin	Cellular component	2	15	329	15288	6.19574468085106	0.0403052062352623	0.206132340460341	1.3946388522904	MPDZ//PRKCI//
GO:0030017	sarcomere	Cellular component	6	117	329	15288	2.38297872340426	0.0407593397866977	0.206488353447704	1.38977285924157	PPP3CA//ANK3//NBR1//SPTBN1//ARF1//HABP4//
GO:0044291	cell-cell contact zone	Cellular component	3	36	329	15288	3.87234042553191	0.0418070850207227	0.209816865945122	1.37875011237181	ITGB1//SCN4B//ANK3//
GO:0030659	cytoplasmic vesicle membrane	Cellular component	9	214	329	15288	1.9542652614834	0.0423206112678028	0.210427483803797	1.37344806809205	ITPR1//PICALM//SEC24C//SPPL2A//ZDHHC17//TMED2//ARCN1//VAMP1//SCAMP1//
GO:0044428	nuclear part	Cellular component	49	1784	329	15288	1.2763095124511	0.0430680596823172	0.212179339902792	1.36584469378754	SMC2//PLCB1//HNRNPK//ITPR1//RTN4//POLA1//TNKS2//SENP2//NCL//HNRNPA1//HNRNPM//HNRPH1//HNRNPH2//TCF7L2//HMGN5//SRSF1//ZEB1//HIF1A//FOXN3//RBPJ//TAF1//HNRNPA3//HSPA8//FMR1//MOBP//RPL5//HADHA//DDX46//WIPF3//HSPA9//HAUS7//KRT18//CCT5//SPTBN1//ILF2//DDX50//CPSF3//HSP90AB1//VPRBP//GAR1//ANP32A//MED20//KLHL20//KPNB1//EI24//UPF2//ACTB//CDC40//DDX1//
GO:0055037	recycling endosome	Cellular component	4	62	329	15288	2.99794097460535	0.0443502839983788	0.216510022792086	1.35310359480556	SCAMP1//NDRG1//VPS16//MLC1//
GO:0005777	peroxisome	Cellular component	6	121	329	15288	2.30420256725866	0.0467160876570093	0.223986955998339	1.33053353533311	CAT//MGST1//FNDC5//ACBD5//PHYH//TRIM37//
GO:0042579	microbody	Cellular component	6	121	329	15288	2.30420256725866	0.0467160876570093	0.223986955998339	1.33053353533311	CAT//PHYH//TRIM37//MGST1//FNDC5//ACBD5//
GO:0044459	plasma membrane part	Cellular component	40	1426	329	15288	1.3034525976545	0.0495599467050735	0.235197463747839	1.30486916931988	SCN4B//CDC42SE2//FCGRT//PLP1//LRP12//ITGB1//CACNA2D3//MLC1//PICALM//MPDZ//PRKCI//CLDN11//ANK3//CLDN12//MAGI1//SDC4//KEAP1//SNAP25//CD9//LAMP1//CR1L//KIT//CALR//SEMA7A//PTP4A1//PTPN3//MAGEE1//DDR1//SLC1A3//RAPGEF4//HSP90AB1//PRICKLE2//DNAJA3//ROBO1//PRIMA1//PTPRK//PIK3CB//EXOC4//CLASP2//PLEKHA1//
