# Supplementary material for: Gene Expression in the Hippocampus in a Rat Model of Premenstrual Dysphoric Disorder After Treatment With Baixiangdan Capsules
Source: Front Psychol. 2018 Nov 13;9:2065. doi: 10.3389/fpsyg.2018.02065 (PMC6242977; doi:10.3389/fpsyg.2018.02065)
Supplement: Supplementary file 3 [file Data_Sheet_3.ZIP › Data Analysis Folder/GO Analysis Report/BXD vs blank (down)/MF_result(Rat).xls]

## Sheet: MF
#Column "GO.ID" stands for the ID of gene ontology term
#Column "Term" stands for the name of gene ontology term
#Column "Ontology" stands for the ontology of GOID belongs to
#Column "Count" stands for the number of DE genes associated with the listed GOID
#Column "Pop.Hits" stands for the number of background population genes associated with the listed GOID
#Column "List.Total" stands for the total number of DE genes
#Column "Pop.Total" stands for the total number of background population genes
#Column "Fold.Enrichment" stands for the Fold Enrichment value of the GOID, it equals (Count/Pop.Hits)/(List.Total/Pop.Total)
#Column "Pvalue" stands for the significance testing value of the GOID
#Column "FDR" stands for the false discovery rate of the GOID, using Benjamini & Hochberg (1995) method
#Column "Enrichment.Score" stands for the Enrichment Score value of the GOID, it equals (-log10(Pvalue))
#Column "GENES" stands for the DE genes associated with the GOID
GO.ID	Term	Ontology	Count	Pop.Hits	List.Total	Pop.Total	Fold.Enrichment	Pvalue	FDR	Enrichment.Score	GENES
GO:0005488	binding	Molecular function	246	9220	302	14392	1.27151	1.72056e-11	1.3092e-08	10.7643	HSPA8//CANX//CCT4//CALR//HSPA9//CCT5//CCT2//DNAJA4//HSP90AB1//DNAJA3//DNAJB2//HADHA//ACBD5//SNAP25//NAPA//NCL//HNRNPA1//NT5E//HSD17B12//POLA1//HDGF//HNRNPM//RCAN2//HNRPH1//UXS1//TSTA3//HNRPDL//HNRNPH2//FUS//PARN//GLYR1//HNRNPH3//HNRNPA3//MAT2B//SRSF1//ITGB1//PLCB1//PPP3CA//PPP3CB//SDC4//KPNB1//CD9//SLC25A5//ITPR1//NFIA//YWHAZ//ZEB1//KCNAB1//MAPK9//ROBO1//CD14//NSF//TMED2//PLK2//RTN4//PICALM//SQST…
GO:0005515	protein binding	Molecular function	151	4586	302	14392	1.56912	2.91906e-11	1.3092e-08	10.5348	HSPA8//CANX//CCT4//CALR//HSPA9//CCT5//CCT2//DNAJA4//HSP90AB1//DNAJA3//DNAJB2//SNAP25//NAPA//MKX//RBPJ//PTPN3//ITGB1//LPAR1//SDC4//HSD17B12//KIT//ADAMTS4//TAF1//PLCB1//CAP1//PLS3//WIPF3//VPS16//GSN//KLHL20//DSTN//NCALD//SSX2IP//ERMN//CAT//GLA//CNPY4//CLCF1//ANP32A//NPTN//NRP1//NBR1//NELL2//SQSTM1//GOPC//TRIM37//GFAP//CD9//SEMA7A//FNDC5//GOSR1//PPP3CA//PPP3CB//CAMKK1//RASGRF2//DDR1//LRP4//ELMO2//CC…
GO:0003723	RNA binding	Molecular function	34	624	302	14392	2.59662	3.41961e-07	0.000102246	6.46602	DDX1//ILF2//CNBP//CALR//HNRNPA3//SERBP1//AUH//EIF5//EIF5B//EIF3D//EEF2//RPL5//RGD1564051//RPS4X//GAR1//FMR1//NCL//CNP//HNRNPA1//PDCD4//HNRNPM//HNRNPK//HNRPH1//DDX46//CNOT6//EIF4G3//CPSF3//HNRPDL//HNRNPH2//PARN//UPF2//DDX50//PUM1//SRSF1
GO:0051082	unfolded protein binding	Molecular function	11	84	302	14392	6.24062	1.37838e-06	0.000309102	5.86063	HSPA8//CANX//CCT4//CALR//HSPA9//CCT5//CCT2//DNAJA4//HSP90AB1//DNAJA3//DNAJB2
GO:0000166	nucleotide binding	Molecular function	67	2016	302	14392	1.58379	6.74758e-05	0.00877975	4.17085	HSP90AB1//HSPA8//GLUL//MAPK10//DDR1//CCT4//PAK2//MAPK9//CAMKK1//NSF//APAF1//ACTB//PLK2//PRKCI//DDX1//PIK3CB//PAICS//ATP5B//DDX46//ACTG1//HSPH1//HSPA9//CCT5//CCT2//DNAJA4//TLK2//RGD1560691//MAP3K4//ILF2//DCLK3//OXSR1//DDX3X//NEK7//DDX50//SMC2//RGD1306565//MAGI1//EEF2//EIF5//ARF1//ARF4//DOCK9//SRPR//POLA1//CNP//RAPGEF4//CAT//HADHA//NCL//HNRNPA1//NT5E//HSD17B12//HDGF//HNRNPM//RCAN2//HNRPH1//UXS1//TS…
GO:1901265	nucleoside phosphate binding	Molecular function	67	2016	302	14392	1.58379	6.74758e-05	0.00877975	4.17085	NCL//HNRNPA1//NT5E//HSD17B12//POLA1//HDGF//HNRNPM//RCAN2//HNRPH1//UXS1//TSTA3//HNRPDL//HNRNPH2//FUS//PARN//GLYR1//HNRNPH3//HNRNPA3//MAT2B//SRSF1//HSP90AB1//HSPA8//GLUL//MAPK10//DDR1//CCT4//PAK2//MAPK9//CAMKK1//NSF//APAF1//ACTB//PLK2//PRKCI//DDX1//PIK3CB//PAICS//ATP5B//DDX46//ACTG1//HSPH1//HSPA9//CCT5//CCT2//DNAJA4//TLK2//RGD1560691//MAP3K4//ILF2//DCLK3//OXSR1//DDX3X//NEK7//DDX50//SMC2//RGD1306565…
GO:0097159	organic cyclic compound binding	Molecular function	67	2017	302	14392	1.58301	6.85153e-05	0.00877975	4.16421	NCL//HNRNPA1//NT5E//HSD17B12//POLA1//HDGF//HNRNPM//RCAN2//HNRPH1//UXS1//TSTA3//HNRPDL//HNRNPH2//FUS//PARN//GLYR1//HNRNPH3//HNRNPA3//MAT2B//SRSF1//HSP90AB1//HSPA8//GLUL//MAPK10//DDR1//CCT4//PAK2//MAPK9//CAMKK1//NSF//APAF1//ACTB//PLK2//PRKCI//DDX1//PIK3CB//PAICS//ATP5B//DDX46//ACTG1//HSPH1//HSPA9//CCT5//CCT2//DNAJA4//TLK2//RGD1560691//MAP3K4//ILF2//DCLK3//OXSR1//DDX3X//NEK7//DDX50//SMC2//RGD1306565…
GO:0019899	enzyme binding	Molecular function	41	1076	302	14392	1.81587	0.000141304	0.0158437	3.84985	ITGB1//KIT//ADAMTS4//NBR1//SDC4//NELL2//SQSTM1//RAPGEF4//DOCK9//NSF//NDRG1//GFAP//PAK2//HIF1A//ADAM10//ACTB//HSP90AB1//SPRY2//PTPRK//PARN//DNAJA3//RGD1306565//TCF7L2//ITPR1//PPP3CB//MAPK9//CALR//PIAS1//TRIM37//CUL4A//HAUS7//PJA2//EGR1//PTPN3//RRN3//CAT//PLCB1//PPP3CA//HSPA9//TNKS2//PRIMA1
GO:0036094	small molecule binding	Molecular function	69	2182	302	14392	1.50698	0.000234321	0.023354	3.63019	NCL//HNRNPA1//NT5E//HSD17B12//POLA1//HDGF//HNRNPM//RCAN2//HNRPH1//UXS1//TSTA3//HNRPDL//HNRNPH2//FUS//PARN//GLYR1//HNRNPH3//HNRNPA3//MAT2B//SRSF1//HSP90AB1//RLBP1//HSPA8//GLUL//MAPK10//DDR1//CCT4//PAK2//MAPK9//CAMKK1//NSF//APAF1//ACTB//PLK2//PRKCI//DDX1//PIK3CB//PAICS//ATP5B//DDX46//ACTG1//HSPH1//HSPA9//CCT5//CCT2//DNAJA4//TLK2//RGD1560691//MAP3K4//ILF2//DCLK3//OXSR1//DDX3X//NEK7//DDX50//SMC2//RGD…
GO:0019901	protein kinase binding	Molecular function	18	378	302	14392	2.26932	0.00107511	0.0964376	2.96855	NBR1//SDC4//NELL2//SQSTM1//MAPK9//PJA2//ITGB1//PAK2//HIF1A//ADAM10//ACTB//HSP90AB1//SPRY2//PTPRK//PARN//DNAJA3//RGD1306565//TCF7L2
GO:0019900	kinase binding	Molecular function	19	419	302	14392	2.161	0.00139614	0.113849	2.85507	NBR1//SDC4//NELL2//SQSTM1//ITGB1//PAK2//HIF1A//ADAM10//ACTB//HSP90AB1//SPRY2//PTPRK//PARN//DNAJA3//RGD1306565//TCF7L2//MAPK9//PJA2//GFAP
GO:0005200	structural constituent of cytoskeleton	Molecular function	4	25	302	14392	7.6249	0.00169742	0.126882	2.77021	GFAP//ACTG1//SPTBN1//ANK3
GO:0019904	protein domain specific binding	Molecular function	23	564	302	14392	1.9434	0.00185905	0.128274	2.73071	ADAM10//PICALM//WIPF3//PDCD6IP//NSF//EXOC4//LPAR1//PLEKHA1//ROBO1//SQSTM1//SRSF1//TCF7L2//ITGB1//KPNB1//SNAP25//YWHAZ//SCAMP1//SENP2//PRKCI//HNRNPM//PIAS1//SSX2IP//LOC681140
GO:0016788	hydrolase activity, acting on ester bonds	Molecular function	25	639	302	14392	1.86446	0.00209594	0.13384	2.67862	RGD1308874//MGLL//CES1D//ABHD3//CNP//USP32//RGN//PLCB1//PLCL1//DDX1//CPSF3//CNOT6//PARN//DDHD2//PPP3CA//PPM1B//PPP3CB//PTP4A1//MTMR6//PTPRK//PTPN3//NT5E//POLA1//GPCPD1//FAAH
GO:0016505	apoptotic protease activator activity	Molecular function	3	13	302	14392	10.9975	0.00223812	0.13384	2.65012	MAPK9//RGD1306565//APAF1
GO:0032403	protein complex binding	Molecular function	18	410	302	14392	2.0922	0.00262874	0.140768	2.58025	GFAP//ITGB1//CD9//CALR//SEMA7A//FCGRT//DNAJB2//ITPR1//YWHAZ//HIF1A//NSF//RTN4//EXOC4//HADHA//RAPGEF4//SPTBN1//MLC1//RBPJ
GO:0004527	exonuclease activity	Molecular function	5	46	302	14392	5.17996	0.00266784	0.140768	2.57384	PARN//POLA1//CPSF3//DDX1//CNOT6
GO:0008092	cytoskeletal protein binding	Molecular function	21	529	302	14392	1.89181	0.00396219	0.197449	2.40206	ITGB1//CAP1//PLS3//WIPF3//VPS16//GSN//KLHL20//DSTN//NCALD//ERMN//CLASP2//NDRG1//MAP4//SNAP25//ACTB//SPTBN1//NRCAM//HSPH1//MAGI1//SDC4//ANP32A
GO:0031072	heat shock protein binding	Molecular function	7	102	302	14392	3.27048	0.00564979	0.266729	2.24797	HIF1A//DNAJA3//DNAJB2//APAF1//HSPA9//DNAJA4//DNAJC7
GO:0001968	fibronectin binding	Molecular function	3	20	302	14392	7.14834	0.00800408	0.358131	2.09669	ITGB1//SDC4//HSD17B12
GO:0005178	integrin binding	Molecular function	5	60	302	14392	3.9713	0.00838433	0.358131	2.07653	GFAP//ITGB1//CD9//CALR//SEMA7A
GO:0046983	protein dimerization activity	Molecular function	28	839	302	14392	1.59041	0.0102893	0.417831	1.98761	CAT//GSTM2//PLCB1//MGLL//FAAH//ADAM10//KIT//LRP4//SQSTM1//MGST1//OLFML2B//GOPC//SPPL2A//TRIM37//SUMF1//GLA//RGD1306565//ITGB1//PPP3CA//PPP3CB//HIF1A//ROBO1//POLA1//SPTA1//SMC2//CLCF1//SLC24A2//PDCD6IP
GO:0005083	small GTPase regulator activity	Molecular function	10	203	302	14392	2.34757	0.0107136	0.417831	1.97006	RAPGEF4//RASGRF2//DOCK9//ARHGEF26//TBC1D14//ACAP2//MADD//CHN2//GOPC//DNAJA3
GO:0016831	carboxy-lyase activity	Molecular function	3	23	302	14392	6.21595	0.0118725	0.427844	1.92546	GLUL//PAICS//UXS1
GO:0032559	adenyl ribonucleotide binding	Molecular function	38	1243	302	14392	1.45689	0.0119243	0.427844	1.92357	HSPA8//GLUL//MAPK10//DDR1//CCT4//PAK2//MAPK9//CAMKK1//NSF//APAF1//ACTB//PLK2//PRKCI//DDX1//PIK3CB//PAICS//ATP5B//DDX46//ACTG1//HSPH1//HSPA9//CCT5//CCT2//DNAJA4//HSP90AB1//TLK2//RGD1560691//MAP3K4//ILF2//DCLK3//OXSR1//DDX3X//NEK7//DDX50//SMC2//RGD1306565//MAGI1//RAPGEF4
GO:0016298	lipase activity	Molecular function	6	92	302	14392	3.10798	0.0128442	0.435879	1.89129	PLCB1//PLCL1//DDHD2//CES1D//MGLL//FAAH
GO:0030554	adenyl nucleotide binding	Molecular function	38	1251	302	14392	1.44757	0.0131201	0.435879	1.88206	HSPA8//GLUL//MAPK10//DDR1//CCT4//PAK2//MAPK9//CAMKK1//NSF//APAF1//ACTB//PLK2//PRKCI//DDX1//PIK3CB//PAICS//ATP5B//DDX46//ACTG1//HSPH1//HSPA9//CCT5//CCT2//DNAJA4//HSP90AB1//TLK2//RGD1560691//MAP3K4//ILF2//DCLK3//OXSR1//DDX3X//NEK7//DDX50//SMC2//RGD1306565//MAGI1//RAPGEF4
GO:0042578	phosphoric ester hydrolase activity	Molecular function	13	309	302	14392	2.00493	0.0137414	0.440217	1.86197	CNP//PLCB1//PLCL1//DDHD2//PPP3CA//PPM1B//PPP3CB//PTP4A1//MTMR6//PTPRK//PTPN3//NT5E//GPCPD1
GO:0005524	ATP binding	Molecular function	37	1218	302	14392	1.44767	0.0143064	0.442512	1.84447	HSPA8//GLUL//MAPK10//DDR1//CCT4//PAK2//MAPK9//CAMKK1//NSF//APAF1//ACTB//PLK2//PRKCI//DDX1//PIK3CB//PAICS//ATP5B//DDX46//ACTG1//HSPH1//HSPA9//CCT5//CCT2//DNAJA4//HSP90AB1//TLK2//RGD1560691//MAP3K4//ILF2//DCLK3//OXSR1//DDX3X//NEK7//DDX50//SMC2//RGD1306565//MAGI1
GO:0004629	phospholipase C activity	Molecular function	3	25	302	14392	5.71868	0.0149521	0.447068	1.8253	PLCB1//PLCL1//DDHD2
GO:0017076	purine nucleotide binding	Molecular function	45	1559	302	14392	1.37556	0.0166485	0.474909	1.77863	HSPA8//GLUL//MAPK10//DDR1//CCT4//PAK2//MAPK9//CAMKK1//NSF//APAF1//ACTB//PLK2//PRKCI//DDX1//PIK3CB//PAICS//ATP5B//DDX46//ACTG1//HSPH1//HSPA9//CCT5//CCT2//DNAJA4//HSP90AB1//TLK2//RGD1560691//MAP3K4//ILF2//DCLK3//OXSR1//DDX3X//NEK7//DDX50//SMC2//RGD1306565//MAGI1//EEF2//EIF5//ARF1//ARF4//DOCK9//SRPR//RAPGEF4//POLA1
GO:0015172	acidic amino acid transmembrane transporter activity	Molecular function	2	10	302	14392	9.53113	0.0176702	0.474909	1.75276	SLC1A3//SLC25A13
GO:0051393	alpha-actinin binding	Molecular function	2	10	302	14392	9.53113	0.0176702	0.474909	1.75276	ITGB1//MAGI1
GO:0016504	peptidase activator activity	Molecular function	3	27	302	14392	5.29507	0.0184408	0.474909	1.73422	MAPK9//RGD1306565//APAF1
GO:0005088	Ras guanyl-nucleotide exchange factor activity	Molecular function	5	73	302	14392	3.26408	0.0185304	0.474909	1.73211	RASGRF2//DOCK9//ARHGEF26//MADD//RAPGEF4
GO:0030234	enzyme regulator activity	Molecular function	25	766	302	14392	1.55534	0.0191535	0.47724	1.71775	RGD1310507//GOPC//DNAJA3//RAPGEF4//DOCK9//RASGRF2//ARHGEF26//PLCB1//CHN1//TBC1D14//MGST2//ACAP2//OAZ2//PPP2R5C//MAPK9//RGD1306565//APAF1//MADD//ANP32E//PAK2//CHN2//TRIAP1//SPRY2//MAT2B//RGN
GO:0008656	cysteine-type endopeptidase activator activity involved in apoptotic process	Molecular function	2	11	302	14392	8.66466	0.0213009	0.502813	1.6716	MAPK9//RGD1306565
GO:0045295	gamma-catenin binding	Molecular function	2	11	302	14392	8.66466	0.0213009	0.502813	1.6716	PTPRK//TCF7L2
GO:0052689	carboxylic ester hydrolase activity	Molecular function	6	104	302	14392	2.74936	0.0222434	0.505162	1.6528	RGD1308874//MGLL//CES1D//ABHD3//RGN//FAAH
GO:0032555	purine ribonucleotide binding	Molecular function	44	1549	302	14392	1.35368	0.0228649	0.505162	1.64083	HSPA8//GLUL//MAPK10//DDR1//CCT4//PAK2//MAPK9//CAMKK1//NSF//APAF1//ACTB//PLK2//PRKCI//DDX1//PIK3CB//PAICS//ATP5B//DDX46//ACTG1//HSPH1//HSPA9//CCT5//CCT2//DNAJA4//HSP90AB1//TLK2//RGD1560691//MAP3K4//ILF2//DCLK3//OXSR1//DDX3X//NEK7//DDX50//SMC2//RGD1306565//MAGI1//EEF2//EIF5//ARF1//ARF4//DOCK9//SRPR//RAPGEF4
GO:0032553	ribonucleotide binding	Molecular function	44	1550	302	14392	1.3528	0.0230899	0.505162	1.63658	HSP90AB1//HSPA8//GLUL//MAPK10//DDR1//CCT4//PAK2//MAPK9//CAMKK1//NSF//APAF1//ACTB//PLK2//PRKCI//DDX1//PIK3CB//PAICS//ATP5B//DDX46//ACTG1//HSPH1//HSPA9//CCT5//CCT2//DNAJA4//TLK2//RGD1560691//MAP3K4//ILF2//DCLK3//OXSR1//DDX3X//NEK7//DDX50//SMC2//RGD1306565//MAGI1//EEF2//EIF5//ARF1//ARF4//DOCK9//SRPR//RAPGEF4
GO:0035639	purine ribonucleoside triphosphate binding	Molecular function	43	1518	302	14392	1.34993	0.0254004	0.516888	1.59516	HSPA8//GLUL//MAPK10//DDR1//CCT4//PAK2//MAPK9//CAMKK1//NSF//APAF1//ACTB//PLK2//PRKCI//DDX1//PIK3CB//PAICS//ATP5B//DDX46//ACTG1//HSPH1//HSPA9//CCT5//CCT2//DNAJA4//HSP90AB1//TLK2//RGD1560691//MAP3K4//ILF2//DCLK3//OXSR1//DDX3X//NEK7//DDX50//SMC2//RGD1306565//MAGI1//EEF2//EIF5//ARF1//ARF4//DOCK9//SRPR
GO:0016829	lyase activity	Molecular function	7	137	302	14392	2.43496	0.0254946	0.516888	1.59355	HADHA//AUH//GLUL//MGST2//PAICS//RGD1308874//UXS1
GO:0042802	identical protein binding	Molecular function	26	827	302	14392	1.49824	0.025859	0.516888	1.58739	CAT//GSTM2//PLCB1//MGLL//FAAH//ADAM10//KIT//LRP4//SQSTM1//MGST1//OLFML2B//GOPC//SPPL2A//TRIM37//SUMF1//GLA//RGD1306565//GLUL//PAK2//ROBO1//APAF1//NELL2//CLDN11//PICALM//PAICS//ACTG1
GO:0004364	glutathione transferase activity	Molecular function	3	31	302	14392	4.61184	0.0266583	0.516888	1.57417	GSTM2//MGST1//MGST2
GO:0008081	phosphoric diester hydrolase activity	Molecular function	5	81	302	14392	2.94171	0.0276535	0.516888	1.55825	CNP//PLCB1//PLCL1//DDHD2//GPCPD1
GO:0004721	phosphoprotein phosphatase activity	Molecular function	7	140	302	14392	2.38278	0.0282572	0.516888	1.54887	PPM1B//PPP3CA//PPP3CB//PTP4A1//MTMR6//PTPRK//PTPN3
GO:0008134	transcription factor binding	Molecular function	14	378	302	14392	1.76502	0.0288587	0.516888	1.53972	MKX//RBPJ//TAF1//ACTB//DNAJA3//EGR1//NFIA//YWHAZ//ZEB1//HIF1A//MAPK9//INSIG2//FOXN3//TCF7L2
GO:0030971	receptor tyrosine kinase binding	Molecular function	3	32	302	14392	4.46772	0.0289711	0.516888	1.53803	LRP4//DNAJA3//ELMO2
GO:0030695	GTPase regulator activity	Molecular function	12	307	302	14392	1.86276	0.0289942	0.516888	1.53769	GOPC//DNAJA3//RAPGEF4//DOCK9//RASGRF2//ARHGEF26//PLCB1//CHN1//TBC1D14//ACAP2//MADD//CHN2
GO:0045502	dynein binding	Molecular function	2	13	302	14392	7.33164	0.0293883	0.516888	1.53183	GLUL//ATMIN
GO:0005509	calcium ion binding	Molecular function	18	531	302	14392	1.61545	0.0314245	0.540591	1.50273	PLCB1//PPP3CB//RGN//CANX//CALR//NELL2//PLS3//LRP4//PLCL1//STIM2//ATP5B//SPTA1//FKBP9//USP32//CDH19//SLC25A13//RGD1304592//NCALD
GO:0016595	glutamate binding	Molecular function	2	14	302	14392	6.80795	0.0338189	0.540591	1.47084	GLUL//SLC1A3
GO:0060589	nucleoside-triphosphatase regulator activity	Molecular function	12	318	302	14392	1.79833	0.0365024	0.540591	1.43768	GOPC//DNAJA3//RAPGEF4//DOCK9//RASGRF2//ARHGEF26//PLCB1//CHN1//TBC1D14//ACAP2//MADD//CHN2
GO:0004091	carboxylesterase activity	Molecular function	3	35	302	14392	4.08477	0.0365244	0.540591	1.43742	MGLL//CES1D//ABHD3
GO:0030145	manganese ion binding	Molecular function	3	35	302	14392	4.08477	0.0365244	0.540591	1.43742	PPM1B//GLUL//GALNT1
GO:0003729	mRNA binding	Molecular function	5	88	302	14392	2.70771	0.0376353	0.540591	1.4244	SERBP1//AUH//DDX1//CALR//HNRNPA3
GO:0008047	enzyme activator activity	Molecular function	11	284	302	14392	1.84582	0.0376832	0.540591	1.42385	PLCB1//CHN1//TBC1D14//ACAP2//MAPK9//RGD1306565//APAF1//PAK2//CHN2//SPRY2//MGST2
GO:0043566	structure-specific DNA binding	Molecular function	9	215	302	14392	1.99489	0.0378789	0.540591	1.4216	EGR1//ZEB1//HIF1A//POLA1//FOXN3//HNRNPA1//CNBP//HNRNPK//HMGN5
GO:0004602	glutathione peroxidase activity	Molecular function	2	15	302	14392	6.35408	0.0384908	0.540591	1.41464	MGST1//MGST2
GO:0035035	histone acetyltransferase binding	Molecular function	2	15	302	14392	6.35408	0.0384908	0.540591	1.41464	EGR1//HIF1A
GO:0004722	protein serine/threonine phosphatase activity	Molecular function	3	36	302	14392	3.9713	0.0392449	0.540591	1.40622	PPP3CA//PPP3CB//PPM1B
GO:0043028	cysteine-type endopeptidase regulator activity involved in apoptotic process	Molecular function	3	36	302	14392	3.9713	0.0392449	0.540591	1.40622	MAPK9//RGD1306565//TRIAP1
GO:0043169	cation binding	Molecular function	72	2827	302	14392	1.21373	0.0396267	0.540591	1.40201	PPM1B//GLUL//OXSR1//RGD1306565//PLCB1//PPP3CB//RGN//CANX//CALR//NELL2//PLS3//LRP4//PLCL1//STIM2//ATP5B//SPTA1//FKBP9//USP32//CDH19//SLC25A13//RGD1304592//NCALD//PPP3CA//ADAM10//NT5E//NSF//CHN1//CHN2//POLA1//PHYH//NRP1//NPTX1//CNOT6//GSN//DNAJA4//CACNA2D3//PARN//NEK7//HDAC8//DDHD2//SC5DL//EGR1//ZEB1//CNBP//ADAMTS4//PRKCI//SQSTM1//PJA2//MRFAP1//PIAS1//ZFP445//NBR1//ZFP644//LIMCH1//LONRF1//ZFP828//Z…
GO:0046872	metal ion binding	Molecular function	71	2783	302	14392	1.21579	0.0397177	0.540591	1.40102	PPM1B//GLUL//OXSR1//RGD1306565//PLCB1//PPP3CB//RGN//CANX//CALR//NELL2//PLS3//LRP4//PLCL1//STIM2//ATP5B//SPTA1//FKBP9//USP32//CDH19//SLC25A13//RGD1304592//NCALD//SC5DL//NT5E//EGR1//ZEB1//ADAM10//CNBP//ADAMTS4//PRKCI//SQSTM1//PJA2//MRFAP1//PIAS1//ZFP445//NBR1//ZFP644//LIMCH1//LONRF1//ZFP828//ZBTB2//RNF141//PRICKLE2//RLF//ZFP280D//ZIC4//ARIH2//FUS//TRIM37//ACAP2//ZMAT2//SEC24C//CAT//FADS1//GALNT1//P…
GO:0003676	nucleic acid binding	Molecular function	63	2436	302	14392	1.23247	0.0414053	0.540591	1.38294	EGR1//HNRNPK//RBPJ//NFIA//HIF1A//DDX1//POLA1//DMTF1//HDGF//MRF//EIF4G3//HNRPDL//RNF141//ILF2//TAF1//GLYR1//UPF2//HMG1L1//ZEB1//FOXN3//HNRNPA1//CNBP//FMR1//NCL//CNP//PDCD4//HNRNPM//HNRPH1//DDX46//CNOT6//CPSF3//HNRNPH2//PARN//AUH//DDX50//PUM1//SRSF1//CALR//HNRNPA3//SERBP1//EIF5//EIF5B//EIF3D//EEF2//RPL5//RGD1564051//TCF7L2//RPS4X//GAR1//HMGN5//MKX//PIAS1//ZFP445//ZFP644//ZFP828//ZBTB2//RLF//ZIC4//A…
GO:0016830	carbon-carbon lyase activity	Molecular function	3	37	302	14392	3.86397	0.0420655	0.540591	1.37607	GLUL//PAICS//UXS1
GO:0019843	rRNA binding	Molecular function	3	37	302	14392	3.86397	0.0420655	0.540591	1.37607	RPL5//RGD1564051//RPS4X
GO:0016209	antioxidant activity	Molecular function	4	63	302	14392	3.02575	0.0431199	0.540591	1.36532	CAT//MGST1//MGST2//RGD1309676
GO:0043167	ion binding	Molecular function	72	2840	302	14392	1.20817	0.0432556	0.540591	1.36396	PPM1B//GLUL//OXSR1//RGD1306565//PLCB1//PPP3CB//RGN//CANX//CALR//NELL2//PLS3//LRP4//PLCL1//STIM2//ATP5B//SPTA1//FKBP9//USP32//CDH19//SLC25A13//RGD1304592//NCALD//PPP3CA//ADAM10//NT5E//NSF//CHN1//CHN2//POLA1//PHYH//NRP1//NPTX1//CNOT6//GSN//DNAJA4//CACNA2D3//PARN//NEK7//HDAC8//DDHD2//SC5DL//EGR1//ZEB1//CNBP//ADAMTS4//PRKCI//SQSTM1//PJA2//MRFAP1//PIAS1//ZFP445//NBR1//ZFP644//LIMCH1//LONRF1//ZFP828//Z…
GO:0004707	MAP kinase activity	Molecular function	2	16	302	14392	5.95695	0.0433919	0.540591	1.36259	MAPK10//MAPK9
GO:0042805	actinin binding	Molecular function	2	16	302	14392	5.95695	0.0433919	0.540591	1.36259	ITGB1//MAGI1
GO:0015179	L-amino acid transmembrane transporter activity	Molecular function	3	38	302	14392	3.76229	0.0449851	0.548687	1.34693	SLC1A3//SLC25A13//SERINC1
GO:0001077	RNA polymerase II core promoter proximal region sequence-specific DNA binding transcription factor activity involved in positive regulation of transcription	Molecular function	4	64	302	14392	2.97848	0.0452651	0.548687	1.34424	EGR1//HIF1A//HNRNPK//RBPJ
GO:0001228	RNA polymerase II transcription regulatory region sequence-specific DNA binding transcription factor activity involved in positive regulation of transcription	Molecular function	4	66	302	14392	2.88822	0.0497316	0.587128	1.30337	EGR1//HIF1A//HNRNPK//RBPJ
