# Supplementary material for: Gene Expression in the Hippocampus in a Rat Model of Premenstrual Dysphoric Disorder After Treatment With Baixiangdan Capsules
Source: Front Psychol. 2018 Nov 13;9:2065. doi: 10.3389/fpsyg.2018.02065 (PMC6242977; doi:10.3389/fpsyg.2018.02065)
Supplement: Supplementary file 3 [file Data_Sheet_3.ZIP › Data Analysis Folder/GO Analysis Report/BXD vs blank (down)/MF_result.txt]

GO.ID	Term	Ontology	Count	Pop.Hits	List.Total	Pop.Total	Fold.Enrichment	Pvalue	FDR	Enrichment.Score	GENES
GO:0005488	binding	Molecular function	246	9220	302	14392	1.27150594015314	1.7205570531225e-11	1.30920017212958e-08	10.7643309217379	HSPA8//CANX//CCT4//CALR//HSPA9//CCT5//CCT2//DNAJA4//HSP90AB1//DNAJA3//DNAJB2//HADHA//ACBD5//SNAP25//NAPA//NCL//HNRNPA1//NT5E//HSD17B12//POLA1//HDGF//HNRNPM//RCAN2//HNRPH1//UXS1//TSTA3//HNRPDL//HNRNPH2//FUS//PARN//GLYR1//HNRNPH3//HNRNPA3//MAT2B//SRSF1//ITGB1//PLCB1//PPP3CA//PPP3CB//SDC4//KPNB1//CD9//SLC25A5//ITPR1//NFIA//YWHAZ//ZEB1//KCNAB1//MAPK9//ROBO1//CD14//NSF//TMED2//PLK2//RTN4//PICALM//SQST…
GO:0005515	protein binding	Molecular function	151	4586	302	14392	1.56912341910161	2.91906392893997e-11	1.30920017212958e-08	10.5347563936445	HSPA8//CANX//CCT4//CALR//HSPA9//CCT5//CCT2//DNAJA4//HSP90AB1//DNAJA3//DNAJB2//SNAP25//NAPA//MKX//RBPJ//PTPN3//ITGB1//LPAR1//SDC4//HSD17B12//KIT//ADAMTS4//TAF1//PLCB1//CAP1//PLS3//WIPF3//VPS16//GSN//KLHL20//DSTN//NCALD//SSX2IP//ERMN//CAT//GLA//CNPY4//CLCF1//ANP32A//NPTN//NRP1//NBR1//NELL2//SQSTM1//GOPC//TRIM37//GFAP//CD9//SEMA7A//FNDC5//GOSR1//PPP3CA//PPP3CB//CAMKK1//RASGRF2//DDR1//LRP4//ELMO2//CC…
GO:0003723	RNA binding	Molecular function	34	624	302	14392	2.59662081847512	3.41960666442875e-07	0.00010224623926642	6.46602384519887	DDX1//ILF2//CNBP//CALR//HNRNPA3//SERBP1//AUH//EIF5//EIF5B//EIF3D//EEF2//RPL5//RGD1564051//RPS4X//GAR1//FMR1//NCL//CNP//HNRNPA1//PDCD4//HNRNPM//HNRNPK//HNRPH1//DDX46//CNOT6//EIF4G3//CPSF3//HNRPDL//HNRNPH2//PARN//UPF2//DDX50//PUM1//SRSF1//
GO:0051082	unfolded protein binding	Molecular function	11	84	302	14392	6.24061810154525	1.37837963002493e-06	0.000309101632033091	5.86063115360496	HSPA8//CANX//CCT4//CALR//HSPA9//CCT5//CCT2//DNAJA4//HSP90AB1//DNAJA3//DNAJB2//
GO:0000166	nucleotide binding	Molecular function	67	2016	302	14392	1.58379323031641	6.74757640960601e-05	0.00877975143675055	4.17085218878962	HSP90AB1//HSPA8//GLUL//MAPK10//DDR1//CCT4//PAK2//MAPK9//CAMKK1//NSF//APAF1//ACTB//PLK2//PRKCI//DDX1//PIK3CB//PAICS//ATP5B//DDX46//ACTG1//HSPH1//HSPA9//CCT5//CCT2//DNAJA4//TLK2//RGD1560691//MAP3K4//ILF2//DCLK3//OXSR1//DDX3X//NEK7//DDX50//SMC2//RGD1306565//MAGI1//EEF2//EIF5//ARF1//ARF4//DOCK9//SRPR//POLA1//CNP//RAPGEF4//CAT//HADHA//NCL//HNRNPA1//NT5E//HSD17B12//HDGF//HNRNPM//RCAN2//HNRPH1//UXS1//TS…
GO:1901265	nucleoside phosphate binding	Molecular function	67	2016	302	14392	1.58379323031641	6.74757640960601e-05	0.00877975143675055	4.17085218878962	NCL//HNRNPA1//NT5E//HSD17B12//POLA1//HDGF//HNRNPM//RCAN2//HNRPH1//UXS1//TSTA3//HNRPDL//HNRNPH2//FUS//PARN//GLYR1//HNRNPH3//HNRNPA3//MAT2B//SRSF1//HSP90AB1//HSPA8//GLUL//MAPK10//DDR1//CCT4//PAK2//MAPK9//CAMKK1//NSF//APAF1//ACTB//PLK2//PRKCI//DDX1//PIK3CB//PAICS//ATP5B//DDX46//ACTG1//HSPH1//HSPA9//CCT5//CCT2//DNAJA4//TLK2//RGD1560691//MAP3K4//ILF2//DCLK3//OXSR1//DDX3X//NEK7//DDX50//SMC2//RGD1306565…
GO:0097159	organic cyclic compound binding	Molecular function	67	2017	302	14392	1.58300800809017	6.85153400861247e-05	0.00877975143675055	4.16421218224625	NCL//HNRNPA1//NT5E//HSD17B12//POLA1//HDGF//HNRNPM//RCAN2//HNRPH1//UXS1//TSTA3//HNRPDL//HNRNPH2//FUS//PARN//GLYR1//HNRNPH3//HNRNPA3//MAT2B//SRSF1//HSP90AB1//HSPA8//GLUL//MAPK10//DDR1//CCT4//PAK2//MAPK9//CAMKK1//NSF//APAF1//ACTB//PLK2//PRKCI//DDX1//PIK3CB//PAICS//ATP5B//DDX46//ACTG1//HSPH1//HSPA9//CCT5//CCT2//DNAJA4//TLK2//RGD1560691//MAP3K4//ILF2//DCLK3//OXSR1//DDX3X//NEK7//DDX50//SMC2//RGD1306565…
GO:0019899	enzyme binding	Molecular function	41	1076	302	14392	1.81587434451857	0.000141304085581567	0.0158437205958332	3.84984528103977	ITGB1//KIT//ADAMTS4//NBR1//SDC4//NELL2//SQSTM1//RAPGEF4//DOCK9//NSF//NDRG1//GFAP//PAK2//HIF1A//ADAM10//ACTB//HSP90AB1//SPRY2//PTPRK//PARN//DNAJA3//RGD1306565//TCF7L2//ITPR1//PPP3CB//MAPK9//CALR//PIAS1//TRIM37//CUL4A//HAUS7//PJA2//EGR1//PTPN3//RRN3//CAT//PLCB1//PPP3CA//HSPA9//TNKS2//PRIMA1//
GO:0036094	small molecule binding	Molecular function	69	2182	302	14392	1.50698368954905	0.000234321041681205	0.0233539971542268	3.63018871065305	NCL//HNRNPA1//NT5E//HSD17B12//POLA1//HDGF//HNRNPM//RCAN2//HNRPH1//UXS1//TSTA3//HNRPDL//HNRNPH2//FUS//PARN//GLYR1//HNRNPH3//HNRNPA3//MAT2B//SRSF1//HSP90AB1//RLBP1//HSPA8//GLUL//MAPK10//DDR1//CCT4//PAK2//MAPK9//CAMKK1//NSF//APAF1//ACTB//PLK2//PRKCI//DDX1//PIK3CB//PAICS//ATP5B//DDX46//ACTG1//HSPH1//HSPA9//CCT5//CCT2//DNAJA4//TLK2//RGD1560691//MAP3K4//ILF2//DCLK3//OXSR1//DDX3X//NEK7//DDX50//SMC2//RGD…
GO:0019901	protein kinase binding	Molecular function	18	378	302	14392	2.26931567328918	0.00107511283578031	0.0964376213694938	2.96854595306455	NBR1//SDC4//NELL2//SQSTM1//MAPK9//PJA2//ITGB1//PAK2//HIF1A//ADAM10//ACTB//HSP90AB1//SPRY2//PTPRK//PARN//DNAJA3//RGD1306565//TCF7L2//
GO:0019900	kinase binding	Molecular function	19	419	302	14392	2.16099511609161	0.00139614310430441	0.113849124051005	2.85507006436008	NBR1//SDC4//NELL2//SQSTM1//ITGB1//PAK2//HIF1A//ADAM10//ACTB//HSP90AB1//SPRY2//PTPRK//PARN//DNAJA3//RGD1306565//TCF7L2//MAPK9//PJA2//GFAP//
GO:0005200	structural constituent of cytoskeleton	Molecular function	4	25	302	14392	7.62490066225166	0.00169741524275332	0.126881789395811	2.77021190218651	GFAP//ACTG1//SPTBN1//ANK3//
GO:0019904	protein domain specific binding	Molecular function	23	564	302	14392	1.9434033159551	0.00185904765361472	0.128274288099416	2.730709477664	ADAM10//PICALM//WIPF3//PDCD6IP//NSF//EXOC4//LPAR1//PLEKHA1//ROBO1//SQSTM1//SRSF1//TCF7L2//ITGB1//KPNB1//SNAP25//YWHAZ//SCAMP1//SENP2//PRKCI//HNRNPM//PIAS1//SSX2IP//LOC681140//
GO:0016788	hydrolase activity, acting on ester bonds	Molecular function	25	639	302	14392	1.86446123392304	0.00209594221505591	0.133839623530595	2.67862069498425	RGD1308874//MGLL//CES1D//ABHD3//CNP//USP32//RGN//PLCB1//PLCL1//DDX1//CPSF3//CNOT6//PARN//DDHD2//PPP3CA//PPM1B//PPP3CB//PTP4A1//MTMR6//PTPRK//PTPN3//NT5E//POLA1//GPCPD1//FAAH//
GO:0016505	apoptotic protease activator activity	Molecular function	3	13	302	14392	10.9974528782476	0.00223812079482601	0.133839623530595	2.65011647763311	MAPK9//RGD1306565//APAF1//
GO:0032403	protein complex binding	Molecular function	18	410	302	14392	2.0921983524471	0.00262873790947503	0.140767546629425	2.58025271177984	GFAP//ITGB1//CD9//CALR//SEMA7A//FCGRT//DNAJB2//ITPR1//YWHAZ//HIF1A//NSF//RTN4//EXOC4//HADHA//RAPGEF4//SPTBN1//MLC1//RBPJ//
GO:0004527	exonuclease activity	Molecular function	5	46	302	14392	5.17995968902966	0.0026678353318843	0.140767546629425	2.57384098010069	PARN//POLA1//CPSF3//DDX1//CNOT6//
GO:0008092	cytoskeletal protein binding	Molecular function	21	529	302	14392	1.89181136468909	0.00396218741071056	0.197449005967076	2.40206498626529	ITGB1//CAP1//PLS3//WIPF3//VPS16//GSN//KLHL20//DSTN//NCALD//ERMN//CLASP2//NDRG1//MAP4//SNAP25//ACTB//SPTBN1//NRCAM//HSPH1//MAGI1//SDC4//ANP32A//
GO:0031072	heat shock protein binding	Molecular function	7	102	302	14392	3.27048435268147	0.00564978586669272	0.266729364338072	2.24796801212323	HIF1A//DNAJA3//DNAJB2//APAF1//HSPA9//DNAJA4//DNAJC7//
GO:0001968	fibronectin binding	Molecular function	3	20	302	14392	7.14834437086093	0.00800408043631793	0.358130670586726	2.09668855560885	ITGB1//SDC4//HSD17B12//
GO:0005178	integrin binding	Molecular function	5	60	302	14392	3.97130242825607	0.0083843300806257	0.358130670586726	2.0765316323913	GFAP//ITGB1//CD9//CALR//SEMA7A//
GO:0046983	protein dimerization activity	Molecular function	28	839	302	14392	1.59041432168539	0.0102893418475912	0.41783063167975	1.9876124037702	CAT//GSTM2//PLCB1//MGLL//FAAH//ADAM10//KIT//LRP4//SQSTM1//MGST1//OLFML2B//GOPC//SPPL2A//TRIM37//SUMF1//GLA//RGD1306565//ITGB1//PPP3CA//PPP3CB//HIF1A//ROBO1//POLA1//SPTA1//SMC2//CLCF1//SLC24A2//PDCD6IP//
GO:0005083	small GTPase regulator activity	Molecular function	10	203	302	14392	2.34756793788536	0.0107136059405064	0.41783063167975	1.97006433155014	RAPGEF4//RASGRF2//DOCK9//ARHGEF26//TBC1D14//ACAP2//MADD//CHN2//GOPC//DNAJA3//
GO:0016831	carboxy-lyase activity	Molecular function	3	23	302	14392	6.21595162683559	0.0118725473645445	0.427844024217468	1.92545608916062	GLUL//PAICS//UXS1//
GO:0032559	adenyl ribonucleotide binding	Molecular function	38	1243	302	14392	1.4568897081937	0.0119243039079562	0.427844024217468	1.92356696388174	HSPA8//GLUL//MAPK10//DDR1//CCT4//PAK2//MAPK9//CAMKK1//NSF//APAF1//ACTB//PLK2//PRKCI//DDX1//PIK3CB//PAICS//ATP5B//DDX46//ACTG1//HSPH1//HSPA9//CCT5//CCT2//DNAJA4//HSP90AB1//TLK2//RGD1560691//MAP3K4//ILF2//DCLK3//OXSR1//DDX3X//NEK7//DDX50//SMC2//RGD1306565//MAGI1//RAPGEF4//
GO:0016298	lipase activity	Molecular function	6	92	302	14392	3.10797581341779	0.012844171978835	0.435879378933744	1.89129388801997	PLCB1//PLCL1//DDHD2//CES1D//MGLL//FAAH//
GO:0030554	adenyl nucleotide binding	Molecular function	38	1251	302	14392	1.44757306737392	0.0131201150849622	0.435879378933744	1.88206235546761	HSPA8//GLUL//MAPK10//DDR1//CCT4//PAK2//MAPK9//CAMKK1//NSF//APAF1//ACTB//PLK2//PRKCI//DDX1//PIK3CB//PAICS//ATP5B//DDX46//ACTG1//HSPH1//HSPA9//CCT5//CCT2//DNAJA4//HSP90AB1//TLK2//RGD1560691//MAP3K4//ILF2//DCLK3//OXSR1//DDX3X//NEK7//DDX50//SMC2//RGD1306565//MAGI1//RAPGEF4//
GO:0042578	phosphoric ester hydrolase activity	Molecular function	13	309	302	14392	2.00492938125549	0.0137414437735862	0.440216966603815	1.86196763481936	CNP//PLCB1//PLCL1//DDHD2//PPP3CA//PPM1B//PPP3CB//PTP4A1//MTMR6//PTPRK//PTPN3//NT5E//GPCPD1//
GO:0005524	ATP binding	Molecular function	37	1218	302	14392	1.44766689502931	0.0143063979762145	0.442511689126359	1.84446969789428	HSPA8//GLUL//MAPK10//DDR1//CCT4//PAK2//MAPK9//CAMKK1//NSF//APAF1//ACTB//PLK2//PRKCI//DDX1//PIK3CB//PAICS//ATP5B//DDX46//ACTG1//HSPH1//HSPA9//CCT5//CCT2//DNAJA4//HSP90AB1//TLK2//RGD1560691//MAP3K4//ILF2//DCLK3//OXSR1//DDX3X//NEK7//DDX50//SMC2//RGD1306565//MAGI1//
GO:0004629	phospholipase C activity	Molecular function	3	25	302	14392	5.71867549668874	0.0149521145662388	0.44706822553054	1.82529738396104	PLCB1//PLCL1//DDHD2//
GO:0017076	purine nucleotide binding	Molecular function	45	1559	302	14392	1.37556338117914	0.0166484849704094	0.474908775454174	1.7786252816128	HSPA8//GLUL//MAPK10//DDR1//CCT4//PAK2//MAPK9//CAMKK1//NSF//APAF1//ACTB//PLK2//PRKCI//DDX1//PIK3CB//PAICS//ATP5B//DDX46//ACTG1//HSPH1//HSPA9//CCT5//CCT2//DNAJA4//HSP90AB1//TLK2//RGD1560691//MAP3K4//ILF2//DCLK3//OXSR1//DDX3X//NEK7//DDX50//SMC2//RGD1306565//MAGI1//EEF2//EIF5//ARF1//ARF4//DOCK9//SRPR//RAPGEF4//POLA1//
GO:0015172	acidic amino acid transmembrane transporter activity	Molecular function	2	10	302	14392	9.53112582781457	0.0176702023238525	0.474908775454174	1.75275847779207	SLC1A3//SLC25A13//
GO:0051393	alpha-actinin binding	Molecular function	2	10	302	14392	9.53112582781457	0.0176702023238525	0.474908775454174	1.75275847779207	ITGB1//MAGI1//
GO:0016504	peptidase activator activity	Molecular function	3	27	302	14392	5.29506990434143	0.0184408050268506	0.474908775454174	1.73422012389586	MAPK9//RGD1306565//APAF1//
GO:0005088	Ras guanyl-nucleotide exchange factor activity	Molecular function	5	73	302	14392	3.26408418760773	0.0185304427434739	0.474908775454174	1.73211420406208	RASGRF2//DOCK9//ARHGEF26//MADD//RAPGEF4//
GO:0030234	enzyme regulator activity	Molecular function	25	766	302	14392	1.55534037660159	0.0191534575476088	0.477240317227919	1.71775281656185	RGD1310507//GOPC//DNAJA3//RAPGEF4//DOCK9//RASGRF2//ARHGEF26//PLCB1//CHN1//TBC1D14//MGST2//ACAP2//OAZ2//PPP2R5C//MAPK9//RGD1306565//APAF1//MADD//ANP32E//PAK2//CHN2//TRIAP1//SPRY2//MAT2B//RGN//
GO:0008656	cysteine-type endopeptidase activator activity involved in apoptotic process	Molecular function	2	11	302	14392	8.66465984346779	0.0213008989792895	0.50281332590586	1.67160206728868	MAPK9//RGD1306565//
GO:0045295	gamma-catenin binding	Molecular function	2	11	302	14392	8.66465984346779	0.0213008989792895	0.50281332590586	1.67160206728868	PTPRK//TCF7L2//
GO:0052689	carboxylic ester hydrolase activity	Molecular function	6	104	302	14392	2.7493632195619	0.0222433807382204	0.505161722612986	1.65279920430353	RGD1308874//MGLL//CES1D//ABHD3//RGN//FAAH//
GO:0032555	purine ribonucleotide binding	Molecular function	44	1549	302	14392	1.35367829704274	0.0228649442937563	0.505161722612986	1.64082985236087	HSPA8//GLUL//MAPK10//DDR1//CCT4//PAK2//MAPK9//CAMKK1//NSF//APAF1//ACTB//PLK2//PRKCI//DDX1//PIK3CB//PAICS//ATP5B//DDX46//ACTG1//HSPH1//HSPA9//CCT5//CCT2//DNAJA4//HSP90AB1//TLK2//RGD1560691//MAP3K4//ILF2//DCLK3//OXSR1//DDX3X//NEK7//DDX50//SMC2//RGD1306565//MAGI1//EEF2//EIF5//ARF1//ARF4//DOCK9//SRPR//RAPGEF4//
GO:0032553	ribonucleotide binding	Molecular function	44	1550	302	14392	1.35280495620594	0.0230898892164241	0.505161722612986	1.63657815079054	HSP90AB1//HSPA8//GLUL//MAPK10//DDR1//CCT4//PAK2//MAPK9//CAMKK1//NSF//APAF1//ACTB//PLK2//PRKCI//DDX1//PIK3CB//PAICS//ATP5B//DDX46//ACTG1//HSPH1//HSPA9//CCT5//CCT2//DNAJA4//TLK2//RGD1560691//MAP3K4//ILF2//DCLK3//OXSR1//DDX3X//NEK7//DDX50//SMC2//RGD1306565//MAGI1//EEF2//EIF5//ARF1//ARF4//DOCK9//SRPR//RAPGEF4//
GO:0035639	purine ribonucleoside triphosphate binding	Molecular function	43	1518	302	14392	1.34992888865621	0.0254004406880768	0.516888388398579	1.59515874846905	HSPA8//GLUL//MAPK10//DDR1//CCT4//PAK2//MAPK9//CAMKK1//NSF//APAF1//ACTB//PLK2//PRKCI//DDX1//PIK3CB//PAICS//ATP5B//DDX46//ACTG1//HSPH1//HSPA9//CCT5//CCT2//DNAJA4//HSP90AB1//TLK2//RGD1560691//MAP3K4//ILF2//DCLK3//OXSR1//DDX3X//NEK7//DDX50//SMC2//RGD1306565//MAGI1//EEF2//EIF5//ARF1//ARF4//DOCK9//SRPR//
GO:0016829	lyase activity	Molecular function	7	137	302	14392	2.43495915309131	0.025494634714303	0.516888388398579	1.59355120619892	HADHA//AUH//GLUL//MGST2//PAICS//RGD1308874//UXS1//
GO:0042802	identical protein binding	Molecular function	26	827	302	14392	1.49824227039407	0.0258589503780321	0.516888388398579	1.58738910723134	CAT//GSTM2//PLCB1//MGLL//FAAH//ADAM10//KIT//LRP4//SQSTM1//MGST1//OLFML2B//GOPC//SPPL2A//TRIM37//SUMF1//GLA//RGD1306565//GLUL//PAK2//ROBO1//APAF1//NELL2//CLDN11//PICALM//PAICS//ACTG1//
GO:0004364	glutathione transferase activity	Molecular function	3	31	302	14392	4.61183507797479	0.0266582975219929	0.516888388398579	1.57416758937126	GSTM2//MGST1//MGST2//
GO:0008081	phosphoric diester hydrolase activity	Molecular function	5	81	302	14392	2.9417055024119	0.027653502084721	0.516888388398579	1.55824986111304	CNP//PLCB1//PLCL1//DDHD2//GPCPD1//
GO:0004721	phosphoprotein phosphatase activity	Molecular function	7	140	302	14392	2.38278145695364	0.0282572145824292	0.516888388398579	1.54887065038204	PPM1B//PPP3CA//PPP3CB//PTP4A1//MTMR6//PTPRK//PTPN3//
GO:0008134	transcription factor binding	Molecular function	14	378	302	14392	1.76502330144714	0.0288586725433512	0.516888388398579	1.53972364969286	MKX//RBPJ//TAF1//ACTB//DNAJA3//EGR1//NFIA//YWHAZ//ZEB1//HIF1A//MAPK9//INSIG2//FOXN3//TCF7L2//
GO:0030971	receptor tyrosine kinase binding	Molecular function	3	32	302	14392	4.46771523178808	0.0289711363855859	0.516888388398579	1.53803446936959	LRP4//DNAJA3//ELMO2//
GO:0030695	GTPase regulator activity	Molecular function	12	307	302	14392	1.86276074810708	0.0289941718888312	0.516888388398579	1.53768929075253	GOPC//DNAJA3//RAPGEF4//DOCK9//RASGRF2//ARHGEF26//PLCB1//CHN1//TBC1D14//ACAP2//MADD//CHN2//
GO:0045502	dynein binding	Molecular function	2	13	302	14392	7.33163525216505	0.0293883030193172	0.516888388398579	1.53182549084553	GLUL//ATMIN//
GO:0005509	calcium ion binding	Molecular function	18	531	302	14392	1.61544505556179	0.031424517467127	0.540591283717622	1.50273138231259	PLCB1//PPP3CB//RGN//CANX//CALR//NELL2//PLS3//LRP4//PLCL1//STIM2//ATP5B//SPTA1//FKBP9//USP32//CDH19//SLC25A13//RGD1304592//NCALD//
GO:0016595	glutamate binding	Molecular function	2	14	302	14392	6.80794701986755	0.0338189242440038	0.540591283717622	1.47084021111804	GLUL//SLC1A3//
GO:0060589	nucleoside-triphosphatase regulator activity	Molecular function	12	318	302	14392	1.79832562788954	0.036502404467143	0.540591283717622	1.43767852698412	GOPC//DNAJA3//RAPGEF4//DOCK9//RASGRF2//ARHGEF26//PLCB1//CHN1//TBC1D14//ACAP2//MADD//CHN2//
GO:0004091	carboxylesterase activity	Molecular function	3	35	302	14392	4.08476821192053	0.0365243813019134	0.540591283717622	1.43741713198342	MGLL//CES1D//ABHD3//
GO:0030145	manganese ion binding	Molecular function	3	35	302	14392	4.08476821192053	0.0365243813019134	0.540591283717622	1.43741713198342	PPM1B//GLUL//GALNT1//
GO:0003729	mRNA binding	Molecular function	5	88	302	14392	2.70770620108368	0.0376352959392411	0.540591283717622	1.4244046646098	SERBP1//AUH//DDX1//CALR//HNRNPA3//
GO:0008047	enzyme activator activity	Molecular function	11	284	302	14392	1.84581662158381	0.0376831878396252	0.540591283717622	1.42385236483359	PLCB1//CHN1//TBC1D14//ACAP2//MAPK9//RGD1306565//APAF1//PAK2//CHN2//SPRY2//MGST2//
GO:0043566	structure-specific DNA binding	Molecular function	9	215	302	14392	1.99488680117049	0.0378789288525715	0.540591283717622	1.42160231055564	EGR1//ZEB1//HIF1A//POLA1//FOXN3//HNRNPA1//CNBP//HNRNPK//HMGN5//
GO:0004602	glutathione peroxidase activity	Molecular function	2	15	302	14392	6.35408388520971	0.038490805421529	0.540591283717622	1.41464300118221	MGST1//MGST2//
GO:0035035	histone acetyltransferase binding	Molecular function	2	15	302	14392	6.35408388520971	0.038490805421529	0.540591283717622	1.41464300118221	EGR1//HIF1A//
GO:0004722	protein serine/threonine phosphatase activity	Molecular function	3	36	302	14392	3.97130242825607	0.0392449055631736	0.540591283717622	1.40621671164227	PPP3CA//PPP3CB//PPM1B//
GO:0043028	cysteine-type endopeptidase regulator activity involved in apoptotic process	Molecular function	3	36	302	14392	3.97130242825607	0.0392449055631736	0.540591283717622	1.40621671164227	MAPK9//RGD1306565//TRIAP1//
GO:0043169	cation binding	Molecular function	72	2827	302	14392	1.21372667068031	0.0396267388376923	0.540591283717622	1.40201166733455	PPM1B//GLUL//OXSR1//RGD1306565//PLCB1//PPP3CB//RGN//CANX//CALR//NELL2//PLS3//LRP4//PLCL1//STIM2//ATP5B//SPTA1//FKBP9//USP32//CDH19//SLC25A13//RGD1304592//NCALD//PPP3CA//ADAM10//NT5E//NSF//CHN1//CHN2//POLA1//PHYH//NRP1//NPTX1//CNOT6//GSN//DNAJA4//CACNA2D3//PARN//NEK7//HDAC8//DDHD2//SC5DL//EGR1//ZEB1//CNBP//ADAMTS4//PRKCI//SQSTM1//PJA2//MRFAP1//PIAS1//ZFP445//NBR1//ZFP644//LIMCH1//LONRF1//ZFP828//Z…
GO:0046872	metal ion binding	Molecular function	71	2783	302	14392	1.21579219147473	0.0397177162335826	0.540591283717622	1.40101573136667	PPM1B//GLUL//OXSR1//RGD1306565//PLCB1//PPP3CB//RGN//CANX//CALR//NELL2//PLS3//LRP4//PLCL1//STIM2//ATP5B//SPTA1//FKBP9//USP32//CDH19//SLC25A13//RGD1304592//NCALD//SC5DL//NT5E//EGR1//ZEB1//ADAM10//CNBP//ADAMTS4//PRKCI//SQSTM1//PJA2//MRFAP1//PIAS1//ZFP445//NBR1//ZFP644//LIMCH1//LONRF1//ZFP828//ZBTB2//RNF141//PRICKLE2//RLF//ZFP280D//ZIC4//ARIH2//FUS//TRIM37//ACAP2//ZMAT2//SEC24C//CAT//FADS1//GALNT1//P…
GO:0003676	nucleic acid binding	Molecular function	63	2436	302	14392	1.23247316738982	0.0414052912223487	0.540591283717622	1.38294415641935	EGR1//HNRNPK//RBPJ//NFIA//HIF1A//DDX1//POLA1//DMTF1//HDGF//MRF//EIF4G3//HNRPDL//RNF141//ILF2//TAF1//GLYR1//UPF2//HMG1L1//ZEB1//FOXN3//HNRNPA1//CNBP//FMR1//NCL//CNP//PDCD4//HNRNPM//HNRPH1//DDX46//CNOT6//CPSF3//HNRNPH2//PARN//AUH//DDX50//PUM1//SRSF1//CALR//HNRNPA3//SERBP1//EIF5//EIF5B//EIF3D//EEF2//RPL5//RGD1564051//TCF7L2//RPS4X//GAR1//HMGN5//MKX//PIAS1//ZFP445//ZFP644//ZFP828//ZBTB2//RLF//ZIC4//A…
GO:0016830	carbon-carbon lyase activity	Molecular function	3	37	302	14392	3.8639699301951	0.0420654658197159	0.540591283717622	1.37607429748147	GLUL//PAICS//UXS1//
GO:0019843	rRNA binding	Molecular function	3	37	302	14392	3.8639699301951	0.0420654658197159	0.540591283717622	1.37607429748147	RPL5//RGD1564051//RPS4X//
GO:0016209	antioxidant activity	Molecular function	4	63	302	14392	3.02575423105224	0.0431199114724866	0.540591283717622	1.36532213945049	CAT//MGST1//MGST2//RGD1309676//
GO:0043167	ion binding	Molecular function	72	2840	302	14392	1.20817087958213	0.0432556077693059	0.540591283717622	1.36395758148492	PPM1B//GLUL//OXSR1//RGD1306565//PLCB1//PPP3CB//RGN//CANX//CALR//NELL2//PLS3//LRP4//PLCL1//STIM2//ATP5B//SPTA1//FKBP9//USP32//CDH19//SLC25A13//RGD1304592//NCALD//PPP3CA//ADAM10//NT5E//NSF//CHN1//CHN2//POLA1//PHYH//NRP1//NPTX1//CNOT6//GSN//DNAJA4//CACNA2D3//PARN//NEK7//HDAC8//DDHD2//SC5DL//EGR1//ZEB1//CNBP//ADAMTS4//PRKCI//SQSTM1//PJA2//MRFAP1//PIAS1//ZFP445//NBR1//ZFP644//LIMCH1//LONRF1//ZFP828//Z…
GO:0004707	MAP kinase activity	Molecular function	2	16	302	14392	5.95695364238411	0.0433919425057623	0.540591283717622	1.36259090758799	MAPK10//MAPK9//
GO:0042805	actinin binding	Molecular function	2	16	302	14392	5.95695364238411	0.0433919425057623	0.540591283717622	1.36259090758799	ITGB1//MAGI1//
GO:0015179	L-amino acid transmembrane transporter activity	Molecular function	3	38	302	14392	3.76228651097944	0.0449850944483479	0.548686919662488	1.34693136336189	SLC1A3//SLC25A13//SERINC1//
GO:0001077	RNA polymerase II core promoter proximal region sequence-specific DNA binding transcription factor activity involved in positive regulation of transcription	Molecular function	4	64	302	14392	2.97847682119205	0.045265141644397	0.548686919662488	1.3442361162902	EGR1//HIF1A//HNRNPK//RBPJ//
GO:0001228	RNA polymerase II transcription regulatory region sequence-specific DNA binding transcription factor activity involved in positive regulation of transcription	Molecular function	4	66	302	14392	2.8882199478226	0.049731566682049	0.587127854510613	1.3033678590736	EGR1//HIF1A//HNRNPK//RBPJ//
