# Supplementary material for: Gene Expression in the Hippocampus in a Rat Model of Premenstrual Dysphoric Disorder After Treatment With Baixiangdan Capsules
Source: Front Psychol. 2018 Nov 13;9:2065. doi: 10.3389/fpsyg.2018.02065 (PMC6242977; doi:10.3389/fpsyg.2018.02065)
Supplement: Supplementary file 3 [file Data_Sheet_3.ZIP › Data Analysis Folder/GO Analysis Report/BXD vs blank (up)/BP_result(Rat).xls]

## Sheet: BP
#Column "GO.ID" stands for the ID of gene ontology term
#Column "Term" stands for the name of gene ontology term
#Column "Ontology" stands for the ontology of GOID belongs to
#Column "Count" stands for the number of DE genes associated with the listed GOID
#Column "Pop.Hits" stands for the number of background population genes associated with the listed GOID
#Column "List.Total" stands for the total number of DE genes
#Column "Pop.Total" stands for the total number of background population genes
#Column "Fold.Enrichment" stands for the Fold Enrichment value of the GOID, it equals (Count/Pop.Hits)/(List.Total/Pop.Total)
#Column "Pvalue" stands for the significance testing value of the GOID
#Column "FDR" stands for the false discovery rate of the GOID, using Benjamini & Hochberg (1995) method
#Column "Enrichment.Score" stands for the Enrichment Score value of the GOID, it equals (-log10(Pvalue))
#Column "GENES" stands for the DE genes associated with the GOID
GO.ID	Term	Ontology	Count	Pop.Hits	List.Total	Pop.Total	Fold.Enrichment	Pvalue	FDR	Enrichment.Score	GENES
GO:0008217	regulation of blood pressure	Biological process	12	148	147	13692	7.55212	6.23845e-08	0.000155563	7.20492	CALCA//DRD2//CHRNA7//PCSK5//P2RX2//TACR1//NPY//HRH3//NPPA//POMC//TAC1//MYH6
GO:0007218	neuropeptide signaling pathway	Biological process	9	72	147	13692	11.6429	7.09686e-08	0.000155563	7.14893	CALCA//NPY//POMC//TAC1//TACR1//SSTR1//NMBR//GRP//NPW
GO:0048265	response to pain	Biological process	6	32	147	13692	17.4643	9.95223e-07	0.00145435	6.00208	TACR1//SCN9A//P2RX2//CALCA//TAC1//KCNIP3
GO:0001976	neurological system process involved in regulation of systemic arterial blood pressure	Biological process	5	19	147	13692	24.5113	1.37244e-06	0.0015042	5.86251	CALCA//CHRNA7//P2RX2//TACR1//DRD2
GO:0007610	behavior	Biological process	19	552	147	13692	3.206	7.04171e-06	0.00504836	5.15232	TACR1//FOSL1//HRH3//CHRNA7//ITGA8//DRD2//TAC1//FEZF2//CALCA//NPY//POMC//HTR2C//NPW//NTSR1//SCN9A//P2RX2//CDH13//CCL3//KCNIP3
GO:0033555	multicellular organismal response to stress	Biological process	7	67	147	13692	9.73134	7.23209e-06	0.00504836	5.14074	CALCA//TAC1//TACR1//KCNIP3//SCN9A//P2RX2//ACP5
GO:0007631	feeding behavior	Biological process	8	95	147	13692	7.84361	8.0608e-06	0.00504836	5.09362	TACR1//NPY//HRH3//CALCA//DRD2//POMC//HTR2C//NPW
GO:0008015	blood circulation	Biological process	13	312	147	13692	3.88095	3.13892e-05	0.015807	4.50322	CALCA//DRD2//CHRNA7//PCSK5//MYH6//P2RX2//TACR1//NPPA//NPY//POMC//TAC1//HRH3//HTR2C
GO:0003013	circulatory system process	Biological process	13	313	147	13692	3.86855	3.24506e-05	0.015807	4.48878	CALCA//DRD2//CHRNA7//PCSK5//MYH6//P2RX2//TACR1//NPPA//NPY//POMC//TAC1//HRH3//HTR2C
GO:0006874	cellular calcium ion homeostasis	Biological process	11	246	147	13692	4.16492	6.94201e-05	0.0304338	4.15851	CALCA//EPOR//TAC1//TACR1//CCL3//TRHR//HRH3//DRD2//HTR2C//CHRNA7//SYPL2
GO:0055074	calcium ion homeostasis	Biological process	11	254	147	13692	4.03375	9.24241e-05	0.0309008	4.03421	CALCA//CHRNA7//CCL3//SYPL2//EPOR//TAC1//TACR1//TRHR//HRH3//DRD2//HTR2C
GO:0006875	cellular metal ion homeostasis	Biological process	12	300	147	13692	3.72571	9.43882e-05	0.0309008	4.02508	CALCA//CHRNA7//CCL3//SYPL2//EPOR//TAC1//TACR1//TRHR//HRH3//DRD2//HTR2C//MT4
GO:0050886	endocrine process	Biological process	6	69	147	13692	8.09938	9.5001e-05	0.0309008	4.02227	PCSK5//TACR1//INHA//TBX3//NKX3-1//TAC1
GO:0007204	elevation of cytosolic calcium ion concentration	Biological process	9	172	147	13692	4.87375	9.86795e-05	0.0309008	4.00577	CALCA//CCL3//DRD2//HTR2C//EPOR//TAC1//TACR1//TRHR//HRH3
GO:0072503	cellular divalent inorganic cation homeostasis	Biological process	11	262	147	13692	3.91058	0.000121662	0.0335872	3.91484	CALCA//CHRNA7//CCL3//SYPL2//EPOR//TAC1//TACR1//TRHR//HRH3//DRD2//HTR2C
GO:0002027	regulation of heart rate	Biological process	5	46	147	13692	10.1242	0.000128134	0.0335872	3.89234	CHRNA7//TAC1//CALCA//DRD2//MYH6
GO:0003073	regulation of systemic arterial blood pressure	Biological process	6	73	147	13692	7.65558	0.000130242	0.0335872	3.88525	CALCA//DRD2//CHRNA7//PCSK5//P2RX2//TACR1
GO:0072507	divalent inorganic cation homeostasis	Biological process	11	271	147	13692	3.78071	0.000163655	0.0392097	3.78607	CALCA//CHRNA7//CCL3//SYPL2//EPOR//TAC1//TACR1//TRHR//HRH3//DRD2//HTR2C
GO:0055065	metal ion homeostasis	Biological process	12	321	147	13692	3.48198	0.000178022	0.0392097	3.74953	DRD2//TAC1//TACR1//CALCA//CHRNA7//CCL3//SYPL2//MT4//EPOR//TRHR//HRH3//HTR2C
GO:0051480	cytosolic calcium ion homeostasis	Biological process	9	187	147	13692	4.48281	0.000186031	0.0392097	3.73042	CALCA//EPOR//TAC1//TACR1//CCL3//TRHR//HRH3//DRD2//HTR2C
GO:0035815	positive regulation of renal sodium excretion	Biological process	3	11	147	13692	25.4026	0.00018782	0.0392097	3.72626	DRD2//TAC1//TACR1
GO:0007613	memory	Biological process	6	83	147	13692	6.73322	0.000264499	0.0527074	3.57758	DRD2//TAC1//TACR1//CHRNA7//HRH3//ITGA8
GO:0030003	cellular cation homeostasis	Biological process	12	337	147	13692	3.31666	0.00027845	0.053075	3.55525	CALCA//CHRNA7//CCL3//SYPL2//MT4//EPOR//TAC1//TACR1//TRHR//HRH3//DRD2//HTR2C
GO:0032652	regulation of interleukin-1 production	Biological process	4	32	147	13692	11.6429	0.00036299	0.0663063	3.4401	CHRNA7//ACP5//CALCA//CCL3
GO:0060986	endocrine hormone secretion	Biological process	4	33	147	13692	11.29	0.000409635	0.0718336	3.3876	INHA//TBX3//NKX3-1//TAC1
GO:0032940	secretion by cell	Biological process	16	577	147	13692	2.58282	0.000469725	0.0792029	3.32816	PCSK5//CCL3//RAB3C//CBLN4//HRH3//HTR2C//DRD2//CHRNA7//INHA//TACR1//RAB26//TBX3//LRP2//TNFSF13B//NKX3-1//TAC1
GO:0048266	behavioral response to pain	Biological process	3	15	147	13692	18.6286	0.000501849	0.0814854	3.29943	TACR1//SCN9A//P2RX2
GO:0007267	cell-cell signaling	Biological process	18	715	147	13692	2.34486	0.000650533	0.09973	3.18673	DRD2//NPY//TAC1//HTR3A//P2RX2//RAB3C//CHRNA7//HRH3//HTR2C//INHA//TACR1//TBX3//SCN9A//LRP2//NKX3-1//POMC//BHLHA15//CCL3
GO:0065008	regulation of biological quality	Biological process	38	2106	147	13692	1.68064	0.000667376	0.09973	3.17563	DRD2//TNFSF13B//COL2A1//SCX//CALCA//CHRNA7//PCSK5//MYH6//P2RX2//TACR1//TAC1//TMSB10//CCL3//SYPL2//MT4//EPOR//TRHR//HRH3//RAB3C//NPPA//NPY//POMC//HTR2C//INHA//WNT10B//SCN9A//HPSE//TBX3//CHRNE//DIO3//CHST8//AFP//BHLHA15//ACP5//TRPV2//LRP2//CAMP//NKX3-1
GO:0007612	learning	Biological process	6	99	147	13692	5.64502	0.000682459	0.09973	3.16592	DRD2//TAC1//TACR1//CHRNA7//FOSL1//HRH3
GO:0032612	interleukin-1 production	Biological process	4	39	147	13692	9.55311	0.000783324	0.110777	3.10606	CHRNA7//ACP5//CALCA//CCL3
GO:0007271	synaptic transmission, cholinergic	Biological process	3	18	147	13692	15.5238	0.000879014	0.117517	3.056	TAC1//TACR1//CHRNA7
GO:0019233	sensory perception of pain	Biological process	6	104	147	13692	5.37363	0.000884594	0.117517	3.05326	CALCA//HTR2C//CCL3//TAC1//TACR1//KCNIP3
GO:0055080	cation homeostasis	Biological process	12	390	147	13692	2.86593	0.00101709	0.119955	2.99264	DRD2//TAC1//TACR1//CALCA//CHRNA7//CCL3//SYPL2//MT4//EPOR//TRHR//HRH3//HTR2C
GO:0009190	cyclic nucleotide biosynthetic process	Biological process	6	107	147	13692	5.22296	0.00102629	0.119955	2.98873	NPPA//HTR2C//CALCA//DRD2//HRH3//RAMP1
GO:0035812	renal sodium excretion	Biological process	3	19	147	13692	14.7068	0.00103565	0.119955	2.98479	DRD2//TAC1//TACR1
GO:0035813	regulation of renal sodium excretion	Biological process	3	19	147	13692	14.7068	0.00103565	0.119955	2.98479	DRD2//TAC1//TACR1
GO:0045778	positive regulation of ossification	Biological process	4	42	147	13692	8.87075	0.00103976	0.119955	2.98307	WNT10B//CALCA//TAC1//TACR1
GO:0046903	secretion	Biological process	17	688	147	13692	2.3015	0.00113454	0.124368	2.94518	ATP4B//PCSK5//DRD2//TAC1//TACR1//CCL3//RAB3C//CBLN4//HRH3//HTR2C//CHRNA7//INHA//RAB26//TBX3//LRP2//TNFSF13B//NKX3-1
GO:0045776	negative regulation of blood pressure	Biological process	4	43	147	13692	8.66445	0.00113693	0.124368	2.94427	CALCA//DRD2//NPY//HRH3
GO:0006873	cellular ion homeostasis	Biological process	15	568	147	13692	2.45976	0.00116311	0.124368	2.93438	CALCA//CHRNA7//CCL3//SYPL2//MT4//EPOR//TAC1//TACR1//TRHR//HRH3//SCN9A//P2RX2//DRD2//CHRNE//HTR2C
GO:0007186	G-protein coupled receptor signaling pathway	Biological process	32	1738	147	13692	1.71494	0.00142149	0.148376	2.84726	HTR2C//DRD2//CALCA//HTR3A//RGS9//TAC1//TACR1//NPY//POMC//SSTR1//NMBR//GRP//NPW//RAMP1//RGS16//BHLHA15//OLR1401//OLR1513//OLR19//OLR56//OLR98//OLR200//OLR305//OLR375//OLR202//OLR857//OLR278//OLR1450//OLR606//OLR1138//OLR1585//GPR84
GO:0010817	regulation of hormone levels	Biological process	11	354	147	13692	2.89427	0.00152355	0.155331	2.81714	PCSK5//INHA//TACR1//TBX3//DIO3//CHST8//AFP//DRD2//LRP2//NKX3-1//TAC1
GO:0044062	regulation of excretion	Biological process	3	22	147	13692	12.7013	0.00160759	0.160175	2.79382	DRD2//TAC1//TACR1
GO:0014070	response to organic cyclic compound	Biological process	11	358	147	13692	2.86193	0.0016653	0.162237	2.77851	DRD2//TACR1//CHRNA7//HTR2C//HTR3A//TAC1//CCL3//WNT10B//FOSL1//ACP5//HRH3
GO:0035094	response to nicotine	Biological process	4	50	147	13692	7.45143	0.00200213	0.189968	2.69851	HTR2C//CHRNA7//DRD2//TACR1
GO:0007166	cell surface receptor signaling pathway	Biological process	46	2870	147	13692	1.49288	0.00206145	0.189968	2.68583	DRD2//WNT10B//NPPA//SSTR1//BHLHA15//RGS9//RAMP1//NPW//OLR1401//OLR1513//OLR19//OLR56//OLR98//OLR200//OLR305//OLR375//OLR202//OLR857//OLR278//OLR1450//OLR606//OLR1138//OLR1585//GPR84//HTR2C//CALCA//HTR3A//TAC1//TACR1//NPY//POMC//NMBR//GRP//GPC2//FRS3//MYH6//SCX//ITGA8//CCL3//P2RX2//RGS16//EPOR//CDH13//NKX3-1//EFNB1//AFP
GO:0045761	regulation of adenylate cyclase activity	Biological process	3	24	147	13692	11.6429	0.00207994	0.189968	2.68195	CALCA//DRD2//HRH3
GO:0032502	developmental process	Biological process	58	3887	147	13692	1.38983	0.00238303	0.210347	2.62287	COL2A1//TBX3//RAMP1//INHA//AFP//TEAD2//CCL3//NKX3-1//ITGA8//MYH6//CML1//SCX//EFNB1//KIRREL3//PCSK5//SPIC//RBBP8//CALCA//FREM2//CDH13//DRD2//SMARCD3//WNT10B//SEMA5B//SEMA4G//TMSB10//EPOR//RGS9//NTNG1//FEZF2//HRH3//NRL//NPPA//SRPK3//P2RX2//LRP2//ERCC5//SCN9A//MEGF11//SSTR1//NPY//GPC2//ACP5//KRT4//UPK2//HTR2C//NNMT//LCP1//RSPH9//RAB26//DKKL1//LOC680430//CHRNA7//CAMP//TRPV2//BHLHA15//HPSE//PRTN3
GO:0007616	long-term memory	Biological process	3	26	147	13692	10.7473	0.0026303	0.210347	2.57999	DRD2//TAC1//TACR1
GO:0032720	negative regulation of tumor necrosis factor production	Biological process	3	26	147	13692	10.7473	0.0026303	0.210347	2.57999	POMC//CHRNA7//ACP5
GO:0008284	positive regulation of cell proliferation	Biological process	15	618	147	13692	2.26075	0.00264569	0.210347	2.57746	CDH13//DRD2//SMARCD3//TNFSF13B//HPSE//EFNB1//TAC1//TACR1//HRH3//TBX3//CHRNA7//NKX3-1//WNT10B//CAMP//SCX
GO:2000021	regulation of ion homeostasis	Biological process	6	129	147	13692	4.33223	0.00266587	0.210347	2.57416	DRD2//TAC1//TACR1//CALCA//CCL3//HTR2C
GO:0003001	generation of a signal involved in cell-cell signaling	Biological process	10	325	147	13692	2.86593	0.00266731	0.210347	2.57393	RAB3C//HRH3//HTR2C//DRD2//INHA//TACR1//TBX3//LRP2//NKX3-1//TAC1
GO:0023061	signal release	Biological process	10	325	147	13692	2.86593	0.00266731	0.210347	2.57393	RAB3C//HRH3//HTR2C//DRD2//INHA//TACR1//TBX3//LRP2//NKX3-1//TAC1
GO:0003008	system process	Biological process	42	2589	147	13692	1.51101	0.00277102	0.210347	2.55736	ATP4B//DRD2//CALCA//CHRNA7//PCSK5//MYH6//P2RX2//TACR1//TAC1//NPY//HTR3A//RAB3C//COL2A1//RGS9//WNT10B//FOSL1//HRH3//ITGA8//NPPA//POMC//HTR2C//INHA//SCN9A//KCNIP3//TBX3//OLR1401//OLR1513//OLR19//OLR56//OLR98//OLR200//OLR305//OLR375//OLR202//OLR857//OLR278//OLR1450//OLR606//OLR1138//OLR1585//CCL3//NKX3-1
GO:0055082	cellular chemical homeostasis	Biological process	15	624	147	13692	2.23901	0.00289928	0.210347	2.53771	CALCA//CHRNA7//CCL3//SYPL2//MT4//EPOR//TAC1//TACR1//TRHR//HRH3//SCN9A//P2RX2//DRD2//CHRNE//HTR2C
GO:0032228	regulation of synaptic transmission, GABAergic	Biological process	3	27	147	13692	10.3492	0.002936	0.210347	2.53224	TAC1//TACR1//DRD2
GO:0009653	anatomical structure morphogenesis	Biological process	32	1819	147	13692	1.63858	0.00296335	0.210347	2.52822	COL2A1//RAMP1//TEAD2//CML1//SCX//NKX3-1//TBX3//FREM2//CDH13//SMARCD3//DRD2//NTNG1//EFNB1//FEZF2//CCL3//MEGF11//WNT10B//MYH6//AFP//HTR2C//LRP2//NNMT//LCP1//RSPH9//PCSK5//ITGA8//CHRNA7//CAMP//TRPV2//NRL//HPSE//ACP5
GO:0050801	ion homeostasis	Biological process	15	626	147	13692	2.23186	0.00298816	0.210347	2.5246	DRD2//TAC1//TACR1//CALCA//CHRNA7//CCL3//SYPL2//MT4//EPOR//TRHR//HRH3//SCN9A//P2RX2//CHRNE//HTR2C
GO:0009187	cyclic nucleotide metabolic process	Biological process	6	132	147	13692	4.23377	0.00298936	0.210347	2.52442	NPPA//HTR2C//CALCA//DRD2//HRH3//RAMP1
GO:0031100	organ regeneration	Biological process	5	92	147	13692	5.06211	0.00309923	0.210347	2.50875	AFP//HTR2C//LRP2//NNMT//LCP1
GO:0007611	learning or memory	Biological process	7	179	147	13692	3.64246	0.00318713	0.210347	2.4966	FOSL1//HRH3//CHRNA7//ITGA8//DRD2//TAC1//TACR1
GO:0043279	response to alkaloid	Biological process	6	134	147	13692	4.17058	0.00322078	0.210347	2.49204	DRD2//TACR1//CHRNA7//HTR2C//HTR3A//TAC1
GO:0007275	multicellular organismal development	Biological process	52	3429	147	13692	1.41249	0.0032351	0.210347	2.49011	COL2A1//TBX3//RAMP1//INHA//AFP//TEAD2//NKX3-1//ITGA8//MYH6//CML1//SCX//EFNB1//KIRREL3//PCSK5//SPIC//RBBP8//CALCA//CDH13//DRD2//SMARCD3//WNT10B//EPOR//RGS9//NTNG1//FEZF2//HRH3//NRL//NPPA//SRPK3//P2RX2//ERCC5//SCN9A//MEGF11//SSTR1//NPY//GPC2//ACP5//CCL3//LRP2//HTR2C//NNMT//LCP1//RAB26//LOC680430//CHRNA7//CAMP//TRPV2//FREM2//HPSE//PRTN3//SEMA5B//SEMA4G
GO:0045744	negative regulation of G-protein coupled receptor protein signaling pathway	Biological process	4	57	147	13692	6.53634	0.00324099	0.210347	2.48932	CALCA//DRD2//RGS9//RGS16
GO:0032651	regulation of interleukin-1 beta production	Biological process	3	28	147	13692	9.97959	0.00326268	0.210347	2.48643	CHRNA7//ACP5//CCL3
GO:0042417	dopamine metabolic process	Biological process	3	28	147	13692	9.97959	0.00326268	0.210347	2.48643	CHRNA7//HTR2C//DRD2
GO:0051952	regulation of amine transport	Biological process	4	58	147	13692	6.42365	0.00345245	0.217148	2.46187	HRH3//HTR2C//DRD2//CHRNA7
GO:0072358	cardiovascular system development	Biological process	16	701	147	13692	2.12594	0.00351676	0.217148	2.45386	RAMP1//TBX3//TEAD2//CALCA//CDH13//COL2A1//SMARCD3//SCX//EPOR//NPPA//PCSK5//NKX3-1//MYH6//CHRNA7//CAMP//HPSE
GO:0072359	circulatory system development	Biological process	16	701	147	13692	2.12594	0.00351676	0.217148	2.45386	RAMP1//TBX3//TEAD2//CALCA//CDH13//COL2A1//SMARCD3//SCX//EPOR//NPPA//PCSK5//NKX3-1//MYH6//CHRNA7//CAMP//HPSE
GO:0044060	regulation of endocrine process	Biological process	3	29	147	13692	9.63547	0.00361078	0.219856	2.4424	INHA//NKX3-1//TAC1
GO:0008277	regulation of G-protein coupled receptor protein signaling pathway	Biological process	5	96	147	13692	4.85119	0.00372306	0.223588	2.4291	CALCA//DRD2//RGS9//RGS16//RAMP1
GO:0006816	calcium ion transport	Biological process	8	236	147	13692	3.15738	0.00396035	0.227422	2.40227	BHLHA15//CALCA//CCL3//DRD2//HTR2C//TRPV2//CHRNA7//RAMP1
GO:0043278	response to morphine	Biological process	3	30	147	13692	9.31429	0.00398073	0.227422	2.40004	DRD2//TAC1//TACR1
GO:0055078	sodium ion homeostasis	Biological process	3	30	147	13692	9.31429	0.00398073	0.227422	2.40004	DRD2//TAC1//TACR1
GO:0048856	anatomical structure development	Biological process	53	3546	147	13692	1.39215	0.00399441	0.227422	2.39855	COL2A1//TBX3//RAMP1//INHA//AFP//TEAD2//NKX3-1//ITGA8//MYH6//CML1//SCX//EFNB1//KIRREL3//PCSK5//SPIC//RBBP8//CALCA//FREM2//CDH13//DRD2//SMARCD3//WNT10B//TMSB10//EPOR//RGS9//NTNG1//FEZF2//HRH3//NRL//NPPA//SRPK3//P2RX2//CCL3//MEGF11//SSTR1//NPY//GPC2//ACP5//KRT4//UPK2//LRP2//HTR2C//NNMT//LCP1//RSPH9//RAB26//LOC680430//CHRNA7//CAMP//TRPV2//BHLHA15//HPSE//PRTN3
GO:0008306	associative learning	Biological process	4	61	147	13692	6.10773	0.00414274	0.232843	2.38271	DRD2//TAC1//TACR1//CHRNA7
GO:0008016	regulation of heart contraction	Biological process	5	99	147	13692	4.70418	0.0042466	0.23566	2.37196	CHRNA7//MYH6//CALCA//DRD2//TAC1
GO:0014072	response to isoquinoline alkaloid	Biological process	3	31	147	13692	9.01382	0.00437292	0.236677	2.35923	DRD2//TAC1//TACR1
GO:0031279	regulation of cyclase activity	Biological process	3	31	147	13692	9.01382	0.00437292	0.236677	2.35923	CALCA//DRD2//HRH3
GO:0050890	cognition	Biological process	7	191	147	13692	3.41361	0.0045494	0.241528	2.34205	TACR1//FOSL1//HRH3//CHRNA7//ITGA8//DRD2//TAC1
GO:0030432	peristalsis	Biological process	2	10	147	13692	18.6286	0.00486893	0.241528	2.31257	DRD2//P2RX2
GO:0032692	negative regulation of interleukin-1 production	Biological process	2	10	147	13692	18.6286	0.00486893	0.241528	2.31257	CHRNA7//ACP5
GO:0046541	saliva secretion	Biological process	2	10	147	13692	18.6286	0.00486893	0.241528	2.31257	TAC1//TACR1
GO:0046884	follicle-stimulating hormone secretion	Biological process	2	10	147	13692	18.6286	0.00486893	0.241528	2.31257	INHA//TBX3
GO:0051350	negative regulation of lyase activity	Biological process	2	10	147	13692	18.6286	0.00486893	0.241528	2.31257	DRD2//HRH3
GO:0060456	positive regulation of digestive system process	Biological process	2	10	147	13692	18.6286	0.00486893	0.241528	2.31257	TAC1//TACR1
GO:0009887	organ morphogenesis	Biological process	17	792	147	13692	1.99928	0.00490328	0.241528	2.30951	COL2A1//TBX3//SCX//SMARCD3//TEAD2//MEGF11//AFP//HTR2C//LRP2//NNMT//LCP1//ITGA8//NRL//MYH6//WNT10B//ACP5//NKX3-1
GO:0032501	multicellular organismal process	Biological process	78	5780	147	13692	1.25695	0.00497957	0.24256	2.30281	COL2A1//TBX3//ACP5//RAMP1//INHA//AFP//TEAD2//CCL3//NKX3-1//ITGA8//DRD2//ATP4B//MYH6//CML1//SCX//EFNB1//KIRREL3//PCSK5//SPIC//RBBP8//CALCA//CHRNA7//CDH13//SMARCD3//WNT10B//P2RX2//TACR1//TAC1//NPY//HTR3A//RAB3C//SEMA5B//SEMA4G//SSTR1//TMSB10//EPOR//RGS9//NTNG1//FEZF2//HRH3//NRL//NPPA//SRPK3//FOSL1//POMC//ERCC5//NTSR1//SCN9A//HPSE//MEGF11//HTR2C//KCNIP3//GPC2//LRP2//NNMT//LCP1//RAB26//DIO3//LOC68043…
GO:0023052	signaling	Biological process	65	4621	147	13692	1.31017	0.00512068	0.246693	2.29067	CCL3//CHRNA7//DRD2//P2RX2//WNT10B//EPOR//POMC//GRB7//SMOC2//ARHGAP8//RGD1564053//RGS9//PLEK2//NPPA//SSTR1//BHLHA15//RAMP1//NPW//OLR1401//OLR1513//OLR19//OLR56//OLR98//OLR200//OLR305//OLR375//OLR202//OLR857//OLR278//OLR1450//OLR606//OLR1138//OLR1585//GPR84//HTR2C//CALCA//HTR3A//TAC1//TACR1//NPY//NMBR//GRP//GPC2//RAB3C//RAB26//DOK3//CDH13//FRS3//HRH3//NKX3-1//INHA//SCN9A//MYH6//SCX//ITGA8//SLC7A3//…
GO:0032640	tumor necrosis factor production	Biological process	4	66	147	13692	5.64502	0.00549056	0.256493	2.26038	POMC//CHRNA7//ACP5//CCL3
GO:0032680	regulation of tumor necrosis factor production	Biological process	4	66	147	13692	5.64502	0.00549056	0.256493	2.26038	POMC//CHRNA7//ACP5//CCL3
GO:0046879	hormone secretion	Biological process	7	198	147	13692	3.29293	0.00552476	0.256493	2.25769	INHA//TACR1//TBX3//DRD2//NKX3-1//TAC1//LRP2
GO:0032611	interleukin-1 beta production	Biological process	3	34	147	13692	8.21849	0.00568669	0.256493	2.24514	CHRNA7//ACP5//CCL3
GO:0051339	regulation of lyase activity	Biological process	3	34	147	13692	8.21849	0.00568669	0.256493	2.24514	CALCA//DRD2//HRH3
GO:0051932	synaptic transmission, GABAergic	Biological process	3	34	147	13692	8.21849	0.00568669	0.256493	2.24514	DRD2//TAC1//TACR1
GO:0048878	chemical homeostasis	Biological process	17	807	147	13692	1.96212	0.00589576	0.256493	2.22946	DRD2//TAC1//TACR1//CALCA//CHRNA7//CCL3//SYPL2//MT4//EPOR//TRHR//HRH3//SCN9A//P2RX2//CHRNE//BHLHA15//NPPA//HTR2C
GO:0002031	G-protein coupled receptor internalization	Biological process	2	11	147	13692	16.9351	0.00590917	0.256493	2.22847	CALCA//DRD2
GO:0032230	positive regulation of synaptic transmission, GABAergic	Biological process	2	11	147	13692	16.9351	0.00590917	0.256493	2.22847	TAC1//TACR1
GO:0051797	regulation of hair follicle development	Biological process	2	11	147	13692	16.9351	0.00590917	0.256493	2.22847	HPSE//WNT10B
GO:0007507	heart development	Biological process	10	365	147	13692	2.55186	0.00602335	0.257259	2.22016	TBX3//COL2A1//SMARCD3//TEAD2//SCX//MYH6//EPOR//NPPA//PCSK5//NKX3-1
GO:0018958	phenol-containing compound metabolic process	Biological process	4	68	147	13692	5.47899	0.00610287	0.257259	2.21447	DIO3//CHRNA7//DRD2//HTR2C
GO:0071706	tumor necrosis factor superfamily cytokine production	Biological process	4	68	147	13692	5.47899	0.00610287	0.257259	2.21447	POMC//CHRNA7//ACP5//CCL3
GO:0007154	cell communication	Biological process	66	4745	147	13692	1.29556	0.00623209	0.260205	2.20537	CCL3//CHRNA7//DRD2//P2RX2//WNT10B//EPOR//POMC//GRB7//SMOC2//ARHGAP8//RGD1564053//RGS9//PLEK2//NPPA//SSTR1//BHLHA15//RAMP1//NPW//OLR1401//OLR1513//OLR19//OLR56//OLR98//OLR200//OLR305//OLR375//OLR202//OLR857//OLR278//OLR1450//OLR606//OLR1138//OLR1585//GPR84//HTR2C//CALCA//HTR3A//TAC1//TACR1//NPY//NMBR//GRP//GPC2//RAB3C//RAB26//DOK3//CDH13//FRS3//HRH3//NKX3-1//INHA//SCN9A//MYH6//SCX//ITGA8//FOSL1//S…
GO:0030817	regulation of cAMP biosynthetic process	Biological process	4	70	147	13692	5.32245	0.006759	0.279542	2.17012	CALCA//DRD2//HRH3//RAMP1
GO:0007165	signal transduction	Biological process	60	4238	147	13692	1.31868	0.00689541	0.279849	2.16144	CCL3//CHRNA7//P2RX2//DRD2//WNT10B//RGS9//PLEK2//NPPA//SSTR1//BHLHA15//RAMP1//NPW//OLR1401//OLR1513//OLR19//OLR56//OLR98//OLR200//OLR305//OLR375//OLR202//OLR857//OLR278//OLR1450//OLR606//OLR1138//OLR1585//GPR84//HTR2C//CALCA//HTR3A//TAC1//TACR1//NPY//POMC//NMBR//GRP//GPC2//RAB3C//RAB26//DOK3//CDH13//FRS3//NKX3-1//MYH6//SCX//ITGA8//SLC7A3//TEAD2//RGS16//EPOR//TPD52L1//EFNB1//HPSE//AFP//ARHGAP8//HRK…
GO:0051046	regulation of secretion	Biological process	11	432	147	13692	2.37169	0.00689873	0.279849	2.16123	DRD2//TAC1//TACR1//HRH3//HTR2C//CHRNA7//INHA//RAB3C//RAB26//CCL3//NKX3-1
GO:0032225	regulation of synaptic transmission, dopaminergic	Biological process	2	12	147	13692	15.5238	0.00704131	0.279849	2.15235	DRD2//CHRNA7
GO:0044057	regulation of system process	Biological process	12	495	147	13692	2.25801	0.0070768	0.279849	2.15016	CHRNA7//MYH6//CALCA//DRD2//TAC1//TACR1//HTR2C//INHA//NPPA//SCN9A//CCL3//NKX3-1
GO:0060402	calcium ion transport into cytosol	Biological process	4	71	147	13692	5.24748	0.0071039	0.279849	2.1485	CALCA//CCL3//DRD2//HTR2C
GO:0009914	hormone transport	Biological process	7	208	147	13692	3.13462	0.00718023	0.279849	2.14386	INHA//TACR1//TBX3//DRD2//LRP2//NKX3-1//TAC1
GO:0050433	regulation of catecholamine secretion	Biological process	3	37	147	13692	7.55212	0.00721325	0.279849	2.14187	DRD2//CHRNA7//HRH3
GO:0045787	positive regulation of cell cycle	Biological process	5	113	147	13692	4.12137	0.00739936	0.284397	2.13081	WNT10B//DRD2//NKX3-1//FOSL1//TBX3
GO:0060401	cytosolic calcium ion transport	Biological process	4	72	147	13692	5.1746	0.00746024	0.284397	2.12725	CALCA//CCL3//DRD2//HTR2C
GO:0030814	regulation of cAMP metabolic process	Biological process	4	73	147	13692	5.10372	0.00782817	0.293922	2.10634	CALCA//DRD2//HRH3//RAMP1
GO:0019725	cellular homeostasis	Biological process	15	696	147	13692	2.00739	0.00784417	0.293922	2.10545	CALCA//CHRNA7//CCL3//SYPL2//MT4//EPOR//TAC1//TACR1//TRHR//HRH3//SCN9A//P2RX2//DRD2//CHRNE//HTR2C
GO:0042127	regulation of cell proliferation	Biological process	20	1042	147	13692	1.78777	0.00791828	0.294184	2.10137	CDH13//DRD2//SMARCD3//CHRNA7//NKX3-1//WNT10B//CAMP//TBX3//SCX//FOSL1//FEZF2//BNIPL//TNFSF13B//HPSE//EFNB1//TACR1//TAC1//HRH3//KRT4//INHA
GO:0070838	divalent metal ion transport	Biological process	8	266	147	13692	2.80129	0.00800644	0.294522	2.09656	CHRNA7//CCL3//RAMP1//BHLHA15//CALCA//DRD2//HTR2C//TRPV2
GO:0030534	adult behavior	Biological process	5	116	147	13692	4.01478	0.00824265	0.294522	2.08393	DRD2//NPY//NTSR1//HTR2C//CHRNA7
GO:0007210	serotonin receptor signaling pathway	Biological process	2	13	147	13692	14.3297	0.00826329	0.294522	2.08285	HTR2C//HTR3A
GO:0014051	gamma-aminobutyric acid secretion	Biological process	2	13	147	13692	14.3297	0.00826329	0.294522	2.08285	HRH3//HTR2C
GO:0015812	gamma-aminobutyric acid transport	Biological process	2	13	147	13692	14.3297	0.00826329	0.294522	2.08285	HRH3//HTR2C
GO:0072511	divalent inorganic cation transport	Biological process	8	269	147	13692	2.77005	0.00853783	0.301854	2.06865	CHRNA7//CCL3//RAMP1//BHLHA15//CALCA//DRD2//HTR2C//TRPV2
GO:0042592	homeostatic process	Biological process	21	1125	147	13692	1.73867	0.00884889	0.310348	2.05311	DRD2//TNFSF13B//COL2A1//SCX//TAC1//TACR1//CALCA//CHRNA7//CCL3//SYPL2//MT4//EPOR//TRHR//HRH3//SCN9A//P2RX2//CHRNE//BHLHA15//ACP5//NPPA//HTR2C
GO:0071705	nitrogen compound transport	Biological process	6	166	147	13692	3.36661	0.00901543	0.311557	2.04501	HRH3//HTR2C//DRD2//CHRNA7//SLC7A3//SLC25A42
GO:0006939	smooth muscle contraction	Biological process	4	77	147	13692	4.83859	0.00941874	0.311557	2.02601	P2RX2//DRD2//CALCA//TACR1
GO:0032274	gonadotropin secretion	Biological process	2	14	147	13692	13.3061	0.00957306	0.311557	2.01895	INHA//TBX3
GO:0042634	regulation of hair cycle	Biological process	2	14	147	13692	13.3061	0.00957306	0.311557	2.01895	HPSE//WNT10B
GO:0051955	regulation of amino acid transport	Biological process	2	14	147	13692	13.3061	0.00957306	0.311557	2.01895	HRH3//HTR2C
GO:0006584	catecholamine metabolic process	Biological process	3	41	147	13692	6.81533	0.00959286	0.311557	2.01805	CHRNA7//DRD2//HTR2C
GO:0009712	catechol-containing compound metabolic process	Biological process	3	41	147	13692	6.81533	0.00959286	0.311557	2.01805	CHRNA7//DRD2//HTR2C
GO:0034311	diol metabolic process	Biological process	3	41	147	13692	6.81533	0.00959286	0.311557	2.01805	CHRNA7//DRD2//HTR2C
GO:0050432	catecholamine secretion	Biological process	3	41	147	13692	6.81533	0.00959286	0.311557	2.01805	DRD2//CHRNA7//HRH3
GO:0008283	cell proliferation	Biological process	23	1280	147	13692	1.67366	0.00959401	0.311557	2.018	CALCA//CDH13//DRD2//SMARCD3//CHRNA7//NKX3-1//WNT10B//CAMP//TBX3//SCX//FOSL1//FEZF2//BNIPL//TNFSF13B//HPSE//EFNB1//INHA//TACR1//TAC1//HRH3//KRT4//DIO3//LRP2
GO:0003015	heart process	Biological process	5	121	147	13692	3.84888	0.00979265	0.313365	2.0091	CHRNA7//MYH6//CALCA//DRD2//TAC1
GO:0060047	heart contraction	Biological process	5	121	147	13692	3.84888	0.00979265	0.313365	2.0091	CHRNA7//MYH6//CALCA//DRD2//TAC1
GO:0001503	ossification	Biological process	8	279	147	13692	2.67076	0.0105016	0.331216	1.97874	CCL3//COL2A1//SCX//CALCA//WNT10B//TAC1//TACR1//ACP5
GO:0031644	regulation of neurological system process	Biological process	8	279	147	13692	2.67076	0.0105016	0.331216	1.97874	HTR2C//CALCA//TAC1//TACR1//CHRNA7//DRD2//SCN9A//CCL3
GO:0014061	regulation of norepinephrine secretion	Biological process	2	15	147	13692	12.419	0.0109686	0.336269	1.95985	CHRNA7//HRH3
GO:0042756	drinking behavior	Biological process	2	15	147	13692	12.419	0.0109686	0.336269	1.95985	TACR1//HRH3
GO:0045671	negative regulation of osteoclast differentiation	Biological process	2	15	147	13692	12.419	0.0109686	0.336269	1.95985	CALCA//CCL3
GO:0045885	positive regulation of survival gene product expression	Biological process	2	15	147	13692	12.419	0.0109686	0.336269	1.95985	CDH13//TNFSF13B
GO:0006171	cAMP biosynthetic process	Biological process	4	81	147	13692	4.59965	0.0112062	0.338815	1.95054	CALCA//DRD2//HRH3//RAMP1
GO:0046887	positive regulation of hormone secretion	Biological process	4	81	147	13692	4.59965	0.0112062	0.338815	1.95054	DRD2//NKX3-1//TAC1//TACR1
GO:0032101	regulation of response to external stimulus	Biological process	9	341	147	13692	2.45832	0.0113334	0.340313	1.94564	TAC1//HPSE//NPY//CALCA//CHRNA7//ACP5//CCL3//CDH13//DRD2
GO:0007588	excretion	Biological process	3	44	147	13692	6.35065	0.0116436	0.346125	1.93391	DRD2//TAC1//TACR1
GO:0003014	renal system process	Biological process	4	82	147	13692	4.54355	0.0116849	0.346125	1.93238	PCSK5//DRD2//TAC1//TACR1
GO:0048243	norepinephrine secretion	Biological process	2	16	147	13692	11.6429	0.012448	0.366256	1.9049	CHRNA7//HRH3
GO:0048731	system development	Biological process	45	3069	147	13692	1.36573	0.0127872	0.373319	1.89322	COL2A1//TBX3//RAMP1//INHA//AFP//TEAD2//NKX3-1//ITGA8//EFNB1//KIRREL3//PCSK5//CALCA//SCX//CDH13//DRD2//SMARCD3//WNT10B//RGS9//NTNG1//FEZF2//EPOR//HRH3//NRL//NPPA//MYH6//SRPK3//P2RX2//MEGF11//SSTR1//NPY//GPC2//ACP5//CCL3//LRP2//HTR2C//NNMT//LCP1//RAB26//LOC680430//CHRNA7//CAMP//TRPV2//FREM2//HPSE//PRTN3
GO:0031099	regeneration	Biological process	6	180	147	13692	3.10476	0.0130785	0.373319	1.88344	WNT10B//AFP//HTR2C//LRP2//NNMT//LCP1
GO:0006029	proteoglycan metabolic process	Biological process	3	46	147	13692	6.07453	0.0131402	0.373319	1.8814	CHST8//HPSE//COL2A1
GO:0009408	response to heat	Biological process	4	85	147	13692	4.38319	0.013199	0.373319	1.87946	CALCA//TACR1//TRPV2//HSPB7
GO:0030802	regulation of cyclic nucleotide biosynthetic process	Biological process	4	85	147	13692	4.38319	0.013199	0.373319	1.87946	CALCA//DRD2//HRH3//RAMP1
GO:1900371	regulation of purine nucleotide biosynthetic process	Biological process	4	85	147	13692	4.38319	0.013199	0.373319	1.87946	CALCA//DRD2//HRH3//RAMP1
GO:0030808	regulation of nucleotide biosynthetic process	Biological process	4	86	147	13692	4.33223	0.0137302	0.381472	1.86232	CALCA//DRD2//HRH3//RAMP1
GO:1900542	regulation of purine nucleotide metabolic process	Biological process	8	293	147	13692	2.54315	0.0137905	0.381472	1.86042	CALCA//DRD2//HRH3//RAMP1//ARHGAP8//MYH6//RGS9//RGS16
GO:0048513	organ development	Biological process	36	2341	147	13692	1.43235	0.0138747	0.381472	1.85778	COL2A1//INHA//AFP//NKX3-1//ITGA8//EFNB1//PCSK5//TBX3//SCX//WNT10B//SMARCD3//TEAD2//EPOR//HRH3//NPPA//MYH6//SRPK3//P2RX2//MEGF11//FEZF2//SSTR1//KIRREL3//DRD2//NPY//ACP5//CCL3//LRP2//HTR2C//NNMT//LCP1//CALCA//LOC680430//NRL//FREM2//HPSE//PRTN3
GO:0014821	phasic smooth muscle contraction	Biological process	2	17	147	13692	10.958	0.0140093	0.381472	1.85358	DRD2//P2RX2
GO:0032098	regulation of appetite	Biological process	2	17	147	13692	10.958	0.0140093	0.381472	1.85358	NPY//POMC
GO:0051482	elevation of cytosolic calcium ion concentration involved in phospholipase C-activating G-protein coupled signaling pathway	Biological process	2	17	147	13692	10.958	0.0140093	0.381472	1.85358	CALCA//DRD2
GO:0050673	epithelial cell proliferation	Biological process	7	239	147	13692	2.72803	0.0146603	0.396487	1.83386	CALCA//CDH13//TACR1//HRH3//NKX3-1//WNT10B//KRT4
GO:0007200	phospholipase C-activating G-protein coupled receptor signaling pathway	Biological process	3	48	147	13692	5.82143	0.0147416	0.396487	1.83145	HTR2C//CALCA//DRD2
GO:0006140	regulation of nucleotide metabolic process	Biological process	8	299	147	13692	2.49212	0.0154093	0.40599	1.81222	CALCA//DRD2//HRH3//RAMP1//ARHGAP8//MYH6//RGS9//RGS16
GO:0015837	amine transport	Biological process	5	136	147	13692	3.42437	0.0156204	0.40599	1.80631	HRH3//HTR2C//DRD2//CHRNA7//SLC7A3
GO:0030803	negative regulation of cyclic nucleotide biosynthetic process	Biological process	2	18	147	13692	10.3492	0.0156506	0.40599	1.80547	DRD2//HRH3
GO:0030818	negative regulation of cAMP biosynthetic process	Biological process	2	18	147	13692	10.3492	0.0156506	0.40599	1.80547	DRD2//HRH3
GO:0032732	positive regulation of interleukin-1 production	Biological process	2	18	147	13692	10.3492	0.0156506	0.40599	1.80547	CALCA//CCL3
GO:0045684	positive regulation of epidermis development	Biological process	2	18	147	13692	10.3492	0.0156506	0.40599	1.80547	HPSE//WNT10B
GO:0071347	cellular response to interleukin-1	Biological process	3	51	147	13692	5.47899	0.0173421	0.42781	1.7609	CCL3//NKX3-1//CAMP
GO:0002029	desensitization of G-protein coupled receptor protein signaling pathway	Biological process	2	19	147	13692	9.80451	0.01737	0.42781	1.7602	CALCA//DRD2
GO:0010634	positive regulation of epithelial cell migration	Biological process	2	19	147	13692	9.80451	0.01737	0.42781	1.7602	TAC1//TACR1
GO:0015874	norepinephrine transport	Biological process	2	19	147	13692	9.80451	0.01737	0.42781	1.7602	CHRNA7//HRH3
GO:0022401	negative adaptation of signaling pathway	Biological process	2	19	147	13692	9.80451	0.01737	0.42781	1.7602	CALCA//DRD2
GO:0030800	negative regulation of cyclic nucleotide metabolic process	Biological process	2	19	147	13692	9.80451	0.01737	0.42781	1.7602	DRD2//HRH3
GO:0030809	negative regulation of nucleotide biosynthetic process	Biological process	2	19	147	13692	9.80451	0.01737	0.42781	1.7602	DRD2//HRH3
GO:0030815	negative regulation of cAMP metabolic process	Biological process	2	19	147	13692	9.80451	0.01737	0.42781	1.7602	DRD2//HRH3
GO:1900372	negative regulation of purine nucleotide biosynthetic process	Biological process	2	19	147	13692	9.80451	0.01737	0.42781	1.7602	DRD2//HRH3
GO:0007600	sensory perception	Biological process	27	1660	147	13692	1.51497	0.0175737	0.430409	1.75514	COL2A1//RGS9//NPY//P2RX2//WNT10B//DRD2//TAC1//TACR1//KCNIP3//OLR1401//OLR1513//OLR19//OLR56//OLR98//OLR200//OLR305//OLR375//OLR202//OLR857//OLR278//OLR1450//OLR606//OLR1138//OLR1585//CALCA//HTR2C//CCL3
GO:0030799	regulation of cyclic nucleotide metabolic process	Biological process	4	93	147	13692	4.00614	0.0178297	0.434252	1.74886	CALCA//DRD2//HRH3//RAMP1
GO:0045638	negative regulation of myeloid cell differentiation	Biological process	3	52	147	13692	5.37363	0.0182621	0.442327	1.73845	LOC680430//CALCA//CCL3
GO:0050877	neurological system process	Biological process	34	2227	147	13692	1.42203	0.018758	0.45033	1.72681	DRD2//CALCA//CHRNA7//P2RX2//TACR1//NPY//TAC1//HTR3A//RAB3C//COL2A1//RGS9//WNT10B//FOSL1//HRH3//ITGA8//HTR2C//SCN9A//KCNIP3//OLR1401//OLR1513//OLR19//OLR56//OLR98//OLR200//OLR305//OLR375//OLR202//OLR857//OLR278//OLR1450//OLR606//OLR1138//OLR1585//CCL3
GO:0048747	muscle fiber development	Biological process	4	95	147	13692	3.9218	0.0191264	0.45033	1.71837	P2RX2//TBX3//MYH6//WNT10B
GO:0050671	positive regulation of lymphocyte proliferation	Biological process	4	95	147	13692	3.9218	0.0191264	0.45033	1.71837	TNFSF13B//EFNB1//TAC1//TACR1
GO:0002052	positive regulation of neuroblast proliferation	Biological process	2	20	147	13692	9.31429	0.0191657	0.45033	1.71748	DRD2//SMARCD3
GO:0031623	receptor internalization	Biological process	3	53	147	13692	5.27224	0.0192089	0.45033	1.7165	CALCA//DRD2//RAMP1
GO:0051937	catecholamine transport	Biological process	3	53	147	13692	5.27224	0.0192089	0.45033	1.7165	DRD2//CHRNA7//HRH3
GO:0051240	positive regulation of multicellular organismal process	Biological process	11	502	147	13692	2.04098	0.0194509	0.451816	1.71106	CHRNA7//DRD2//TAC1//TACR1//CALCA//HPSE//WNT10B//CCL3//SCX//DIO3//HTR2C
GO:0051234	establishment of localization	Biological process	40	2726	147	13692	1.36673	0.0194784	0.451816	1.71045	GOLGA1//ATP4B//PCSK5//DRD2//CALCA//TAC1//TACR1//RAB3C//RAB26//AP1S2//AFP//LOC360919//CHRNA7//P2RX2//KCNN3//SCN11A//CCL3//RAMP1//CLCNKB//BHLHA15//KCNIP3//LRP2//CBLN4//HRH3//HTR2C//SLC2A5//SLC7A3//SLC6A5//SLC25A42//INHA//CDH13//TBX3//LCP1//ITGA8//TNFSF13B//PRTN3//SLC16A10//SLC24A4//TRPV2//NKX3-1
GO:0032946	positive regulation of mononuclear cell proliferation	Biological process	4	96	147	13692	3.88095	0.0197961	0.456769	1.70342	TNFSF13B//EFNB1//TAC1//TACR1
GO:0001508	regulation of action potential	Biological process	5	145	147	13692	3.21182	0.0200424	0.460032	1.69805	CHRNA7//SCN9A//P2RX2//TAC1//TACR1
GO:0046058	cAMP metabolic process	Biological process	4	97	147	13692	3.84094	0.0204802	0.462012	1.68867	CALCA//DRD2//HRH3//RAMP1
GO:0051049	regulation of transport	Biological process	17	926	147	13692	1.70997	0.0209319	0.462012	1.67919	DRD2//TAC1//TACR1//CALCA//HRH3//HTR2C//CHRNA7//INHA//RAB3C//RAB26//CDH13//LCP1//SCN11A//CCL3//PRTN3//TRPV2//NKX3-1
GO:0002548	monocyte chemotaxis	Biological process	2	21	147	13692	8.87075	0.0210359	0.462012	1.67704	CALCA//CCL3
GO:0023058	adaptation of signaling pathway	Biological process	2	21	147	13692	8.87075	0.0210359	0.462012	1.67704	CALCA//DRD2
GO:1900543	negative regulation of purine nucleotide metabolic process	Biological process	2	21	147	13692	8.87075	0.0210359	0.462012	1.67704	DRD2//HRH3
GO:0051649	establishment of localization in cell	Biological process	22	1299	147	13692	1.57748	0.0210873	0.462012	1.67598	GOLGA1//PCSK5//BHLHA15//RAMP1//KCNIP3//AP1S2//CCL3//RAB3C//CBLN4//HRH3//HTR2C//DRD2//CHRNA7//LRP2//INHA//TACR1//RAB26//TBX3//LCP1//TNFSF13B//NKX3-1//TAC1
GO:0030316	osteoclast differentiation	Biological process	3	55	147	13692	5.08052	0.0211826	0.462012	1.67402	CALCA//CCL3//ACP5
GO:0051209	release of sequestered calcium ion into cytosol	Biological process	3	55	147	13692	5.08052	0.0211826	0.462012	1.67402	CCL3//DRD2//HTR2C
GO:0051282	regulation of sequestering of calcium ion	Biological process	3	55	147	13692	5.08052	0.0211826	0.462012	1.67402	CCL3//DRD2//HTR2C
GO:0051283	negative regulation of sequestering of calcium ion	Biological process	3	55	147	13692	5.08052	0.0211826	0.462012	1.67402	CCL3//DRD2//HTR2C
GO:0009306	protein secretion	Biological process	5	148	147	13692	3.14672	0.0216814	0.47055	1.66391	PCSK5//TNFSF13B//DRD2//CCL3//CBLN4
GO:0043491	protein kinase B signaling cascade	Biological process	4	99	147	13692	3.76335	0.0218915	0.472771	1.65972	CCL3//HPSE//DRD2//NKX3-1
GO:0007268	synaptic transmission	Biological process	10	446	147	13692	2.0884	0.0220557	0.473982	1.65648	DRD2//RAB3C//CHRNA7//P2RX2//HTR2C//TAC1//TACR1//SCN9A//NPY//HTR3A
GO:0051208	sequestering of calcium ion	Biological process	3	56	147	13692	4.9898	0.0222096	0.474354	1.65346	CCL3//DRD2//HTR2C
GO:0006164	purine nucleotide biosynthetic process	Biological process	6	203	147	13692	2.75299	0.0222895	0.474354	1.6519	NPPA//HTR2C//CALCA//DRD2//HRH3//RAMP1
GO:0070665	positive regulation of leukocyte proliferation	Biological process	4	100	147	13692	3.72571	0.022619	0.479042	1.64553	TNFSF13B//EFNB1//TAC1//TACR1
GO:0051496	positive regulation of stress fiber assembly	Biological process	2	22	147	13692	8.46753	0.0229787	0.48432	1.63867	TAC1//TACR1
GO:0050678	regulation of epithelial cell proliferation	Biological process	6	205	147	13692	2.72613	0.0232546	0.487691	1.63349	CDH13//TACR1//HRH3//NKX3-1//WNT10B//KRT4
GO:0006865	amino acid transport	Biological process	4	101	147	13692	3.68883	0.0233611	0.487691	1.63151	HRH3//HTR2C//SLC7A3//SLC6A5
GO:0006810	transport	Biological process	39	2679	147	13692	1.35594	0.0238347	0.49522	1.62279	GOLGA1//ATP4B//PCSK5//DRD2//CALCA//TAC1//TACR1//RAB3C//RAB26//AP1S2//CHRNA7//P2RX2//KCNN3//SCN11A//CCL3//RAMP1//CLCNKB//BHLHA15//KCNIP3//LRP2//CBLN4//HRH3//HTR2C//SLC2A5//SLC7A3//SLC6A5//SLC25A42//INHA//CDH13//TBX3//LCP1//TNFSF13B//PRTN3//SLC16A10//SLC24A4//TRPV2//NKX3-1//AFP//LOC360919
GO:0060341	regulation of cellular localization	Biological process	12	587	147	13692	1.90411	0.0242439	0.501347	1.6154	HRH3//HTR2C//DRD2//CHRNA7//INHA//TACR1//RAB3C//RAB26//LCP1//CCL3//NKX3-1//TAC1
GO:0001958	endochondral ossification	Biological process	2	23	147	13692	8.09938	0.0249924	0.507254	1.60219	COL2A1//SCX
GO:0036075	replacement ossification	Biological process	2	23	147	13692	8.09938	0.0249924	0.507254	1.60219	COL2A1//SCX
GO:0051954	positive regulation of amine transport	Biological process	2	23	147	13692	8.09938	0.0249924	0.507254	1.60219	HTR2C//DRD2
GO:0070723	response to cholesterol	Biological process	2	23	147	13692	8.09938	0.0249924	0.507254	1.60219	CCL3//ACP5
GO:0046883	regulation of hormone secretion	Biological process	5	154	147	13692	3.02412	0.0252156	0.50815	1.59833	INHA//TACR1//DRD2//NKX3-1//TAC1
GO:0072522	purine-containing compound biosynthetic process	Biological process	6	209	147	13692	2.67396	0.0252684	0.50815	1.59742	NPPA//HTR2C//CALCA//DRD2//HRH3//RAMP1
GO:0022600	digestive system process	Biological process	3	59	147	13692	4.73608	0.0254514	0.509356	1.59429	ATP4B//TAC1//TACR1
GO:0040008	regulation of growth	Biological process	10	457	147	13692	2.03814	0.0255607	0.509356	1.59243	CDH13//IGFBPL1//NPPA//CAMP//BNIPL//DRD2//DIO3//TRPV2//WNT10B//MYH6
GO:0065007	biological regulation	Biological process	98	8017	147	13692	1.13858	0.0262017	0.519766	1.58167	KCNIP3//RBBP8//FEZF2//WNT10B//TBX3//CCL3//CHRNA7//CDH13//IGFBPL1//DRD2//TNFSF13B//KRT1//COL2A1//SCX//NKX3-1//CAMP//CALCA//PCSK5//MYH6//SMARCD3//TAC1//TACR1//P2RX2//INHA//TMSB10//EPOR//POMC//GRB7//SMOC2//ARHGAP8//RGD1564053//RGS9//PLEK2//NRL//RFX2//TEAD2//SYPL2//MT4//BNIPL//TPD52L1//ACP5//NPPA//SSTR1//BHLHA15//RAMP1//NPW//OLR1401//OLR1513//OLR19//OLR56//OLR98//OLR200//OLR305//OLR375//OLR202//OLR85…
GO:0045884	regulation of survival gene product expression	Biological process	2	24	147	13692	7.7619	0.0270754	0.528296	1.56743	CDH13//TNFSF13B
GO:0045980	negative regulation of nucleotide metabolic process	Biological process	2	24	147	13692	7.7619	0.0270754	0.528296	1.56743	DRD2//HRH3
GO:0030278	regulation of ossification	Biological process	5	157	147	13692	2.96633	0.0271137	0.528296	1.56681	CALCA//WNT10B//CCL3//TAC1//TACR1
GO:0048871	multicellular organismal homeostasis	Biological process	5	157	147	13692	2.96633	0.0271137	0.528296	1.56681	DRD2//COL2A1//SCX//ACP5//CALCA
GO:0007565	female pregnancy	Biological process	5	158	147	13692	2.94756	0.0277661	0.538614	1.55648	CALCA//PCSK5//EPOR//NPPA//FOSL1
GO:0001963	synaptic transmission, dopaminergic	Biological process	2	25	147	13692	7.45143	0.0292259	0.561957	1.53423	CHRNA7//DRD2
GO:0010632	regulation of epithelial cell migration	Biological process	2	25	147	13692	7.45143	0.0292259	0.561957	1.53423	TAC1//TACR1
GO:0006898	receptor-mediated endocytosis	Biological process	4	109	147	13692	3.41809	0.0298303	0.571074	1.52534	CALCA//DRD2//RAMP1//LRP2
GO:0051238	sequestering of metal ion	Biological process	3	63	147	13692	4.43537	0.030148	0.574646	1.52074	CCL3//DRD2//HTR2C
GO:0001894	tissue homeostasis	Biological process	4	110	147	13692	3.38701	0.0307062	0.581613	1.51277	ACP5//CALCA//COL2A1//SCX
GO:0048646	anatomical structure formation involved in morphogenesis	Biological process	14	750	147	13692	1.73867	0.0308285	0.581613	1.51105	RAMP1//SCX//NKX3-1//TEAD2//CDH13//SMARCD3//MEGF11//MYH6//RSPH9//CHRNA7//CAMP//HPSE//WNT10B//TBX3
GO:0003007	heart morphogenesis	Biological process	5	163	147	13692	2.85714	0.0311777	0.581613	1.50616	TBX3//SMARCD3//TEAD2//MYH6//COL2A1
GO:0050909	sensory perception of taste	Biological process	3	64	147	13692	4.36607	0.0313886	0.581613	1.50323	NPY//P2RX2//WNT10B
GO:0032233	positive regulation of actin filament bundle assembly	Biological process	2	26	147	13692	7.16484	0.0314422	0.581613	1.50249	TAC1//TACR1
GO:0044058	regulation of digestive system process	Biological process	2	26	147	13692	7.16484	0.0314422	0.581613	1.50249	TAC1//TACR1
GO:0050850	positive regulation of calcium-mediated signaling	Biological process	2	26	147	13692	7.16484	0.0314422	0.581613	1.50249	CCL3//CDH13
GO:0030001	metal ion transport	Biological process	10	474	147	13692	1.96504	0.0317425	0.584702	1.49836	DRD2//KCNN3//SCN11A//CHRNA7//CCL3//RAMP1//BHLHA15//CALCA//HTR2C//TRPV2
GO:0050794	regulation of cellular process	Biological process	89	7207	147	13692	1.15023	0.0319031	0.585201	1.49617	KCNIP3//RBBP8//FEZF2//WNT10B//TBX3//CCL3//CHRNA7//CDH13//IGFBPL1//NKX3-1//CAMP//CALCA//DRD2//SMARCD3//TACR1//P2RX2//INHA//TMSB10//EPOR//POMC//GRB7//SMOC2//ARHGAP8//RGD1564053//RGS9//PLEK2//NRL//RFX2//TEAD2//BNIPL//TPD52L1//ACP5//NPPA//SSTR1//BHLHA15//RAMP1//NPW//OLR1401//OLR1513//OLR19//OLR56//OLR98//OLR200//OLR305//OLR375//OLR202//OLR857//OLR278//OLR1450//OLR606//OLR1138//OLR1585//GPR84//HTR2C//…
GO:0007270	neuron-neuron synaptic transmission	Biological process	4	112	147	13692	3.32653	0.0325033	0.586734	1.48807	DRD2//CHRNA7//TAC1//TACR1
GO:0050896	response to stimulus	Biological process	82	6556	147	13692	1.165	0.0325531	0.586734	1.48741	CCL3//CHRNA7//RBBP8//DRD2//DIO3//CLDN3//P2RX2//KRT1//TACR1//LCP1//CALCA//TNFSF13B//TAC1//WNT10B//EPOR//POMC//GRB7//SMOC2//ARHGAP8//RGD1564053//RGS9//PLEK2//ERCC5//FOSL1//HSPB7//SCN9A//NPPA//SSTR1//BHLHA15//RAMP1//NPW//OLR1401//OLR1513//OLR19//OLR56//OLR98//OLR200//OLR305//OLR375//OLR202//OLR857//OLR278//OLR1450//OLR606//OLR1138//OLR1585//GPR84//HTR2C//HTR3A//NPY//NMBR//GRP//GPC2//RAB3C//RAB26//DO…
GO:0030335	positive regulation of cell migration	Biological process	6	222	147	13692	2.51737	0.0326081	0.586734	1.48667	TACR1//TAC1//CCL3//ACP5//GRB7//CDH13
GO:0015844	monoamine transport	Biological process	3	65	147	13692	4.2989	0.0326558	0.586734	1.48604	DRD2//CHRNA7//HRH3
GO:0090305	nucleic acid phosphodiester bond hydrolysis	Biological process	3	65	147	13692	4.2989	0.0326558	0.586734	1.48604	ERCC5//TPD52L1//RBBP8
GO:0003081	regulation of systemic arterial blood pressure by renin-angiotensin	Biological process	2	27	147	13692	6.89947	0.0337226	0.598543	1.47208	PCSK5//TACR1
GO:0006182	cGMP biosynthetic process	Biological process	2	27	147	13692	6.89947	0.0337226	0.598543	1.47208	NPPA//HTR2C
GO:0045907	positive regulation of vasoconstriction	Biological process	2	27	147	13692	6.89947	0.0337226	0.598543	1.47208	TACR1//HTR2C
GO:0015850	organic alcohol transport	Biological process	3	66	147	13692	4.23377	0.0339494	0.600138	1.46917	DRD2//CHRNA7//HRH3
GO:0050727	regulation of inflammatory response	Biological process	5	167	147	13692	2.78871	0.0340888	0.600182	1.46739	TAC1//CHRNA7//ACP5//CCL3//CALCA
GO:0007420	brain development	Biological process	11	549	147	13692	1.86625	0.0344097	0.603408	1.46332	FEZF2//SSTR1//KIRREL3//TBX3//DRD2//NPY//LRP2//WNT10B//EPOR//HRH3//ITGA8
GO:0006936	muscle contraction	Biological process	5	168	147	13692	2.77211	0.0348421	0.608557	1.4579	MYH6//P2RX2//DRD2//CALCA//TACR1
GO:0051017	actin filament bundle assembly	Biological process	3	67	147	13692	4.17058	0.0352693	0.613574	1.4526	TAC1//TACR1//LCP1
GO:2000147	positive regulation of cell motility	Biological process	6	227	147	13692	2.46193	0.0357653	0.615222	1.44654	TACR1//TAC1//CCL3//ACP5//GRB7//CDH13
GO:0002762	negative regulation of myeloid leukocyte differentiation	Biological process	2	28	147	13692	6.65306	0.0360657	0.615222	1.44291	CALCA//CCL3
GO:0007212	dopamine receptor signaling pathway	Biological process	2	28	147	13692	6.65306	0.0360657	0.615222	1.44291	DRD2//RGS9
GO:0051851	modification by host of symbiont morphology or physiology	Biological process	2	28	147	13692	6.65306	0.0360657	0.615222	1.44291	CCL3//CAMP
GO:0051926	negative regulation of calcium ion transport	Biological process	2	28	147	13692	6.65306	0.0360657	0.615222	1.44291	CALCA//DRD2
GO:0002062	chondrocyte differentiation	Biological process	3	68	147	13692	4.10924	0.0366154	0.622179	1.43634	COL2A1//WNT10B//SCX
GO:0006163	purine nucleotide metabolic process	Biological process	11	555	147	13692	1.84607	0.0367833	0.622618	1.43435	NPPA//HTR2C//RAB26//MYH6//CALCA//DRD2//HRH3//RAMP1//ARHGAP8//RGS9//RGS16
GO:0030279	negative regulation of ossification	Biological process	2	29	147	13692	6.42365	0.0384698	0.64866	1.41488	CCL3//CALCA
GO:0060349	bone morphogenesis	Biological process	3	70	147	13692	3.99184	0.039386	0.661564	1.40466	COL2A1//SCX//ACP5
GO:0050804	regulation of synaptic transmission	Biological process	6	233	147	13692	2.39853	0.0398062	0.663538	1.40005	HTR2C//TAC1//TACR1//CHRNA7//DRD2//SCN9A
GO:0051047	positive regulation of secretion	Biological process	6	233	147	13692	2.39853	0.0398062	0.663538	1.40005	DRD2//TAC1//TACR1//HTR2C//CCL3//NKX3-1
GO:0051272	positive regulation of cellular component movement	Biological process	6	234	147	13692	2.38828	0.0405068	0.672659	1.39247	TACR1//TAC1//CCL3//ACP5//GRB7//CDH13
GO:0006308	DNA catabolic process	Biological process	2	30	147	13692	6.20952	0.0409333	0.67463	1.38792	TPD52L1//RBBP8
GO:0040018	positive regulation of multicellular organism growth	Biological process	2	30	147	13692	6.20952	0.0409333	0.67463	1.38792	DRD2//DIO3
GO:0050880	regulation of blood vessel size	Biological process	4	121	147	13692	3.0791	0.0413417	0.676276	1.38361	CALCA//NPPA//TACR1//HTR2C
GO:0055002	striated muscle cell development	Biological process	4	121	147	13692	3.0791	0.0413417	0.676276	1.38361	P2RX2//MYH6//TBX3//WNT10B
GO:0040017	positive regulation of locomotion	Biological process	6	236	147	13692	2.36804	0.0419314	0.683372	1.37746	TACR1//TAC1//CCL3//ACP5//GRB7//CDH13
GO:0035150	regulation of tube size	Biological process	4	122	147	13692	3.05386	0.0423999	0.688448	1.37264	CALCA//NPPA//TACR1//HTR2C
GO:0051716	cellular response to stimulus	Biological process	65	5068	147	13692	1.19461	0.042671	0.690294	1.36987	CCL3//CHRNA7//RBBP8//CALCA//P2RX2//DRD2//WNT10B//EPOR//POMC//GRB7//SMOC2//ARHGAP8//RGD1564053//RGS9//PLEK2//ERCC5//NPPA//SSTR1//BHLHA15//RAMP1//NPW//OLR1401//OLR1513//OLR19//OLR56//OLR98//OLR200//OLR305//OLR375//OLR202//OLR857//OLR278//OLR1450//OLR606//OLR1138//OLR1585//GPR84//HTR2C//HTR3A//TAC1//TACR1//NPY//NMBR//GRP//GPC2//RAB3C//RAB26//DOK3//CDH13//FRS3//NKX3-1//MYH6//SCX//ITGA8//FOSL1//SLC7A3…
GO:0042312	regulation of vasodilation	Biological process	2	31	147	13692	6.00922	0.0434547	0.69723	1.36196	CALCA//NPPA
GO:0051492	regulation of stress fiber assembly	Biological process	2	31	147	13692	6.00922	0.0434547	0.69723	1.36196	TAC1//TACR1
GO:0055067	monovalent inorganic cation homeostasis	Biological process	3	73	147	13692	3.82779	0.0437359	0.69723	1.35916	DRD2//TAC1//TACR1
GO:0071356	cellular response to tumor necrosis factor	Biological process	3	73	147	13692	3.82779	0.0437359	0.69723	1.35916	CCL3//NKX3-1//CAMP
GO:0006812	cation transport	Biological process	11	575	147	13692	1.78186	0.0455268	0.718172	1.34173	DRD2//KCNN3//SCN11A//CHRNA7//CCL3//RAMP1//BHLHA15//CALCA//HTR2C//TRPV2//P2RX2
GO:0010631	epithelial cell migration	Biological process	2	32	147	13692	5.82143	0.0460325	0.718172	1.33694	TAC1//TACR1
GO:0030199	collagen fibril organization	Biological process	2	32	147	13692	5.82143	0.0460325	0.718172	1.33694	COL2A1//SCX
GO:0051930	regulation of sensory perception of pain	Biological process	2	32	147	13692	5.82143	0.0460325	0.718172	1.33694	HTR2C//CCL3
GO:0051931	regulation of sensory perception	Biological process	2	32	147	13692	5.82143	0.0460325	0.718172	1.33694	HTR2C//CCL3
GO:0090132	epithelium migration	Biological process	2	32	147	13692	5.82143	0.0460325	0.718172	1.33694	TAC1//TACR1
GO:0046545	development of primary female sexual characteristics	Biological process	4	127	147	13692	2.93363	0.0479194	0.743374	1.31949	INHA//AFP//WNT10B//TBX3
GO:0006897	endocytosis	Biological process	7	308	147	13692	2.11688	0.0484301	0.743374	1.31488	CALCA//DRD2//LRP2//CDH13//RAMP1//PRTN3//CHRNA7
GO:0038032	termination of G-protein coupled receptor signaling pathway	Biological process	2	33	147	13692	5.64502	0.0486652	0.743374	1.31278	RGS9//RGS16
GO:0042755	eating behavior	Biological process	2	33	147	13692	5.64502	0.0486652	0.743374	1.31278	TACR1//HRH3
GO:0046717	acid secretion	Biological process	2	33	147	13692	5.64502	0.0486652	0.743374	1.31278	ATP4B//DRD2
GO:2000179	positive regulation of neural precursor cell proliferation	Biological process	2	33	147	13692	5.64502	0.0486652	0.743374	1.31278	DRD2//SMARCD3
GO:0006357	regulation of transcription from RNA polymerase II promoter	Biological process	17	1027	147	13692	1.5418	0.0488864	0.744159	1.31081	KCNIP3//RBBP8//FEZF2//WNT10B//TBX3//DRD2//POMC//PLAGL1//BHLHA15//CCL3//NRL//NKX3-1//TEAD2//SPIC//SCX//ITGA8//SMARCD3
GO:0046942	carboxylic acid transport	Biological process	5	185	147	13692	2.51737	0.0492382	0.746921	1.3077	HRH3//HTR2C//SLC7A3//SLC6A5//DRD2
