# Supplementary material for: Gene Expression in the Hippocampus in a Rat Model of Premenstrual Dysphoric Disorder After Treatment With Baixiangdan Capsules
Source: Front Psychol. 2018 Nov 13;9:2065. doi: 10.3389/fpsyg.2018.02065 (PMC6242977; doi:10.3389/fpsyg.2018.02065)
Supplement: Supplementary file 3 [file Data_Sheet_3.ZIP › Data Analysis Folder/GO Analysis Report/BXD vs blank (up)/BP_result.txt]

GO.ID	Term	Ontology	Count	Pop.Hits	List.Total	Pop.Total	Fold.Enrichment	Pvalue	FDR	Enrichment.Score	GENES
GO:0008217	regulation of blood pressure	Biological process	12	148	147	13692	7.55212355212355	6.23845343752455e-08	0.000155563137808086	7.20492306204795	CALCA//DRD2//CHRNA7//PCSK5//P2RX2//TACR1//NPY//HRH3//NPPA//POMC//TAC1//MYH6//
GO:0007218	neuropeptide signaling pathway	Biological process	9	72	147	13692	11.6428571428571	7.09685847664627e-08	0.000155563137808086	7.14893385525081	CALCA//NPY//POMC//TAC1//TACR1//SSTR1//NMBR//GRP//NPW//
GO:0048265	response to pain	Biological process	6	32	147	13692	17.4642857142857	9.95222830254788e-07	0.00145435229594566	6.00207966989205	TACR1//SCN9A//P2RX2//CALCA//TAC1//KCNIP3//
GO:0001976	neurological system process involved in regulation of systemic arterial blood pressure	Biological process	5	19	147	13692	24.5112781954887	1.37244275921847e-06	0.00150419726410344	5.86250575971864	CALCA//CHRNA7//P2RX2//TACR1//DRD2//
GO:0007610	behavior	Biological process	19	552	147	13692	3.20600414078675	7.04170639326467e-06	0.00504836223039161	5.15232208696866	TACR1//FOSL1//HRH3//CHRNA7//ITGA8//DRD2//TAC1//FEZF2//CALCA//NPY//POMC//HTR2C//NPW//NTSR1//SCN9A//P2RX2//CDH13//CCL3//KCNIP3//
GO:0033555	multicellular organismal response to stress	Biological process	7	67	147	13692	9.73134328358209	7.232094867739e-06	0.00504836223039161	5.14073588559335	CALCA//TAC1//TACR1//KCNIP3//SCN9A//P2RX2//ACP5//
GO:0007631	feeding behavior	Biological process	8	95	147	13692	7.84360902255639	8.06079735692091e-06	0.00504836223039161	5.09362199658408	TACR1//NPY//HRH3//CALCA//DRD2//POMC//HTR2C//NPW//
GO:0008015	blood circulation	Biological process	13	312	147	13692	3.88095238095238	3.13892305176476e-05	0.0158070443022374	4.50321933055786	CALCA//DRD2//CHRNA7//PCSK5//MYH6//P2RX2//TACR1//NPPA//NPY//POMC//TAC1//HRH3//HTR2C//
GO:0003013	circulatory system process	Biological process	13	313	147	13692	3.86855317206755	3.24505927737537e-05	0.0158070443022374	4.48877736555024	CALCA//DRD2//CHRNA7//PCSK5//MYH6//P2RX2//TACR1//NPPA//NPY//POMC//TAC1//HRH3//HTR2C//
GO:0006874	cellular calcium ion homeostasis	Biological process	11	246	147	13692	4.16492450638792	6.94201316951033e-05	0.0304337857351333	4.1585145667752	CALCA//EPOR//TAC1//TACR1//CCL3//TRHR//HRH3//DRD2//HTR2C//CHRNA7//SYPL2//
GO:0055074	calcium ion homeostasis	Biological process	11	254	147	13692	4.03374578177728	9.24241124904187e-05	0.0309007801835257	4.03421471108068	CALCA//CHRNA7//CCL3//SYPL2//EPOR//TAC1//TACR1//TRHR//HRH3//DRD2//HTR2C//
GO:0006875	cellular metal ion homeostasis	Biological process	12	300	147	13692	3.72571428571429	9.43881835322061e-05	0.0309007801835257	4.02508237167621	CALCA//CHRNA7//CCL3//SYPL2//EPOR//TAC1//TACR1//TRHR//HRH3//DRD2//HTR2C//MT4//
GO:0050886	endocrine process	Biological process	6	69	147	13692	8.09937888198758	9.50009749897367e-05	0.0309007801835257	4.0222719375481	PCSK5//TACR1//INHA//TBX3//NKX3-1//TAC1//
GO:0007204	elevation of cytosolic calcium ion concentration	Biological process	9	172	147	13692	4.87375415282392	9.86794987612592e-05	0.0309007801835257	4.00577306515891	CALCA//CCL3//DRD2//HTR2C//EPOR//TAC1//TACR1//TRHR//HRH3//
GO:0072503	cellular divalent inorganic cation homeostasis	Biological process	11	262	147	13692	3.91057797164667	0.000121662108155345	0.0335872288894067	3.91484466237333	CALCA//CHRNA7//CCL3//SYPL2//EPOR//TAC1//TACR1//TRHR//HRH3//DRD2//HTR2C//
GO:0002027	regulation of heart rate	Biological process	5	46	147	13692	10.1242236024845	0.000128134098209503	0.0335872288894067	3.89233528326341	CHRNA7//TAC1//CALCA//DRD2//MYH6//
GO:0003073	regulation of systemic arterial blood pressure	Biological process	6	73	147	13692	7.65557729941292	0.000130242447791951	0.0335872288894067	3.88524745019637	CALCA//DRD2//CHRNA7//PCSK5//P2RX2//TACR1//
GO:0072507	divalent inorganic cation homeostasis	Biological process	11	271	147	13692	3.78070637849236	0.00016365539130712	0.0392097364415439	3.78606968313712	CALCA//CHRNA7//CCL3//SYPL2//EPOR//TAC1//TACR1//TRHR//HRH3//DRD2//HTR2C//
GO:0055065	metal ion homeostasis	Biological process	12	321	147	13692	3.48197596795728	0.000178022323841344	0.0392097364415439	3.74952553413377	DRD2//TAC1//TACR1//CALCA//CHRNA7//CCL3//SYPL2//MT4//EPOR//TRHR//HRH3//HTR2C//
GO:0051480	cytosolic calcium ion homeostasis	Biological process	9	187	147	13692	4.48281130634072	0.000186030570603005	0.0392097364415439	3.73041568183987	CALCA//EPOR//TAC1//TACR1//CCL3//TRHR//HRH3//DRD2//HTR2C//
GO:0035815	positive regulation of renal sodium excretion	Biological process	3	11	147	13692	25.4025974025974	0.000187820361604111	0.0392097364415439	3.72625732765585	DRD2//TAC1//TACR1//
GO:0007613	memory	Biological process	6	83	147	13692	6.73321858864028	0.000264498698389455	0.0527073769881532	3.57757646080712	DRD2//TAC1//TACR1//CHRNA7//HRH3//ITGA8//
GO:0030003	cellular cation homeostasis	Biological process	12	337	147	13692	3.31665960152607	0.000278449814541405	0.0530749559543269	3.55525306703144	CALCA//CHRNA7//CCL3//SYPL2//MT4//EPOR//TAC1//TACR1//TRHR//HRH3//DRD2//HTR2C//
GO:0032652	regulation of interleukin-1 production	Biological process	4	32	147	13692	11.6428571428571	0.000362990485985915	0.0663062621067605	3.4401047577131	CHRNA7//ACP5//CALCA//CCL3//
GO:0060986	endocrine hormone secretion	Biological process	4	33	147	13692	11.2900432900433	0.000409634972294542	0.0718335887415709	3.38760297286676	INHA//TBX3//NKX3-1//TAC1//
GO:0032940	secretion by cell	Biological process	16	577	147	13692	2.58281752909136	0.000469725444224178	0.0792029364414922	3.32815591419005	PCSK5//CCL3//RAB3C//CBLN4//HRH3//HTR2C//DRD2//CHRNA7//INHA//TACR1//RAB26//TBX3//LRP2//TNFSF13B//NKX3-1//TAC1//
GO:0048266	behavioral response to pain	Biological process	3	15	147	13692	18.6285714285714	0.000501848656573105	0.0814853522376479	3.29942723409995	TACR1//SCN9A//P2RX2//
GO:0007267	cell-cell signaling	Biological process	18	715	147	13692	2.34485514485514	0.000650533497850012	0.0997299528657983	3.18673033544851	DRD2//NPY//TAC1//HTR3A//P2RX2//RAB3C//CHRNA7//HRH3//HTR2C//INHA//TACR1//TBX3//SCN9A//LRP2//NKX3-1//POMC//BHLHA15//CCL3//
GO:0065008	regulation of biological quality	Biological process	38	2106	147	13692	1.68064034730701	0.000667375544576466	0.0997299528657983	3.17562971175088	DRD2//TNFSF13B//COL2A1//SCX//CALCA//CHRNA7//PCSK5//MYH6//P2RX2//TACR1//TAC1//TMSB10//CCL3//SYPL2//MT4//EPOR//TRHR//HRH3//RAB3C//NPPA//NPY//POMC//HTR2C//INHA//WNT10B//SCN9A//HPSE//TBX3//CHRNE//DIO3//CHST8//AFP//BHLHA15//ACP5//TRPV2//LRP2//CAMP//NKX3-1//
GO:0007612	learning	Biological process	6	99	147	13692	5.64502164502164	0.000682458619063401	0.0997299528657983	3.16592367697184	DRD2//TAC1//TACR1//CHRNA7//FOSL1//HRH3//
GO:0032612	interleukin-1 production	Biological process	4	39	147	13692	9.55311355311355	0.000783324441185337	0.110777237101823	3.10605832244715	CHRNA7//ACP5//CALCA//CCL3//
GO:0007271	synaptic transmission, cholinergic	Biological process	3	18	147	13692	15.5238095238095	0.000879014498746281	0.117516973696468	3.05600396147506	TAC1//TACR1//CHRNA7//
GO:0019233	sensory perception of pain	Biological process	6	104	147	13692	5.37362637362637	0.000884594008207904	0.117516973696468	3.05325600664746	CALCA//HTR2C//CCL3//TAC1//TACR1//KCNIP3//
GO:0055080	cation homeostasis	Biological process	12	390	147	13692	2.86593406593407	0.00101709368572628	0.119955195456249	2.99263904184616	DRD2//TAC1//TACR1//CALCA//CHRNA7//CCL3//SYPL2//MT4//EPOR//TRHR//HRH3//HTR2C//
GO:0009190	cyclic nucleotide biosynthetic process	Biological process	6	107	147	13692	5.22296395193591	0.00102629313760749	0.119955195456249	2.98872857503093	NPPA//HTR2C//CALCA//DRD2//HRH3//RAMP1//
GO:0035812	renal sodium excretion	Biological process	3	19	147	13692	14.7067669172932	0.00103565360039129	0.119955195456249	2.98478548068621	DRD2//TAC1//TACR1//
GO:0035813	regulation of renal sodium excretion	Biological process	3	19	147	13692	14.7067669172932	0.00103565360039129	0.119955195456249	2.98478548068621	DRD2//TAC1//TACR1//
GO:0045778	positive regulation of ossification	Biological process	4	42	147	13692	8.87074829931973	0.00103975762484887	0.119955195456249	2.98306788614202	WNT10B//CALCA//TAC1//TACR1//
GO:0046903	secretion	Biological process	17	688	147	13692	2.3014950166113	0.00113453853314037	0.124368150809622	2.9451807492757	ATP4B//PCSK5//DRD2//TAC1//TACR1//CCL3//RAB3C//CBLN4//HRH3//HTR2C//CHRNA7//INHA//RAB26//TBX3//LRP2//TNFSF13B//NKX3-1//
GO:0045776	negative regulation of blood pressure	Biological process	4	43	147	13692	8.66445182724252	0.00113692895818713	0.124368150809622	2.94426667166339	CALCA//DRD2//NPY//HRH3//
GO:0006873	cellular ion homeostasis	Biological process	15	568	147	13692	2.45975855130785	0.00116311454908634	0.124368150809622	2.93437751176655	CALCA//CHRNA7//CCL3//SYPL2//MT4//EPOR//TAC1//TACR1//TRHR//HRH3//SCN9A//P2RX2//DRD2//CHRNE//HTR2C//
GO:0007186	G-protein coupled receptor signaling pathway	Biological process	32	1738	147	13692	1.71494328456354	0.00142148609466443	0.148376072357354	2.84725738433094	HTR2C//DRD2//CALCA//HTR3A//RGS9//TAC1//TACR1//NPY//POMC//SSTR1//NMBR//GRP//NPW//RAMP1//RGS16//BHLHA15//OLR1401//OLR1513//OLR19//OLR56//OLR98//OLR200//OLR305//OLR375//OLR202//OLR857//OLR278//OLR1450//OLR606//OLR1138//OLR1585//GPR84//
GO:0010817	regulation of hormone levels	Biological process	11	354	147	13692	2.89426957223567	0.00152355153343494	0.155331393548344	2.81714285138032	PCSK5//INHA//TACR1//TBX3//DIO3//CHST8//AFP//DRD2//LRP2//NKX3-1//TAC1//
GO:0044062	regulation of excretion	Biological process	3	22	147	13692	12.7012987012987	0.00160759327247502	0.160174747875693	2.79382381993029	DRD2//TAC1//TACR1//
GO:0014070	response to organic cyclic compound	Biological process	11	358	147	13692	2.86193136472466	0.00166530197079142	0.162237418665546	2.77850700398503	DRD2//TACR1//CHRNA7//HTR2C//HTR3A//TAC1//CCL3//WNT10B//FOSL1//ACP5//HRH3//
GO:0035094	response to nicotine	Biological process	4	50	147	13692	7.45142857142857	0.00200212566093807	0.189967904571557	2.69850866804585	HTR2C//CHRNA7//DRD2//TACR1//
GO:0007166	cell surface receptor signaling pathway	Biological process	46	2870	147	13692	1.49288203086113	0.00206145115803737	0.189967904571557	2.68582695047996	DRD2//WNT10B//NPPA//SSTR1//BHLHA15//RGS9//RAMP1//NPW//OLR1401//OLR1513//OLR19//OLR56//OLR98//OLR200//OLR305//OLR375//OLR202//OLR857//OLR278//OLR1450//OLR606//OLR1138//OLR1585//GPR84//HTR2C//CALCA//HTR3A//TAC1//TACR1//NPY//POMC//NMBR//GRP//GPC2//FRS3//MYH6//SCX//ITGA8//CCL3//P2RX2//RGS16//EPOR//CDH13//NKX3-1//EFNB1//AFP//
GO:0045761	regulation of adenylate cyclase activity	Biological process	3	24	147	13692	11.6428571428571	0.00207994056100245	0.189967904571557	2.68194907580526	CALCA//DRD2//HRH3//
GO:0032502	developmental process	Biological process	58	3887	147	13692	1.38983424602154	0.00238303433386191	0.210347008512488	2.622869700457	COL2A1//TBX3//RAMP1//INHA//AFP//TEAD2//CCL3//NKX3-1//ITGA8//MYH6//CML1//SCX//EFNB1//KIRREL3//PCSK5//SPIC//RBBP8//CALCA//FREM2//CDH13//DRD2//SMARCD3//WNT10B//SEMA5B//SEMA4G//TMSB10//EPOR//RGS9//NTNG1//FEZF2//HRH3//NRL//NPPA//SRPK3//P2RX2//LRP2//ERCC5//SCN9A//MEGF11//SSTR1//NPY//GPC2//ACP5//KRT4//UPK2//HTR2C//NNMT//LCP1//RSPH9//RAB26//DKKL1//LOC680430//CHRNA7//CAMP//TRPV2//BHLHA15//HPSE//PRTN3//
GO:0007616	long-term memory	Biological process	3	26	147	13692	10.7472527472527	0.00263030153819258	0.210347008512488	2.57999446106674	DRD2//TAC1//TACR1//
GO:0032720	negative regulation of tumor necrosis factor production	Biological process	3	26	147	13692	10.7472527472527	0.00263030153819258	0.210347008512488	2.57999446106674	POMC//CHRNA7//ACP5//
GO:0008284	positive regulation of cell proliferation	Biological process	15	618	147	13692	2.26074895977809	0.00264568599105457	0.210347008512488	2.57746170226672	CDH13//DRD2//SMARCD3//TNFSF13B//HPSE//EFNB1//TAC1//TACR1//HRH3//TBX3//CHRNA7//NKX3-1//WNT10B//CAMP//SCX//
GO:2000021	regulation of ion homeostasis	Biological process	6	129	147	13692	4.33222591362126	0.00266587117946817	0.210347008512488	2.57416084044272	DRD2//TAC1//TACR1//CALCA//CCL3//HTR2C//
GO:0003001	generation of a signal involved in cell-cell signaling	Biological process	10	325	147	13692	2.86593406593407	0.00266730869921324	0.210347008512488	2.57392671861588	RAB3C//HRH3//HTR2C//DRD2//INHA//TACR1//TBX3//LRP2//NKX3-1//TAC1//
GO:0023061	signal release	Biological process	10	325	147	13692	2.86593406593407	0.00266730869921324	0.210347008512488	2.57392671861588	RAB3C//HRH3//HTR2C//DRD2//INHA//TACR1//TBX3//LRP2//NKX3-1//TAC1//
GO:0003008	system process	Biological process	42	2589	147	13692	1.51100811123986	0.00277101784604304	0.210347008512488	2.55736067724445	ATP4B//DRD2//CALCA//CHRNA7//PCSK5//MYH6//P2RX2//TACR1//TAC1//NPY//HTR3A//RAB3C//COL2A1//RGS9//WNT10B//FOSL1//HRH3//ITGA8//NPPA//POMC//HTR2C//INHA//SCN9A//KCNIP3//TBX3//OLR1401//OLR1513//OLR19//OLR56//OLR98//OLR200//OLR305//OLR375//OLR202//OLR857//OLR278//OLR1450//OLR606//OLR1138//OLR1585//CCL3//NKX3-1//
GO:0055082	cellular chemical homeostasis	Biological process	15	624	147	13692	2.23901098901099	0.00289928395841708	0.210347008512488	2.53770924737894	CALCA//CHRNA7//CCL3//SYPL2//MT4//EPOR//TAC1//TACR1//TRHR//HRH3//SCN9A//P2RX2//DRD2//CHRNE//HTR2C//
GO:0032228	regulation of synaptic transmission, GABAergic	Biological process	3	27	147	13692	10.3492063492063	0.00293600313556293	0.210347008512488	2.53224348494229	TAC1//TACR1//DRD2//
GO:0009653	anatomical structure morphogenesis	Biological process	32	1819	147	13692	1.63857692609754	0.00296334738149851	0.210347008512488	2.52821743491048	COL2A1//RAMP1//TEAD2//CML1//SCX//NKX3-1//TBX3//FREM2//CDH13//SMARCD3//DRD2//NTNG1//EFNB1//FEZF2//CCL3//MEGF11//WNT10B//MYH6//AFP//HTR2C//LRP2//NNMT//LCP1//RSPH9//PCSK5//ITGA8//CHRNA7//CAMP//TRPV2//NRL//HPSE//ACP5//
GO:0050801	ion homeostasis	Biological process	15	626	147	13692	2.23185759926974	0.00298816346409923	0.210347008512488	2.52459564861886	DRD2//TAC1//TACR1//CALCA//CHRNA7//CCL3//SYPL2//MT4//EPOR//TRHR//HRH3//SCN9A//P2RX2//CHRNE//HTR2C//
GO:0009187	cyclic nucleotide metabolic process	Biological process	6	132	147	13692	4.23376623376623	0.00298936392624833	0.210347008512488	2.52442121057448	NPPA//HTR2C//CALCA//DRD2//HRH3//RAMP1//
GO:0031100	organ regeneration	Biological process	5	92	147	13692	5.06211180124224	0.00309922879749308	0.210347008512488	2.50874636121769	AFP//HTR2C//LRP2//NNMT//LCP1//
GO:0007611	learning or memory	Biological process	7	179	147	13692	3.64245810055866	0.00318713354177943	0.210347008512488	2.49659973908577	FOSL1//HRH3//CHRNA7//ITGA8//DRD2//TAC1//TACR1//
GO:0043279	response to alkaloid	Biological process	6	134	147	13692	4.17057569296375	0.00322077510543044	0.210347008512488	2.49203959926614	DRD2//TACR1//CHRNA7//HTR2C//HTR3A//TAC1//
GO:0007275	multicellular organismal development	Biological process	52	3429	147	13692	1.41249010540349	0.00323510279605921	0.210347008512488	2.49011191497921	COL2A1//TBX3//RAMP1//INHA//AFP//TEAD2//NKX3-1//ITGA8//MYH6//CML1//SCX//EFNB1//KIRREL3//PCSK5//SPIC//RBBP8//CALCA//CDH13//DRD2//SMARCD3//WNT10B//EPOR//RGS9//NTNG1//FEZF2//HRH3//NRL//NPPA//SRPK3//P2RX2//ERCC5//SCN9A//MEGF11//SSTR1//NPY//GPC2//ACP5//CCL3//LRP2//HTR2C//NNMT//LCP1//RAB26//LOC680430//CHRNA7//CAMP//TRPV2//FREM2//HPSE//PRTN3//SEMA5B//SEMA4G//
GO:0045744	negative regulation of G-protein coupled receptor protein signaling pathway	Biological process	4	57	147	13692	6.53634085213033	0.00324099303435178	0.210347008512488	2.48932190236669	CALCA//DRD2//RGS9//RGS16//
GO:0032651	regulation of interleukin-1 beta production	Biological process	3	28	147	13692	9.97959183673469	0.00326268170137984	0.210347008512488	2.4864252927696	CHRNA7//ACP5//CCL3//
GO:0042417	dopamine metabolic process	Biological process	3	28	147	13692	9.97959183673469	0.00326268170137984	0.210347008512488	2.4864252927696	CHRNA7//HTR2C//DRD2//
GO:0051952	regulation of amine transport	Biological process	4	58	147	13692	6.42364532019704	0.00345245091294287	0.217147552997073	2.46187248751822	HRH3//HTR2C//DRD2//CHRNA7//
GO:0072358	cardiovascular system development	Biological process	16	701	147	13692	2.12594253107805	0.00351676009643983	0.217147552997073	2.45385725703024	RAMP1//TBX3//TEAD2//CALCA//CDH13//COL2A1//SMARCD3//SCX//EPOR//NPPA//PCSK5//NKX3-1//MYH6//CHRNA7//CAMP//HPSE//
GO:0072359	circulatory system development	Biological process	16	701	147	13692	2.12594253107805	0.00351676009643983	0.217147552997073	2.45385725703024	RAMP1//TBX3//TEAD2//CALCA//CDH13//COL2A1//SMARCD3//SCX//EPOR//NPPA//PCSK5//NKX3-1//MYH6//CHRNA7//CAMP//HPSE//
GO:0044060	regulation of endocrine process	Biological process	3	29	147	13692	9.63546798029557	0.00361078181249623	0.219856492583104	2.44239875374758	INHA//NKX3-1//TAC1//
GO:0008277	regulation of G-protein coupled receptor protein signaling pathway	Biological process	5	96	147	13692	4.85119047619048	0.00372305881882745	0.223587532352596	2.42910010251639	CALCA//DRD2//RGS9//RGS16//RAMP1//
GO:0006816	calcium ion transport	Biological process	8	236	147	13692	3.15738498789346	0.00396034637753131	0.227422128256707	2.40226682839976	BHLHA15//CALCA//CCL3//DRD2//HTR2C//TRPV2//CHRNA7//RAMP1//
GO:0043278	response to morphine	Biological process	3	30	147	13692	9.31428571428571	0.00398072658538458	0.227422128256707	2.40003765073455	DRD2//TAC1//TACR1//
GO:0055078	sodium ion homeostasis	Biological process	3	30	147	13692	9.31428571428571	0.00398072658538458	0.227422128256707	2.40003765073455	DRD2//TAC1//TACR1//
GO:0048856	anatomical structure development	Biological process	53	3546	147	13692	1.39215212311659	0.00399441238042117	0.227422128256707	2.39854710088338	COL2A1//TBX3//RAMP1//INHA//AFP//TEAD2//NKX3-1//ITGA8//MYH6//CML1//SCX//EFNB1//KIRREL3//PCSK5//SPIC//RBBP8//CALCA//FREM2//CDH13//DRD2//SMARCD3//WNT10B//TMSB10//EPOR//RGS9//NTNG1//FEZF2//HRH3//NRL//NPPA//SRPK3//P2RX2//CCL3//MEGF11//SSTR1//NPY//GPC2//ACP5//KRT4//UPK2//LRP2//HTR2C//NNMT//LCP1//RSPH9//RAB26//LOC680430//CHRNA7//CAMP//TRPV2//BHLHA15//HPSE//PRTN3//
GO:0008306	associative learning	Biological process	4	61	147	13692	6.10772833723653	0.00414274169634414	0.232843328163753	2.38271214450754	DRD2//TAC1//TACR1//CHRNA7//
GO:0008016	regulation of heart contraction	Biological process	5	99	147	13692	4.7041847041847	0.00424660187638744	0.235659526912437	2.37195845268785	CHRNA7//MYH6//CALCA//DRD2//TAC1//
GO:0014072	response to isoquinoline alkaloid	Biological process	3	31	147	13692	9.01382488479263	0.00437291817832523	0.236677448071331	2.35922864866344	DRD2//TAC1//TACR1//
GO:0031279	regulation of cyclase activity	Biological process	3	31	147	13692	9.01382488479263	0.00437291817832523	0.236677448071331	2.35922864866344	CALCA//DRD2//HRH3//
GO:0050890	cognition	Biological process	7	191	147	13692	3.41361256544503	0.00454940147162187	0.24152807667131	2.34204573623741	TACR1//FOSL1//HRH3//CHRNA7//ITGA8//DRD2//TAC1//
GO:0030432	peristalsis	Biological process	2	10	147	13692	18.6285714285714	0.00486892623495687	0.24152807667131	2.31256680503798	DRD2//P2RX2//
GO:0032692	negative regulation of interleukin-1 production	Biological process	2	10	147	13692	18.6285714285714	0.00486892623495687	0.24152807667131	2.31256680503798	CHRNA7//ACP5//
GO:0046541	saliva secretion	Biological process	2	10	147	13692	18.6285714285714	0.00486892623495687	0.24152807667131	2.31256680503798	TAC1//TACR1//
GO:0046884	follicle-stimulating hormone secretion	Biological process	2	10	147	13692	18.6285714285714	0.00486892623495687	0.24152807667131	2.31256680503798	INHA//TBX3//
GO:0051350	negative regulation of lyase activity	Biological process	2	10	147	13692	18.6285714285714	0.00486892623495687	0.24152807667131	2.31256680503798	DRD2//HRH3//
GO:0060456	positive regulation of digestive system process	Biological process	2	10	147	13692	18.6285714285714	0.00486892623495687	0.24152807667131	2.31256680503798	TAC1//TACR1//
GO:0009887	organ morphogenesis	Biological process	17	792	147	13692	1.9992784992785	0.00490328440322687	0.24152807667131	2.30951291581564	COL2A1//TBX3//SCX//SMARCD3//TEAD2//MEGF11//AFP//HTR2C//LRP2//NNMT//LCP1//ITGA8//NRL//MYH6//WNT10B//ACP5//NKX3-1//
GO:0032501	multicellular organismal process	Biological process	78	5780	147	13692	1.25694513099357	0.00497956905263143	0.24256034140818	2.30280824080706	COL2A1//TBX3//ACP5//RAMP1//INHA//AFP//TEAD2//CCL3//NKX3-1//ITGA8//DRD2//ATP4B//MYH6//CML1//SCX//EFNB1//KIRREL3//PCSK5//SPIC//RBBP8//CALCA//CHRNA7//CDH13//SMARCD3//WNT10B//P2RX2//TACR1//TAC1//NPY//HTR3A//RAB3C//SEMA5B//SEMA4G//SSTR1//TMSB10//EPOR//RGS9//NTNG1//FEZF2//HRH3//NRL//NPPA//SRPK3//FOSL1//POMC//ERCC5//NTSR1//SCN9A//HPSE//MEGF11//HTR2C//KCNIP3//GPC2//LRP2//NNMT//LCP1//RAB26//DIO3//LOC68043…
GO:0023052	signaling	Biological process	65	4621	147	13692	1.31016786719016	0.00512067928923763	0.246692945099096	2.29067242339934	CCL3//CHRNA7//DRD2//P2RX2//WNT10B//EPOR//POMC//GRB7//SMOC2//ARHGAP8//RGD1564053//RGS9//PLEK2//NPPA//SSTR1//BHLHA15//RAMP1//NPW//OLR1401//OLR1513//OLR19//OLR56//OLR98//OLR200//OLR305//OLR375//OLR202//OLR857//OLR278//OLR1450//OLR606//OLR1138//OLR1585//GPR84//HTR2C//CALCA//HTR3A//TAC1//TACR1//NPY//NMBR//GRP//GPC2//RAB3C//RAB26//DOK3//CDH13//FRS3//HRH3//NKX3-1//INHA//SCN9A//MYH6//SCX//ITGA8//SLC7A3//…
GO:0032640	tumor necrosis factor production	Biological process	4	66	147	13692	5.64502164502164	0.00549056494813863	0.256493168123229	2.26038296680019	POMC//CHRNA7//ACP5//CCL3//
GO:0032680	regulation of tumor necrosis factor production	Biological process	4	66	147	13692	5.64502164502164	0.00549056494813863	0.256493168123229	2.26038296680019	POMC//CHRNA7//ACP5//CCL3//
GO:0046879	hormone secretion	Biological process	7	198	147	13692	3.29292929292929	0.0055247622203637	0.256493168123229	2.25768640879329	INHA//TACR1//TBX3//DRD2//NKX3-1//TAC1//LRP2//
GO:0032611	interleukin-1 beta production	Biological process	3	34	147	13692	8.21848739495798	0.00568669137787577	0.256493168123229	2.24514034068093	CHRNA7//ACP5//CCL3//
GO:0051339	regulation of lyase activity	Biological process	3	34	147	13692	8.21848739495798	0.00568669137787577	0.256493168123229	2.24514034068093	CALCA//DRD2//HRH3//
GO:0051932	synaptic transmission, GABAergic	Biological process	3	34	147	13692	8.21848739495798	0.00568669137787577	0.256493168123229	2.24514034068093	DRD2//TAC1//TACR1//
GO:0048878	chemical homeostasis	Biological process	17	807	147	13692	1.96211718888299	0.00589575718831932	0.256493168123229	2.2294604108248	DRD2//TAC1//TACR1//CALCA//CHRNA7//CCL3//SYPL2//MT4//EPOR//TRHR//HRH3//SCN9A//P2RX2//CHRNE//BHLHA15//NPPA//HTR2C//
GO:0002031	G-protein coupled receptor internalization	Biological process	2	11	147	13692	16.9350649350649	0.00590917198459081	0.256493168123229	2.22847336983218	CALCA//DRD2//
GO:0032230	positive regulation of synaptic transmission, GABAergic	Biological process	2	11	147	13692	16.9350649350649	0.00590917198459081	0.256493168123229	2.22847336983218	TAC1//TACR1//
GO:0051797	regulation of hair follicle development	Biological process	2	11	147	13692	16.9350649350649	0.00590917198459081	0.256493168123229	2.22847336983218	HPSE//WNT10B//
GO:0007507	heart development	Biological process	10	365	147	13692	2.55185909980431	0.00602334843165504	0.257259266931166	2.22016201354065	TBX3//COL2A1//SMARCD3//TEAD2//SCX//MYH6//EPOR//NPPA//PCSK5//NKX3-1//
GO:0018958	phenol-containing compound metabolic process	Biological process	4	68	147	13692	5.47899159663865	0.00610286582135977	0.257259266931166	2.21446617841038	DIO3//CHRNA7//DRD2//HTR2C//
GO:0071706	tumor necrosis factor superfamily cytokine production	Biological process	4	68	147	13692	5.47899159663865	0.00610286582135977	0.257259266931166	2.21446617841038	POMC//CHRNA7//ACP5//CCL3//
GO:0007154	cell communication	Biological process	66	4745	147	13692	1.29555923528526	0.00623209481783479	0.260204796965597	2.20536594773774	CCL3//CHRNA7//DRD2//P2RX2//WNT10B//EPOR//POMC//GRB7//SMOC2//ARHGAP8//RGD1564053//RGS9//PLEK2//NPPA//SSTR1//BHLHA15//RAMP1//NPW//OLR1401//OLR1513//OLR19//OLR56//OLR98//OLR200//OLR305//OLR375//OLR202//OLR857//OLR278//OLR1450//OLR606//OLR1138//OLR1585//GPR84//HTR2C//CALCA//HTR3A//TAC1//TACR1//NPY//NMBR//GRP//GPC2//RAB3C//RAB26//DOK3//CDH13//FRS3//HRH3//NKX3-1//INHA//SCN9A//MYH6//SCX//ITGA8//FOSL1//S…
GO:0030817	regulation of cAMP biosynthetic process	Biological process	4	70	147	13692	5.32244897959184	0.00675899638949936	0.279541888410992	2.17011778554658	CALCA//DRD2//HRH3//RAMP1//
GO:0007165	signal transduction	Biological process	60	4238	147	13692	1.31868131868132	0.00689540697299348	0.279848700357896	2.1614400962888	CCL3//CHRNA7//P2RX2//DRD2//WNT10B//RGS9//PLEK2//NPPA//SSTR1//BHLHA15//RAMP1//NPW//OLR1401//OLR1513//OLR19//OLR56//OLR98//OLR200//OLR305//OLR375//OLR202//OLR857//OLR278//OLR1450//OLR606//OLR1138//OLR1585//GPR84//HTR2C//CALCA//HTR3A//TAC1//TACR1//NPY//POMC//NMBR//GRP//GPC2//RAB3C//RAB26//DOK3//CDH13//FRS3//NKX3-1//MYH6//SCX//ITGA8//SLC7A3//TEAD2//RGS16//EPOR//TPD52L1//EFNB1//HPSE//AFP//ARHGAP8//HRK…
GO:0051046	regulation of secretion	Biological process	11	432	147	13692	2.37169312169312	0.0068987271005119	0.279848700357896	2.16123103451216	DRD2//TAC1//TACR1//HRH3//HTR2C//CHRNA7//INHA//RAB3C//RAB26//CCL3//NKX3-1//
GO:0032225	regulation of synaptic transmission, dopaminergic	Biological process	2	12	147	13692	15.5238095238095	0.00704131459943984	0.279848700357896	2.1523462513715	DRD2//CHRNA7//
GO:0044057	regulation of system process	Biological process	12	495	147	13692	2.25800865800866	0.0070767997251382	0.279848700357896	2.1501630948424	CHRNA7//MYH6//CALCA//DRD2//TAC1//TACR1//HTR2C//INHA//NPPA//SCN9A//CCL3//NKX3-1//
GO:0060402	calcium ion transport into cytosol	Biological process	4	71	147	13692	5.24748490945674	0.00710390105913002	0.279848700357896	2.14850309590247	CALCA//CCL3//DRD2//HTR2C//
GO:0009914	hormone transport	Biological process	7	208	147	13692	3.13461538461538	0.00718022904605319	0.279848700357896	2.14386170173954	INHA//TACR1//TBX3//DRD2//LRP2//NKX3-1//TAC1//
GO:0050433	regulation of catecholamine secretion	Biological process	3	37	147	13692	7.55212355212355	0.00721325345356804	0.279848700357896	2.14186880764743	DRD2//CHRNA7//HRH3//
GO:0045787	positive regulation of cell cycle	Biological process	5	113	147	13692	4.12136536030341	0.00739936418995197	0.284397375821914	2.13080559657424	WNT10B//DRD2//NKX3-1//FOSL1//TBX3//
GO:0060401	cytosolic calcium ion transport	Biological process	4	72	147	13692	5.17460317460317	0.00746024138218981	0.284397375821914	2.1272471203481	CALCA//CCL3//DRD2//HTR2C//
GO:0030814	regulation of cAMP metabolic process	Biological process	4	73	147	13692	5.10371819960861	0.00782817078528322	0.293921820392408	2.10633970801442	CALCA//DRD2//HRH3//RAMP1//
GO:0019725	cellular homeostasis	Biological process	15	696	147	13692	2.00738916256158	0.00784417267014409	0.293921820392408	2.10545285497552	CALCA//CHRNA7//CCL3//SYPL2//MT4//EPOR//TAC1//TACR1//TRHR//HRH3//SCN9A//P2RX2//DRD2//CHRNE//HTR2C//
GO:0042127	regulation of cell proliferation	Biological process	20	1042	147	13692	1.7877707704963	0.00791828334400081	0.294184357458471	2.1013689617232	CDH13//DRD2//SMARCD3//CHRNA7//NKX3-1//WNT10B//CAMP//TBX3//SCX//FOSL1//FEZF2//BNIPL//TNFSF13B//HPSE//EFNB1//TACR1//TAC1//HRH3//KRT4//INHA//
GO:0070838	divalent metal ion transport	Biological process	8	266	147	13692	2.80128893662728	0.00800643963093554	0.294522405996751	2.09656056661071	CHRNA7//CCL3//RAMP1//BHLHA15//CALCA//DRD2//HTR2C//TRPV2//
GO:0030534	adult behavior	Biological process	5	116	147	13692	4.01477832512315	0.00824265113397378	0.294522405996751	2.08393308106087	DRD2//NPY//NTSR1//HTR2C//CHRNA7//
GO:0007210	serotonin receptor signaling pathway	Biological process	2	13	147	13692	14.3296703296703	0.00826328830693439	0.294522405996751	2.08284709440241	HTR2C//HTR3A//
GO:0014051	gamma-aminobutyric acid secretion	Biological process	2	13	147	13692	14.3296703296703	0.00826328830693439	0.294522405996751	2.08284709440241	HRH3//HTR2C//
GO:0015812	gamma-aminobutyric acid transport	Biological process	2	13	147	13692	14.3296703296703	0.00826328830693439	0.294522405996751	2.08284709440241	HRH3//HTR2C//
GO:0072511	divalent inorganic cation transport	Biological process	8	269	147	13692	2.7700477960701	0.00853783435169791	0.301853756434223	2.06865227549148	CHRNA7//CCL3//RAMP1//BHLHA15//CALCA//DRD2//HTR2C//TRPV2//
GO:0042592	homeostatic process	Biological process	21	1125	147	13692	1.73866666666667	0.00884888831188629	0.310348210874476	2.05311128640266	DRD2//TNFSF13B//COL2A1//SCX//TAC1//TACR1//CALCA//CHRNA7//CCL3//SYPL2//MT4//EPOR//TRHR//HRH3//SCN9A//P2RX2//CHRNE//BHLHA15//ACP5//NPPA//HTR2C//
GO:0071705	nitrogen compound transport	Biological process	6	166	147	13692	3.36660929432014	0.00901542855580801	0.311556549344769	2.04501362390565	HRH3//HTR2C//DRD2//CHRNA7//SLC7A3//SLC25A42//
GO:0006939	smooth muscle contraction	Biological process	4	77	147	13692	4.83858998144712	0.00941874390771033	0.311556549344769	2.02600701125422	P2RX2//DRD2//CALCA//TACR1//
GO:0032274	gonadotropin secretion	Biological process	2	14	147	13692	13.3061224489796	0.00957306057369369	0.311556549344769	2.01894919307286	INHA//TBX3//
GO:0042634	regulation of hair cycle	Biological process	2	14	147	13692	13.3061224489796	0.00957306057369369	0.311556549344769	2.01894919307286	HPSE//WNT10B//
GO:0051955	regulation of amino acid transport	Biological process	2	14	147	13692	13.3061224489796	0.00957306057369369	0.311556549344769	2.01894919307286	HRH3//HTR2C//
GO:0006584	catecholamine metabolic process	Biological process	3	41	147	13692	6.81533101045296	0.00959285936139354	0.311556549344769	2.01805192257042	CHRNA7//DRD2//HTR2C//
GO:0009712	catechol-containing compound metabolic process	Biological process	3	41	147	13692	6.81533101045296	0.00959285936139354	0.311556549344769	2.01805192257042	CHRNA7//DRD2//HTR2C//
GO:0034311	diol metabolic process	Biological process	3	41	147	13692	6.81533101045296	0.00959285936139354	0.311556549344769	2.01805192257042	CHRNA7//DRD2//HTR2C//
GO:0050432	catecholamine secretion	Biological process	3	41	147	13692	6.81533101045296	0.00959285936139354	0.311556549344769	2.01805192257042	DRD2//CHRNA7//HRH3//
GO:0008283	cell proliferation	Biological process	23	1280	147	13692	1.67366071428571	0.0095940087047317	0.311556549344769	2.01799989183059	CALCA//CDH13//DRD2//SMARCD3//CHRNA7//NKX3-1//WNT10B//CAMP//TBX3//SCX//FOSL1//FEZF2//BNIPL//TNFSF13B//HPSE//EFNB1//INHA//TACR1//TAC1//HRH3//KRT4//DIO3//LRP2//
GO:0003015	heart process	Biological process	5	121	147	13692	3.84887839433294	0.00979264519314481	0.313364646180634	2.00909998055476	CHRNA7//MYH6//CALCA//DRD2//TAC1//
GO:0060047	heart contraction	Biological process	5	121	147	13692	3.84887839433294	0.00979264519314481	0.313364646180634	2.00909998055476	CHRNA7//MYH6//CALCA//DRD2//TAC1//
GO:0001503	ossification	Biological process	8	279	147	13692	2.67076292882745	0.0105015909576325	0.331215645742884	1.9787449017129	CCL3//COL2A1//SCX//CALCA//WNT10B//TAC1//TACR1//ACP5//
GO:0031644	regulation of neurological system process	Biological process	8	279	147	13692	2.67076292882745	0.0105015909576325	0.331215645742884	1.9787449017129	HTR2C//CALCA//TAC1//TACR1//CHRNA7//DRD2//SCN9A//CCL3//
GO:0014061	regulation of norepinephrine secretion	Biological process	2	15	147	13692	12.4190476190476	0.0109686316378661	0.336269098604231	1.9598475482859	CHRNA7//HRH3//
GO:0042756	drinking behavior	Biological process	2	15	147	13692	12.4190476190476	0.0109686316378661	0.336269098604231	1.9598475482859	TACR1//HRH3//
GO:0045671	negative regulation of osteoclast differentiation	Biological process	2	15	147	13692	12.4190476190476	0.0109686316378661	0.336269098604231	1.9598475482859	CALCA//CCL3//
GO:0045885	positive regulation of survival gene product expression	Biological process	2	15	147	13692	12.4190476190476	0.0109686316378661	0.336269098604231	1.9598475482859	CDH13//TNFSF13B//
GO:0006171	cAMP biosynthetic process	Biological process	4	81	147	13692	4.59964726631393	0.0112062364453811	0.338814762596902	1.9505402183988	CALCA//DRD2//HRH3//RAMP1//
GO:0046887	positive regulation of hormone secretion	Biological process	4	81	147	13692	4.59964726631393	0.0112062364453811	0.338814762596902	1.9505402183988	DRD2//NKX3-1//TAC1//TACR1//
GO:0032101	regulation of response to external stimulus	Biological process	9	341	147	13692	2.45831587767072	0.011333410542564	0.340312820675346	1.94563937902194	TAC1//HPSE//NPY//CALCA//CHRNA7//ACP5//CCL3//CDH13//DRD2//
GO:0007588	excretion	Biological process	3	44	147	13692	6.35064935064935	0.0116436495793591	0.346124942169702	1.93391087331573	DRD2//TAC1//TACR1//
GO:0003014	renal system process	Biological process	4	82	147	13692	4.54355400696864	0.0116848748725173	0.346124942169702	1.93237593388932	PCSK5//DRD2//TAC1//TACR1//
GO:0048243	norepinephrine secretion	Biological process	2	16	147	13692	11.6428571428571	0.0124480340475722	0.366256250097695	1.90489923248063	CHRNA7//HRH3//
GO:0048731	system development	Biological process	45	3069	147	13692	1.3657310431504	0.0127872153148865	0.373318850062912	1.89322402198361	COL2A1//TBX3//RAMP1//INHA//AFP//TEAD2//NKX3-1//ITGA8//EFNB1//KIRREL3//PCSK5//CALCA//SCX//CDH13//DRD2//SMARCD3//WNT10B//RGS9//NTNG1//FEZF2//EPOR//HRH3//NRL//NPPA//MYH6//SRPK3//P2RX2//MEGF11//SSTR1//NPY//GPC2//ACP5//CCL3//LRP2//HTR2C//NNMT//LCP1//RAB26//LOC680430//CHRNA7//CAMP//TRPV2//FREM2//HPSE//PRTN3//
GO:0031099	regeneration	Biological process	6	180	147	13692	3.1047619047619	0.0130785140528369	0.373318850062912	1.883441596632	WNT10B//AFP//HTR2C//LRP2//NNMT//LCP1//
GO:0006029	proteoglycan metabolic process	Biological process	3	46	147	13692	6.07453416149068	0.0131402413161618	0.373318850062912	1.88139665902927	CHST8//HPSE//COL2A1//
GO:0009408	response to heat	Biological process	4	85	147	13692	4.38319327731092	0.0131990013138119	0.373318850062912	1.87945892790846	CALCA//TACR1//TRPV2//HSPB7//
GO:0030802	regulation of cyclic nucleotide biosynthetic process	Biological process	4	85	147	13692	4.38319327731092	0.0131990013138119	0.373318850062912	1.87945892790846	CALCA//DRD2//HRH3//RAMP1//
GO:1900371	regulation of purine nucleotide biosynthetic process	Biological process	4	85	147	13692	4.38319327731092	0.0131990013138119	0.373318850062912	1.87945892790846	CALCA//DRD2//HRH3//RAMP1//
GO:0030808	regulation of nucleotide biosynthetic process	Biological process	4	86	147	13692	4.33222591362126	0.0137301678127856	0.3814715055178	1.86232415469905	CALCA//DRD2//HRH3//RAMP1//
GO:1900542	regulation of purine nucleotide metabolic process	Biological process	8	293	147	13692	2.54314968308142	0.0137904602989713	0.3814715055178	1.86042123766991	CALCA//DRD2//HRH3//RAMP1//ARHGAP8//MYH6//RGS9//RGS16//
GO:0048513	organ development	Biological process	36	2341	147	13692	1.43235491548178	0.0138746686921467	0.3814715055178	1.85777737843162	COL2A1//INHA//AFP//NKX3-1//ITGA8//EFNB1//PCSK5//TBX3//SCX//WNT10B//SMARCD3//TEAD2//EPOR//HRH3//NPPA//MYH6//SRPK3//P2RX2//MEGF11//FEZF2//SSTR1//KIRREL3//DRD2//NPY//ACP5//CCL3//LRP2//HTR2C//NNMT//LCP1//CALCA//LOC680430//NRL//FREM2//HPSE//PRTN3//
GO:0014821	phasic smooth muscle contraction	Biological process	2	17	147	13692	10.9579831932773	0.0140093322053754	0.3814715055178	1.85358256610128	DRD2//P2RX2//
GO:0032098	regulation of appetite	Biological process	2	17	147	13692	10.9579831932773	0.0140093322053754	0.3814715055178	1.85358256610128	NPY//POMC//
GO:0051482	elevation of cytosolic calcium ion concentration involved in phospholipase C-activating G-protein coupled signaling pathway	Biological process	2	17	147	13692	10.9579831932773	0.0140093322053754	0.3814715055178	1.85358256610128	CALCA//DRD2//
GO:0050673	epithelial cell proliferation	Biological process	7	239	147	13692	2.72803347280335	0.0146603485313114	0.396486999786832	1.83385570476815	CALCA//CDH13//TACR1//HRH3//NKX3-1//WNT10B//KRT4//
GO:0007200	phospholipase C-activating G-protein coupled receptor signaling pathway	Biological process	3	48	147	13692	5.82142857142857	0.0147416471179867	0.396486999786832	1.831453989049	HTR2C//CALCA//DRD2//
GO:0006140	regulation of nucleotide metabolic process	Biological process	8	299	147	13692	2.4921165790731	0.0154092612047955	0.405990097583425	1.81221818297997	CALCA//DRD2//HRH3//RAMP1//ARHGAP8//MYH6//RGS9//RGS16//
GO:0015837	amine transport	Biological process	5	136	147	13692	3.42436974789916	0.0156203846180557	0.405990097583425	1.8063082767684	HRH3//HTR2C//DRD2//CHRNA7//SLC7A3//
GO:0030803	negative regulation of cyclic nucleotide biosynthetic process	Biological process	2	18	147	13692	10.3492063492063	0.0156506219187041	0.405990097583425	1.80546839993895	DRD2//HRH3//
GO:0030818	negative regulation of cAMP biosynthetic process	Biological process	2	18	147	13692	10.3492063492063	0.0156506219187041	0.405990097583425	1.80546839993895	DRD2//HRH3//
GO:0032732	positive regulation of interleukin-1 production	Biological process	2	18	147	13692	10.3492063492063	0.0156506219187041	0.405990097583425	1.80546839993895	CALCA//CCL3//
GO:0045684	positive regulation of epidermis development	Biological process	2	18	147	13692	10.3492063492063	0.0156506219187041	0.405990097583425	1.80546839993895	HPSE//WNT10B//
GO:0071347	cellular response to interleukin-1	Biological process	3	51	147	13692	5.47899159663866	0.0173421111119025	0.427810175998725	1.76089803555402	CCL3//NKX3-1//CAMP//
GO:0002029	desensitization of G-protein coupled receptor protein signaling pathway	Biological process	2	19	147	13692	9.80451127819549	0.0173700299561526	0.427810175998725	1.76019943257302	CALCA//DRD2//
GO:0010634	positive regulation of epithelial cell migration	Biological process	2	19	147	13692	9.80451127819549	0.0173700299561526	0.427810175998725	1.76019943257302	TAC1//TACR1//
GO:0015874	norepinephrine transport	Biological process	2	19	147	13692	9.80451127819549	0.0173700299561526	0.427810175998725	1.76019943257302	CHRNA7//HRH3//
GO:0022401	negative adaptation of signaling pathway	Biological process	2	19	147	13692	9.80451127819549	0.0173700299561526	0.427810175998725	1.76019943257302	CALCA//DRD2//
GO:0030800	negative regulation of cyclic nucleotide metabolic process	Biological process	2	19	147	13692	9.80451127819549	0.0173700299561526	0.427810175998725	1.76019943257302	DRD2//HRH3//
GO:0030809	negative regulation of nucleotide biosynthetic process	Biological process	2	19	147	13692	9.80451127819549	0.0173700299561526	0.427810175998725	1.76019943257302	DRD2//HRH3//
GO:0030815	negative regulation of cAMP metabolic process	Biological process	2	19	147	13692	9.80451127819549	0.0173700299561526	0.427810175998725	1.76019943257302	DRD2//HRH3//
GO:1900372	negative regulation of purine nucleotide biosynthetic process	Biological process	2	19	147	13692	9.80451127819549	0.0173700299561526	0.427810175998725	1.76019943257302	DRD2//HRH3//
GO:0007600	sensory perception	Biological process	27	1660	147	13692	1.51497418244406	0.0175737337599436	0.430409211193256	1.75513595739665	COL2A1//RGS9//NPY//P2RX2//WNT10B//DRD2//TAC1//TACR1//KCNIP3//OLR1401//OLR1513//OLR19//OLR56//OLR98//OLR200//OLR305//OLR375//OLR202//OLR857//OLR278//OLR1450//OLR606//OLR1138//OLR1585//CALCA//HTR2C//CCL3//
GO:0030799	regulation of cyclic nucleotide metabolic process	Biological process	4	93	147	13692	4.00614439324117	0.0178296713292862	0.434251550597726	1.74885666250008	CALCA//DRD2//HRH3//RAMP1//
GO:0045638	negative regulation of myeloid cell differentiation	Biological process	3	52	147	13692	5.37362637362637	0.0182621417408468	0.44232723420924	1.73844829078383	LOC680430//CALCA//CCL3//
GO:0050877	neurological system process	Biological process	34	2227	147	13692	1.42202835332606	0.0187579595945316	0.450329922355968	1.7268144039649	DRD2//CALCA//CHRNA7//P2RX2//TACR1//NPY//TAC1//HTR3A//RAB3C//COL2A1//RGS9//WNT10B//FOSL1//HRH3//ITGA8//HTR2C//SCN9A//KCNIP3//OLR1401//OLR1513//OLR19//OLR56//OLR98//OLR200//OLR305//OLR375//OLR202//OLR857//OLR278//OLR1450//OLR606//OLR1138//OLR1585//CCL3//
GO:0048747	muscle fiber development	Biological process	4	95	147	13692	3.9218045112782	0.0191264073792559	0.450329922355968	1.71836659828903	P2RX2//TBX3//MYH6//WNT10B//
GO:0050671	positive regulation of lymphocyte proliferation	Biological process	4	95	147	13692	3.9218045112782	0.0191264073792559	0.450329922355968	1.71836659828903	TNFSF13B//EFNB1//TAC1//TACR1//
GO:0002052	positive regulation of neuroblast proliferation	Biological process	2	20	147	13692	9.31428571428571	0.0191657136095875	0.450329922355968	1.71747500573724	DRD2//SMARCD3//
GO:0031623	receptor internalization	Biological process	3	53	147	13692	5.2722371967655	0.0192088721442897	0.450329922355968	1.71649813414357	CALCA//DRD2//RAMP1//
GO:0051937	catecholamine transport	Biological process	3	53	147	13692	5.2722371967655	0.0192088721442897	0.450329922355968	1.71649813414357	DRD2//CHRNA7//HRH3//
GO:0051240	positive regulation of multicellular organismal process	Biological process	11	502	147	13692	2.04097894137735	0.0194509151193965	0.45181604757553	1.71105996133288	CHRNA7//DRD2//TAC1//TACR1//CALCA//HPSE//WNT10B//CCL3//SCX//DIO3//HTR2C//
GO:0051234	establishment of localization	Biological process	40	2726	147	13692	1.36673304685044	0.0194783834379049	0.45181604757553	1.71044708919918	GOLGA1//ATP4B//PCSK5//DRD2//CALCA//TAC1//TACR1//RAB3C//RAB26//AP1S2//AFP//LOC360919//CHRNA7//P2RX2//KCNN3//SCN11A//CCL3//RAMP1//CLCNKB//BHLHA15//KCNIP3//LRP2//CBLN4//HRH3//HTR2C//SLC2A5//SLC7A3//SLC6A5//SLC25A42//INHA//CDH13//TBX3//LCP1//ITGA8//TNFSF13B//PRTN3//SLC16A10//SLC24A4//TRPV2//NKX3-1//
GO:0032946	positive regulation of mononuclear cell proliferation	Biological process	4	96	147	13692	3.88095238095238	0.019796118186231	0.456769379623351	1.70341996204038	TNFSF13B//EFNB1//TAC1//TACR1//
GO:0001508	regulation of action potential	Biological process	5	145	147	13692	3.21182266009852	0.0200424414351727	0.460031744773807	1.69804937675482	CHRNA7//SCN9A//P2RX2//TAC1//TACR1//
GO:0046058	cAMP metabolic process	Biological process	4	97	147	13692	3.84094256259205	0.0204801614616715	0.462012059805751	1.68866662378817	CALCA//DRD2//HRH3//RAMP1//
GO:0051049	regulation of transport	Biological process	17	926	147	13692	1.70996605985807	0.0209318884870454	0.462012059805751	1.67919158759518	DRD2//TAC1//TACR1//CALCA//HRH3//HTR2C//CHRNA7//INHA//RAB3C//RAB26//CDH13//LCP1//SCN11A//CCL3//PRTN3//TRPV2//NKX3-1//
GO:0002548	monocyte chemotaxis	Biological process	2	21	147	13692	8.87074829931973	0.0210358602619861	0.462012059805751	1.67703972280106	CALCA//CCL3//
GO:0023058	adaptation of signaling pathway	Biological process	2	21	147	13692	8.87074829931973	0.0210358602619861	0.462012059805751	1.67703972280106	CALCA//DRD2//
GO:1900543	negative regulation of purine nucleotide metabolic process	Biological process	2	21	147	13692	8.87074829931973	0.0210358602619861	0.462012059805751	1.67703972280106	DRD2//HRH3//
GO:0051649	establishment of localization in cell	Biological process	22	1299	147	13692	1.57747718024854	0.0210873465339418	0.462012059805751	1.67597806502901	GOLGA1//PCSK5//BHLHA15//RAMP1//KCNIP3//AP1S2//CCL3//RAB3C//CBLN4//HRH3//HTR2C//DRD2//CHRNA7//LRP2//INHA//TACR1//RAB26//TBX3//LCP1//TNFSF13B//NKX3-1//TAC1//
GO:0030316	osteoclast differentiation	Biological process	3	55	147	13692	5.08051948051948	0.0211825784719334	0.462012059805751	1.67402117605222	CALCA//CCL3//ACP5//
GO:0051209	release of sequestered calcium ion into cytosol	Biological process	3	55	147	13692	5.08051948051948	0.0211825784719334	0.462012059805751	1.67402117605222	CCL3//DRD2//HTR2C//
GO:0051282	regulation of sequestering of calcium ion	Biological process	3	55	147	13692	5.08051948051948	0.0211825784719334	0.462012059805751	1.67402117605222	CCL3//DRD2//HTR2C//
GO:0051283	negative regulation of sequestering of calcium ion	Biological process	3	55	147	13692	5.08051948051948	0.0211825784719334	0.462012059805751	1.67402117605222	CCL3//DRD2//HTR2C//
GO:0009306	protein secretion	Biological process	5	148	147	13692	3.14671814671815	0.0216813532248151	0.470549765037571	1.66391361513507	PCSK5//TNFSF13B//DRD2//CCL3//CBLN4//
GO:0043491	protein kinase B signaling cascade	Biological process	4	99	147	13692	3.76334776334776	0.0218915378183329	0.472770944805771	1.65972372940705	CCL3//HPSE//DRD2//NKX3-1//
GO:0007268	synaptic transmission	Biological process	10	446	147	13692	2.08840486867393	0.0220557497014503	0.473982385740971	1.65647817544308	DRD2//RAB3C//CHRNA7//P2RX2//HTR2C//TAC1//TACR1//SCN9A//NPY//HTR3A//
GO:0051208	sequestering of calcium ion	Biological process	3	56	147	13692	4.98979591836735	0.0222095994461256	0.474354375382814	1.65345927395517	CCL3//DRD2//HTR2C//
GO:0006164	purine nucleotide biosynthetic process	Biological process	6	203	147	13692	2.75299085151302	0.0222894619819479	0.474354375382814	1.6519004142964	NPPA//HTR2C//CALCA//DRD2//HRH3//RAMP1//
GO:0070665	positive regulation of leukocyte proliferation	Biological process	4	100	147	13692	3.72571428571429	0.0226190090302899	0.479042200912034	1.64552642602879	TNFSF13B//EFNB1//TAC1//TACR1//
GO:0051496	positive regulation of stress fiber assembly	Biological process	2	22	147	13692	8.46753246753247	0.0229786869609372	0.484320017484369	1.63867479122265	TAC1//TACR1//
GO:0050678	regulation of epithelial cell proliferation	Biological process	6	205	147	13692	2.72613240418118	0.0232545722748255	0.487690543552349	1.63349164412887	CDH13//TACR1//HRH3//NKX3-1//WNT10B//KRT4//
GO:0006865	amino acid transport	Biological process	4	101	147	13692	3.68882602545969	0.0233610889931554	0.487690543552349	1.63150691615318	HRH3//HTR2C//SLC7A3//SLC6A5//
GO:0006810	transport	Biological process	39	2679	147	13692	1.35594304911214	0.0238347375938608	0.495220329912255	1.62278962503191	GOLGA1//ATP4B//PCSK5//DRD2//CALCA//TAC1//TACR1//RAB3C//RAB26//AP1S2//CHRNA7//P2RX2//KCNN3//SCN11A//CCL3//RAMP1//CLCNKB//BHLHA15//KCNIP3//LRP2//CBLN4//HRH3//HTR2C//SLC2A5//SLC7A3//SLC6A5//SLC25A42//INHA//CDH13//TBX3//LCP1//TNFSF13B//PRTN3//SLC16A10//SLC24A4//TRPV2//NKX3-1//AFP//LOC360919//
GO:0060341	regulation of cellular localization	Biological process	12	587	147	13692	1.90411292285228	0.0242439482507055	0.501346552505155	1.61539665167312	HRH3//HTR2C//DRD2//CHRNA7//INHA//TACR1//RAB3C//RAB26//LCP1//CCL3//NKX3-1//TAC1//
GO:0001958	endochondral ossification	Biological process	2	23	147	13692	8.09937888198758	0.0249924399977328	0.507253967361392	1.60219134187989	COL2A1//SCX//
GO:0036075	replacement ossification	Biological process	2	23	147	13692	8.09937888198758	0.0249924399977328	0.507253967361392	1.60219134187989	COL2A1//SCX//
GO:0051954	positive regulation of amine transport	Biological process	2	23	147	13692	8.09937888198758	0.0249924399977328	0.507253967361392	1.60219134187989	HTR2C//DRD2//
GO:0070723	response to cholesterol	Biological process	2	23	147	13692	8.09937888198758	0.0249924399977328	0.507253967361392	1.60219134187989	CCL3//ACP5//
GO:0046883	regulation of hormone secretion	Biological process	5	154	147	13692	3.02411873840445	0.0252156438636363	0.508149838999522	1.59832993796076	INHA//TACR1//DRD2//NKX3-1//TAC1//
GO:0072522	purine-containing compound biosynthetic process	Biological process	6	209	147	13692	2.67395762132604	0.0252683998407609	0.508149838999522	1.59742225955738	NPPA//HTR2C//CALCA//DRD2//HRH3//RAMP1//
GO:0022600	digestive system process	Biological process	3	59	147	13692	4.73607748184019	0.0254513786274562	0.509355506316403	1.59428868821599	ATP4B//TAC1//TACR1//
GO:0040008	regulation of growth	Biological process	10	457	147	13692	2.03813691778681	0.0255607234009144	0.509355506316403	1.59242685925465	CDH13//IGFBPL1//NPPA//CAMP//BNIPL//DRD2//DIO3//TRPV2//WNT10B//MYH6//
GO:0065007	biological regulation	Biological process	98	8017	147	13692	1.13858051640264	0.0262017304941233	0.519766454688853	1.58167002474017	KCNIP3//RBBP8//FEZF2//WNT10B//TBX3//CCL3//CHRNA7//CDH13//IGFBPL1//DRD2//TNFSF13B//KRT1//COL2A1//SCX//NKX3-1//CAMP//CALCA//PCSK5//MYH6//SMARCD3//TAC1//TACR1//P2RX2//INHA//TMSB10//EPOR//POMC//GRB7//SMOC2//ARHGAP8//RGD1564053//RGS9//PLEK2//NRL//RFX2//TEAD2//SYPL2//MT4//BNIPL//TPD52L1//ACP5//NPPA//SSTR1//BHLHA15//RAMP1//NPW//OLR1401//OLR1513//OLR19//OLR56//OLR98//OLR200//OLR305//OLR375//OLR202//OLR85…
GO:0045884	regulation of survival gene product expression	Biological process	2	24	147	13692	7.76190476190476	0.027075394491981	0.52829579571526	1.56742520693007	CDH13//TNFSF13B//
GO:0045980	negative regulation of nucleotide metabolic process	Biological process	2	24	147	13692	7.76190476190476	0.027075394491981	0.52829579571526	1.56742520693007	DRD2//HRH3//
GO:0030278	regulation of ossification	Biological process	5	157	147	13692	2.9663330300273	0.0271137212673206	0.52829579571526	1.56681087286754	CALCA//WNT10B//CCL3//TAC1//TACR1//
GO:0048871	multicellular organismal homeostasis	Biological process	5	157	147	13692	2.9663330300273	0.0271137212673206	0.52829579571526	1.56681087286754	DRD2//COL2A1//SCX//ACP5//CALCA//
GO:0007565	female pregnancy	Biological process	5	158	147	13692	2.94755877034358	0.0277661172866966	0.538613531791495	1.55648484617181	CALCA//PCSK5//EPOR//NPPA//FOSL1//
GO:0001963	synaptic transmission, dopaminergic	Biological process	2	25	147	13692	7.45142857142857	0.0292258539816721	0.561956771296713	1.53423278986298	CHRNA7//DRD2//
GO:0010632	regulation of epithelial cell migration	Biological process	2	25	147	13692	7.45142857142857	0.0292258539816721	0.561956771296713	1.53423278986298	TAC1//TACR1//
GO:0006898	receptor-mediated endocytosis	Biological process	4	109	147	13692	3.41808650065531	0.0298303041049021	0.571074468104327	1.52534231920221	CALCA//DRD2//RAMP1//LRP2//
GO:0051238	sequestering of metal ion	Biological process	3	63	147	13692	4.43537414965986	0.0301479549374283	0.574646236720372	1.52074214254582	CCL3//DRD2//HTR2C//
GO:0001894	tissue homeostasis	Biological process	4	110	147	13692	3.38701298701299	0.0307062309166024	0.581613441694803	1.51277348842762	ACP5//CALCA//COL2A1//SCX//
GO:0048646	anatomical structure formation involved in morphogenesis	Biological process	14	750	147	13692	1.73866666666667	0.0308285298863237	0.581613441694803	1.51104718489011	RAMP1//SCX//NKX3-1//TEAD2//CDH13//SMARCD3//MEGF11//MYH6//RSPH9//CHRNA7//CAMP//HPSE//WNT10B//TBX3//
GO:0003007	heart morphogenesis	Biological process	5	163	147	13692	2.85714285714286	0.0311777279677251	0.581613441694803	1.50615553658246	TBX3//SMARCD3//TEAD2//MYH6//COL2A1//
GO:0050909	sensory perception of taste	Biological process	3	64	147	13692	4.36607142857143	0.031388636421611	0.581613441694803	1.5032275504176	NPY//P2RX2//WNT10B//
GO:0032233	positive regulation of actin filament bundle assembly	Biological process	2	26	147	13692	7.16483516483517	0.0314421500186287	0.581613441694803	1.50248776449965	TAC1//TACR1//
GO:0044058	regulation of digestive system process	Biological process	2	26	147	13692	7.16483516483517	0.0314421500186287	0.581613441694803	1.50248776449965	TAC1//TACR1//
GO:0050850	positive regulation of calcium-mediated signaling	Biological process	2	26	147	13692	7.16483516483517	0.0314421500186287	0.581613441694803	1.50248776449965	CCL3//CDH13//
GO:0030001	metal ion transport	Biological process	10	474	147	13692	1.96503918022905	0.0317425151647781	0.584702464211711	1.49835866425706	DRD2//KCNN3//SCN11A//CHRNA7//CCL3//RAMP1//BHLHA15//CALCA//HTR2C//TRPV2//
GO:0050794	regulation of cellular process	Biological process	89	7207	147	13692	1.15023092628199	0.031903058245707	0.585200867569789	1.4961676832258	KCNIP3//RBBP8//FEZF2//WNT10B//TBX3//CCL3//CHRNA7//CDH13//IGFBPL1//NKX3-1//CAMP//CALCA//DRD2//SMARCD3//TACR1//P2RX2//INHA//TMSB10//EPOR//POMC//GRB7//SMOC2//ARHGAP8//RGD1564053//RGS9//PLEK2//NRL//RFX2//TEAD2//BNIPL//TPD52L1//ACP5//NPPA//SSTR1//BHLHA15//RAMP1//NPW//OLR1401//OLR1513//OLR19//OLR56//OLR98//OLR200//OLR305//OLR375//OLR202//OLR857//OLR278//OLR1450//OLR606//OLR1138//OLR1585//GPR84//HTR2C//…
GO:0007270	neuron-neuron synaptic transmission	Biological process	4	112	147	13692	3.3265306122449	0.0325033479198482	0.58673385028201	1.48807190338323	DRD2//CHRNA7//TAC1//TACR1//
GO:0050896	response to stimulus	Biological process	82	6556	147	13692	1.16499607774776	0.0325531204682363	0.58673385028201	1.48740737461712	CCL3//CHRNA7//RBBP8//DRD2//DIO3//CLDN3//P2RX2//KRT1//TACR1//LCP1//CALCA//TNFSF13B//TAC1//WNT10B//EPOR//POMC//GRB7//SMOC2//ARHGAP8//RGD1564053//RGS9//PLEK2//ERCC5//FOSL1//HSPB7//SCN9A//NPPA//SSTR1//BHLHA15//RAMP1//NPW//OLR1401//OLR1513//OLR19//OLR56//OLR98//OLR200//OLR305//OLR375//OLR202//OLR857//OLR278//OLR1450//OLR606//OLR1138//OLR1585//GPR84//HTR2C//HTR3A//NPY//NMBR//GRP//GPC2//RAB3C//RAB26//DO…
GO:0030335	positive regulation of cell migration	Biological process	6	222	147	13692	2.51737451737452	0.032608125879027	0.58673385028201	1.48667416113842	TACR1//TAC1//CCL3//ACP5//GRB7//CDH13//
GO:0015844	monoamine transport	Biological process	3	65	147	13692	4.2989010989011	0.0326558073605863	0.58673385028201	1.48603957456092	DRD2//CHRNA7//HRH3//
GO:0090305	nucleic acid phosphodiester bond hydrolysis	Biological process	3	65	147	13692	4.2989010989011	0.0326558073605863	0.58673385028201	1.48603957456092	ERCC5//TPD52L1//RBBP8//
GO:0003081	regulation of systemic arterial blood pressure by renin-angiotensin	Biological process	2	27	147	13692	6.8994708994709	0.033722641769274	0.598542759176102	1.47207841088958	PCSK5//TACR1//
GO:0006182	cGMP biosynthetic process	Biological process	2	27	147	13692	6.8994708994709	0.033722641769274	0.598542759176102	1.47207841088958	NPPA//HTR2C//
GO:0045907	positive regulation of vasoconstriction	Biological process	2	27	147	13692	6.8994708994709	0.033722641769274	0.598542759176102	1.47207841088958	TACR1//HTR2C//
GO:0015850	organic alcohol transport	Biological process	3	66	147	13692	4.23376623376623	0.0339493903326076	0.600137609750612	1.46916802042801	DRD2//CHRNA7//HRH3//
GO:0050727	regulation of inflammatory response	Biological process	5	167	147	13692	2.78870829769033	0.0340887964281625	0.6001818616107	1.46738833211916	TAC1//CHRNA7//ACP5//CCL3//CALCA//
GO:0007420	brain development	Biological process	11	549	147	13692	1.86625032526672	0.0344096536277556	0.603407686016322	1.46331969902428	FEZF2//SSTR1//KIRREL3//TBX3//DRD2//NPY//LRP2//WNT10B//EPOR//HRH3//ITGA8//
GO:0006936	muscle contraction	Biological process	5	168	147	13692	2.77210884353742	0.0348420901547364	0.608556666288304	1.45789579983428	MYH6//P2RX2//DRD2//CALCA//TACR1//
GO:0051017	actin filament bundle assembly	Biological process	3	67	147	13692	4.17057569296375	0.0352692999395862	0.613573852917246	1.45260316055911	TAC1//TACR1//LCP1//
GO:2000147	positive regulation of cell motility	Biological process	6	227	147	13692	2.46192573945878	0.0357652982941574	0.615222168408293	1.44653814844798	TACR1//TAC1//CCL3//ACP5//GRB7//CDH13//
GO:0002762	negative regulation of myeloid leukocyte differentiation	Biological process	2	28	147	13692	6.65306122448979	0.0360657156206504	0.615222168408293	1.44290544606046	CALCA//CCL3//
GO:0007212	dopamine receptor signaling pathway	Biological process	2	28	147	13692	6.65306122448979	0.0360657156206504	0.615222168408293	1.44290544606046	DRD2//RGS9//
GO:0051851	modification by host of symbiont morphology or physiology	Biological process	2	28	147	13692	6.65306122448979	0.0360657156206504	0.615222168408293	1.44290544606046	CCL3//CAMP//
GO:0051926	negative regulation of calcium ion transport	Biological process	2	28	147	13692	6.65306122448979	0.0360657156206504	0.615222168408293	1.44290544606046	CALCA//DRD2//
GO:0002062	chondrocyte differentiation	Biological process	3	68	147	13692	4.10924369747899	0.0366154430527352	0.622178691252679	1.43633570646243	COL2A1//WNT10B//SCX//
GO:0006163	purine nucleotide metabolic process	Biological process	11	555	147	13692	1.84607464607465	0.0367833187197198	0.622618028058887	1.43434908976244	NPPA//HTR2C//RAB26//MYH6//CALCA//DRD2//HRH3//RAMP1//ARHGAP8//RGS9//RGS16//
GO:0030279	negative regulation of ossification	Biological process	2	29	147	13692	6.42364532019704	0.0384697847916248	0.648659755871089	1.41488024322454	CCL3//CALCA//
GO:0060349	bone morphogenesis	Biological process	3	70	147	13692	3.99183673469388	0.0393860200680331	0.661564413709797	1.40465790215147	COL2A1//SCX//ACP5//
GO:0050804	regulation of synaptic transmission	Biological process	6	233	147	13692	2.39852851011649	0.0398062345457069	0.663538145431099	1.40004890237985	HTR2C//TAC1//TACR1//CHRNA7//DRD2//SCN9A//
GO:0051047	positive regulation of secretion	Biological process	6	233	147	13692	2.39852851011649	0.0398062345457069	0.663538145431099	1.40004890237985	DRD2//TAC1//TACR1//HTR2C//CCL3//NKX3-1//
GO:0051272	positive regulation of cellular component movement	Biological process	6	234	147	13692	2.38827838827839	0.0405068130752873	0.672658592886589	1.39247192413959	TACR1//TAC1//CCL3//ACP5//GRB7//CDH13//
GO:0006308	DNA catabolic process	Biological process	2	30	147	13692	6.20952380952381	0.0409332889492134	0.674629844937412	1.38792335882141	TPD52L1//RBBP8//
GO:0040018	positive regulation of multicellular organism growth	Biological process	2	30	147	13692	6.20952380952381	0.0409332889492134	0.674629844937412	1.38792335882141	DRD2//DIO3//
GO:0050880	regulation of blood vessel size	Biological process	4	121	147	13692	3.07910271546635	0.0413416864131854	0.676275944908227	1.38361181157418	CALCA//NPPA//TACR1//HTR2C//
GO:0055002	striated muscle cell development	Biological process	4	121	147	13692	3.07910271546635	0.0413416864131854	0.676275944908227	1.38361181157418	P2RX2//MYH6//TBX3//WNT10B//
GO:0040017	positive regulation of locomotion	Biological process	6	236	147	13692	2.3680387409201	0.0419313784582924	0.683372353758936	1.37746086030119	TACR1//TAC1//CCL3//ACP5//GRB7//CDH13//
GO:0035150	regulation of tube size	Biological process	4	122	147	13692	3.05386416861827	0.0423998763608497	0.688448362836908	1.37263540981951	CALCA//NPPA//TACR1//HTR2C//
GO:0051716	cellular response to stimulus	Biological process	65	5068	147	13692	1.19461044086143	0.0426709977947342	0.690293927424778	1.36986720172281	CCL3//CHRNA7//RBBP8//CALCA//P2RX2//DRD2//WNT10B//EPOR//POMC//GRB7//SMOC2//ARHGAP8//RGD1564053//RGS9//PLEK2//ERCC5//NPPA//SSTR1//BHLHA15//RAMP1//NPW//OLR1401//OLR1513//OLR19//OLR56//OLR98//OLR200//OLR305//OLR375//OLR202//OLR857//OLR278//OLR1450//OLR606//OLR1138//OLR1585//GPR84//HTR2C//HTR3A//TAC1//TACR1//NPY//NMBR//GRP//GPC2//RAB3C//RAB26//DOK3//CDH13//FRS3//NKX3-1//MYH6//SCX//ITGA8//FOSL1//SLC7A3…
GO:0042312	regulation of vasodilation	Biological process	2	31	147	13692	6.00921658986175	0.0434546938299643	0.69722961391226	1.36196330565139	CALCA//NPPA//
GO:0051492	regulation of stress fiber assembly	Biological process	2	31	147	13692	6.00921658986175	0.0434546938299643	0.69722961391226	1.36196330565139	TAC1//TACR1//
GO:0055067	monovalent inorganic cation homeostasis	Biological process	3	73	147	13692	3.82778864970646	0.0437358904712298	0.69722961391226	1.35916202672854	DRD2//TAC1//TACR1//
GO:0071356	cellular response to tumor necrosis factor	Biological process	3	73	147	13692	3.82778864970646	0.0437358904712298	0.69722961391226	1.35916202672854	CCL3//NKX3-1//CAMP//
GO:0006812	cation transport	Biological process	11	575	147	13692	1.78186335403727	0.0455268270375028	0.718172384192189	1.34173261650758	DRD2//KCNN3//SCN11A//CHRNA7//CCL3//RAMP1//BHLHA15//CALCA//HTR2C//TRPV2//P2RX2//
GO:0010631	epithelial cell migration	Biological process	2	32	147	13692	5.82142857142857	0.0460324908663333	0.718172384192189	1.33693552434054	TAC1//TACR1//
GO:0030199	collagen fibril organization	Biological process	2	32	147	13692	5.82142857142857	0.0460324908663333	0.718172384192189	1.33693552434054	COL2A1//SCX//
GO:0051930	regulation of sensory perception of pain	Biological process	2	32	147	13692	5.82142857142857	0.0460324908663333	0.718172384192189	1.33693552434054	HTR2C//CCL3//
GO:0051931	regulation of sensory perception	Biological process	2	32	147	13692	5.82142857142857	0.0460324908663333	0.718172384192189	1.33693552434054	HTR2C//CCL3//
GO:0090132	epithelium migration	Biological process	2	32	147	13692	5.82142857142857	0.0460324908663333	0.718172384192189	1.33693552434054	TAC1//TACR1//
GO:0046545	development of primary female sexual characteristics	Biological process	4	127	147	13692	2.93363329583802	0.0479193704450514	0.743373598780736	1.31948889625389	INHA//AFP//WNT10B//TBX3//
GO:0006897	endocytosis	Biological process	7	308	147	13692	2.11688311688312	0.0484301371850549	0.743373598780736	1.31488430075259	CALCA//DRD2//LRP2//CDH13//RAMP1//PRTN3//CHRNA7//
GO:0038032	termination of G-protein coupled receptor signaling pathway	Biological process	2	33	147	13692	5.64502164502164	0.0486651968179907	0.743373598780736	1.31278151585596	RGS9//RGS16//
GO:0042755	eating behavior	Biological process	2	33	147	13692	5.64502164502164	0.0486651968179907	0.743373598780736	1.31278151585596	TACR1//HRH3//
GO:0046717	acid secretion	Biological process	2	33	147	13692	5.64502164502164	0.0486651968179907	0.743373598780736	1.31278151585596	ATP4B//DRD2//
GO:2000179	positive regulation of neural precursor cell proliferation	Biological process	2	33	147	13692	5.64502164502164	0.0486651968179907	0.743373598780736	1.31278151585596	DRD2//SMARCD3//
GO:0006357	regulation of transcription from RNA polymerase II promoter	Biological process	17	1027	147	13692	1.54179997217972	0.048886369213904	0.74415917581165	1.31081221654923	KCNIP3//RBBP8//FEZF2//WNT10B//TBX3//DRD2//POMC//PLAGL1//BHLHA15//CCL3//NRL//NKX3-1//TEAD2//SPIC//SCX//ITGA8//SMARCD3//
GO:0046942	carboxylic acid transport	Biological process	5	185	147	13692	2.51737451737452	0.0492381989247134	0.746921329017106	1.30769784143049	HRH3//HTR2C//SLC7A3//SLC6A5//DRD2//
