# Supplementary material for: Gene Expression in the Hippocampus in a Rat Model of Premenstrual Dysphoric Disorder After Treatment With Baixiangdan Capsules
Source: Front Psychol. 2018 Nov 13;9:2065. doi: 10.3389/fpsyg.2018.02065 (PMC6242977; doi:10.3389/fpsyg.2018.02065)
Supplement: Supplementary file 3 [file Data_Sheet_3.ZIP › Data Analysis Folder/GO Analysis Report/BXD vs blank (up)/CC_result(Rat).xls]

## Sheet: CC
#Column "GO.ID" stands for the ID of gene ontology term
#Column "Term" stands for the name of gene ontology term
#Column "Ontology" stands for the ontology of GOID belongs to
#Column "Count" stands for the number of DE genes associated with the listed GOID
#Column "Pop.Hits" stands for the number of background population genes associated with the listed GOID
#Column "List.Total" stands for the total number of DE genes
#Column "Pop.Total" stands for the total number of background population genes
#Column "Fold.Enrichment" stands for the Fold Enrichment value of the GOID, it equals (Count/Pop.Hits)/(List.Total/Pop.Total)
#Column "Pvalue" stands for the significance testing value of the GOID
#Column "FDR" stands for the false discovery rate of the GOID, using Benjamini & Hochberg (1995) method
#Column "Enrichment.Score" stands for the Enrichment Score value of the GOID, it equals (-log10(Pvalue))
#Column "GENES" stands for the DE genes associated with the GOID
GO.ID	Term	Ontology	Count	Pop.Hits	List.Total	Pop.Total	Fold.Enrichment	Pvalue	FDR	Enrichment.Score	GENES
GO:0044425	membrane part	Cellular component	97	5668	174	15288	1.50364	3.72241e-07	0.000199893	6.42918	RGS9//ATP4B//DRD2//EPOR//TACR1//SSTR1//EFNB1//HTR2C//COX8B//NMBR//TRHR//ACP5//LRP2//CHRNE//TRPV2//DIO3//SLC7A3//KCNJ16//KCNN3//RAMP1//CML1//FXYD6//KCNK12//KCNK13//CLDN3//SLC2A5//TPBG//HRH3//P2RX2//EMB//PCSK5//HRK//SLC16A10//SLC6A5//OLR1401//OLR1513//CLDN23//OLR19//OLR56//OLR98//OLR200//OLR305//OLR375//TAAR7B//SLC2A6//SEMA5B//SLC10A4//CHST8//SLC35D3//GPR123//TMEM79//GALNT14//SLC24A4//KIRREL3//VSTM…
GO:0016020	membrane	Cellular component	111	7097	174	15288	1.3742	2.66131e-06	0.000714561	5.5749	DRD2//TAC1//TACR1//SSTR1//HTR2C//NMBR//CHRNA7//TRHR//CHRNE//TRPV2//DIO3//RGS9//SLC7A3//SCN11A//KCNJ16//KCNN3//RAMP1//FXYD6//KCNIP3//HTR3A//CLCNKB//HRH3//P2RX2//RAB3C//GPC2//CDH13//TAAR7B//NTNG1//KRT1//LCP1//DOK3//GPR123//GPRC5A//PRTN3//WNT10B//KIRREL3//FRS3//RGS16//NTSR1//VOM2R71//ATP4B//EPOR//EFNB1//COX8B//ACP5//LRP2//CML1//KCNK12//KCNK13//CLDN3//SLC2A5//TPBG//EMB//PCSK5//HRK//SLC16A10//SLC6A5//…
GO:0031224	intrinsic to membrane	Cellular component	80	4750	174	15288	1.47978	2.39856e-05	0.00429342	4.62005	ATP4B//DRD2//EPOR//TACR1//SSTR1//EFNB1//HTR2C//COX8B//NMBR//TRHR//ACP5//LRP2//CHRNE//TRPV2//DIO3//SLC7A3//KCNJ16//KCNN3//RAMP1//CML1//FXYD6//KCNK12//KCNK13//CLDN3//SLC2A5//TPBG//HRH3//P2RX2//EMB//PCSK5//HRK//SLC16A10//SLC6A5//OLR1401//OLR1513//CLDN23//OLR19//OLR56//OLR98//OLR200//OLR305//OLR375//TAAR7B//SLC2A6//SEMA5B//SLC10A4//CHST8//SLC35D3//GPR123//TMEM79//GALNT14//SLC24A4//KIRREL3//VSTM2B//SE…
GO:0016021	integral to membrane	Cellular component	77	4653	174	15288	1.45398	7.65253e-05	0.0102735	4.11619	SCN11A//SCN9A//DRD2//HTR3A//CHRNA7//PCSK7//UPK2//CLCNKB//ATP4B//EPOR//TACR1//SSTR1//EFNB1//HTR2C//COX8B//NMBR//TRHR//ACP5//LRP2//CHRNE//TRPV2//DIO3//SLC7A3//KCNJ16//KCNN3//RAMP1//CML1//FXYD6//KCNK12//KCNK13//CLDN3//SLC2A5//TPBG//HRH3//P2RX2//EMB//PCSK5//HRK//SLC16A10//SLC6A5//OLR1401//OLR1513//CLDN23//OLR19//OLR56//OLR98//OLR200//OLR305//OLR375//TAAR7B//SLC2A6//SEMA5B//SLC10A4//CHST8//SLC35D3//GP…
GO:0005615	extracellular space	Cellular component	20	707	174	15288	2.48549	0.000160833	0.0167539	3.79363	INHA//AFP//CALCA//NPY//POMC//TAC1//COL2A1//CCL3//ACP5//LRP2//RAMP1//PCSK5//GRP//GPC2//CDH13//SCUBE1//WNT10B//CAMP//LOC360919//CBLN4
GO:0005886	plasma membrane	Cellular component	54	2986	174	15288	1.58893	0.000187194	0.0167539	3.72771	RGS9//SCN11A//SCN9A//LCP1//NTNG1//DRD2//HTR3A//CHRNA7//CDH13//CLDN3//CLDN23//MYH6//GRB7//HTR2C//PDCD1//SCUBE1//SLC16A10//PDZD11//LRP2//UPK2//RAB26//TRPV2//ITGA8//INHA//TAC1//TACR1//SSTR1//NMBR//TRHR//CHRNE//DIO3//SLC7A3//KCNJ16//KCNN3//RAMP1//FXYD6//KCNIP3//CLCNKB//HRH3//P2RX2//RAB3C//GPC2//TAAR7B//KRT1//DOK3//GPR123//GPRC5A//PRTN3//WNT10B//KIRREL3//FRS3//RGS16//NTSR1//VOM2R71
GO:0071944	cell periphery	Cellular component	54	3081	174	15288	1.53994	0.00042187	0.0317352	3.37482	DRD2//TAC1//TACR1//SSTR1//HTR2C//NMBR//CHRNA7//TRHR//CHRNE//TRPV2//DIO3//RGS9//SLC7A3//SCN11A//KCNJ16//KCNN3//RAMP1//FXYD6//KCNIP3//HTR3A//CLCNKB//HRH3//P2RX2//RAB3C//GPC2//CDH13//TAAR7B//NTNG1//KRT1//LCP1//DOK3//GPR123//GPRC5A//PRTN3//WNT10B//KIRREL3//FRS3//RGS16//NTSR1//VOM2R71//SCN9A//CLDN3//CLDN23//MYH6//GRB7//PDCD1//SCUBE1//SLC16A10//PDZD11//LRP2//UPK2//RAB26//ITGA8//INHA
GO:0044421	extracellular region part	Cellular component	22	887	174	15288	2.17922	0.000472778	0.0317352	3.32534	COL2A1//GPC2//WNT10B//SMOC2//FREM2//AFP//CALCA//INHA//NPY//POMC//TAC1//CCL3//ACP5//LRP2//RAMP1//PCSK5//GRP//CDH13//SCUBE1//CAMP//LOC360919//CBLN4
GO:0005576	extracellular region	Cellular component	29	1410	174	15288	1.80709	0.00124446	0.074253	2.90502	COL2A1//GPC2//WNT10B//SMOC2//FREM2//AFP//CALCA//INHA//NPY//POMC//TAC1//CCL3//ACP5//LRP2//RAMP1//PCSK5//GRP//CDH13//SCUBE1//CAMP//LOC360919//CBLN4//NPPA//NXPH3//HPSE//NPW//KIRREL3//IGFBPL1//LOC499602
GO:0044297	cell body	Cellular component	12	441	174	15288	2.3908	0.00464925	0.232881	2.33262	CALCA//INHA//PRPH//TAC1//CHRNA7//HTR3A//P2RX2//KLHL14//DRD2//ITGA8//TACR1//TRPV2
GO:0030424	axon	Cellular component	10	334	174	15288	2.6306	0.00496936	0.232881	2.3037	PRPH//CALCA//P2RX2//DRD2//TRPV2//SCN11A//TAC1//CHRNA7//HTR3A//KIRREL3
GO:0044456	synapse part	Cellular component	11	391	174	15288	2.47182	0.00520404	0.232881	2.28366	RAB3C//SYT17//SYPL2//DRD2//CHRNA7//P2RX2//ITGA8//FOSL1//CALCA//CHRNE//HTR3A
GO:0032982	myosin filament	Cellular component	2	12	174	15288	14.6437	0.00788675	0.325784	2.1031	MYH3//MYH6
GO:0001518	voltage-gated sodium channel complex	Cellular component	2	13	174	15288	13.5172	0.00925142	0.354858	2.03379	SCN11A//SCN9A
GO:0034706	sodium channel complex	Cellular component	2	16	174	15288	10.9828	0.0139185	0.498281	1.85641	SCN11A//SCN9A
GO:0045202	synapse	Cellular component	12	527	174	15288	2.00065	0.017523	0.588117	1.75639	RAB3C//SYT17//SYPL2//DRD2//CHRNA7//P2RX2//ITGA8//FOSL1//CALCA//CHRNE//HTR3A//EFNB1
GO:0043025	neuronal cell body	Cellular component	10	413	174	15288	2.12741	0.0199423	0.629942	1.70022	DRD2//ITGA8//CALCA//INHA//PRPH//TAC1//CHRNA7//HTR3A//P2RX2//KLHL14
GO:0042734	presynaptic membrane	Cellular component	3	54	174	15288	4.88123	0.0235257	0.701849	1.62846	CHRNA7//FOSL1//P2RX2
GO:0044459	plasma membrane part	Cellular component	24	1426	174	15288	1.47874	0.0335037	0.946921	1.47491	RGS9//SCN11A//SCN9A//LCP1//NTNG1//DRD2//HTR3A//CHRNA7//CDH13//CLDN3//CLDN23//MYH6//GRB7//HTR2C//PDCD1//SCUBE1//SLC16A10//PDZD11//LRP2//UPK2//RAB26//TRPV2//ITGA8//INHA
GO:0045095	keratin filament	Cellular component	3	65	174	15288	4.05517	0.037869	0.966692	1.42172	KRT1//KRT4//LOC689927
GO:0008021	synaptic vesicle	Cellular component	4	111	174	15288	3.1662	0.0379856	0.966692	1.42038	DRD2//RAB3C//SYT17//SYPL2
GO:0005882	intermediate filament	Cellular component	4	115	174	15288	3.05607	0.0423686	0.966692	1.37296	PRPH//KRT1//KRT4//LOC689927
GO:0045121	membrane raft	Cellular component	6	224	174	15288	2.35345	0.04317	0.966692	1.36482	CDH13//EFNB1//CHRNA7//HPSE//RGS16//RFTN1
GO:0043005	neuron projection	Cellular component	14	742	174	15288	1.65777	0.0440286	0.966692	1.35626	PRPH//DRD2//CHRNA7//P2RX2//ITGA8//CALCA//TAC1//TRPV2//SCN11A//HTR3A//KIRREL3//TACR1//CDH13//KLHL14
GO:0033267	axon part	Cellular component	5	170	174	15288	2.58418	0.0450043	0.966692	1.34675	PRPH//CALCA//P2RX2//DRD2//TRPV2
