# Supplementary material for: Gene Expression in the Hippocampus in a Rat Model of Premenstrual Dysphoric Disorder After Treatment With Baixiangdan Capsules
Source: Front Psychol. 2018 Nov 13;9:2065. doi: 10.3389/fpsyg.2018.02065 (PMC6242977; doi:10.3389/fpsyg.2018.02065)
Supplement: Supplementary file 3 [file Data_Sheet_3.ZIP › Data Analysis Folder/GO Analysis Report/BXD vs blank (up)/CC_result.txt]

GO.ID	Term	Ontology	Count	Pop.Hits	List.Total	Pop.Total	Fold.Enrichment	Pvalue	FDR	Enrichment.Score	GENES
GO:0044425	membrane part	Cellular component	97	5668	174	15288	1.50363808921227	3.72240604047039e-07	0.00019989320437326	6.42917625573032	RGS9//ATP4B//DRD2//EPOR//TACR1//SSTR1//EFNB1//HTR2C//COX8B//NMBR//TRHR//ACP5//LRP2//CHRNE//TRPV2//DIO3//SLC7A3//KCNJ16//KCNN3//RAMP1//CML1//FXYD6//KCNK12//KCNK13//CLDN3//SLC2A5//TPBG//HRH3//P2RX2//EMB//PCSK5//HRK//SLC16A10//SLC6A5//OLR1401//OLR1513//CLDN23//OLR19//OLR56//OLR98//OLR200//OLR305//OLR375//TAAR7B//SLC2A6//SEMA5B//SLC10A4//CHST8//SLC35D3//GPR123//TMEM79//GALNT14//SLC24A4//KIRREL3//VSTM…
GO:0016020	membrane	Cellular component	111	7097	174	15288	1.37419890871811	2.66130857740838e-06	0.00071456135303415	5.57490476629942	DRD2//TAC1//TACR1//SSTR1//HTR2C//NMBR//CHRNA7//TRHR//CHRNE//TRPV2//DIO3//RGS9//SLC7A3//SCN11A//KCNJ16//KCNN3//RAMP1//FXYD6//KCNIP3//HTR3A//CLCNKB//HRH3//P2RX2//RAB3C//GPC2//CDH13//TAAR7B//NTNG1//KRT1//LCP1//DOK3//GPR123//GPRC5A//PRTN3//WNT10B//KIRREL3//FRS3//RGS16//NTSR1//VOM2R71//ATP4B//EPOR//EFNB1//COX8B//ACP5//LRP2//CML1//KCNK12//KCNK13//CLDN3//SLC2A5//TPBG//EMB//PCSK5//HRK//SLC16A10//SLC6A5//…
GO:0031224	intrinsic to membrane	Cellular component	80	4750	174	15288	1.47978221415608	2.39856032195149e-05	0.00429342297629317	4.62004935488779	ATP4B//DRD2//EPOR//TACR1//SSTR1//EFNB1//HTR2C//COX8B//NMBR//TRHR//ACP5//LRP2//CHRNE//TRPV2//DIO3//SLC7A3//KCNJ16//KCNN3//RAMP1//CML1//FXYD6//KCNK12//KCNK13//CLDN3//SLC2A5//TPBG//HRH3//P2RX2//EMB//PCSK5//HRK//SLC16A10//SLC6A5//OLR1401//OLR1513//CLDN23//OLR19//OLR56//OLR98//OLR200//OLR305//OLR375//TAAR7B//SLC2A6//SEMA5B//SLC10A4//CHST8//SLC35D3//GPR123//TMEM79//GALNT14//SLC24A4//KIRREL3//VSTM2B//SE…
GO:0016021	integral to membrane	Cellular component	77	4653	174	15288	1.45398222874378	7.65253054630705e-05	0.0102735222584172	4.11619492817086	SCN11A//SCN9A//DRD2//HTR3A//CHRNA7//PCSK7//UPK2//CLCNKB//ATP4B//EPOR//TACR1//SSTR1//EFNB1//HTR2C//COX8B//NMBR//TRHR//ACP5//LRP2//CHRNE//TRPV2//DIO3//SLC7A3//KCNJ16//KCNN3//RAMP1//CML1//FXYD6//KCNK12//KCNK13//CLDN3//SLC2A5//TPBG//HRH3//P2RX2//EMB//PCSK5//HRK//SLC16A10//SLC6A5//OLR1401//OLR1513//CLDN23//OLR19//OLR56//OLR98//OLR200//OLR305//OLR375//TAAR7B//SLC2A6//SEMA5B//SLC10A4//CHST8//SLC35D3//GP…
GO:0005615	extracellular space	Cellular component	20	707	174	15288	2.48548992830318	0.000160832657395782	0.0167538582385586	3.79362576226202	INHA//AFP//CALCA//NPY//POMC//TAC1//COL2A1//CCL3//ACP5//LRP2//RAMP1//PCSK5//GRP//GPC2//CDH13//SCUBE1//WNT10B//CAMP//LOC360919//CBLN4//
GO:0005886	plasma membrane	Cellular component	54	2986	174	15288	1.58893225858605	0.000187193946799537	0.0167538582385586	3.72770819894227	RGS9//SCN11A//SCN9A//LCP1//NTNG1//DRD2//HTR3A//CHRNA7//CDH13//CLDN3//CLDN23//MYH6//GRB7//HTR2C//PDCD1//SCUBE1//SLC16A10//PDZD11//LRP2//UPK2//RAB26//TRPV2//ITGA8//INHA//TAC1//TACR1//SSTR1//NMBR//TRHR//CHRNE//DIO3//SLC7A3//KCNJ16//KCNN3//RAMP1//FXYD6//KCNIP3//CLCNKB//HRH3//P2RX2//RAB3C//GPC2//TAAR7B//KRT1//DOK3//GPR123//GPRC5A//PRTN3//WNT10B//KIRREL3//FRS3//RGS16//NTSR1//VOM2R71//
GO:0071944	cell periphery	Cellular component	54	3081	174	15288	1.53993889131384	0.000421870447327003	0.031735230371298	3.37482089654829	DRD2//TAC1//TACR1//SSTR1//HTR2C//NMBR//CHRNA7//TRHR//CHRNE//TRPV2//DIO3//RGS9//SLC7A3//SCN11A//KCNJ16//KCNN3//RAMP1//FXYD6//KCNIP3//HTR3A//CLCNKB//HRH3//P2RX2//RAB3C//GPC2//CDH13//TAAR7B//NTNG1//KRT1//LCP1//DOK3//GPR123//GPRC5A//PRTN3//WNT10B//KIRREL3//FRS3//RGS16//NTSR1//VOM2R71//SCN9A//CLDN3//CLDN23//MYH6//GRB7//PDCD1//SCUBE1//SLC16A10//PDZD11//LRP2//UPK2//RAB26//ITGA8//INHA//
GO:0044421	extracellular region part	Cellular component	22	887	174	15288	2.17921704311317	0.0004727781060901	0.031735230371298	3.32534264343056	COL2A1//GPC2//WNT10B//SMOC2//FREM2//AFP//CALCA//INHA//NPY//POMC//TAC1//CCL3//ACP5//LRP2//RAMP1//PCSK5//GRP//CDH13//SCUBE1//CAMP//LOC360919//CBLN4//
GO:0005576	extracellular region	Cellular component	29	1410	174	15288	1.80709219858156	0.00124446334083405	0.0742529793364316	2.90501789223175	COL2A1//GPC2//WNT10B//SMOC2//FREM2//AFP//CALCA//INHA//NPY//POMC//TAC1//CCL3//ACP5//LRP2//RAMP1//PCSK5//GRP//CDH13//SCUBE1//CAMP//LOC360919//CBLN4//NPPA//NXPH3//HPSE//NPW//KIRREL3//IGFBPL1//LOC499602//
GO:0044297	cell body	Cellular component	12	441	174	15288	2.39080459770115	0.00464925178289664	0.232880991319418	2.3326169337133	CALCA//INHA//PRPH//TAC1//CHRNA7//HTR3A//P2RX2//KLHL14//DRD2//ITGA8//TACR1//TRPV2//
GO:0030424	axon	Cellular component	10	334	174	15288	2.63060086723106	0.00496935699417725	0.232880991319418	2.30369980280526	PRPH//CALCA//P2RX2//DRD2//TRPV2//SCN11A//TAC1//CHRNA7//HTR3A//KIRREL3//
GO:0044456	synapse part	Cellular component	11	391	174	15288	2.47182291207338	0.00520404449875795	0.232880991319418	2.28365899852813	RAB3C//SYT17//SYPL2//DRD2//CHRNA7//P2RX2//ITGA8//FOSL1//CALCA//CHRNE//HTR3A//
GO:0032982	myosin filament	Cellular component	2	12	174	15288	14.6436781609195	0.00788675351215918	0.325783587386883	2.10310173213986	MYH3//MYH6//
GO:0001518	voltage-gated sodium channel complex	Cellular component	2	13	174	15288	13.5172413793103	0.00925142166232513	0.354858102333471	2.03379152427057	SCN11A//SCN9A//
GO:0034706	sodium channel complex	Cellular component	2	16	174	15288	10.9827586206897	0.013918477222834	0.498281484577457	1.85640827693065	SCN11A//SCN9A//
GO:0045202	synapse	Cellular component	12	527	174	15288	2.00065432179546	0.01752303807793	0.588116965490526	1.75639059530858	RAB3C//SYT17//SYPL2//DRD2//CHRNA7//P2RX2//ITGA8//FOSL1//CALCA//CHRNE//HTR3A//EFNB1//
GO:0043025	neuronal cell body	Cellular component	10	413	174	15288	2.12741087083577	0.0199423112759158	0.629942420892164	1.70022450920358	DRD2//ITGA8//CALCA//INHA//PRPH//TAC1//CHRNA7//HTR3A//P2RX2//KLHL14//
GO:0042734	presynaptic membrane	Cellular component	3	54	174	15288	4.88122605363985	0.0235256724475301	0.701849228017981	1.6284579540398	CHRNA7//FOSL1//P2RX2//
GO:0044459	plasma membrane part	Cellular component	24	1426	174	15288	1.47874449871838	0.0335037109986849	0.946920674015463	1.47490708618731	RGS9//SCN11A//SCN9A//LCP1//NTNG1//DRD2//HTR3A//CHRNA7//CDH13//CLDN3//CLDN23//MYH6//GRB7//HTR2C//PDCD1//SCUBE1//SLC16A10//PDZD11//LRP2//UPK2//RAB26//TRPV2//ITGA8//INHA//
GO:0045095	keratin filament	Cellular component	3	65	174	15288	4.0551724137931	0.0378690155446262	0.966692400764311	1.42171598479451	KRT1//KRT4//LOC689927//
GO:0008021	synaptic vesicle	Cellular component	4	111	174	15288	3.16620068344206	0.0379856414102094	0.966692400764311	1.42038053587645	DRD2//RAB3C//SYT17//SYPL2//
GO:0005882	intermediate filament	Cellular component	4	115	174	15288	3.05607196401799	0.0423686330548764	0.966692400764311	1.37295554747649	PRPH//KRT1//KRT4//LOC689927//
GO:0045121	membrane raft	Cellular component	6	224	174	15288	2.35344827586207	0.0431700406102475	0.966692400764311	1.36481754280081	CDH13//EFNB1//CHRNA7//HPSE//RGS16//RFTN1//
GO:0043005	neuron projection	Cellular component	14	742	174	15288	1.65777488614183	0.044028635454767	0.966692400764311	1.35626477408279	PRPH//DRD2//CHRNA7//P2RX2//ITGA8//CALCA//TAC1//TRPV2//SCN11A//HTR3A//KIRREL3//TACR1//CDH13//KLHL14//
GO:0033267	axon part	Cellular component	5	170	174	15288	2.5841784989858	0.0450043017115601	0.966692400764311	1.34674597244011	PRPH//CALCA//P2RX2//DRD2//TRPV2//
