# Supplementary material for: Gene Expression in the Hippocampus in a Rat Model of Premenstrual Dysphoric Disorder After Treatment With Baixiangdan Capsules
Source: Front Psychol. 2018 Nov 13;9:2065. doi: 10.3389/fpsyg.2018.02065 (PMC6242977; doi:10.3389/fpsyg.2018.02065)
Supplement: Supplementary file 3 [file Data_Sheet_3.ZIP › Data Analysis Folder/GO Analysis Report/BXD vs blank (up)/MF_result(Rat).xls]

## Sheet: MF
#Column "GO.ID" stands for the ID of gene ontology term
#Column "Term" stands for the name of gene ontology term
#Column "Ontology" stands for the ontology of GOID belongs to
#Column "Count" stands for the number of DE genes associated with the listed GOID
#Column "Pop.Hits" stands for the number of background population genes associated with the listed GOID
#Column "List.Total" stands for the total number of DE genes
#Column "Pop.Total" stands for the total number of background population genes
#Column "Fold.Enrichment" stands for the Fold Enrichment value of the GOID, it equals (Count/Pop.Hits)/(List.Total/Pop.Total)
#Column "Pvalue" stands for the significance testing value of the GOID
#Column "FDR" stands for the false discovery rate of the GOID, using Benjamini & Hochberg (1995) method
#Column "Enrichment.Score" stands for the Enrichment Score value of the GOID, it equals (-log10(Pvalue))
#Column "GENES" stands for the DE genes associated with the GOID
GO.ID	Term	Ontology	Count	Pop.Hits	List.Total	Pop.Total	Fold.Enrichment	Pvalue	FDR	Enrichment.Score	GENES
GO:0030594	neurotransmitter receptor activity	Molecular function	7	65	158	14392	9.80954	6.86685e-06	0.00320634	5.16324	DRD2//NMBR//NPY//SSTR1//CHRNA7//NTSR1//TACR1
GO:0005215	transporter activity	Molecular function	28	1052	158	14392	2.42441	1.00399e-05	0.00320634	4.99827	SLC7A3//COX8B//CHRNA7//CHRNE//P2RX2//TRPV2//FXYD6//HTR3A//KCNJ16//KCNK12//KCNK13//KCNIP3//CLCNKB//SCN11A//SCN9A//SLC6A5//SLC25A42//SLC2A5//ATP4B//SLC10A4//RAMP1//AP1S2//KCNN3//SLC2A6//LRP2//SYT17//SYPL2//PMP2
GO:0022892	substrate-specific transporter activity	Molecular function	25	880	158	14392	2.58774	1.07235e-05	0.00320634	4.96966	SLC7A3//COX8B//CHRNA7//CHRNE//P2RX2//TRPV2//FXYD6//HTR3A//KCNJ16//KCNK12//KCNK13//KCNIP3//CLCNKB//SCN11A//SCN9A//SLC6A5//SLC25A42//SLC2A5//ATP4B//SLC10A4//RAMP1//AP1S2//KCNN3//SLC2A6//LRP2
GO:0005261	cation channel activity	Molecular function	12	254	158	14392	4.3034	2.37536e-05	0.00446409	4.62427	CHRNA7//CHRNE//P2RX2//HTR3A//KCNJ16//SCN11A//SCN9A//TRPV2//KCNK12//KCNK13//KCNIP3//KCNN3
GO:0005216	ion channel activity	Molecular function	14	348	158	14392	3.66448	2.97346e-05	0.00446409	4.52674	CHRNA7//CHRNE//P2RX2//HTR3A//KCNJ16//KCNK12//KCNK13//KCNIP3//CLCNKB//SCN11A//SCN9A//TRPV2//KCNN3//FXYD6
GO:0022891	substrate-specific transmembrane transporter activity	Molecular function	22	772	158	14392	2.59579	3.67781e-05	0.00446409	4.43441	SLC7A3//COX8B//CHRNA7//CHRNE//P2RX2//TRPV2//FXYD6//HTR3A//KCNJ16//KCNK12//KCNK13//KCNIP3//CLCNKB//SCN11A//SCN9A//SLC6A5//SLC25A42//SLC2A5//ATP4B//SLC10A4//KCNN3//SLC2A6
GO:0022838	substrate-specific channel activity	Molecular function	14	357	158	14392	3.5721	3.93171e-05	0.00446409	4.40542	CHRNA7//CHRNE//P2RX2//TRPV2//FXYD6//HTR3A//KCNJ16//KCNK12//KCNK13//KCNIP3//CLCNKB//SCN11A//SCN9A//KCNN3
GO:0008324	cation transmembrane transporter activity	Molecular function	17	507	158	14392	3.05425	4.22854e-05	0.00446409	4.37381	COX8B//CHRNA7//CHRNE//P2RX2//HTR3A//KCNJ16//SCN11A//SCN9A//TRPV2//KCNK12//KCNK13//KCNIP3//SLC6A5//ATP4B//SLC10A4//KCNN3//SLC7A3
GO:0022836	gated channel activity	Molecular function	12	271	158	14392	4.03344	4.47902e-05	0.00446409	4.34882	CHRNA7//CHRNE//P2RX2//HTR3A//KCNJ16//KCNK12//KCNK13//KCNIP3//CLCNKB//SCN11A//SCN9A//KCNN3
GO:0015267	channel activity	Molecular function	14	375	158	14392	3.40064	6.68937e-05	0.00539797	4.17461	CHRNA7//CHRNE//P2RX2//TRPV2//FXYD6//HTR3A//KCNJ16//KCNK12//KCNK13//KCNIP3//CLCNKB//SCN11A//SCN9A//KCNN3
GO:0022803	passive transmembrane transporter activity	Molecular function	14	375	158	14392	3.40064	6.68937e-05	0.00539797	4.17461	CHRNA7//CHRNE//P2RX2//TRPV2//FXYD6//HTR3A//KCNJ16//KCNK12//KCNK13//KCNIP3//CLCNKB//SCN11A//SCN9A//KCNN3
GO:0008188	neuropeptide receptor activity	Molecular function	5	40	158	14392	11.3861	7.22137e-05	0.00539797	4.14138	NMBR//NPY//SSTR1//NTSR1//TACR1
GO:0015075	ion transmembrane transporter activity	Molecular function	19	648	158	14392	2.67081	8.98773e-05	0.00620153	4.04635	COX8B//CHRNA7//CHRNE//P2RX2//TRPV2//FXYD6//HTR3A//KCNJ16//KCNK12//KCNK13//KCNIP3//CLCNKB//SCN11A//SCN9A//SLC6A5//ATP4B//SLC10A4//KCNN3//SLC7A3
GO:0022857	transmembrane transporter activity	Molecular function	22	839	158	14392	2.3885	0.000125281	0.00802693	3.90211	SLC7A3//COX8B//CHRNA7//CHRNE//P2RX2//TRPV2//FXYD6//HTR3A//KCNJ16//KCNK12//KCNK13//KCNIP3//CLCNKB//SCN11A//SCN9A//SLC6A5//SLC25A42//SLC2A5//ATP4B//SLC10A4//KCNN3//SLC2A6
GO:0015077	monovalent inorganic cation transmembrane transporter activity	Molecular function	12	310	158	14392	3.52601	0.000160798	0.00961572	3.79372	COX8B//KCNJ16//SCN11A//SCN9A//HTR3A//KCNK12//KCNK13//KCNIP3//SLC6A5//ATP4B//SLC10A4//KCNN3
GO:0046873	metal ion transmembrane transporter activity	Molecular function	12	337	158	14392	3.24351	0.000345856	0.0192073	3.4611	KCNJ16//SCN11A//SCN9A//HTR3A//TRPV2//KCNK12//KCNK13//KCNIP3//SLC6A5//ATP4B//SLC10A4//KCNN3
GO:0008227	G-protein coupled amine receptor activity	Molecular function	5	56	158	14392	8.13291	0.000364018	0.0192073	3.43888	DRD2//TAAR7B//HRH3//HTR2C//HTR3A
GO:0005244	voltage-gated ion channel activity	Molecular function	8	165	158	14392	4.41642	0.000472855	0.0213785	3.32527	KCNJ16//CLCNKB//SCN11A//SCN9A//HTR3A//KCNK12//KCNK13//KCNIP3
GO:0022832	voltage-gated channel activity	Molecular function	8	165	158	14392	4.41642	0.000472855	0.0213785	3.32527	KCNJ16//KCNK12//KCNK13//KCNIP3//CLCNKB//SCN11A//SCN9A//HTR3A
GO:0015079	potassium ion transmembrane transporter activity	Molecular function	7	126	158	14392	5.06048	0.000476666	0.0213785	3.32179	KCNJ16//HTR3A//KCNK12//KCNK13//KCNIP3//ATP4B//KCNN3
GO:0022890	inorganic cation transmembrane transporter activity	Molecular function	13	429	158	14392	2.76026	0.000901907	0.0385243	3.04484	COX8B//KCNJ16//SCN11A//SCN9A//HTR3A//TRPV2//KCNK12//KCNK13//KCNIP3//SLC6A5//ATP4B//SLC10A4//KCNN3
GO:0005179	hormone activity	Molecular function	6	108	158	14392	5.06048	0.00121256	0.0494393	2.9163	CALCA//GRP//INHA//NPPA//NPY//POMC
GO:0005267	potassium channel activity	Molecular function	6	110	158	14392	4.96847	0.00133312	0.0519918	2.87513	KCNJ16//HTR3A//KCNN3//KCNK12//KCNK13//KCNIP3
GO:0001664	G-protein coupled receptor binding	Molecular function	8	195	158	14392	3.73697	0.00140286	0.0524321	2.85298	CCL3//CALCA//RAMP1//POMC//TAC1//NPY//NPW//WNT10B
GO:0005231	excitatory extracellular ligand-gated ion channel activity	Molecular function	4	47	158	14392	7.75222	0.00172776	0.0619921	2.76252	CHRNA7//CHRNE//P2RX2//HTR3A
GO:0071855	neuropeptide receptor binding	Molecular function	3	27	158	14392	10.121	0.00312945	0.107966	2.50453	POMC//TAC1//NPY
GO:0051378	serotonin binding	Molecular function	2	10	158	14392	18.2177	0.00508665	0.16899	2.29357	HTR2C//HTR3A
GO:0005230	extracellular ligand-gated ion channel activity	Molecular function	4	66	158	14392	5.52052	0.00594532	0.190463	2.22582	CHRNA7//CHRNE//P2RX2//HTR3A
GO:0008656	cysteine-type endopeptidase activator activity involved in apoptotic process	Molecular function	2	11	158	14392	16.5616	0.0061724	0.190919	2.20955	NKX3-1//TPD52L1
GO:0008144	drug binding	Molecular function	5	112	158	14392	4.06646	0.00783283	0.226647	2.10608	DRD2//HTR2C//CHRNA7//HRH3//P2RX2
GO:0015081	sodium ion transmembrane transporter activity	Molecular function	5	112	158	14392	4.06646	0.00783283	0.226647	2.10608	SCN11A//SCN9A//SLC6A5//ATP4B//SLC10A4
GO:0008528	G-protein coupled peptide receptor activity	Molecular function	5	114	158	14392	3.99511	0.00842381	0.231811	2.07449	NMBR//NPY//SSTR1//NTSR1//TACR1
GO:0016505	apoptotic protease activator activity	Molecular function	2	13	158	14392	14.0136	0.00862855	0.231811	2.06406	NKX3-1//TPD52L1
GO:0043176	amine binding	Molecular function	3	39	158	14392	7.00682	0.00888374	0.231811	2.0514	DRD2//HTR2C//HTR3A
GO:0001653	peptide receptor activity	Molecular function	5	116	158	14392	3.92623	0.00904502	0.231811	2.04359	NMBR//NPY//SSTR1//NTSR1//TACR1
GO:0015276	ligand-gated ion channel activity	Molecular function	5	118	158	14392	3.85969	0.00969718	0.235091	2.01335	CHRNA7//CHRNE//P2RX2//HTR3A//KCNJ16
GO:0022834	ligand-gated channel activity	Molecular function	5	118	158	14392	3.85969	0.00969718	0.235091	2.01335	CHRNA7//CHRNE//P2RX2//HTR3A//KCNJ16
GO:0004993	serotonin receptor activity	Molecular function	2	14	158	14392	13.0127	0.00999458	0.235925	2.00024	HTR2C//HTR3A
GO:0005184	neuropeptide hormone activity	Molecular function	2	15	158	14392	12.1451	0.0114497	0.25676	1.94121	CALCA//GRP
GO:0005248	voltage-gated sodium channel activity	Molecular function	2	15	158	14392	12.1451	0.0114497	0.25676	1.94121	SCN11A//SCN9A
GO:0004872	receptor activity	Molecular function	40	2579	158	14392	1.41277	0.0121433	0.265671	1.91566	DRD2//TAAR7B//P2RX2//NKX3-1//EPOR//OLR1401//OLR19//OLR98//OLR305//OLR375//GPR123//OLR202//OLR278//OLR1450//OLR1138//OLR1585//LOC688657//VOM2R71//NMBR//RAMP1//HRH3//NPY//OLR1513//OLR56//OLR200//OLR857//OLR606//HTR2C//HTR3A//SSTR1//TRHR//CHRNA7//NTSR1//TACR1//VOM1R37//LRP2//CHRNE//SEMA5B//FRS3//SEMA4G
GO:0004889	acetylcholine-activated cation-selective channel activity	Molecular function	2	16	158	14392	11.3861	0.0129919	0.27747	1.88633	CHRNA7//CHRNE
GO:0004888	transmembrane signaling receptor activity	Molecular function	34	2149	158	14392	1.44114	0.0161783	0.337488	1.79107	DRD2//TAAR7B//P2RX2//EPOR//OLR1401//OLR19//OLR98//OLR305//OLR375//GPR123//OLR202//OLR278//OLR1450//OLR1138//OLR1585//LOC688657//VOM2R71//NMBR//RAMP1//HRH3//NPY//OLR1513//OLR56//OLR200//OLR857//OLR606//HTR2C//HTR3A//SSTR1//TRHR//CHRNA7//NTSR1//TACR1//VOM1R37
GO:0038023	signaling receptor activity	Molecular function	35	2232	158	14392	1.42836	0.0166274	0.338973	1.77918	DRD2//TAAR7B//P2RX2//NKX3-1//EPOR//OLR1401//OLR19//OLR98//OLR305//OLR375//GPR123//OLR202//OLR278//OLR1450//OLR1138//OLR1585//LOC688657//VOM2R71//NMBR//RAMP1//HRH3//NPY//OLR1513//OLR56//OLR200//OLR857//OLR606//HTR2C//HTR3A//SSTR1//TRHR//CHRNA7//NTSR1//TACR1//VOM1R37
GO:0004930	G-protein coupled receptor activity	Molecular function	26	1569	158	14392	1.50944	0.0211299	0.421189	1.6751	DRD2//TAAR7B//NMBR//RAMP1//HRH3//NPY//HTR2C//HTR3A//SSTR1//TRHR//NTSR1//TACR1//VOM1R37//OLR1401//OLR19//OLR98//OLR305//OLR375//GPR123//OLR202//OLR278//OLR1450//OLR1138//OLR1585//LOC688657//VOM2R71
GO:0005102	receptor binding	Molecular function	19	1052	158	14392	1.64514	0.0218014	0.425128	1.66152	NPY//POMC//RAMP1//NPW//WNT10B//FRS3//EFNB1//DOK3//TNFSF13B//INHA//NPPA//CALCA//GRP//CCL3//SMARCD3//NKX3-1//TAC1//DRD2//NXPH3
GO:0004520	endodeoxyribonuclease activity	Molecular function	2	24	158	14392	7.59072	0.0282218	0.538616	1.54942	RBBP8//ERCC5
GO:0004871	signal transducer activity	Molecular function	36	2433	158	14392	1.3478	0.0338661	0.619956	1.47024	DRD2//TAAR7B//P2RX2//NKX3-1//EPOR//OLR1401//OLR19//OLR98//OLR305//OLR375//GPR123//OLR202//OLR278//OLR1450//OLR1138//OLR1585//LOC688657//VOM2R71//NMBR//RAMP1//HRH3//NPY//OLR1513//OLR56//OLR200//OLR857//OLR606//HTR2C//HTR3A//SSTR1//TRHR//CHRNA7//NTSR1//TACR1//VOM1R37//RGS9
GO:0060089	molecular transducer activity	Molecular function	36	2433	158	14392	1.3478	0.0338661	0.619956	1.47024	DRD2//TAAR7B//P2RX2//RGS9//NKX3-1//EPOR//OLR1401//OLR19//OLR98//OLR305//OLR375//GPR123//OLR202//OLR278//OLR1450//OLR1138//OLR1585//LOC688657//VOM2R71//NMBR//RAMP1//HRH3//NPY//OLR1513//OLR56//OLR200//OLR857//OLR606//HTR2C//HTR3A//SSTR1//TRHR//CHRNA7//NTSR1//TACR1//VOM1R37
GO:0016504	peptidase activator activity	Molecular function	2	27	158	14392	6.7473	0.0351336	0.630297	1.45428	NKX3-1//TPD52L1
GO:0004536	deoxyribonuclease activity	Molecular function	2	28	158	14392	6.50633	0.0375687	0.649779	1.42517	RBBP8//ERCC5
GO:0005516	calmodulin binding	Molecular function	4	115	158	14392	3.1683	0.0378806	0.649779	1.42158	MYH3//MYH6//PNCK//KCNN3
GO:0042802	identical protein binding	Molecular function	15	827	158	14392	1.65215	0.0383928	0.649779	1.41575	CHRNA7//BHLHA15//TRHR//MYH6//CDH13//ERCC5//TPD52L1//EPOR//KCNN3//CLDN3//GRB7//P2RX2//LCP1//SCUBE1//BNIPL
GO:0005158	insulin receptor binding	Molecular function	2	30	158	14392	6.07257	0.0426256	0.708059	1.37033	DOK3//FRS3
GO:0005272	sodium channel activity	Molecular function	2	31	158	14392	5.87668	0.0452441	0.73789	1.34444	SCN11A//SCN9A
GO:0022843	voltage-gated cation channel activity	Molecular function	4	125	158	14392	2.91484	0.0488961	0.783211	1.31073	KCNJ16//SCN11A//SCN9A//HTR3A
