# Supplementary material for: Gene Expression in the Hippocampus in a Rat Model of Premenstrual Dysphoric Disorder After Treatment With Baixiangdan Capsules
Source: Front Psychol. 2018 Nov 13;9:2065. doi: 10.3389/fpsyg.2018.02065 (PMC6242977; doi:10.3389/fpsyg.2018.02065)
Supplement: Supplementary file 3 [file Data_Sheet_3.ZIP › Data Analysis Folder/GO Analysis Report/BXD vs blank (up)/MF_result.txt]

GO.ID	Term	Ontology	Count	Pop.Hits	List.Total	Pop.Total	Fold.Enrichment	Pvalue	FDR	Enrichment.Score	GENES
GO:0030594	neurotransmitter receptor activity	Molecular function	7	65	158	14392	9.8095423563778	6.86685167512867e-06	0.00320633688514694	5.16324233332064	DRD2//NMBR//NPY//SSTR1//CHRNA7//NTSR1//TACR1//
GO:0005215	transporter activity	Molecular function	28	1052	158	14392	2.42441160899071	1.00399483335148e-05	0.00320633688514694	4.99826852210406	SLC7A3//COX8B//CHRNA7//CHRNE//P2RX2//TRPV2//FXYD6//HTR3A//KCNJ16//KCNK12//KCNK13//KCNIP3//CLCNKB//SCN11A//SCN9A//SLC6A5//SLC25A42//SLC2A5//ATP4B//SLC10A4//RAMP1//AP1S2//KCNN3//SLC2A6//LRP2//SYT17//SYPL2//PMP2//
GO:0022892	substrate-specific transporter activity	Molecular function	25	880	158	14392	2.58774453394707	1.07235347329329e-05	0.00320633688514694	4.96966203722024	SLC7A3//COX8B//CHRNA7//CHRNE//P2RX2//TRPV2//FXYD6//HTR3A//KCNJ16//KCNK12//KCNK13//KCNIP3//CLCNKB//SCN11A//SCN9A//SLC6A5//SLC25A42//SLC2A5//ATP4B//SLC10A4//RAMP1//AP1S2//KCNN3//SLC2A6//LRP2//
GO:0005261	cation channel activity	Molecular function	12	254	158	14392	4.30339878401276	2.37536011203953e-05	0.00446409266429273	4.62427054064287	CHRNA7//CHRNE//P2RX2//HTR3A//KCNJ16//SCN11A//SCN9A//TRPV2//KCNK12//KCNK13//KCNIP3//KCNN3//
GO:0005216	ion channel activity	Molecular function	14	348	158	14392	3.66448421358941	2.97346045313953e-05	0.00446409266429273	4.52673783321901	CHRNA7//CHRNE//P2RX2//HTR3A//KCNJ16//KCNK12//KCNK13//KCNIP3//CLCNKB//SCN11A//SCN9A//TRPV2//KCNN3//FXYD6//
GO:0022891	substrate-specific transmembrane transporter activity	Molecular function	22	772	158	14392	2.595789335607	3.67781406163642e-05	0.00446409266429273	4.43441023106491	SLC7A3//COX8B//CHRNA7//CHRNE//P2RX2//TRPV2//FXYD6//HTR3A//KCNJ16//KCNK12//KCNK13//KCNIP3//CLCNKB//SCN11A//SCN9A//SLC6A5//SLC25A42//SLC2A5//ATP4B//SLC10A4//KCNN3//SLC2A6//
GO:0022838	substrate-specific channel activity	Molecular function	14	357	158	14392	3.57210225862497	3.9317129816969e-05	0.00446409266429273	4.40541819353953	CHRNA7//CHRNE//P2RX2//TRPV2//FXYD6//HTR3A//KCNJ16//KCNK12//KCNK13//KCNIP3//CLCNKB//SCN11A//SCN9A//KCNN3//
GO:0008324	cation transmembrane transporter activity	Molecular function	17	507	158	14392	3.05425311462312	4.22854134370359e-05	0.00446409266429273	4.37380941882593	COX8B//CHRNA7//CHRNE//P2RX2//HTR3A//KCNJ16//SCN11A//SCN9A//TRPV2//KCNK12//KCNK13//KCNIP3//SLC6A5//ATP4B//SLC10A4//KCNN3//SLC7A3//
GO:0022836	gated channel activity	Molecular function	12	271	158	14392	4.03344387874259	4.47902274009304e-05	0.00446409266429273	4.34881673262746	CHRNA7//CHRNE//P2RX2//HTR3A//KCNJ16//KCNK12//KCNK13//KCNIP3//CLCNKB//SCN11A//SCN9A//KCNN3//
GO:0015267	channel activity	Molecular function	14	375	158	14392	3.40064135021097	6.6893725511869e-05	0.00539797072694168	4.17461461621374	CHRNA7//CHRNE//P2RX2//TRPV2//FXYD6//HTR3A//KCNJ16//KCNK12//KCNK13//KCNIP3//CLCNKB//SCN11A//SCN9A//KCNN3//
GO:0022803	passive transmembrane transporter activity	Molecular function	14	375	158	14392	3.40064135021097	6.6893725511869e-05	0.00539797072694168	4.17461461621374	CHRNA7//CHRNE//P2RX2//TRPV2//FXYD6//HTR3A//KCNJ16//KCNK12//KCNK13//KCNIP3//CLCNKB//SCN11A//SCN9A//KCNN3//
GO:0008188	neuropeptide receptor activity	Molecular function	5	40	158	14392	11.3860759493671	7.22136552099221e-05	0.00539797072694168	4.14138067193754	NMBR//NPY//SSTR1//NTSR1//TACR1//
GO:0015075	ion transmembrane transporter activity	Molecular function	19	648	158	14392	2.67080793874043	8.98772700220117e-05	0.00620153163151881	4.04635012753442	COX8B//CHRNA7//CHRNE//P2RX2//TRPV2//FXYD6//HTR3A//KCNJ16//KCNK12//KCNK13//KCNIP3//CLCNKB//SCN11A//SCN9A//SLC6A5//ATP4B//SLC10A4//KCNN3//SLC7A3//
GO:0022857	transmembrane transporter activity	Molecular function	22	839	158	14392	2.38849745779333	0.00012528100014967	0.00802693265244671	3.90211478819043	SLC7A3//COX8B//CHRNA7//CHRNE//P2RX2//TRPV2//FXYD6//HTR3A//KCNJ16//KCNK12//KCNK13//KCNIP3//CLCNKB//SCN11A//SCN9A//SLC6A5//SLC25A42//SLC2A5//ATP4B//SLC10A4//KCNN3//SLC2A6//
GO:0015077	monovalent inorganic cation transmembrane transporter activity	Molecular function	12	310	158	14392	3.5260106165782	0.000160797984163108	0.00961571945295386	3.79371940006721	COX8B//KCNJ16//SCN11A//SCN9A//HTR3A//KCNK12//KCNK13//KCNIP3//SLC6A5//ATP4B//SLC10A4//KCNN3//
GO:0046873	metal ion transmembrane transporter activity	Molecular function	12	337	158	14392	3.24351124967134	0.000345856450188283	0.0192073104162049	3.46110412036102	KCNJ16//SCN11A//SCN9A//HTR3A//TRPV2//KCNK12//KCNK13//KCNIP3//SLC6A5//ATP4B//SLC10A4//KCNN3//
GO:0008227	G-protein coupled amine receptor activity	Molecular function	5	56	158	14392	8.13291139240506	0.000364018146126515	0.0192073104162049	3.43887696644384	DRD2//TAAR7B//HRH3//HTR2C//HTR3A//
GO:0005244	voltage-gated ion channel activity	Molecular function	8	165	158	14392	4.41641733793633	0.0004728553478054	0.0213784821348925	3.32527169490253	KCNJ16//CLCNKB//SCN11A//SCN9A//HTR3A//KCNK12//KCNK13//KCNIP3//
GO:0022832	voltage-gated channel activity	Molecular function	8	165	158	14392	4.41641733793633	0.0004728553478054	0.0213784821348925	3.32527169490253	KCNJ16//KCNK12//KCNK13//KCNIP3//CLCNKB//SCN11A//SCN9A//HTR3A//
GO:0015079	potassium ion transmembrane transporter activity	Molecular function	7	126	158	14392	5.06047819971871	0.00047666626833651	0.0213784821348925	3.32178558017627	KCNJ16//HTR3A//KCNK12//KCNK13//KCNIP3//ATP4B//KCNN3//
GO:0022890	inorganic cation transmembrane transporter activity	Molecular function	13	429	158	14392	2.7602608362102	0.000901907475493246	0.0385243335960687	3.04483801339352	COX8B//KCNJ16//SCN11A//SCN9A//HTR3A//TRPV2//KCNK12//KCNK13//KCNIP3//SLC6A5//ATP4B//SLC10A4//KCNN3//
GO:0005179	hormone activity	Molecular function	6	108	158	14392	5.06047819971871	0.00121255686042141	0.0494392501726366	2.91629788687971	CALCA//GRP//INHA//NPPA//NPY//POMC//
GO:0005267	potassium channel activity	Molecular function	6	110	158	14392	4.96846950517837	0.00133312433074083	0.0519918488988924	2.87512934523229	KCNJ16//HTR3A//KCNN3//KCNK12//KCNK13//KCNIP3//
GO:0001664	G-protein coupled receptor binding	Molecular function	8	195	158	14392	3.73696851671535	0.00140286462103685	0.0524320652112523	2.85298423714944	CCL3//CALCA//RAMP1//POMC//TAC1//NPY//NPW//WNT10B//
GO:0005231	excitatory extracellular ligand-gated ion channel activity	Molecular function	4	47	158	14392	7.75222192297334	0.00172776304233369	0.0619921379589328	2.7625158199957	CHRNA7//CHRNE//P2RX2//HTR3A//
GO:0071855	neuropeptide receptor binding	Molecular function	3	27	158	14392	10.1209563994374	0.00312944576926177	0.107965879039531	2.504532570014	POMC//TAC1//NPY//
GO:0051378	serotonin binding	Molecular function	2	10	158	14392	18.2177215189873	0.00508665371288961	0.16898994001711	2.29356782708266	HTR2C//HTR3A//
GO:0005230	extracellular ligand-gated ion channel activity	Molecular function	4	66	158	14392	5.52052167242041	0.00594531879717835	0.190462534323892	2.22582485287988	CHRNA7//CHRNE//P2RX2//HTR3A//
GO:0008656	cysteine-type endopeptidase activator activity involved in apoptotic process	Molecular function	2	11	158	14392	16.5615650172612	0.00617239964658085	0.190918706309759	2.20954596227743	NKX3-1//TPD52L1//
GO:0008144	drug binding	Molecular function	5	112	158	14392	4.06645569620253	0.00783283063908221	0.226646744621185	2.10608126364088	DRD2//HTR2C//CHRNA7//HRH3//P2RX2//
GO:0015081	sodium ion transmembrane transporter activity	Molecular function	5	112	158	14392	4.06645569620253	0.00783283063908221	0.226646744621185	2.10608126364088	SCN11A//SCN9A//SLC6A5//ATP4B//SLC10A4//
GO:0008528	G-protein coupled peptide receptor activity	Molecular function	5	114	158	14392	3.99511436819898	0.00842380869424286	0.231810867777646	2.074491504593	NMBR//NPY//SSTR1//NTSR1//TACR1//
GO:0016505	apoptotic protease activator activity	Molecular function	2	13	158	14392	14.0136319376826	0.00862854537828374	0.231810867777646	2.06406241256188	NKX3-1//TPD52L1//
GO:0043176	amine binding	Molecular function	3	39	158	14392	7.00681596884129	0.00888373656840868	0.231810867777646	2.05140432817205	DRD2//HTR2C//HTR3A//
GO:0001653	peptide receptor activity	Molecular function	5	116	158	14392	3.92623308598865	0.00904501713736634	0.231810867777646	2.04359060595656	NMBR//NPY//SSTR1//NTSR1//TACR1//
GO:0015276	ligand-gated ion channel activity	Molecular function	5	118	158	14392	3.85968676249732	0.00969718240518691	0.235091151823045	2.0133544351807	CHRNA7//CHRNE//P2RX2//HTR3A//KCNJ16//
GO:0022834	ligand-gated channel activity	Molecular function	5	118	158	14392	3.85968676249732	0.00969718240518691	0.235091151823045	2.0133544351807	CHRNA7//CHRNE//P2RX2//HTR3A//KCNJ16//
GO:0004993	serotonin receptor activity	Molecular function	2	14	158	14392	13.0126582278481	0.00999457506166709	0.235924574481984	2.00023566600772	HTR2C//HTR3A//
GO:0005184	neuropeptide hormone activity	Molecular function	2	15	158	14392	12.1451476793249	0.0114497225530219	0.256760028251516	1.94120503691811	CALCA//GRP//
GO:0005248	voltage-gated sodium channel activity	Molecular function	2	15	158	14392	12.1451476793249	0.0114497225530219	0.256760028251516	1.94120503691811	SCN11A//SCN9A//
GO:0004872	receptor activity	Molecular function	40	2579	158	14392	1.41277406118552	0.012143267678524	0.265671002625269	1.91566443156436	DRD2//TAAR7B//P2RX2//NKX3-1//EPOR//OLR1401//OLR19//OLR98//OLR305//OLR375//GPR123//OLR202//OLR278//OLR1450//OLR1138//OLR1585//LOC688657//VOM2R71//NMBR//RAMP1//HRH3//NPY//OLR1513//OLR56//OLR200//OLR857//OLR606//HTR2C//HTR3A//SSTR1//TRHR//CHRNA7//NTSR1//TACR1//VOM1R37//LRP2//CHRNE//SEMA5B//FRS3//SEMA4G//
GO:0004889	acetylcholine-activated cation-selective channel activity	Molecular function	2	16	158	14392	11.3860759493671	0.0129918920256834	0.277469693977095	1.88632759746595	CHRNA7//CHRNE//
GO:0004888	transmembrane signaling receptor activity	Molecular function	34	2149	158	14392	1.44114130210696	0.0161783337125046	0.337487566049224	1.79106621058097	DRD2//TAAR7B//P2RX2//EPOR//OLR1401//OLR19//OLR98//OLR305//OLR375//GPR123//OLR202//OLR278//OLR1450//OLR1138//OLR1585//LOC688657//VOM2R71//NMBR//RAMP1//HRH3//NPY//OLR1513//OLR56//OLR200//OLR857//OLR606//HTR2C//HTR3A//SSTR1//TRHR//CHRNA7//NTSR1//TACR1//VOM1R37//
GO:0038023	signaling receptor activity	Molecular function	35	2232	158	14392	1.42836078217867	0.016627422338749	0.338972678133133	1.77917507193654	DRD2//TAAR7B//P2RX2//NKX3-1//EPOR//OLR1401//OLR19//OLR98//OLR305//OLR375//GPR123//OLR202//OLR278//OLR1450//OLR1138//OLR1585//LOC688657//VOM2R71//NMBR//RAMP1//HRH3//NPY//OLR1513//OLR56//OLR200//OLR857//OLR606//HTR2C//HTR3A//SSTR1//TRHR//CHRNA7//NTSR1//TACR1//VOM1R37//
GO:0004930	G-protein coupled receptor activity	Molecular function	26	1569	158	14392	1.50943518003082	0.0211298729935962	0.421188801672351	1.6751031133758	DRD2//TAAR7B//NMBR//RAMP1//HRH3//NPY//HTR2C//HTR3A//SSTR1//TRHR//NTSR1//TACR1//VOM1R37//OLR1401//OLR19//OLR98//OLR305//OLR375//GPR123//OLR202//OLR278//OLR1450//OLR1138//OLR1585//LOC688657//VOM2R71//
GO:0005102	receptor binding	Molecular function	19	1052	158	14392	1.64513644895798	0.0218014128326294	0.425127550236273	1.66151536118747	NPY//POMC//RAMP1//NPW//WNT10B//FRS3//EFNB1//DOK3//TNFSF13B//INHA//NPPA//CALCA//GRP//CCL3//SMARCD3//NKX3-1//TAC1//DRD2//NXPH3//
GO:0004520	endodeoxyribonuclease activity	Molecular function	2	24	158	14392	7.59071729957806	0.0282217841040075	0.538615751942441	1.54941553480443	RBBP8//ERCC5//
GO:0004871	signal transducer activity	Molecular function	36	2433	158	14392	1.34779690646022	0.0338660659509873	0.619956350163992	1.47023525021129	DRD2//TAAR7B//P2RX2//NKX3-1//EPOR//OLR1401//OLR19//OLR98//OLR305//OLR375//GPR123//OLR202//OLR278//OLR1450//OLR1138//OLR1585//LOC688657//VOM2R71//NMBR//RAMP1//HRH3//NPY//OLR1513//OLR56//OLR200//OLR857//OLR606//HTR2C//HTR3A//SSTR1//TRHR//CHRNA7//NTSR1//TACR1//VOM1R37//RGS9//
GO:0060089	molecular transducer activity	Molecular function	36	2433	158	14392	1.34779690646022	0.0338660659509873	0.619956350163992	1.47023525021129	DRD2//TAAR7B//P2RX2//RGS9//NKX3-1//EPOR//OLR1401//OLR19//OLR98//OLR305//OLR375//GPR123//OLR202//OLR278//OLR1450//OLR1138//OLR1585//LOC688657//VOM2R71//NMBR//RAMP1//HRH3//NPY//OLR1513//OLR56//OLR200//OLR857//OLR606//HTR2C//HTR3A//SSTR1//TRHR//CHRNA7//NTSR1//TACR1//VOM1R37//
GO:0016504	peptidase activator activity	Molecular function	2	27	158	14392	6.74730426629161	0.0351336164524808	0.630297079157506	1.45427714413	NKX3-1//TPD52L1//
GO:0004536	deoxyribonuclease activity	Molecular function	2	28	158	14392	6.50632911392405	0.0375687406123665	0.64977939886362	1.4251733632083	RBBP8//ERCC5//
GO:0005516	calmodulin binding	Molecular function	4	115	158	14392	3.16829939460649	0.037880582637048	0.64977939886362	1.42158334978204	MYH3//MYH6//PNCK//KCNN3//
GO:0042802	identical protein binding	Molecular function	15	827	158	14392	1.65215128648616	0.0383927626976275	0.64977939886362	1.41575063544277	CHRNA7//BHLHA15//TRHR//MYH6//CDH13//ERCC5//TPD52L1//EPOR//KCNN3//CLDN3//GRB7//P2RX2//LCP1//SCUBE1//BNIPL//
GO:0005158	insulin receptor binding	Molecular function	2	30	158	14392	6.07257383966245	0.0426256274173418	0.708059033210289	1.37032921546258	DOK3//FRS3//
GO:0005272	sodium channel activity	Molecular function	2	31	158	14392	5.87668436096366	0.0452441134399698	0.737890359193689	1.34443791738342	SCN11A//SCN9A//
GO:0022843	voltage-gated cation channel activity	Molecular function	4	125	158	14392	2.91483544303797	0.0488961091789171	0.78321089166944	1.3107256977139	KCNJ16//SCN11A//SCN9A//HTR3A//
