# Supplementary material for: Gene Expression in the Hippocampus in a Rat Model of Premenstrual Dysphoric Disorder After Treatment With Baixiangdan Capsules
Source: Front Psychol. 2018 Nov 13;9:2065. doi: 10.3389/fpsyg.2018.02065 (PMC6242977; doi:10.3389/fpsyg.2018.02065)
Supplement: Supplementary file 3 [file Data_Sheet_3.ZIP › Data Analysis Folder/GO Analysis Report/BXD vs fluoxetine (down)/BP_result(Rat).xls]

## Sheet: BP
#Column "GO.ID" stands for the ID of gene ontology term
#Column "Term" stands for the name of gene ontology term
#Column "Ontology" stands for the ontology of GOID belongs to
#Column "Count" stands for the number of DE genes associated with the listed GOID
#Column "Pop.Hits" stands for the number of background population genes associated with the listed GOID
#Column "List.Total" stands for the total number of DE genes
#Column "Pop.Total" stands for the total number of background population genes
#Column "Fold.Enrichment" stands for the Fold Enrichment value of the GOID, it equals (Count/Pop.Hits)/(List.Total/Pop.Total)
#Column "Pvalue" stands for the significance testing value of the GOID
#Column "FDR" stands for the false discovery rate of the GOID, using Benjamini & Hochberg (1995) method
#Column "Enrichment.Score" stands for the Enrichment Score value of the GOID, it equals (-log10(Pvalue))
#Column "GENES" stands for the DE genes associated with the GOID
GO.ID	Term	Ontology	Count	Pop.Hits	List.Total	Pop.Total	Fold.Enrichment	Pvalue	FDR	Enrichment.Score	GENES
GO:0031589	cell-substrate adhesion	Biological process	6	180	26	13692	17.5538	8.78791e-07	0.00195744	6.05611	COL3A1//SPP1//RGD1562717//COL1A1//LGALS1//MMP14
GO:0010810	regulation of cell-substrate adhesion	Biological process	5	96	26	13692	27.4279	8.92994e-07	0.00195744	6.04915	SPP1//RGD1562717//COL1A1//LGALS1//MMP14
GO:0001501	skeletal system development	Biological process	7	333	26	13692	11.07	2.08768e-06	0.00305079	5.68034	COL1A1//TGFBI//MGP//LUM//TIMP1//LGALS3//COL3A1
GO:0009611	response to wounding	Biological process	9	688	26	13692	6.88886	2.7993e-06	0.00306804	5.55295	ANXA1//PLSCR1//F5//SPP1//COL1A1//COL3A1//TIMP1//LGALS1//TGM2
GO:0030155	regulation of cell adhesion	Biological process	6	241	26	13692	13.1108	4.78877e-06	0.00373348	5.31978	SPP1//RGD1562717//COL1A1//LGALS1//TGM2//MMP14
GO:0030198	extracellular matrix organization	Biological process	5	140	26	13692	18.8077	5.7573e-06	0.00373348	5.23978	COL1A1//COL3A1//LGALS3//TGFBI//RGD1562717
GO:0043062	extracellular structure organization	Biological process	5	141	26	13692	18.6743	5.96131e-06	0.00373348	5.22466	LGALS3//TGFBI//RGD1562717//COL1A1//COL3A1
GO:0051216	cartilage development	Biological process	5	150	26	13692	17.5538	8.06439e-06	0.00441928	5.09343	TGFBI//COL1A1//MGP//LUM//TIMP1
GO:0018149	peptide cross-linking	Biological process	3	28	26	13692	56.4231	1.92964e-05	0.00745949	4.71452	TGM2//ANXA1//COL3A1
GO:0010812	negative regulation of cell-substrate adhesion	Biological process	3	29	26	13692	54.4775	2.14958e-05	0.00745949	4.66765	MMP14//COL1A1//LGALS1
GO:0048513	organ development	Biological process	14	2341	26	13692	3.14934	2.16439e-05	0.00745949	4.66466	MMP14//CP//COL1A1//TGFBI//LGALS1//COL3A1//PLSCR1//ANXA1//MGP//SPP1//TIMP1//LUM//TGM2
GO:0061448	connective tissue development	Biological process	5	184	26	13692	14.3102	2.17113e-05	0.00745949	4.66331	TGFBI//MGP//LUM//TIMP1//COL1A1
GO:0007155	cell adhesion	Biological process	8	679	26	13692	6.2046	2.47235e-05	0.00745949	4.60689	COL3A1//SPP1//RGD1562717//COL1A1//LGALS1//TGM2//MMP14//TGFBI
GO:0009888	tissue development	Biological process	10	1149	26	13692	4.58325	2.53565e-05	0.00745949	4.59591	TGFBI//DAB2//COL1A1//ANXA1//MGP//SPP1//COL3A1//LUM//TIMP1//TGM2
GO:0022610	biological adhesion	Biological process	8	682	26	13692	6.17731	2.55229e-05	0.00745949	4.59307	SPP1//TGFBI//COL3A1//RGD1562717//COL1A1//LGALS1//TGM2//MMP14
GO:0006950	response to stress	Biological process	13	2176	26	13692	3.14614	5.34612e-05	0.0146484	4.27196	MMP14//ANXA1//PLSCR1//F5//SPP1//CFD//LGALS1//COL1A1//COL3A1//TIMP1//LGALS3//TGM2//IFITM1
GO:0045785	positive regulation of cell adhesion	Biological process	4	120	26	13692	17.5538	7.22635e-05	0.0186355	4.14108	SPP1//RGD1562717//LGALS1//TGM2
GO:0007275	multicellular organismal development	Biological process	16	3429	26	13692	2.45723	8.64672e-05	0.0210596	4.06315	COL1A1//LGALS3//COL3A1//MMP14//TGFBI//DAB2//IFITM1//CP//LGALS1//PLSCR1//ANXA1//MGP//SPP1//TIMP1//LUM//TGM2
GO:0032502	developmental process	Biological process	17	3887	26	13692	2.30318	9.51592e-05	0.0219567	4.02155	DAB2//COL1A1//LGALS3//COL3A1//MMP14//TGFBI//SPP1//IFITM1//CP//LGALS1//TIMP1//PLSCR1//MGP//ANXA1//LRG1//LUM//TGM2
GO:0048731	system development	Biological process	15	3069	26	13692	2.57388	0.000104464	0.0228986	3.98103	COL1A1//LGALS3//COL3A1//MMP14//TGFBI//CP//LGALS1//PLSCR1//ANXA1//MGP//SPP1//TIMP1//LUM//TGM2
GO:0048856	anatomical structure development	Biological process	16	3546	26	13692	2.37616	0.000133414	0.0278517	3.8748	DAB2//COL1A1//LGALS3//COL3A1//MMP14//TGFBI//IFITM1//CP//LGALS1//PLSCR1//ANXA1//MGP//SPP1//TIMP1//LUM//TGM2
GO:0010033	response to organic substance	Biological process	11	1714	26	13692	3.37968	0.000146137	0.0291212	3.83524	MGP//ANXA1//MMP14//LUM//COL1A1//COL3A1//TIMP1//PLSCR1//SPP1//PTGDS//LGALS1
GO:0048545	response to steroid hormone stimulus	Biological process	6	477	26	13692	6.62409	0.000220115	0.0419557	3.65735	ANXA1//COL1A1//MMP14//MGP//PTGDS//SPP1
GO:0002376	immune system process	Biological process	9	1218	26	13692	3.89125	0.00026202	0.0478624	3.58166	ANXA1//LGALS1//PLSCR1//CFD//SPP1//TIMP1//LGALS3//COL3A1//IFITM1
GO:0006952	defense response	Biological process	7	711	26	13692	5.18468	0.000273015	0.047876	3.56381	ANXA1//PLSCR1//SPP1//CFD//LGALS3//TGM2//IFITM1
GO:0009719	response to endogenous stimulus	Biological process	8	987	26	13692	4.26841	0.000342943	0.0578255	3.46478	MGP//ANXA1//MMP14//COL1A1//COL3A1//TIMP1//SPP1//PTGDS
GO:0048583	regulation of response to stimulus	Biological process	11	1898	26	13692	3.05204	0.000365996	0.0594269	3.43652	ANXA1//CFD//IL22RA2//TGM2//LGALS1//PLSCR1//PTGDS//SPP1//COL3A1//DAB2//COL1A1
GO:0007162	negative regulation of cell adhesion	Biological process	3	77	26	13692	20.5175	0.000405088	0.0634252	3.39245	COL1A1//LGALS1//MMP14
GO:0030154	cell differentiation	Biological process	12	2291	26	13692	2.75835	0.000446616	0.0675161	3.35007	DAB2//SPP1//COL1A1//TGFBI//LGALS1//PLSCR1//ANXA1//TIMP1//MMP14//LRG1//MGP//LGALS3
GO:0009725	response to hormone stimulus	Biological process	7	801	26	13692	4.60213	0.00056349	0.0823447	3.24911	ANXA1//COL1A1//TIMP1//MMP14//SPP1//MGP//PTGDS
GO:0001516	prostaglandin biosynthetic process	Biological process	2	20	26	13692	52.6615	0.000645105	0.0857012	3.19037	ANXA1//PTGDS
GO:0043277	apoptotic cell clearance	Biological process	2	20	26	13692	52.6615	0.000645105	0.0857012	3.19037	ANXA1//TGM2
GO:0046457	prostanoid biosynthetic process	Biological process	2	20	26	13692	52.6615	0.000645105	0.0857012	3.19037	PTGDS//ANXA1
GO:0048869	cellular developmental process	Biological process	12	2442	26	13692	2.58779	0.000814966	0.105083	3.08886	DAB2//SPP1//COL1A1//TGFBI//LGALS1//PLSCR1//MGP//LGALS3//ANXA1//TIMP1//MMP14//LRG1
GO:0031960	response to corticosteroid stimulus	Biological process	4	232	26	13692	9.07958	0.000895673	0.112189	3.04785	MGP//ANXA1//PTGDS//COL1A1
GO:0031214	biomineral tissue development	Biological process	3	104	26	13692	15.1908	0.000974775	0.118706	3.0111	MGP//COL1A1//SPP1
GO:0006692	prostanoid metabolic process	Biological process	2	27	26	13692	39.0085	0.00118205	0.136371	2.92736	PTGDS//ANXA1
GO:0006693	prostaglandin metabolic process	Biological process	2	27	26	13692	39.0085	0.00118205	0.136371	2.92736	PTGDS//ANXA1
GO:0032964	collagen biosynthetic process	Biological process	2	29	26	13692	36.3183	0.00136408	0.153337	2.86516	COL1A1//COL3A1
GO:0030199	collagen fibril organization	Biological process	2	32	26	13692	32.9135	0.00166065	0.182007	2.77972	COL1A1//COL3A1
GO:0042060	wound healing	Biological process	4	276	26	13692	7.63211	0.00170228	0.182019	2.76897	F5//COL1A1//COL3A1//TIMP1
GO:0001503	ossification	Biological process	4	279	26	13692	7.55004	0.00177107	0.184838	2.75177	SPP1//COL1A1//MGP//MMP14
GO:0048771	tissue remodeling	Biological process	3	129	26	13692	12.2469	0.00181297	0.184838	2.74161	TGM2//SPP1//MMP14
GO:0032091	negative regulation of protein binding	Biological process	2	35	26	13692	30.0923	0.00198515	0.197793	2.70221	DAB2//PLSCR1
GO:0010977	negative regulation of neuron projection development	Biological process	2	36	26	13692	29.2564	0.00209947	0.200089	2.67789	SPP1//LGALS1
GO:0071230	cellular response to amino acid stimulus	Biological process	2	36	26	13692	29.2564	0.00209947	0.200089	2.67789	COL1A1//COL3A1
GO:0042176	regulation of protein catabolic process	Biological process	3	140	26	13692	11.2846	0.00228985	0.21359	2.64019	DAB2//TIMP1//SERPINB1A
GO:0046456	icosanoid biosynthetic process	Biological process	2	39	26	13692	27.0059	0.00246076	0.220163	2.60893	PTGDS//ANXA1
GO:0072376	protein activation cascade	Biological process	2	39	26	13692	27.0059	0.00246076	0.220163	2.60893	CFD//F5
GO:0006636	unsaturated fatty acid biosynthetic process	Biological process	2	42	26	13692	25.0769	0.00284929	0.249825	2.54526	PTGDS//ANXA1
GO:0030162	regulation of proteolysis	Biological process	3	153	26	13692	10.3258	0.00294583	0.25096	2.53079	DAB2//TIMP1//SERPINB1A
GO:0071229	cellular response to acid	Biological process	2	43	26	13692	24.4937	0.0029848	0.25096	2.52509	COL1A1//COL3A1
GO:0016043	cellular component organization	Biological process	13	3233	26	13692	2.11754	0.00303396	0.25096	2.51799	DAB2//MGP//PLSCR1//COL1A1//LGALS1//LGALS3//TGFBI//RGD1562717//COL3A1//ANXA1//TGM2//SPP1//MMP14
GO:0007584	response to nutrient	Biological process	4	327	26	13692	6.44178	0.00315168	0.25587	2.50146	SPP1//COL1A1//CP//MGP
GO:0002252	immune effector process	Biological process	4	332	26	13692	6.34476	0.00332834	0.265299	2.47777	LGALS1//CFD//PLSCR1//IFITM1
GO:0032963	collagen metabolic process	Biological process	2	47	26	13692	22.4092	0.00355655	0.278427	2.44897	COL1A1//COL3A1
GO:0071418	cellular response to amine stimulus	Biological process	2	48	26	13692	21.9423	0.00370687	0.285104	2.43099	COL1A1//COL3A1
GO:0009612	response to mechanical stimulus	Biological process	3	170	26	13692	9.29321	0.00396345	0.289445	2.40193	COL1A1//MGP//MMP14
GO:0044259	multicellular organismal macromolecule metabolic process	Biological process	2	50	26	13692	21.0646	0.00401627	0.289445	2.39618	COL1A1//COL3A1
GO:0009605	response to external stimulus	Biological process	7	1128	26	13692	3.268	0.00412166	0.289445	2.38493	ANXA1//MGP//COL1A1//MMP14//CP//SPP1//TGM2
GO:0071840	cellular component organization or biogenesis	Biological process	13	3342	26	13692	2.04847	0.00414261	0.289445	2.38273	DAB2//MGP//PLSCR1//COL1A1//LGALS1//LGALS3//TGFBI//RGD1562717//COL3A1//ANXA1//TGM2//SPP1//MMP14
GO:0030324	lung development	Biological process	3	173	26	13692	9.13206	0.0041626	0.289445	2.38064	CP//MGP//MMP14
GO:2000242	negative regulation of reproductive process	Biological process	2	51	26	13692	20.6516	0.00417533	0.289445	2.37931	PLSCR1//TIMP1
GO:0030323	respiratory tube development	Biological process	3	175	26	13692	9.02769	0.0042987	0.289445	2.36666	CP//MGP//MMP14
GO:0043588	skin development	Biological process	2	52	26	13692	20.2544	0.00433729	0.289445	2.36278	COL1A1//COL3A1
GO:0014070	response to organic cyclic compound	Biological process	4	358	26	13692	5.88397	0.00435751	0.289445	2.36076	LGALS1//ANXA1//LUM//MMP14
GO:0071417	cellular response to organic nitrogen	Biological process	2	53	26	13692	19.8723	0.00450214	0.294588	2.34658	COL1A1//COL3A1
GO:0010811	positive regulation of cell-substrate adhesion	Biological process	2	54	26	13692	19.5043	0.00466986	0.301069	2.3307	SPP1//RGD1562717
GO:0032501	multicellular organismal process	Biological process	18	5780	26	13692	1.63998	0.00491377	0.309714	2.30859	COL1A1//LGALS3//COL3A1//MGP//MMP14//TGFBI//SPP1//DAB2//IFITM1//CP//TGM2//LGALS1//F5//PLSCR1//ANXA1//TIMP1//PTGDS//LUM
GO:0006954	inflammatory response	Biological process	4	371	26	13692	5.67779	0.00494525	0.309714	2.30581	ANXA1//PLSCR1//TGM2//SPP1
GO:0009628	response to abiotic stimulus	Biological process	6	873	26	13692	3.61935	0.0050497	0.311801	2.29673	MMP14//MGP//COL1A1//COL3A1//ANXA1//PLSCR1
GO:0008544	epidermis development	Biological process	3	195	26	13692	8.10178	0.00581038	0.34625	2.2358	ANXA1//COL1A1//COL3A1
GO:0060541	respiratory system development	Biological process	3	195	26	13692	8.10178	0.00581038	0.34625	2.2358	CP//MGP//MMP14
GO:0034097	response to cytokine stimulus	Biological process	4	389	26	13692	5.41507	0.00584455	0.34625	2.23325	PLSCR1//ANXA1//COL3A1//TIMP1
GO:0001763	morphogenesis of a branching structure	Biological process	3	197	26	13692	8.01952	0.00597693	0.349372	2.22352	MGP//MMP14//TGM2
GO:0006690	icosanoid metabolic process	Biological process	2	63	26	13692	16.7179	0.00630695	0.359087	2.20018	PTGDS//ANXA1
GO:0044236	multicellular organismal metabolic process	Biological process	2	63	26	13692	16.7179	0.00630695	0.359087	2.20018	COL1A1//COL3A1
GO:0006955	immune response	Biological process	5	641	26	13692	4.10776	0.00642131	0.360911	2.19238	LGALS1//CFD//LGALS3//PLSCR1//COL3A1
GO:0030177	positive regulation of Wnt receptor signaling pathway	Biological process	2	65	26	13692	16.2036	0.00670148	0.37189	2.17383	COL1A1//DAB2
GO:0008610	lipid biosynthetic process	Biological process	4	406	26	13692	5.18833	0.0067894	0.372059	2.16817	PTGDS//PLSCR1//TIMP1//ANXA1
GO:0033559	unsaturated fatty acid metabolic process	Biological process	2	66	26	13692	15.958	0.00690287	0.373607	2.16097	PTGDS//ANXA1
GO:0051100	negative regulation of binding	Biological process	2	69	26	13692	15.2642	0.00752344	0.401538	2.12358	DAB2//PLSCR1
GO:0048584	positive regulation of response to stimulus	Biological process	6	950	26	13692	3.32599	0.00760211	0.401538	2.11907	CFD//TGM2//LGALS1//PLSCR1//COL1A1//DAB2
GO:0048678	response to axon injury	Biological process	2	71	26	13692	14.8342	0.0079507	0.411611	2.09959	SPP1//LGALS1
GO:0051384	response to glucocorticoid stimulus	Biological process	3	219	26	13692	7.21391	0.00800034	0.411611	2.09689	ANXA1//MGP//PTGDS
GO:0050896	response to stimulus	Biological process	19	6556	26	13692	1.52619	0.00816508	0.411611	2.08804	MMP14//LGALS1//ANXA1//PLSCR1//F5//MGP//COL1A1//SPP1//CFD//COL3A1//TGM2//CP//IFITM1//TIMP1//LUM//IL22RA2//LGALS3//PTGDS//DAB2
GO:0051607	defense response to virus	Biological process	2	72	26	13692	14.6282	0.00816837	0.411611	2.08786	PLSCR1//IFITM1
GO:0031345	negative regulation of cell projection organization	Biological process	2	74	26	13692	14.2328	0.00861172	0.42902	2.06491	LGALS1//SPP1
GO:0035295	tube development	Biological process	4	438	26	13692	4.80927	0.00883489	0.435193	2.0538	CP//MGP//MMP14//TGM2
GO:0009894	regulation of catabolic process	Biological process	4	442	26	13692	4.76575	0.00911615	0.442609	2.04019	DAB2//SERPINB1A//TIMP1//PLSCR1
GO:0001568	blood vessel development	Biological process	4	443	26	13692	4.75499	0.00918737	0.442609	2.03681	MMP14//TGFBI//COL1A1//COL3A1
GO:0048511	rhythmic process	Biological process	3	240	26	13692	6.58269	0.0102687	0.476042	1.98849	MMP14//PTGDS//ANXA1
GO:0016053	organic acid biosynthetic process	Biological process	3	241	26	13692	6.55538	0.0103851	0.476042	1.98359	PTGDS//PLSCR1//ANXA1
GO:0046394	carboxylic acid biosynthetic process	Biological process	3	241	26	13692	6.55538	0.0103851	0.476042	1.98359	PTGDS//PLSCR1//ANXA1
GO:0043200	response to amino acid stimulus	Biological process	2	82	26	13692	12.8443	0.0104906	0.476042	1.9792	COL1A1//COL3A1
GO:0045087	innate immune response	Biological process	3	242	26	13692	6.52829	0.0105023	0.476042	1.97872	CFD//PLSCR1//LGALS3
GO:0010035	response to inorganic substance	Biological process	4	461	26	13692	4.56933	0.0105329	0.476042	1.97745	COL1A1//CP//MGP//ANXA1
GO:0001944	vasculature development	Biological process	4	465	26	13692	4.53002	0.0108484	0.485302	1.96463	MMP14//TGFBI//COL1A1//COL3A1
GO:0006909	phagocytosis	Biological process	2	85	26	13692	12.391	0.011238	0.497649	1.94931	TGM2//ANXA1
GO:0030097	hemopoiesis	Biological process	4	477	26	13692	4.41606	0.0118321	0.51872	1.92694	LGALS1//PLSCR1//TIMP1//ANXA1
GO:0048646	anatomical structure formation involved in morphogenesis	Biological process	5	750	26	13692	3.51077	0.0122519	0.531807	1.9118	MMP14//TGFBI//IFITM1//COL1A1//TGM2
GO:0031667	response to nutrient levels	Biological process	4	490	26	13692	4.2989	0.0129614	0.557085	1.88735	CP//MGP//COL1A1//SPP1
GO:2000026	regulation of multicellular organismal development	Biological process	6	1078	26	13692	2.93107	0.0137759	0.585654	1.86088	COL1A1//LGALS1//MGP//SPP1//TIMP1//DAB2
GO:0043393	regulation of protein binding	Biological process	2	95	26	13692	11.0866	0.0138933	0.585654	1.8572	DAB2//PLSCR1
GO:0006979	response to oxidative stress	Biological process	3	274	26	13692	5.76586	0.0146669	0.602039	1.83366	COL1A1//ANXA1//MMP14
GO:0031347	regulation of defense response	Biological process	3	275	26	13692	5.7449	0.0148101	0.602039	1.82944	ANXA1//PLSCR1//TGM2
GO:0051179	localization	Biological process	12	3407	26	13692	1.85482	0.014818	0.602039	1.82921	SLC6A20//PTGDS//DAB2//COL1A1//CP//PLSCR1//MMP14//ANXA1//SPP1//S100A6//TGM2//TIMP1
GO:0048534	hemopoietic or lymphoid organ development	Biological process	4	510	26	13692	4.13032	0.0148313	0.602039	1.82882	LGALS1//PLSCR1//TIMP1//ANXA1
GO:0009991	response to extracellular stimulus	Biological process	4	515	26	13692	4.09022	0.0153243	0.616347	1.81462	CP//MGP//COL1A1//SPP1
GO:0051128	regulation of cellular component organization	Biological process	6	1110	26	13692	2.84657	0.0157573	0.628	1.80252	COL1A1//LGALS1//DAB2//ANXA1//SPP1//MMP14
GO:0006508	proteolysis	Biological process	5	804	26	13692	3.27497	0.0161847	0.632818	1.79089	SERPINB1A//DAB2//TIMP1//CFD//MMP14
GO:0051129	negative regulation of cellular component organization	Biological process	3	285	26	13692	5.54332	0.0162867	0.632818	1.78817	LGALS1//SPP1//MMP14
GO:0009653	anatomical structure morphogenesis	Biological process	8	1819	26	13692	2.31607	0.0163112	0.632818	1.78751	DAB2//MMP14//TGFBI//IFITM1//COL1A1//SPP1//MGP//TGM2
GO:0042592	homeostatic process	Biological process	6	1125	26	13692	2.80862	0.0167524	0.6402	1.77592	ANXA1//CP//TIMP1//SPP1//TGM2//LGALS1
GO:0002526	acute inflammatory response	Biological process	2	105	26	13692	10.0308	0.0167936	0.6402	1.77486	ANXA1//PLSCR1
GO:0035239	tube morphogenesis	Biological process	3	291	26	13692	5.42902	0.0172114	0.650473	1.76418	MGP//MMP14//TGM2
GO:0022602	ovulation cycle process	Biological process	2	108	26	13692	9.75214	0.01771	0.651644	1.75178	MMP14//ANXA1
GO:0042542	response to hydrogen peroxide	Biological process	2	108	26	13692	9.75214	0.01771	0.651644	1.75178	ANXA1//COL1A1
GO:2000241	regulation of reproductive process	Biological process	2	108	26	13692	9.75214	0.01771	0.651644	1.75178	PLSCR1//TIMP1
GO:0002520	immune system development	Biological process	4	539	26	13692	3.90809	0.017837	0.651644	1.74868	LGALS1//PLSCR1//TIMP1//ANXA1
GO:0002335	mature B cell differentiation	Biological process	1	10	26	13692	52.6615	0.0188339	0.6553	1.72506	LGALS1
GO:0002674	negative regulation of acute inflammatory response	Biological process	1	10	26	13692	52.6615	0.0188339	0.6553	1.72506	ANXA1
GO:0043249	erythrocyte maturation	Biological process	1	10	26	13692	52.6615	0.0188339	0.6553	1.72506	TIMP1
GO:0043589	skin morphogenesis	Biological process	1	10	26	13692	52.6615	0.0188339	0.6553	1.72506	COL1A1
GO:0048668	collateral sprouting	Biological process	1	10	26	13692	52.6615	0.0188339	0.6553	1.72506	SPP1
GO:2000050	regulation of non-canonical Wnt receptor signaling pathway	Biological process	1	10	26	13692	52.6615	0.0188339	0.6553	1.72506	DAB2
GO:0007160	cell-matrix adhesion	Biological process	2	113	26	13692	9.32063	0.0192839	0.663917	1.7148	MMP14//COL3A1
GO:0080134	regulation of response to stress	Biological process	4	554	26	13692	3.80228	0.0195324	0.663917	1.70925	ANXA1//PLSCR1//SPP1//TGM2
GO:0001775	cell activation	Biological process	4	555	26	13692	3.79543	0.0196489	0.663917	1.70666	LGALS1//PLSCR1//ANXA1//TIMP1
GO:0044283	small molecule biosynthetic process	Biological process	3	307	26	13692	5.14608	0.0198202	0.663917	1.70289	PTGDS//PLSCR1//ANXA1
GO:0001101	response to acid	Biological process	2	115	26	13692	9.15853	0.0199295	0.663917	1.7005	COL1A1//COL3A1
GO:0006897	endocytosis	Biological process	3	308	26	13692	5.12937	0.0199902	0.663917	1.69918	DAB2//TGM2//ANXA1
GO:0006633	fatty acid biosynthetic process	Biological process	2	117	26	13692	9.00197	0.0205842	0.665006	1.68647	PTGDS//ANXA1
GO:0010225	response to UV-C	Biological process	1	11	26	13692	47.8741	0.0206984	0.665006	1.68406	PLSCR1
GO:0070208	protein heterotrimerization	Biological process	1	11	26	13692	47.8741	0.0206984	0.665006	1.68406	COL1A1
GO:0070887	cellular response to chemical stimulus	Biological process	6	1182	26	13692	2.67317	0.0209397	0.665006	1.67903	COL1A1//COL3A1//SPP1//ANXA1//LGALS1//PLSCR1
GO:0009314	response to radiation	Biological process	3	317	26	13692	4.98374	0.0215568	0.665006	1.66642	ANXA1//PLSCR1//COL3A1
GO:0042698	ovulation cycle	Biological process	2	120	26	13692	8.77692	0.0215829	0.665006	1.66589	MMP14//ANXA1
GO:0043123	positive regulation of I-kappaB kinase/NF-kappaB cascade	Biological process	2	120	26	13692	8.77692	0.0215829	0.665006	1.66589	TGM2//LGALS1
GO:0060828	regulation of canonical Wnt receptor signaling pathway	Biological process	2	120	26	13692	8.77692	0.0215829	0.665006	1.66589	DAB2//COL1A1
GO:0001889	liver development	Biological process	2	121	26	13692	8.70439	0.0219203	0.665006	1.65915	ANXA1//CP
GO:0016049	cell growth	Biological process	3	320	26	13692	4.93702	0.0220937	0.665006	1.65573	DAB2//SPP1//EMP3
GO:0032102	negative regulation of response to external stimulus	Biological process	2	122	26	13692	8.63304	0.0222599	0.665006	1.65248	ANXA1//SPP1
GO:0006825	copper ion transport	Biological process	1	12	26	13692	43.8846	0.0225595	0.665006	1.64667	CP
GO:0034505	tooth mineralization	Biological process	1	12	26	13692	43.8846	0.0225595	0.665006	1.64667	COL1A1
GO:0035456	response to interferon-beta	Biological process	1	12	26	13692	43.8846	0.0225595	0.665006	1.64667	PLSCR1
GO:0060206	estrous cycle phase	Biological process	1	12	26	13692	43.8846	0.0225595	0.665006	1.64667	ANXA1
GO:0070365	hepatocyte differentiation	Biological process	1	12	26	13692	43.8846	0.0225595	0.665006	1.64667	ANXA1
GO:0061008	hepaticobiliary system development	Biological process	2	123	26	13692	8.56285	0.0226017	0.665006	1.64586	CP//ANXA1
GO:0071310	cellular response to organic substance	Biological process	5	877	26	13692	3.00237	0.0227543	0.665032	1.64294	COL1A1//COL3A1//LGALS1//PLSCR1//ANXA1
GO:0030308	negative regulation of cell growth	Biological process	2	125	26	13692	8.42585	0.0232918	0.676235	1.6328	SPP1//DAB2
GO:0042221	response to chemical stimulus	Biological process	12	3628	26	13692	1.74184	0.0242484	0.686186	1.61532	CP//MGP//COL1A1//ANXA1//LGALS1//MMP14//SPP1//TIMP1//LUM//COL3A1//PLSCR1//PTGDS
GO:0003333	amino acid transmembrane transport	Biological process	1	13	26	13692	40.5089	0.0244172	0.686186	1.6123	SLC6A20
GO:0032781	positive regulation of ATPase activity	Biological process	1	13	26	13692	40.5089	0.0244172	0.686186	1.6123	PLSCR1
GO:0048679	regulation of axon regeneration	Biological process	1	13	26	13692	40.5089	0.0244172	0.686186	1.6123	SPP1
GO:0070570	regulation of neuron projection regeneration	Biological process	1	13	26	13692	40.5089	0.0244172	0.686186	1.6123	SPP1
GO:0043434	response to peptide hormone stimulus	Biological process	3	334	26	13692	4.73008	0.024697	0.689629	1.60736	ANXA1//COL1A1//TIMP1
GO:0014075	response to amine stimulus	Biological process	2	132	26	13692	7.97902	0.0257754	0.706591	1.58879	COL1A1//COL3A1
GO:0050776	regulation of immune response	Biological process	3	340	26	13692	4.64661	0.0258619	0.706591	1.58734	CFD//PLSCR1//COL3A1
GO:0032101	regulation of response to external stimulus	Biological process	3	341	26	13692	4.63298	0.026059	0.706591	1.58404	ANXA1//SPP1//TGM2
GO:0045723	positive regulation of fatty acid biosynthetic process	Biological process	1	14	26	13692	37.6154	0.0262715	0.706591	1.58051	ANXA1
GO:0045780	positive regulation of bone resorption	Biological process	1	14	26	13692	37.6154	0.0262715	0.706591	1.58051	SPP1
GO:0046852	positive regulation of bone remodeling	Biological process	1	14	26	13692	37.6154	0.0262715	0.706591	1.58051	SPP1
GO:0001649	osteoblast differentiation	Biological process	2	136	26	13692	7.74434	0.0272412	0.728204	1.56477	SPP1//COL1A1
GO:0031349	positive regulation of defense response	Biological process	2	139	26	13692	7.5772	0.0283625	0.753582	1.54726	PLSCR1//TGM2
GO:0031295	T cell costimulation	Biological process	1	16	26	13692	32.9135	0.02997	0.777447	1.52331	LGALS1
GO:0034110	regulation of homotypic cell-cell adhesion	Biological process	1	16	26	13692	32.9135	0.02997	0.777447	1.52331	LGALS1
GO:0045071	negative regulation of viral genome replication	Biological process	1	16	26	13692	32.9135	0.02997	0.777447	1.52331	PLSCR1
GO:0051043	regulation of membrane protein ectodomain proteolysis	Biological process	1	16	26	13692	32.9135	0.02997	0.777447	1.52331	TIMP1
GO:0000302	response to reactive oxygen species	Biological process	2	144	26	13692	7.3141	0.0302721	0.779912	1.51896	COL1A1//ANXA1
GO:0002682	regulation of immune system process	Biological process	4	635	26	13692	3.31726	0.0304209	0.779912	1.51683	CFD//LGALS1//PLSCR1//COL3A1
GO:0008347	glial cell migration	Biological process	1	17	26	13692	30.9774	0.0318142	0.788529	1.49738	MMP14
GO:0031294	lymphocyte costimulation	Biological process	1	17	26	13692	30.9774	0.0318142	0.788529	1.49738	LGALS1
GO:0031638	zymogen activation	Biological process	1	17	26	13692	30.9774	0.0318142	0.788529	1.49738	MMP14
GO:0048525	negative regulation of viral reproduction	Biological process	1	17	26	13692	30.9774	0.0318142	0.788529	1.49738	PLSCR1
GO:0051482	elevation of cytosolic calcium ion concentration involved in phospholipase C-activating G-protein coupled signaling pathway	Biological process	1	17	26	13692	30.9774	0.0318142	0.788529	1.49738	TGM2
GO:0043122	regulation of I-kappaB kinase/NF-kappaB cascade	Biological process	2	148	26	13692	7.11642	0.0318361	0.788529	1.49708	TGM2//LGALS1
GO:0009615	response to virus	Biological process	2	152	26	13692	6.92915	0.0334318	0.819685	1.47584	PLSCR1//IFITM1
GO:0001953	negative regulation of cell-matrix adhesion	Biological process	1	18	26	13692	29.2564	0.033655	0.819685	1.47295	MMP14
GO:0050482	arachidonic acid secretion	Biological process	1	18	26	13692	29.2564	0.033655	0.819685	1.47295	ANXA1
GO:0031329	regulation of cellular catabolic process	Biological process	3	379	26	13692	4.16846	0.0341535	0.827231	1.46656	DAB2//TIMP1//PLSCR1
GO:0050793	regulation of developmental process	Biological process	6	1333	26	13692	2.37036	0.0354348	0.849729	1.45057	COL1A1//LGALS1//MGP//SPP1//TIMP1//DAB2
GO:0048754	branching morphogenesis of a tube	Biological process	2	157	26	13692	6.70848	0.03547	0.849729	1.45014	MGP//MMP14
GO:0065008	regulation of biological quality	Biological process	8	2106	26	13692	2.00044	0.0365146	0.87	1.43753	ANXA1//F5//CP//PLSCR1//TIMP1//SPP1//TGM2//LGALS1
GO:0009967	positive regulation of signal transduction	Biological process	4	677	26	13692	3.11146	0.03726	0.871052	1.42876	TGM2//LGALS1//COL1A1//DAB2
GO:0034105	positive regulation of tissue remodeling	Biological process	1	20	26	13692	26.3308	0.0373264	0.871052	1.42798	SPP1
GO:0060351	cartilage development involved in endochondral bone morphogenesis	Biological process	1	20	26	13692	26.3308	0.0373264	0.871052	1.42798	COL1A1
GO:0048585	negative regulation of response to stimulus	Biological process	4	678	26	13692	3.10688	0.037433	0.871052	1.42675	ANXA1//SPP1//COL3A1//DAB2
GO:0006869	lipid transport	Biological process	2	164	26	13692	6.42214	0.0384032	0.871052	1.41563	PLSCR1//ANXA1
GO:0071842	cellular component organization at cellular level	Biological process	9	2544	26	13692	1.86303	0.0390354	0.871052	1.40854	LGALS1//LGALS3//TGFBI//RGD1562717//COL1A1//COL3A1//ANXA1//SPP1//MMP14
GO:0010718	positive regulation of epithelial to mesenchymal transition	Biological process	1	21	26	13692	25.0769	0.0391572	0.871052	1.40719	COL1A1
GO:0042749	regulation of circadian sleep/wake cycle	Biological process	1	21	26	13692	25.0769	0.0391572	0.871052	1.40719	PTGDS
GO:0043462	regulation of ATPase activity	Biological process	1	21	26	13692	25.0769	0.0391572	0.871052	1.40719	PLSCR1
GO:0045187	regulation of circadian sleep/wake cycle, sleep	Biological process	1	21	26	13692	25.0769	0.0391572	0.871052	1.40719	PTGDS
GO:0051893	regulation of focal adhesion assembly	Biological process	1	21	26	13692	25.0769	0.0391572	0.871052	1.40719	MMP14
GO:0090109	regulation of cell-substrate junction assembly	Biological process	1	21	26	13692	25.0769	0.0391572	0.871052	1.40719	MMP14
GO:0030111	regulation of Wnt receptor signaling pathway	Biological process	2	166	26	13692	6.34476	0.039258	0.871052	1.40607	DAB2//COL1A1
GO:0002253	activation of immune response	Biological process	2	167	26	13692	6.30677	0.0396882	0.871052	1.40134	CFD//PLSCR1
GO:0050727	regulation of inflammatory response	Biological process	2	167	26	13692	6.30677	0.0396882	0.871052	1.40134	ANXA1//TGM2
GO:0002684	positive regulation of immune system process	Biological process	3	403	26	13692	3.92021	0.0398721	0.871052	1.39933	CFD//LGALS1//PLSCR1
GO:0051239	regulation of multicellular organismal process	Biological process	7	1747	26	13692	2.11008	0.0399364	0.871052	1.39863	COL1A1//LGALS1//MGP//PTGDS//SPP1//TIMP1//DAB2
GO:0051098	regulation of binding	Biological process	2	169	26	13692	6.23213	0.0405539	0.880141	1.39197	DAB2//PLSCR1
GO:0072358	cardiovascular system development	Biological process	4	701	26	13692	3.00494	0.0415434	0.892775	1.3815	MMP14//TGFBI//COL1A1//COL3A1
GO:0072359	circulatory system development	Biological process	4	701	26	13692	3.00494	0.0415434	0.892775	1.3815	MMP14//TGFBI//COL1A1//COL3A1
GO:0010769	regulation of cell morphogenesis involved in differentiation	Biological process	2	173	26	13692	6.08804	0.0423071	0.8934	1.37359	COL1A1//SPP1
GO:0001958	endochondral ossification	Biological process	1	23	26	13692	22.8963	0.0428085	0.8934	1.36847	COL1A1
GO:0036075	replacement ossification	Biological process	1	23	26	13692	22.8963	0.0428085	0.8934	1.36847	COL1A1
GO:0048821	erythrocyte development	Biological process	1	23	26	13692	22.8963	0.0428085	0.8934	1.36847	TIMP1
GO:0060343	trabecula formation	Biological process	1	23	26	13692	22.8963	0.0428085	0.8934	1.36847	COL1A1
GO:0030163	protein catabolic process	Biological process	3	415	26	13692	3.80686	0.0429055	0.8934	1.36749	DAB2//SERPINB1A//TIMP1
GO:0007249	I-kappaB kinase/NF-kappaB cascade	Biological process	2	177	26	13692	5.95046	0.0440887	0.8934	1.35567	TGM2//LGALS1
GO:0060070	canonical Wnt receptor signaling pathway	Biological process	2	177	26	13692	5.95046	0.0440887	0.8934	1.35567	DAB2//COL1A1
GO:0045926	negative regulation of growth	Biological process	2	178	26	13692	5.91703	0.0445385	0.8934	1.35126	DAB2//SPP1
GO:0048872	homeostasis of number of cells	Biological process	2	178	26	13692	5.91703	0.0445385	0.8934	1.35126	ANXA1//TIMP1
GO:0022410	circadian sleep/wake cycle process	Biological process	1	24	26	13692	21.9423	0.0446292	0.8934	1.35038	PTGDS
GO:0042304	regulation of fatty acid biosynthetic process	Biological process	1	24	26	13692	21.9423	0.0446292	0.8934	1.35038	ANXA1
GO:0045069	regulation of viral genome replication	Biological process	1	24	26	13692	21.9423	0.0446292	0.8934	1.35038	PLSCR1
GO:0050802	circadian sleep/wake cycle, sleep	Biological process	1	24	26	13692	21.9423	0.0446292	0.8934	1.35038	PTGDS
GO:0060445	branching involved in salivary gland morphogenesis	Biological process	1	24	26	13692	21.9423	0.0446292	0.8934	1.35038	TGM2
GO:0016477	cell migration	Biological process	4	725	26	13692	2.90546	0.0461018	0.907839	1.33628	COL1A1//SPP1//MMP14//TIMP1
GO:0042063	gliogenesis	Biological process	2	182	26	13692	5.78698	0.0463549	0.907839	1.3339	MMP14//ANXA1
GO:0015914	phospholipid transport	Biological process	1	25	26	13692	21.0646	0.0464466	0.907839	1.33305	PLSCR1
GO:0045124	regulation of bone resorption	Biological process	1	25	26	13692	21.0646	0.0464466	0.907839	1.33305	SPP1
GO:0048640	negative regulation of developmental growth	Biological process	1	25	26	13692	21.0646	0.0464466	0.907839	1.33305	SPP1
GO:0010647	positive regulation of cell communication	Biological process	4	733	26	13692	2.87375	0.0476826	0.907839	1.32164	TGM2//LGALS1//COL1A1//DAB2
GO:0046942	carboxylic acid transport	Biological process	2	185	26	13692	5.69314	0.0477352	0.907839	1.32116	SLC6A20//ANXA1
GO:0023056	positive regulation of signaling	Biological process	4	734	26	13692	2.86984	0.0478824	0.907839	1.31982	TGM2//LGALS1//COL1A1//DAB2
GO:0071841	cellular component organization or biogenesis at cellular level	Biological process	9	2640	26	13692	1.79528	0.048202	0.907839	1.31694	LGALS1//LGALS3//TGFBI//RGD1562717//COL1A1//COL3A1//ANXA1//SPP1//MMP14
GO:0010770	positive regulation of cell morphogenesis involved in differentiation	Biological process	1	26	26	13692	20.2544	0.0482606	0.907839	1.31641	COL1A1
GO:0019079	viral genome replication	Biological process	1	26	26	13692	20.2544	0.0482606	0.907839	1.31641	PLSCR1
GO:0042516	regulation of tyrosine phosphorylation of Stat3 protein	Biological process	1	26	26	13692	20.2544	0.0482606	0.907839	1.31641	IL22RA2
GO:0060071	Wnt receptor signaling pathway, planar cell polarity pathway	Biological process	1	26	26	13692	20.2544	0.0482606	0.907839	1.31641	DAB2
GO:0090175	regulation of establishment of planar polarity	Biological process	1	26	26	13692	20.2544	0.0482606	0.907839	1.31641	DAB2
GO:0010876	lipid localization	Biological process	2	187	26	13692	5.63225	0.0486638	0.907839	1.31279	PLSCR1//ANXA1
GO:0015849	organic acid transport	Biological process	2	187	26	13692	5.63225	0.0486638	0.907839	1.31279	SLC6A20//ANXA1
