# Supplementary material for: Gene Expression in the Hippocampus in a Rat Model of Premenstrual Dysphoric Disorder After Treatment With Baixiangdan Capsules
Source: Front Psychol. 2018 Nov 13;9:2065. doi: 10.3389/fpsyg.2018.02065 (PMC6242977; doi:10.3389/fpsyg.2018.02065)
Supplement: Supplementary file 3 [file Data_Sheet_3.ZIP › Data Analysis Folder/GO Analysis Report/BXD vs fluoxetine (down)/BP_result.txt]

GO.ID	Term	Ontology	Count	Pop.Hits	List.Total	Pop.Total	Fold.Enrichment	Pvalue	FDR	Enrichment.Score	GENES
GO:0031589	cell-substrate adhesion	Biological process	6	180	26	13692	17.5538461538462	8.78791305088824e-07	0.00195744356030682	6.056114248714	COL3A1//SPP1//RGD1562717//COL1A1//LGALS1//MMP14//
GO:0010810	regulation of cell-substrate adhesion	Biological process	5	96	26	13692	27.4278846153846	8.92994324957493e-07	0.00195744356030682	6.04915130107503	SPP1//RGD1562717//COL1A1//LGALS1//MMP14//
GO:0001501	skeletal system development	Biological process	7	333	26	13692	11.0699930699931	2.08767825042307e-06	0.00305079381661825	5.68033643327181	COL1A1//TGFBI//MGP//LUM//TIMP1//LGALS3//COL3A1//
GO:0009611	response to wounding	Biological process	9	688	26	13692	6.88886404293381	2.79930414025851e-06	0.00306803733772333	5.5529499135166	ANXA1//PLSCR1//F5//SPP1//COL1A1//COL3A1//TIMP1//LGALS1//TGM2//
GO:0030155	regulation of cell adhesion	Biological process	6	241	26	13692	13.1107564634536	4.78877341984961e-06	0.00373348347965505	5.31977571105448	SPP1//RGD1562717//COL1A1//LGALS1//TGM2//MMP14//
GO:0030198	extracellular matrix organization	Biological process	5	140	26	13692	18.8076923076923	5.75730247335309e-06	0.00373348347965505	5.23978095326896	COL1A1//COL3A1//LGALS3//TGFBI//RGD1562717//
GO:0043062	extracellular structure organization	Biological process	5	141	26	13692	18.6743044189853	5.96131030054411e-06	0.00373348347965505	5.22465827150945	LGALS3//TGFBI//RGD1562717//COL1A1//COL3A1//
GO:0051216	cartilage development	Biological process	5	150	26	13692	17.5538461538462	8.06438501796186e-06	0.0044192829898431	5.09342874588062	TGFBI//COL1A1//MGP//LUM//TIMP1//
GO:0018149	peptide cross-linking	Biological process	3	28	26	13692	56.4230769230769	1.92964260288162e-05	0.00745949095727062	4.71452312102825	TGM2//ANXA1//COL3A1//
GO:0010812	negative regulation of cell-substrate adhesion	Biological process	3	29	26	13692	54.4774535809019	2.14958326567746e-05	0.00745949095727062	4.66764572750726	MMP14//COL1A1//LGALS1//
GO:0048513	organ development	Biological process	14	2341	26	13692	3.14934446160418	2.16439277989453e-05	0.00745949095727062	4.66466392348146	MMP14//CP//COL1A1//TGFBI//LGALS1//COL3A1//PLSCR1//ANXA1//MGP//SPP1//TIMP1//LUM//TGM2//
GO:0061448	connective tissue development	Biological process	5	184	26	13692	14.3102006688963	2.17112812437071e-05	0.00745949095727062	4.66331454685174	TGFBI//MGP//LUM//TIMP1//COL1A1//
GO:0007155	cell adhesion	Biological process	8	679	26	13692	6.20459952418715	2.47235298473843e-05	0.00745949095727062	4.60688952372073	COL3A1//SPP1//RGD1562717//COL1A1//LGALS1//TGM2//MMP14//TGFBI//
GO:0009888	tissue development	Biological process	10	1149	26	13692	4.5832496485238	2.53564519994154e-05	0.00745949095727062	4.59591151517809	TGFBI//DAB2//COL1A1//ANXA1//MGP//SPP1//COL3A1//LUM//TIMP1//TGM2//
GO:0022610	biological adhesion	Biological process	8	682	26	13692	6.17730656440334	2.55228933300774e-05	0.00745949095727062	4.59307009460365	SPP1//TGFBI//COL3A1//RGD1562717//COL1A1//LGALS1//TGM2//MMP14//
GO:0006950	response to stress	Biological process	13	2176	26	13692	3.14613970588235	5.34611876745313e-05	0.0146483654228216	4.27196139734219	MMP14//ANXA1//PLSCR1//F5//SPP1//CFD//LGALS1//COL1A1//COL3A1//TIMP1//LGALS3//TGM2//IFITM1//
GO:0045785	positive regulation of cell adhesion	Biological process	4	120	26	13692	17.5538461538462	7.22634603720695e-05	0.0186354711924207	4.14108124586082	SPP1//RGD1562717//LGALS1//TGM2//
GO:0007275	multicellular organismal development	Biological process	16	3429	26	13692	2.45723130762501	8.64672427986032e-05	0.0210595773571709	4.06314838925432	COL1A1//LGALS3//COL3A1//MMP14//TGFBI//DAB2//IFITM1//CP//LGALS1//PLSCR1//ANXA1//MGP//SPP1//TIMP1//LUM//TGM2//
GO:0032502	developmental process	Biological process	17	3887	26	13692	2.30318022599988	9.51591896770143e-05	0.02195673092337	4.02154926483044	DAB2//COL1A1//LGALS3//COL3A1//MMP14//TGFBI//SPP1//IFITM1//CP//LGALS1//TIMP1//PLSCR1//MGP//ANXA1//LRG1//LUM//TGM2//
GO:0048731	system development	Biological process	15	3069	26	13692	2.57387773516806	0.000104464436506094	0.0228986044821358	3.98103153403032	COL1A1//LGALS3//COL3A1//MMP14//TGFBI//CP//LGALS1//PLSCR1//ANXA1//MGP//SPP1//TIMP1//LUM//TGM2//
GO:0048856	anatomical structure development	Biological process	16	3546	26	13692	2.37615514772875	0.000133413571325683	0.0278516712710378	3.8747999901191	DAB2//COL1A1//LGALS3//COL3A1//MMP14//TGFBI//IFITM1//CP//LGALS1//PLSCR1//ANXA1//MGP//SPP1//TIMP1//LUM//TGM2//
GO:0010033	response to organic substance	Biological process	11	1714	26	13692	3.37967866439278	0.000146137461841477	0.0291212105778652	3.8352384398799	MGP//ANXA1//MMP14//LUM//COL1A1//COL3A1//TIMP1//PLSCR1//SPP1//PTGDS//LGALS1//
GO:0048545	response to steroid hormone stimulus	Biological process	6	477	26	13692	6.62409288824383	0.000220114557673387	0.0419557487321795	3.65735123364771	ANXA1//COL1A1//MMP14//MGP//PTGDS//SPP1//
GO:0002376	immune system process	Biological process	9	1218	26	13692	3.89124668435013	0.000262020477478649	0.0478624072194332	3.58166476628156	ANXA1//LGALS1//PLSCR1//CFD//SPP1//TIMP1//LGALS3//COL3A1//IFITM1//
GO:0006952	defense response	Biological process	7	711	26	13692	5.18468029860435	0.00027301530412875	0.0478759637320176	3.56381300749267	ANXA1//PLSCR1//SPP1//CFD//LGALS3//TGM2//IFITM1//
GO:0009719	response to endogenous stimulus	Biological process	8	987	26	13692	4.26841243862521	0.000342942932193148	0.0578254544128754	3.46477814320977	MGP//ANXA1//MMP14//COL1A1//COL3A1//TIMP1//SPP1//PTGDS//
GO:0048583	regulation of response to stimulus	Biological process	11	1898	26	13692	3.05203858312394	0.000365996225491597	0.0594269426872282	3.43652339344882	ANXA1//CFD//IL22RA2//TGM2//LGALS1//PLSCR1//PTGDS//SPP1//COL3A1//DAB2//COL1A1//
GO:0007162	negative regulation of cell adhesion	Biological process	3	77	26	13692	20.5174825174825	0.000405088016229438	0.0634252093982092	3.39245060441555	COL1A1//LGALS1//MMP14//
GO:0030154	cell differentiation	Biological process	12	2291	26	13692	2.75835208004566	0.000446616492136353	0.0675160931560611	3.35006524384504	DAB2//SPP1//COL1A1//TGFBI//LGALS1//PLSCR1//ANXA1//TIMP1//MMP14//LRG1//MGP//LGALS3//
GO:0009725	response to hormone stimulus	Biological process	7	801	26	13692	4.60213195044656	0.000563489891381035	0.0823446561271486	3.24911387049066	ANXA1//COL1A1//TIMP1//MMP14//SPP1//MGP//PTGDS//
GO:0001516	prostaglandin biosynthetic process	Biological process	2	20	26	13692	52.6615384615385	0.000645104887910455	0.0857012069272556	3.19036966747737	ANXA1//PTGDS//
GO:0043277	apoptotic cell clearance	Biological process	2	20	26	13692	52.6615384615385	0.000645104887910455	0.0857012069272556	3.19036966747737	ANXA1//TGM2//
GO:0046457	prostanoid biosynthetic process	Biological process	2	20	26	13692	52.6615384615385	0.000645104887910455	0.0857012069272556	3.19036966747737	PTGDS//ANXA1//
GO:0048869	cellular developmental process	Biological process	12	2442	26	13692	2.58779058779059	0.000814966326429622	0.105082716913749	3.08886033549061	DAB2//SPP1//COL1A1//TGFBI//LGALS1//PLSCR1//MGP//LGALS3//ANXA1//TIMP1//MMP14//LRG1//
GO:0031960	response to corticosteroid stimulus	Biological process	4	232	26	13692	9.07957559681698	0.000895672546305831	0.11218938408585	3.04785073735259	MGP//ANXA1//PTGDS//COL1A1//
GO:0031214	biomineral tissue development	Biological process	3	104	26	13692	15.1908284023669	0.000974774888559221	0.118705919762323	3.01109566732137	MGP//COL1A1//SPP1//
GO:0006692	prostanoid metabolic process	Biological process	2	27	26	13692	39.008547008547	0.00118204939667612	0.13637117250074	2.92736437433834	PTGDS//ANXA1//
GO:0006693	prostaglandin metabolic process	Biological process	2	27	26	13692	39.008547008547	0.00118204939667612	0.13637117250074	2.92736437433834	PTGDS//ANXA1//
GO:0032964	collagen biosynthetic process	Biological process	2	29	26	13692	36.3183023872679	0.00136408423659998	0.153337058801393	2.86515880976682	COL1A1//COL3A1//
GO:0030199	collagen fibril organization	Biological process	2	32	26	13692	32.9134615384615	0.00166064636712433	0.182006841836827	2.77972284025047	COL1A1//COL3A1//
GO:0042060	wound healing	Biological process	4	276	26	13692	7.63210702341137	0.00170227543240872	0.182018914528776	2.76897016863603	F5//COL1A1//COL3A1//TIMP1//
GO:0001503	ossification	Biological process	4	279	26	13692	7.55004135649297	0.00177106557552078	0.184838363040185	2.75176535831327	SPP1//COL1A1//MGP//MMP14//
GO:0048771	tissue remodeling	Biological process	3	129	26	13692	12.2468694096601	0.00181296752069525	0.184838363040185	2.74160997621843	TGM2//SPP1//MMP14//
GO:0032091	negative regulation of protein binding	Biological process	2	35	26	13692	30.0923076923077	0.00198514942778159	0.197793070258966	2.70220679710314	DAB2//PLSCR1//
GO:0010977	negative regulation of neuron projection development	Biological process	2	36	26	13692	29.2564102564103	0.00209947383414627	0.200088984541245	2.67788953362747	SPP1//LGALS1//
GO:0071230	cellular response to amino acid stimulus	Biological process	2	36	26	13692	29.2564102564103	0.00209947383414627	0.200088984541245	2.67788953362747	COL1A1//COL3A1//
GO:0042176	regulation of protein catabolic process	Biological process	3	140	26	13692	11.2846153846154	0.00228985094860821	0.213589501248902	2.64019278591501	DAB2//TIMP1//SERPINB1A//
GO:0046456	icosanoid biosynthetic process	Biological process	2	39	26	13692	27.0059171597633	0.00246076108395463	0.220162787593002	2.6089305500343	PTGDS//ANXA1//
GO:0072376	protein activation cascade	Biological process	2	39	26	13692	27.0059171597633	0.00246076108395463	0.220162787593002	2.6089305500343	CFD//F5//
GO:0006636	unsaturated fatty acid biosynthetic process	Biological process	2	42	26	13692	25.0769230769231	0.0028492866807337	0.249825456166731	2.54526385206027	PTGDS//ANXA1//
GO:0030162	regulation of proteolysis	Biological process	3	153	26	13692	10.3257918552036	0.00294582854044593	0.250960026671028	2.53079253451485	DAB2//TIMP1//SERPINB1A//
GO:0071229	cellular response to acid	Biological process	2	43	26	13692	24.4937388193202	0.00298479673214625	0.250960026671028	2.52508523944687	COL1A1//COL3A1//
GO:0016043	cellular component organization	Biological process	13	3233	26	13692	2.11753789050418	0.00303396017645175	0.250960026671028	2.51799012403075	DAB2//MGP//PLSCR1//COL1A1//LGALS1//LGALS3//TGFBI//RGD1562717//COL3A1//ANXA1//TGM2//SPP1//MMP14//
GO:0007584	response to nutrient	Biological process	4	327	26	13692	6.44177840508116	0.00315167818753115	0.255869577298825	2.50145813398533	SPP1//COL1A1//CP//MGP//
GO:0002252	immune effector process	Biological process	4	332	26	13692	6.34476367006488	0.00332833771369014	0.265298773396683	2.47777261394653	LGALS1//CFD//PLSCR1//IFITM1//
GO:0032963	collagen metabolic process	Biological process	2	47	26	13692	22.4091653027823	0.00355655261571058	0.278427261915628	2.44897076195735	COL1A1//COL3A1//
GO:0071418	cellular response to amine stimulus	Biological process	2	48	26	13692	21.9423076923077	0.00370686608649296	0.28510352496816	2.43099310292313	COL1A1//COL3A1//
GO:0009612	response to mechanical stimulus	Biological process	3	170	26	13692	9.29321266968326	0.00396345215923972	0.289444529131391	2.40192637958074	COL1A1//MGP//MMP14//
GO:0044259	multicellular organismal macromolecule metabolic process	Biological process	2	50	26	13692	21.0646153846154	0.0040162666306532	0.289444529131391	2.39617746309969	COL1A1//COL3A1//
GO:0009605	response to external stimulus	Biological process	7	1128	26	13692	3.26800327332242	0.00412165814274269	0.289444529131391	2.3849280321777	ANXA1//MGP//COL1A1//MMP14//CP//SPP1//TGM2//
GO:0071840	cellular component organization or biogenesis	Biological process	13	3342	26	13692	2.04847396768402	0.00414261401870195	0.289444529131391	2.38272552949604	DAB2//MGP//PLSCR1//COL1A1//LGALS1//LGALS3//TGFBI//RGD1562717//COL3A1//ANXA1//TGM2//SPP1//MMP14//
GO:0030324	lung development	Biological process	3	173	26	13692	9.13205869275233	0.00416259916537305	0.289444529131391	2.38063540718861	CP//MGP//MMP14//
GO:2000242	negative regulation of reproductive process	Biological process	2	51	26	13692	20.6515837104072	0.00417533215870381	0.289444529131391	2.37930896953269	PLSCR1//TIMP1//
GO:0030323	respiratory tube development	Biological process	3	175	26	13692	9.02769230769231	0.00429870427187995	0.289444529131391	2.36666243101892	CP//MGP//MMP14//
GO:0043588	skin development	Biological process	2	52	26	13692	20.2544378698225	0.004337293539935	0.289444529131391	2.36278118461628	COL1A1//COL3A1//
GO:0014070	response to organic cyclic compound	Biological process	4	358	26	13692	5.88397077782553	0.00435751344039047	0.289444529131391	2.36076126467043	LGALS1//ANXA1//LUM//MMP14//
GO:0071417	cellular response to organic nitrogen	Biological process	2	53	26	13692	19.8722786647315	0.00450214007072086	0.294587792090153	2.34658099734198	COL1A1//COL3A1//
GO:0010811	positive regulation of cell-substrate adhesion	Biological process	2	54	26	13692	19.5042735042735	0.00466986107494295	0.301068690478675	2.33069603919473	SPP1//RGD1562717//
GO:0032501	multicellular organismal process	Biological process	18	5780	26	13692	1.63997870641469	0.00491377065986795	0.309713822970756	2.30858511718401	COL1A1//LGALS3//COL3A1//MGP//MMP14//TGFBI//SPP1//DAB2//IFITM1//CP//TGM2//LGALS1//F5//PLSCR1//ANXA1//TIMP1//PTGDS//LUM//
GO:0006954	inflammatory response	Biological process	4	371	26	13692	5.677793904209	0.00494524808575568	0.309713822970756	2.30581191648901	ANXA1//PLSCR1//TGM2//SPP1//
GO:0009628	response to abiotic stimulus	Biological process	6	873	26	13692	3.61934972244251	0.00504970415120888	0.311801450688729	2.2967340652994	MMP14//MGP//COL1A1//COL3A1//ANXA1//PLSCR1//
GO:0008544	epidermis development	Biological process	3	195	26	13692	8.10177514792899	0.00581037537394012	0.346249953486104	2.23579580950902	ANXA1//COL1A1//COL3A1//
GO:0060541	respiratory system development	Biological process	3	195	26	13692	8.10177514792899	0.00581037537394012	0.346249953486104	2.23579580950902	CP//MGP//MMP14//
GO:0034097	response to cytokine stimulus	Biological process	4	389	26	13692	5.41506822226617	0.00584454757253004	0.346249953486104	2.23324910201429	PLSCR1//ANXA1//COL3A1//TIMP1//
GO:0001763	morphogenesis of a branching structure	Biological process	3	197	26	13692	8.01952362358454	0.00597693442536881	0.349371740277558	2.22352150890728	MGP//MMP14//TGM2//
GO:0006690	icosanoid metabolic process	Biological process	2	63	26	13692	16.7179487179487	0.00630695339766212	0.359086801238321	2.2001803780146	PTGDS//ANXA1//
GO:0044236	multicellular organismal metabolic process	Biological process	2	63	26	13692	16.7179487179487	0.00630695339766212	0.359086801238321	2.2001803780146	COL1A1//COL3A1//
GO:0006955	immune response	Biological process	5	641	26	13692	4.10776431057242	0.0064213149913817	0.36091083233612	2.19237602566619	LGALS1//CFD//LGALS3//PLSCR1//COL3A1//
GO:0030177	positive regulation of Wnt receptor signaling pathway	Biological process	2	65	26	13692	16.203550295858	0.00670148135475053	0.3718898007497	2.1738291863912	COL1A1//DAB2//
GO:0008610	lipid biosynthetic process	Biological process	4	406	26	13692	5.18832891246684	0.00678940304810708	0.372059287036268	2.16816840897576	PTGDS//PLSCR1//TIMP1//ANXA1//
GO:0033559	unsaturated fatty acid metabolic process	Biological process	2	66	26	13692	15.958041958042	0.0069028732346254	0.373607361241948	2.16097010198591	PTGDS//ANXA1//
GO:0051100	negative regulation of binding	Biological process	2	69	26	13692	15.2642140468227	0.00752343667257164	0.401538159205933	2.12358373028708	DAB2//PLSCR1//
GO:0048584	positive regulation of response to stimulus	Biological process	6	950	26	13692	3.32599190283401	0.00760211387182766	0.401538159205933	2.11906562940063	CFD//TGM2//LGALS1//PLSCR1//COL1A1//DAB2//
GO:0048678	response to axon injury	Biological process	2	71	26	13692	14.8342361863489	0.00795069949003629	0.411610555335496	2.09959466111721	SPP1//LGALS1//
GO:0051384	response to glucocorticoid stimulus	Biological process	3	219	26	13692	7.21390937829294	0.00800033807433786	0.411610555335496	2.09689166041841	ANXA1//MGP//PTGDS//
GO:0050896	response to stimulus	Biological process	19	6556	26	13692	1.52618857652415	0.00816508419904751	0.411610555335496	2.08803933242233	MMP14//LGALS1//ANXA1//PLSCR1//F5//MGP//COL1A1//SPP1//CFD//COL3A1//TGM2//CP//IFITM1//TIMP1//LUM//IL22RA2//LGALS3//PTGDS//DAB2//
GO:0051607	defense response to virus	Biological process	2	72	26	13692	14.6282051282051	0.00816836640378379	0.411610555335496	2.0878647895827	PLSCR1//IFITM1//
GO:0031345	negative regulation of cell projection organization	Biological process	2	74	26	13692	14.2328482328482	0.00861172041787011	0.429020253544802	2.0649100781225	LGALS1//SPP1//
GO:0035295	tube development	Biological process	4	438	26	13692	4.80927291886196	0.00883489081915198	0.435192824170363	2.05379881309924	CP//MGP//MMP14//TGM2//
GO:0009894	regulation of catabolic process	Biological process	4	442	26	13692	4.76575008701706	0.00911614746231293	0.442609320961124	2.04018865831057	DAB2//SERPINB1A//TIMP1//PLSCR1//
GO:0001568	blood vessel development	Biological process	4	443	26	13692	4.75499218614343	0.00918737413491385	0.442609320961124	2.03680859760971	MMP14//TGFBI//COL1A1//COL3A1//
GO:0048511	rhythmic process	Biological process	3	240	26	13692	6.58269230769231	0.0102686511968773	0.476042496000268	1.98848659790448	MMP14//PTGDS//ANXA1//
GO:0016053	organic acid biosynthetic process	Biological process	3	241	26	13692	6.55537823172678	0.0103850803098358	0.476042496000268	1.98359014063262	PTGDS//PLSCR1//ANXA1//
GO:0046394	carboxylic acid biosynthetic process	Biological process	3	241	26	13692	6.55537823172678	0.0103850803098358	0.476042496000268	1.98359014063262	PTGDS//PLSCR1//ANXA1//
GO:0043200	response to amino acid stimulus	Biological process	2	82	26	13692	12.844277673546	0.0104905939846538	0.476042496000268	1.9791999210577	COL1A1//COL3A1//
GO:0045087	innate immune response	Biological process	3	242	26	13692	6.52828989192626	0.010502282975716	0.476042496000268	1.97871628416967	CFD//PLSCR1//LGALS3//
GO:0010035	response to inorganic substance	Biological process	4	461	26	13692	4.56933088603371	0.010532874569349	0.476042496000268	1.97745308757649	COL1A1//CP//MGP//ANXA1//
GO:0001944	vasculature development	Biological process	4	465	26	13692	4.53002481389578	0.0108484462100353	0.485301920253008	1.96463246003945	MMP14//TGFBI//COL1A1//COL3A1//
GO:0006909	phagocytosis	Biological process	2	85	26	13692	12.3909502262443	0.0112379586408836	0.497648592743775	1.94931257057437	TGM2//ANXA1//
GO:0030097	hemopoiesis	Biological process	4	477	26	13692	4.41606192549589	0.011832108961594	0.518719656876281	1.92693783958578	LGALS1//PLSCR1//TIMP1//ANXA1//
GO:0048646	anatomical structure formation involved in morphogenesis	Biological process	5	750	26	13692	3.51076923076923	0.0122519380875699	0.531806896791153	1.91179520646999	MMP14//TGFBI//IFITM1//COL1A1//TGM2//
GO:0031667	response to nutrient levels	Biological process	4	490	26	13692	4.2989010989011	0.0129613815955028	0.557085263869454	1.8873487031473	CP//MGP//COL1A1//SPP1//
GO:2000026	regulation of multicellular organismal development	Biological process	6	1078	26	13692	2.93106893106893	0.0137758811540177	0.585654013192808	1.86088061257864	COL1A1//LGALS1//MGP//SPP1//TIMP1//DAB2//
GO:0043393	regulation of protein binding	Biological process	2	95	26	13692	11.0866396761134	0.0138932521377856	0.585654013192808	1.85719608254346	DAB2//PLSCR1//
GO:0006979	response to oxidative stress	Biological process	3	274	26	13692	5.76586187535093	0.014666863262901	0.60203907200602	1.83366275686387	COL1A1//ANXA1//MMP14//
GO:0031347	regulation of defense response	Biological process	3	275	26	13692	5.74489510489511	0.0148101032969394	0.60203907200602	1.82944191236776	ANXA1//PLSCR1//TGM2//
GO:0051179	localization	Biological process	12	3407	26	13692	1.85482377909733	0.0148179970431318	0.60203907200602	1.82921049621521	SLC6A20//PTGDS//DAB2//COL1A1//CP//PLSCR1//MMP14//ANXA1//SPP1//S100A6//TGM2//TIMP1//
GO:0048534	hemopoietic or lymphoid organ development	Biological process	4	510	26	13692	4.13031674208145	0.0148312545110972	0.60203907200602	1.82882211234289	LGALS1//PLSCR1//TIMP1//ANXA1//
GO:0009991	response to extracellular stimulus	Biological process	4	515	26	13692	4.09021657953697	0.0153243242969884	0.616347135027497	1.81461866594879	CP//MGP//COL1A1//SPP1//
GO:0051128	regulation of cellular component organization	Biological process	6	1110	26	13692	2.84656964656965	0.0157572957325447	0.627999859013418	1.80251831408042	COL1A1//LGALS1//DAB2//ANXA1//SPP1//MMP14//
GO:0006508	proteolysis	Biological process	5	804	26	13692	3.27497129735936	0.0161847482242264	0.632818425598771	1.79089405225026	SERPINB1A//DAB2//TIMP1//CFD//MMP14//
GO:0051129	negative regulation of cellular component organization	Biological process	3	285	26	13692	5.54331983805668	0.0162867150993716	0.632818425598771	1.78816650059482	LGALS1//SPP1//MMP14//
GO:0009653	anatomical structure morphogenesis	Biological process	8	1819	26	13692	2.31606546284941	0.016311241353253	0.632818425598771	1.78751298608707	DAB2//MMP14//TGFBI//IFITM1//COL1A1//SPP1//MGP//TGM2//
GO:0042592	homeostatic process	Biological process	6	1125	26	13692	2.80861538461538	0.0167524107695645	0.640200492401648	1.77592268662225	ANXA1//CP//TIMP1//SPP1//TGM2//LGALS1//
GO:0002526	acute inflammatory response	Biological process	2	105	26	13692	10.0307692307692	0.016793580434806	0.640200492401648	1.77485670128267	ANXA1//PLSCR1//
GO:0035239	tube morphogenesis	Biological process	3	291	26	13692	5.42902458366376	0.0172114197763644	0.650472968099841	1.76418330308278	MGP//MMP14//TGM2//
GO:0022602	ovulation cycle process	Biological process	2	108	26	13692	9.75213675213675	0.0177100434415352	0.6516439936735	1.75178037351371	MMP14//ANXA1//
GO:0042542	response to hydrogen peroxide	Biological process	2	108	26	13692	9.75213675213675	0.0177100434415352	0.6516439936735	1.75178037351371	ANXA1//COL1A1//
GO:2000241	regulation of reproductive process	Biological process	2	108	26	13692	9.75213675213675	0.0177100434415352	0.6516439936735	1.75178037351371	PLSCR1//TIMP1//
GO:0002520	immune system development	Biological process	4	539	26	13692	3.90809190809191	0.0178369706297491	0.6516439936735	1.74867890279056	LGALS1//PLSCR1//TIMP1//ANXA1//
GO:0002335	mature B cell differentiation	Biological process	1	10	26	13692	52.6615384615385	0.0188338824446621	0.655299528868243	1.72506014464127	LGALS1//
GO:0002674	negative regulation of acute inflammatory response	Biological process	1	10	26	13692	52.6615384615385	0.0188338824446621	0.655299528868243	1.72506014464127	ANXA1//
GO:0043249	erythrocyte maturation	Biological process	1	10	26	13692	52.6615384615385	0.0188338824446621	0.655299528868243	1.72506014464127	TIMP1//
GO:0043589	skin morphogenesis	Biological process	1	10	26	13692	52.6615384615385	0.0188338824446621	0.655299528868243	1.72506014464127	COL1A1//
GO:0048668	collateral sprouting	Biological process	1	10	26	13692	52.6615384615385	0.0188338824446621	0.655299528868243	1.72506014464127	SPP1//
GO:2000050	regulation of non-canonical Wnt receptor signaling pathway	Biological process	1	10	26	13692	52.6615384615385	0.0188338824446621	0.655299528868243	1.72506014464127	DAB2//
GO:0007160	cell-matrix adhesion	Biological process	2	113	26	13692	9.32062627637849	0.0192839182850792	0.663916993948235	1.71480471749262	MMP14//COL3A1//
GO:0080134	regulation of response to stress	Biological process	4	554	26	13692	3.80227714523743	0.0195323669212973	0.663916993948235	1.70924512596082	ANXA1//PLSCR1//SPP1//TGM2//
GO:0001775	cell activation	Biological process	4	555	26	13692	3.7954261954262	0.0196488671196916	0.663916993948235	1.70666248436488	LGALS1//PLSCR1//ANXA1//TIMP1//
GO:0044283	small molecule biosynthetic process	Biological process	3	307	26	13692	5.1460786770233	0.0198202235515909	0.663916993948235	1.70289145143123	PTGDS//PLSCR1//ANXA1//
GO:0001101	response to acid	Biological process	2	115	26	13692	9.15852842809365	0.0199295066761422	0.663916993948235	1.70050345144908	COL1A1//COL3A1//
GO:0006897	endocytosis	Biological process	3	308	26	13692	5.12937062937063	0.0199902014601202	0.663916993948235	1.69918282906459	DAB2//TGM2//ANXA1//
GO:0006633	fatty acid biosynthetic process	Biological process	2	117	26	13692	9.00197238658777	0.0205841505449711	0.665005523006235	1.68646705051462	PTGDS//ANXA1//
GO:0010225	response to UV-C	Biological process	1	11	26	13692	47.8741258741259	0.0206983992591949	0.665005523006235	1.68406324003969	PLSCR1//
GO:0070208	protein heterotrimerization	Biological process	1	11	26	13692	47.8741258741259	0.0206983992591949	0.665005523006235	1.68406324003969	COL1A1//
GO:0070887	cellular response to chemical stimulus	Biological process	6	1182	26	13692	2.67317454119485	0.0209397083768428	0.665005523006235	1.679029370948	COL1A1//COL3A1//SPP1//ANXA1//LGALS1//PLSCR1//
GO:0009314	response to radiation	Biological process	3	317	26	13692	4.98374181024023	0.0215567965014712	0.665005523006235	1.66641577804488	ANXA1//PLSCR1//COL3A1//
GO:0042698	ovulation cycle	Biological process	2	120	26	13692	8.77692307692308	0.0215829371555039	0.665005523006235	1.66588945383159	MMP14//ANXA1//
GO:0043123	positive regulation of I-kappaB kinase/NF-kappaB cascade	Biological process	2	120	26	13692	8.77692307692308	0.0215829371555039	0.665005523006235	1.66588945383159	TGM2//LGALS1//
GO:0060828	regulation of canonical Wnt receptor signaling pathway	Biological process	2	120	26	13692	8.77692307692308	0.0215829371555039	0.665005523006235	1.66588945383159	DAB2//COL1A1//
GO:0001889	liver development	Biological process	2	121	26	13692	8.70438652256834	0.0219203156020192	0.665005523006235	1.65915319730315	ANXA1//CP//
GO:0016049	cell growth	Biological process	3	320	26	13692	4.93701923076923	0.022093730348739	0.665005523006235	1.65573095080592	DAB2//SPP1//EMP3//
GO:0032102	negative regulation of response to external stimulus	Biological process	2	122	26	13692	8.63303909205549	0.02225990391755	0.665005523006235	1.65247671458208	ANXA1//SPP1//
GO:0006825	copper ion transport	Biological process	1	12	26	13692	43.8846153846154	0.0225595089455672	0.665005523006235	1.64667035790463	CP//
GO:0034505	tooth mineralization	Biological process	1	12	26	13692	43.8846153846154	0.0225595089455672	0.665005523006235	1.64667035790463	COL1A1//
GO:0035456	response to interferon-beta	Biological process	1	12	26	13692	43.8846153846154	0.0225595089455672	0.665005523006235	1.64667035790463	PLSCR1//
GO:0060206	estrous cycle phase	Biological process	1	12	26	13692	43.8846153846154	0.0225595089455672	0.665005523006235	1.64667035790463	ANXA1//
GO:0070365	hepatocyte differentiation	Biological process	1	12	26	13692	43.8846153846154	0.0225595089455672	0.665005523006235	1.64667035790463	ANXA1//
GO:0061008	hepaticobiliary system development	Biological process	2	123	26	13692	8.56285178236398	0.0226016931861152	0.665005523006235	1.64585902484188	CP//ANXA1//
GO:0071310	cellular response to organic substance	Biological process	5	877	26	13692	3.00236821331462	0.0227542822158626	0.665031821562278	1.64293685976676	COL1A1//COL3A1//LGALS1//PLSCR1//ANXA1//
GO:0030308	negative regulation of cell growth	Biological process	2	125	26	13692	8.42584615384616	0.0232918390363777	0.676234585003178	1.63279621984576	SPP1//DAB2//
GO:0042221	response to chemical stimulus	Biological process	12	3628	26	13692	1.7418369943177	0.0242483508989182	0.686186419471576	1.61531779190102	CP//MGP//COL1A1//ANXA1//LGALS1//MMP14//SPP1//TIMP1//LUM//COL3A1//PLSCR1//PTGDS//
GO:0003333	amino acid transmembrane transport	Biological process	1	13	26	13692	40.508875739645	0.0244172174811966	0.686186419471576	1.61230382857354	SLC6A20//
GO:0032781	positive regulation of ATPase activity	Biological process	1	13	26	13692	40.508875739645	0.0244172174811966	0.686186419471576	1.61230382857354	PLSCR1//
GO:0048679	regulation of axon regeneration	Biological process	1	13	26	13692	40.508875739645	0.0244172174811966	0.686186419471576	1.61230382857354	SPP1//
GO:0070570	regulation of neuron projection regeneration	Biological process	1	13	26	13692	40.508875739645	0.0244172174811966	0.686186419471576	1.61230382857354	SPP1//
GO:0043434	response to peptide hormone stimulus	Biological process	3	334	26	13692	4.7300783049286	0.0246970102070233	0.689628616226689	1.60735561877204	ANXA1//COL1A1//TIMP1//
GO:0014075	response to amine stimulus	Biological process	2	132	26	13692	7.97902097902098	0.0257753799942677	0.706591356894796	1.58879492339858	COL1A1//COL3A1//
GO:0050776	regulation of immune response	Biological process	3	340	26	13692	4.64660633484163	0.0258619476224457	0.706591356894796	1.58733877219226	CFD//PLSCR1//COL3A1//
GO:0032101	regulation of response to external stimulus	Biological process	3	341	26	13692	4.6329799233025	0.0260589774343871	0.706591356894796	1.58404263019351	ANXA1//SPP1//TGM2//
GO:0045723	positive regulation of fatty acid biosynthetic process	Biological process	1	14	26	13692	37.6153846153846	0.0262715308334516	0.706591356894796	1.58051462028014	ANXA1//
GO:0045780	positive regulation of bone resorption	Biological process	1	14	26	13692	37.6153846153846	0.0262715308334516	0.706591356894796	1.58051462028014	SPP1//
GO:0046852	positive regulation of bone remodeling	Biological process	1	14	26	13692	37.6153846153846	0.0262715308334516	0.706591356894796	1.58051462028014	SPP1//
GO:0001649	osteoblast differentiation	Biological process	2	136	26	13692	7.74434389140271	0.0272412263596126	0.728204490003303	1.56477334502563	SPP1//COL1A1//
GO:0031349	positive regulation of defense response	Biological process	2	139	26	13692	7.57719977863863	0.0283624665305842	0.753582141030795	1.54725600360031	PLSCR1//TGM2//
GO:0031295	T cell costimulation	Biological process	1	16	26	13692	32.9134615384615	0.029969995807148	0.777446518452881	1.52331331781287	LGALS1//
GO:0034110	regulation of homotypic cell-cell adhesion	Biological process	1	16	26	13692	32.9134615384615	0.029969995807148	0.777446518452881	1.52331331781287	LGALS1//
GO:0045071	negative regulation of viral genome replication	Biological process	1	16	26	13692	32.9134615384615	0.029969995807148	0.777446518452881	1.52331331781287	PLSCR1//
GO:0051043	regulation of membrane protein ectodomain proteolysis	Biological process	1	16	26	13692	32.9134615384615	0.029969995807148	0.777446518452881	1.52331331781287	TIMP1//
GO:0000302	response to reactive oxygen species	Biological process	2	144	26	13692	7.31410256410256	0.030272146361016	0.779912361992564	1.51895678552843	COL1A1//ANXA1//
GO:0002682	regulation of immune system process	Biological process	4	635	26	13692	3.31726226529376	0.0304208517109326	0.779912361992564	1.51682863090826	CFD//LGALS1//PLSCR1//COL3A1//
GO:0008347	glial cell migration	Biological process	1	17	26	13692	30.9773755656109	0.0318141593132185	0.788528867067513	1.49737954847535	MMP14//
GO:0031294	lymphocyte costimulation	Biological process	1	17	26	13692	30.9773755656109	0.0318141593132185	0.788528867067513	1.49737954847535	LGALS1//
GO:0031638	zymogen activation	Biological process	1	17	26	13692	30.9773755656109	0.0318141593132185	0.788528867067513	1.49737954847535	MMP14//
GO:0048525	negative regulation of viral reproduction	Biological process	1	17	26	13692	30.9773755656109	0.0318141593132185	0.788528867067513	1.49737954847535	PLSCR1//
GO:0051482	elevation of cytosolic calcium ion concentration involved in phospholipase C-activating G-protein coupled signaling pathway	Biological process	1	17	26	13692	30.9773755656109	0.0318141593132185	0.788528867067513	1.49737954847535	TGM2//
GO:0043122	regulation of I-kappaB kinase/NF-kappaB cascade	Biological process	2	148	26	13692	7.11642411642412	0.0318361335472057	0.788528867067513	1.49707968217419	TGM2//LGALS1//
GO:0009615	response to virus	Biological process	2	152	26	13692	6.92914979757085	0.0334317575160511	0.819685038668886	1.4758407918352	PLSCR1//IFITM1//
GO:0001953	negative regulation of cell-matrix adhesion	Biological process	1	18	26	13692	29.2564102564103	0.0336549514052006	0.819685038668886	1.47295103218994	MMP14//
GO:0050482	arachidonic acid secretion	Biological process	1	18	26	13692	29.2564102564103	0.0336549514052006	0.819685038668886	1.47295103218994	ANXA1//
GO:0031329	regulation of cellular catabolic process	Biological process	3	379	26	13692	4.1684595088289	0.0341534845867699	0.827231361482869	1.46656497984182	DAB2//TIMP1//PLSCR1//
GO:0050793	regulation of developmental process	Biological process	6	1333	26	13692	2.37036182122454	0.0354348016014302	0.849728717395577	1.45056999449962	COL1A1//LGALS1//MGP//SPP1//TIMP1//DAB2//
GO:0048754	branching morphogenesis of a tube	Biological process	2	157	26	13692	6.70847623713866	0.0354699715518683	0.849728717395577	1.45013915984696	MGP//MMP14//
GO:0065008	regulation of biological quality	Biological process	8	2106	26	13692	2.00043830813062	0.0365146103162063	0.870000280577437	1.43753332978699	ANXA1//F5//CP//PLSCR1//TIMP1//SPP1//TGM2//LGALS1//
GO:0009967	positive regulation of signal transduction	Biological process	4	677	26	13692	3.11146460629474	0.0372600156084182	0.871051564158222	1.42875696751148	TGM2//LGALS1//COL1A1//DAB2//
GO:0034105	positive regulation of tissue remodeling	Biological process	1	20	26	13692	26.3307692307692	0.0373264450063752	0.871051564158222	1.42798337057822	SPP1//
GO:0060351	cartilage development involved in endochondral bone morphogenesis	Biological process	1	20	26	13692	26.3307692307692	0.0373264450063752	0.871051564158222	1.42798337057822	COL1A1//
GO:0048585	negative regulation of response to stimulus	Biological process	4	678	26	13692	3.1068754254595	0.0374330135070386	0.871051564158222	1.42674520903848	ANXA1//SPP1//COL3A1//DAB2//
GO:0006869	lipid transport	Biological process	2	164	26	13692	6.42213883677298	0.0384031897049349	0.871051564158222	1.41563270235848	PLSCR1//ANXA1//
GO:0071842	cellular component organization at cellular level	Biological process	9	2544	26	13692	1.86302612481858	0.0390354008311902	0.871051564158222	1.40854135676605	LGALS1//LGALS3//TGFBI//RGD1562717//COL1A1//COL3A1//ANXA1//SPP1//MMP14//
GO:0010718	positive regulation of epithelial to mesenchymal transition	Biological process	1	21	26	13692	25.0769230769231	0.0391571583204354	0.871051564158222	1.40718883297038	COL1A1//
GO:0042749	regulation of circadian sleep/wake cycle	Biological process	1	21	26	13692	25.0769230769231	0.0391571583204354	0.871051564158222	1.40718883297038	PTGDS//
GO:0043462	regulation of ATPase activity	Biological process	1	21	26	13692	25.0769230769231	0.0391571583204354	0.871051564158222	1.40718883297038	PLSCR1//
GO:0045187	regulation of circadian sleep/wake cycle, sleep	Biological process	1	21	26	13692	25.0769230769231	0.0391571583204354	0.871051564158222	1.40718883297038	PTGDS//
GO:0051893	regulation of focal adhesion assembly	Biological process	1	21	26	13692	25.0769230769231	0.0391571583204354	0.871051564158222	1.40718883297038	MMP14//
GO:0090109	regulation of cell-substrate junction assembly	Biological process	1	21	26	13692	25.0769230769231	0.0391571583204354	0.871051564158222	1.40718883297038	MMP14//
GO:0030111	regulation of Wnt receptor signaling pathway	Biological process	2	166	26	13692	6.34476367006488	0.0392579964878844	0.871051564158222	1.40607186817103	DAB2//COL1A1//
GO:0002253	activation of immune response	Biological process	2	167	26	13692	6.30677107323814	0.0396881507793317	0.871051564158222	1.40133913603972	CFD//PLSCR1//
GO:0050727	regulation of inflammatory response	Biological process	2	167	26	13692	6.30677107323814	0.0396881507793317	0.871051564158222	1.40133913603972	ANXA1//TGM2//
GO:0002684	positive regulation of immune system process	Biological process	3	403	26	13692	3.92021378125597	0.0398720840239183	0.871051564158222	1.39933106415114	CFD//LGALS1//PLSCR1//
GO:0051239	regulation of multicellular organismal process	Biological process	7	1747	26	13692	2.11007881643257	0.0399364426085316	0.871051564158222	1.39863062309807	COL1A1//LGALS1//MGP//PTGDS//SPP1//TIMP1//DAB2//
GO:0051098	regulation of binding	Biological process	2	169	26	13692	6.23213472917615	0.0405539216419843	0.880140556824055	1.39196714231294	DAB2//PLSCR1//
GO:0072358	cardiovascular system development	Biological process	4	701	26	13692	3.0049380006584	0.0415433641192001	0.89277504067928	1.38149833786236	MMP14//TGFBI//COL1A1//COL3A1//
GO:0072359	circulatory system development	Biological process	4	701	26	13692	3.0049380006584	0.0415433641192001	0.89277504067928	1.38149833786236	MMP14//TGFBI//COL1A1//COL3A1//
GO:0010769	regulation of cell morphogenesis involved in differentiation	Biological process	2	173	26	13692	6.08803912850156	0.0423070925164232	0.893399844590795	1.37358681979896	COL1A1//SPP1//
GO:0001958	endochondral ossification	Biological process	1	23	26	13692	22.8963210702341	0.042808547413235	0.893399844590795	1.36846950846841	COL1A1//
GO:0036075	replacement ossification	Biological process	1	23	26	13692	22.8963210702341	0.042808547413235	0.893399844590795	1.36846950846841	COL1A1//
GO:0048821	erythrocyte development	Biological process	1	23	26	13692	22.8963210702341	0.042808547413235	0.893399844590795	1.36846950846841	TIMP1//
GO:0060343	trabecula formation	Biological process	1	23	26	13692	22.8963210702341	0.042808547413235	0.893399844590795	1.36846950846841	COL1A1//
GO:0030163	protein catabolic process	Biological process	3	415	26	13692	3.80685820203893	0.0429054511446174	0.893399844590795	1.36748752712456	DAB2//SERPINB1A//TIMP1//
GO:0007249	I-kappaB kinase/NF-kappaB cascade	Biological process	2	177	26	13692	5.95045632333768	0.0440886863749081	0.893399844590795	1.35567284081141	TGM2//LGALS1//
GO:0060070	canonical Wnt receptor signaling pathway	Biological process	2	177	26	13692	5.95045632333768	0.0440886863749081	0.893399844590795	1.35567284081141	DAB2//COL1A1//
GO:0045926	negative regulation of growth	Biological process	2	178	26	13692	5.91702679343129	0.0445384678822946	0.893399844590795	1.3512647267207	DAB2//SPP1//
GO:0048872	homeostasis of number of cells	Biological process	2	178	26	13692	5.91702679343129	0.0445384678822946	0.893399844590795	1.3512647267207	ANXA1//TIMP1//
GO:0022410	circadian sleep/wake cycle process	Biological process	1	24	26	13692	21.9423076923077	0.0446292349373595	0.893399844590795	1.35038055804701	PTGDS//
GO:0042304	regulation of fatty acid biosynthetic process	Biological process	1	24	26	13692	21.9423076923077	0.0446292349373595	0.893399844590795	1.35038055804701	ANXA1//
GO:0045069	regulation of viral genome replication	Biological process	1	24	26	13692	21.9423076923077	0.0446292349373595	0.893399844590795	1.35038055804701	PLSCR1//
GO:0050802	circadian sleep/wake cycle, sleep	Biological process	1	24	26	13692	21.9423076923077	0.0446292349373595	0.893399844590795	1.35038055804701	PTGDS//
GO:0060445	branching involved in salivary gland morphogenesis	Biological process	1	24	26	13692	21.9423076923077	0.0446292349373595	0.893399844590795	1.35038055804701	TGM2//
GO:0016477	cell migration	Biological process	4	725	26	13692	2.90546419098143	0.0461018447108919	0.907838544770637	1.33628169648167	COL1A1//SPP1//MMP14//TIMP1//
GO:0042063	gliogenesis	Biological process	2	182	26	13692	5.78698224852071	0.0463548959307943	0.907838544770637	1.33390438960067	MMP14//ANXA1//
GO:0015914	phospholipid transport	Biological process	1	25	26	13692	21.0646153846154	0.0464465922604228	0.907838544770637	1.33304614424912	PLSCR1//
GO:0045124	regulation of bone resorption	Biological process	1	25	26	13692	21.0646153846154	0.0464465922604228	0.907838544770637	1.33304614424912	SPP1//
GO:0048640	negative regulation of developmental growth	Biological process	1	25	26	13692	21.0646153846154	0.0464465922604228	0.907838544770637	1.33304614424912	SPP1//
GO:0010647	positive regulation of cell communication	Biological process	4	733	26	13692	2.87375380417672	0.0476826360805658	0.907838544770637	1.32163974312525	TGM2//LGALS1//COL1A1//DAB2//
GO:0046942	carboxylic acid transport	Biological process	2	185	26	13692	5.69313929313929	0.047735171025023	0.907838544770637	1.321161517111	SLC6A20//ANXA1//
GO:0023056	positive regulation of signaling	Biological process	4	734	26	13692	2.86983860825823	0.0478823915052927	0.907838544770637	1.31982416671144	TGM2//LGALS1//COL1A1//DAB2//
GO:0071841	cellular component organization or biogenesis at cellular level	Biological process	9	2640	26	13692	1.79527972027972	0.0482019676470052	0.907838544770637	1.31693523311395	LGALS1//LGALS3//TGFBI//RGD1562717//COL1A1//COL3A1//ANXA1//SPP1//MMP14//
GO:0010770	positive regulation of cell morphogenesis involved in differentiation	Biological process	1	26	26	13692	20.2544378698225	0.0482606252304404	0.907838544770637	1.31640705597942	COL1A1//
GO:0019079	viral genome replication	Biological process	1	26	26	13692	20.2544378698225	0.0482606252304404	0.907838544770637	1.31640705597942	PLSCR1//
GO:0042516	regulation of tyrosine phosphorylation of Stat3 protein	Biological process	1	26	26	13692	20.2544378698225	0.0482606252304404	0.907838544770637	1.31640705597942	IL22RA2//
GO:0060071	Wnt receptor signaling pathway, planar cell polarity pathway	Biological process	1	26	26	13692	20.2544378698225	0.0482606252304404	0.907838544770637	1.31640705597942	DAB2//
GO:0090175	regulation of establishment of planar polarity	Biological process	1	26	26	13692	20.2544378698225	0.0482606252304404	0.907838544770637	1.31640705597942	DAB2//
GO:0010876	lipid localization	Biological process	2	187	26	13692	5.63225010283834	0.0486637906070027	0.907838544770637	1.31279406524518	PLSCR1//ANXA1//
GO:0015849	organic acid transport	Biological process	2	187	26	13692	5.63225010283834	0.0486637906070027	0.907838544770637	1.31279406524518	SLC6A20//ANXA1//
