# Supplementary material for: Gene Expression in the Hippocampus in a Rat Model of Premenstrual Dysphoric Disorder After Treatment With Baixiangdan Capsules
Source: Front Psychol. 2018 Nov 13;9:2065. doi: 10.3389/fpsyg.2018.02065 (PMC6242977; doi:10.3389/fpsyg.2018.02065)
Supplement: Supplementary file 3 [file Data_Sheet_3.ZIP › Data Analysis Folder/GO Analysis Report/BXD vs fluoxetine (down)/CC_result(Rat).xls]

## Sheet: CC
#Column "GO.ID" stands for the ID of gene ontology term
#Column "Term" stands for the name of gene ontology term
#Column "Ontology" stands for the ontology of GOID belongs to
#Column "Count" stands for the number of DE genes associated with the listed GOID
#Column "Pop.Hits" stands for the number of background population genes associated with the listed GOID
#Column "List.Total" stands for the total number of DE genes
#Column "Pop.Total" stands for the total number of background population genes
#Column "Fold.Enrichment" stands for the Fold Enrichment value of the GOID, it equals (Count/Pop.Hits)/(List.Total/Pop.Total)
#Column "Pvalue" stands for the significance testing value of the GOID
#Column "FDR" stands for the false discovery rate of the GOID, using Benjamini & Hochberg (1995) method
#Column "Enrichment.Score" stands for the Enrichment Score value of the GOID, it equals (-log10(Pvalue))
#Column "GENES" stands for the DE genes associated with the GOID
GO.ID	Term	Ontology	Count	Pop.Hits	List.Total	Pop.Total	Fold.Enrichment	Pvalue	FDR	Enrichment.Score	GENES
GO:0044421	extracellular region part	Cellular component	17	887	30	15288	9.76685	4.82928e-14	2.59332e-11	13.3161	COL1A1//COL3A1//LGALS1//LUM//LGALS3//TGFBI//TIMP1//RGD1562717//CP//MGP//SPP1//ANXA1//PTGDS//CFD//SERPINB1A//F5//LRG1
GO:0005576	extracellular region	Cellular component	19	1410	30	15288	6.86695	3.88901e-13	1.0442e-10	12.4102	COL1A1//COL3A1//LGALS1//LUM//LGALS3//TGFBI//TIMP1//RGD1562717//CP//MGP//SPP1//ANXA1//PTGDS//CFD//SERPINB1A//F5//LRG1//IL22RA2//FIBIN
GO:0005615	extracellular space	Cellular component	15	707	30	15288	10.8119	6.64056e-13	1.18866e-10	12.1778	CP//MGP//SPP1//ANXA1//PTGDS//COL1A1//CFD//LGALS1//LUM//COL3A1//TGFBI//SERPINB1A//F5//RGD1562717//LRG1
GO:0031012	extracellular matrix	Cellular component	11	350	30	15288	16.016	2.86736e-11	3.84943e-09	10.5425	COL1A1//COL3A1//LGALS1//LUM//LGALS3//TGFBI//TIMP1//RGD1562717//MGP//MMP14//PLSCR1
GO:0005578	proteinaceous extracellular matrix	Cellular component	8	262	30	15288	15.5603	2.82409e-08	3.03308e-06	7.54912	COL1A1//COL3A1//LUM//TGFBI//TIMP1//RGD1562717//LGALS1//LGALS3
GO:0005583	fibrillar collagen	Cellular component	3	12	30	15288	127.4	1.48235e-06	0.000132671	5.82905	COL1A1//COL3A1//LUM
GO:0044420	extracellular matrix part	Cellular component	5	154	30	15288	16.5455	1.13008e-05	0.000866936	4.94689	COL1A1//COL3A1//LUM//TGFBI//TIMP1
GO:0005581	collagen	Cellular component	3	55	30	15288	27.7964	0.000166986	0.011209	3.77732	LUM//COL1A1//COL3A1
GO:0005604	basement membrane	Cellular component	2	86	30	15288	11.8512	0.0122844	0.732968	1.91065	TGFBI//TIMP1
GO:0045177	apical part of cell	Cellular component	3	306	30	15288	4.99608	0.0216308	1	1.66493	DAB2//SLC6A20//SPP1
GO:0001533	cornified envelope	Cellular component	1	14	30	15288	36.4	0.0271362	1	1.56645	ANXA1
GO:0005614	interstitial matrix	Cellular component	1	14	30	15288	36.4	0.0271362	1	1.56645	RGD1562717
GO:0031091	platelet alpha granule	Cellular component	1	14	30	15288	36.4	0.0271362	1	1.56645	F5
GO:0031967	organelle envelope	Cellular component	4	699	30	15288	2.91617	0.0462385	1	1.335	PTGDS//S100A6//LGALS3//ANXA1
GO:0031975	envelope	Cellular component	4	714	30	15288	2.8549	0.0493372	1	1.30683	PTGDS//S100A6//LGALS3//ANXA1
GO:0031988	membrane-bounded vesicle	Cellular component	4	715	30	15288	2.85091	0.0495479	1	1.30497	DAB2//F5//MMP14//SPP1
