# Supplementary material for: Gene Expression in the Hippocampus in a Rat Model of Premenstrual Dysphoric Disorder After Treatment With Baixiangdan Capsules
Source: Front Psychol. 2018 Nov 13;9:2065. doi: 10.3389/fpsyg.2018.02065 (PMC6242977; doi:10.3389/fpsyg.2018.02065)
Supplement: Supplementary file 3 [file Data_Sheet_3.ZIP › Data Analysis Folder/GO Analysis Report/BXD vs fluoxetine (down)/CC_result.txt]

GO.ID	Term	Ontology	Count	Pop.Hits	List.Total	Pop.Total	Fold.Enrichment	Pvalue	FDR	Enrichment.Score	GENES
GO:0044421	extracellular region part	Cellular component	17	887	30	15288	9.76685456595265	4.82927919633456e-14	2.59332292843166e-11	13.3161176858976	COL1A1//COL3A1//LGALS1//LUM//LGALS3//TGFBI//TIMP1//RGD1562717//CP//MGP//SPP1//ANXA1//PTGDS//CFD//SERPINB1A//F5//LRG1//
GO:0005576	extracellular region	Cellular component	19	1410	30	15288	6.86695035460993	3.88901465745677e-13	1.04420043552714e-10	12.4101604200203	COL1A1//COL3A1//LGALS1//LUM//LGALS3//TGFBI//TIMP1//RGD1562717//CP//MGP//SPP1//ANXA1//PTGDS//CFD//SERPINB1A//F5//LRG1//IL22RA2//FIBIN//
GO:0005615	extracellular space	Cellular component	15	707	30	15288	10.8118811881188	6.64056422088618e-13	1.18866099553863e-10	12.1777950188839	CP//MGP//SPP1//ANXA1//PTGDS//COL1A1//CFD//LGALS1//LUM//COL3A1//TGFBI//SERPINB1A//F5//RGD1562717//LRG1//
GO:0031012	extracellular matrix	Cellular component	11	350	30	15288	16.016	2.86736243514197e-11	3.84943406917809e-09	10.542517408681	COL1A1//COL3A1//LGALS1//LUM//LGALS3//TGFBI//TIMP1//RGD1562717//MGP//MMP14//PLSCR1//
GO:0005578	proteinaceous extracellular matrix	Cellular component	8	262	30	15288	15.5603053435115	2.82409294912548e-08	3.03307582736077e-06	7.54912101348851	COL1A1//COL3A1//LUM//TGFBI//TIMP1//RGD1562717//LGALS1//LGALS3//
GO:0005583	fibrillar collagen	Cellular component	3	12	30	15288	127.4	1.48235491444459e-06	0.000132670764842791	5.82904780247605	COL1A1//COL3A1//LUM//
GO:0044420	extracellular matrix part	Cellular component	5	154	30	15288	16.5454545454545	1.13008373437925e-05	0.000866935664802367	4.94688937595768	COL1A1//COL3A1//LUM//TGFBI//TIMP1//
GO:0005581	collagen	Cellular component	3	55	30	15288	27.7963636363636	0.000166986307015568	0.01120895585842	3.77731913981884	LUM//COL1A1//COL3A1//
GO:0005604	basement membrane	Cellular component	2	86	30	15288	11.8511627906977	0.0122843787387328	0.732967931411057	1.9106468023229	TGFBI//TIMP1//
GO:0045177	apical part of cell	Cellular component	3	306	30	15288	4.99607843137255	0.0216308295271965	1	1.66492682535166	DAB2//SLC6A20//SPP1//
GO:0001533	cornified envelope	Cellular component	1	14	30	15288	36.4	0.0271362409608572	1	1.5664503130147	ANXA1//
GO:0005614	interstitial matrix	Cellular component	1	14	30	15288	36.4	0.0271362409608572	1	1.5664503130147	RGD1562717//
GO:0031091	platelet alpha granule	Cellular component	1	14	30	15288	36.4	0.0271362409608572	1	1.5664503130147	F5//
GO:0031967	organelle envelope	Cellular component	4	699	30	15288	2.91616595135908	0.0462385391127033	1	1.33499589572322	PTGDS//S100A6//LGALS3//ANXA1//
GO:0031975	envelope	Cellular component	4	714	30	15288	2.85490196078431	0.0493372183936062	1	1.30682533945028	PTGDS//S100A6//LGALS3//ANXA1//
GO:0031988	membrane-bounded vesicle	Cellular component	4	715	30	15288	2.85090909090909	0.0495478795944376	1	1.30497492644893	DAB2//F5//MMP14//SPP1//
