# Supplementary material for: Gene Expression in the Hippocampus in a Rat Model of Premenstrual Dysphoric Disorder After Treatment With Baixiangdan Capsules
Source: Front Psychol. 2018 Nov 13;9:2065. doi: 10.3389/fpsyg.2018.02065 (PMC6242977; doi:10.3389/fpsyg.2018.02065)
Supplement: Supplementary file 3 [file Data_Sheet_3.ZIP › Data Analysis Folder/GO Analysis Report/BXD vs fluoxetine (down)/MF_result(Rat).xls]

## Sheet: MF
#Column "GO.ID" stands for the ID of gene ontology term
#Column "Term" stands for the name of gene ontology term
#Column "Ontology" stands for the ontology of GOID belongs to
#Column "Count" stands for the number of DE genes associated with the listed GOID
#Column "Pop.Hits" stands for the number of background population genes associated with the listed GOID
#Column "List.Total" stands for the total number of DE genes
#Column "Pop.Total" stands for the total number of background population genes
#Column "Fold.Enrichment" stands for the Fold Enrichment value of the GOID, it equals (Count/Pop.Hits)/(List.Total/Pop.Total)
#Column "Pvalue" stands for the significance testing value of the GOID
#Column "FDR" stands for the false discovery rate of the GOID, using Benjamini & Hochberg (1995) method
#Column "Enrichment.Score" stands for the Enrichment Score value of the GOID, it equals (-log10(Pvalue))
#Column "GENES" stands for the DE genes associated with the GOID
GO.ID	Term	Ontology	Count	Pop.Hits	List.Total	Pop.Total	Fold.Enrichment	Pvalue	FDR	Enrichment.Score	GENES
GO:0005509	calcium ion binding	Molecular function	8	531	28	14392	7.74388	5.26955e-06	0.00472679	5.27823	MGP//ANXA1//MMP14//S100A6//PLSCR1//CAPSL//S100A11//RGD1563581
GO:0050840	extracellular matrix binding	Molecular function	3	39	28	14392	39.5385	5.75103e-05	0.0257934	4.24025	LGALS1//SPP1//TGFBI
GO:0048407	platelet-derived growth factor binding	Molecular function	2	11	28	14392	93.4545	0.000198593	0.0593792	3.70204	COL1A1//COL3A1
GO:0005201	extracellular matrix structural constituent	Molecular function	2	29	28	14392	35.4483	0.00143457	0.321702	2.84328	COL1A1//COL3A1
GO:0048306	calcium-dependent protein binding	Molecular function	2	40	28	14392	25.7	0.00271988	0.447772	2.56545	MGP//S100A6
GO:0005518	collagen binding	Molecular function	2	42	28	14392	24.4762	0.00299513	0.447772	2.52358	LUM//RGD1562717
GO:0005515	protein binding	Molecular function	16	4586	28	14392	1.79328	0.00496299	0.600565	2.30426	LGALS1//CP//ANXA1//SPP1//PLSCR1//MMP14//COL3A1//LUM//RGD1562717//S100A6//DAB2//COL1A1//TGM2//LGALS3//IL22RA2//MGP
GO:0061134	peptidase regulator activity	Molecular function	3	192	28	14392	8.03125	0.00599065	0.600565	2.22253	SERPINB1A//TIMP1//MMP14
GO:0005178	integrin binding	Molecular function	2	60	28	14392	17.1333	0.00602573	0.600565	2.21999	MMP14//COL3A1
GO:0046872	metal ion binding	Molecular function	11	2783	28	14392	2.03162	0.0115078	1	1.93901	MGP//ANXA1//MMP14//S100A6//PLSCR1//CAPSL//S100A11//RGD1563581//CP//TGM2//TIMP1
GO:0043169	cation binding	Molecular function	11	2827	28	14392	2	0.0129352	1	1.88823	MGP//ANXA1//MMP14//S100A6//PLSCR1//CAPSL//S100A11//RGD1563581//TGM2//TIMP1//CP
GO:0043167	ion binding	Molecular function	11	2840	28	14392	1.99085	0.0133826	1	1.87346	MGP//ANXA1//MMP14//S100A6//PLSCR1//CAPSL//S100A11//RGD1563581//TGM2//TIMP1//CP
GO:0004857	enzyme inhibitor activity	Molecular function	3	274	28	14392	5.62774	0.0157334	1	1.80318	ANXA1//SERPINB1A//TIMP1
GO:0019838	growth factor binding	Molecular function	2	108	28	14392	9.51852	0.0185736	1	1.7311	COL1A1//COL3A1
GO:0005523	tropomyosin binding	Molecular function	1	11	28	14392	46.7273	0.0212011	1	1.67364	S100A6
GO:0055102	lipase inhibitor activity	Molecular function	1	12	28	14392	42.8333	0.0231068	1	1.63626	ANXA1
GO:0019865	immunoglobulin binding	Molecular function	1	14	28	14392	36.7143	0.0269076	1	1.57013	LGALS3
GO:0004175	endopeptidase activity	Molecular function	3	346	28	14392	4.45665	0.02894	1	1.5385	CFD//F5//MMP14
GO:0005488	binding	Molecular function	23	9220	28	14392	1.28221	0.0314194	1	1.5028	TGM2//DAB2//MGP//ANXA1//MMP14//S100A6//PLSCR1//CAPSL//S100A11//RGD1563581//LGALS1//CP//LGALS3//SPP1//COL3A1//PTGDS//TIMP1//LUM//RGD1562717//ACTG2//COL1A1//TGFBI//IL22RA2
GO:0030246	carbohydrate binding	Molecular function	3	376	28	14392	4.10106	0.0357592	1	1.44661	LGALS1//RGD1562717//LGALS3
GO:0004866	endopeptidase inhibitor activity	Molecular function	2	154	28	14392	6.67532	0.0358544	1	1.44546	SERPINB1A//TIMP1
GO:0016755	transferase activity, transferring amino-acyl groups	Molecular function	1	19	28	14392	27.0526	0.0363472	1	1.43953	TGM2
GO:0005328	neurotransmitter:sodium symporter activity	Molecular function	1	20	28	14392	25.7	0.0382244	1	1.41766	SLC6A20
GO:0005548	phospholipid transporter activity	Molecular function	1	20	28	14392	25.7	0.0382244	1	1.41766	PLSCR1
GO:0061135	endopeptidase regulator activity	Molecular function	2	161	28	14392	6.38509	0.0388751	1	1.41033	SERPINB1A//TIMP1
GO:0004252	serine-type endopeptidase activity	Molecular function	2	163	28	14392	6.30675	0.0397556	1	1.4006	CFD//F5
GO:0030414	peptidase inhibitor activity	Molecular function	2	166	28	14392	6.19277	0.0410907	1	1.38626	SERPINB1A//TIMP1
GO:0043236	laminin binding	Molecular function	1	23	28	14392	22.3478	0.0438352	1	1.35818	LGALS1
GO:0032403	protein complex binding	Molecular function	3	410	28	14392	3.76098	0.0444132	1	1.35249	MMP14//COL3A1//LGALS3
GO:0005501	retinoid binding	Molecular function	1	24	28	14392	21.4167	0.0456984	1	1.3401	PTGDS
GO:0005544	calcium-dependent phospholipid binding	Molecular function	1	24	28	14392	21.4167	0.0456984	1	1.3401	ANXA1
GO:0005326	neurotransmitter transporter activity	Molecular function	1	25	28	14392	20.56	0.0475581	1	1.32278	SLC6A20
GO:0008236	serine-type peptidase activity	Molecular function	2	183	28	14392	5.61749	0.0489707	1	1.31006	CFD//F5
GO:0005154	epidermal growth factor receptor binding	Molecular function	1	26	28	14392	19.7692	0.0494143	1	1.30615	PLSCR1
