# Supplementary material for: Gene Expression in the Hippocampus in a Rat Model of Premenstrual Dysphoric Disorder After Treatment With Baixiangdan Capsules
Source: Front Psychol. 2018 Nov 13;9:2065. doi: 10.3389/fpsyg.2018.02065 (PMC6242977; doi:10.3389/fpsyg.2018.02065)
Supplement: Supplementary file 3 [file Data_Sheet_3.ZIP › Data Analysis Folder/GO Analysis Report/BXD vs fluoxetine (down)/MF_result.txt]

GO.ID	Term	Ontology	Count	Pop.Hits	List.Total	Pop.Total	Fold.Enrichment	Pvalue	FDR	Enrichment.Score	GENES
GO:0005509	calcium ion binding	Molecular function	8	531	28	14392	7.74387947269303	5.26955103929204e-06	0.00472678728224496	5.27822638468573	MGP//ANXA1//MMP14//S100A6//PLSCR1//CAPSL//S100A11//RGD1563581//
GO:0050840	extracellular matrix binding	Molecular function	3	39	28	14392	39.5384615384615	5.75103337606769e-05	0.0257933846916636	4.24025411197105	LGALS1//SPP1//TGFBI//
GO:0048407	platelet-derived growth factor binding	Molecular function	2	11	28	14392	93.4545454545455	0.000198592690875508	0.0593792145717769	3.70203673958106	COL1A1//COL3A1//
GO:0005201	extracellular matrix structural constituent	Molecular function	2	29	28	14392	35.448275862069	0.00143456772016188	0.321701811246302	2.84327894564145	COL1A1//COL3A1//
GO:0048306	calcium-dependent protein binding	Molecular function	2	40	28	14392	25.7	0.00271988263327125	0.447772125843005	2.56544983597403	MGP//S100A6//
GO:0005518	collagen binding	Molecular function	2	42	28	14392	24.4761904761905	0.00299513127654184	0.447772125843005	2.52358413773935	LUM//RGD1562717//
GO:0005515	protein binding	Molecular function	16	4586	28	14392	1.7932839075447	0.00496299147621597	0.600564756601918	2.30425647068935	LGALS1//CP//ANXA1//SPP1//PLSCR1//MMP14//COL3A1//LUM//RGD1562717//S100A6//DAB2//COL1A1//TGM2//LGALS3//IL22RA2//MGP//
GO:0061134	peptidase regulator activity	Molecular function	3	192	28	14392	8.03125	0.00599065378636813	0.600564756601918	2.22252577855929	SERPINB1A//TIMP1//MMP14//
GO:0005178	integrin binding	Molecular function	2	60	28	14392	17.1333333333333	0.00602573334383195	0.600564756601918	2.2199900910272	MMP14//COL3A1//
GO:0046872	metal ion binding	Molecular function	11	2783	28	14392	2.03162055335968	0.0115077727040278	1	1.93900872467199	MGP//ANXA1//MMP14//S100A6//PLSCR1//CAPSL//S100A11//RGD1563581//CP//TGM2//TIMP1//
GO:0043169	cation binding	Molecular function	11	2827	28	14392	2	0.0129352059722573	1	1.88822665145439	MGP//ANXA1//MMP14//S100A6//PLSCR1//CAPSL//S100A11//RGD1563581//TGM2//TIMP1//CP//
GO:0043167	ion binding	Molecular function	11	2840	28	14392	1.99084507042254	0.0133826468661912	1	1.87345798180768	MGP//ANXA1//MMP14//S100A6//PLSCR1//CAPSL//S100A11//RGD1563581//TGM2//TIMP1//CP//
GO:0004857	enzyme inhibitor activity	Molecular function	3	274	28	14392	5.62773722627737	0.0157333764380686	1	1.80317806624725	ANXA1//SERPINB1A//TIMP1//
GO:0019838	growth factor binding	Molecular function	2	108	28	14392	9.51851851851852	0.0185736381167416	1	1.73110302037048	COL1A1//COL3A1//
GO:0005523	tropomyosin binding	Molecular function	1	11	28	14392	46.7272727272727	0.0212011048618761	1	1.67364150591498	S100A6//
GO:0055102	lipase inhibitor activity	Molecular function	1	12	28	14392	42.8333333333333	0.0231068394466664	1	1.63625945325482	ANXA1//
GO:0019865	immunoglobulin binding	Molecular function	1	14	28	14392	36.7142857142857	0.0269075804200629	1	1.57012535305227	LGALS3//
GO:0004175	endopeptidase activity	Molecular function	3	346	28	14392	4.45664739884393	0.0289400472851186	1	1.53850076362302	CFD//F5//MMP14//
GO:0005488	binding	Molecular function	23	9220	28	14392	1.2822125813449	0.031419376017524	1	1.50280244421129	TGM2//DAB2//MGP//ANXA1//MMP14//S100A6//PLSCR1//CAPSL//S100A11//RGD1563581//LGALS1//CP//LGALS3//SPP1//COL3A1//PTGDS//TIMP1//LUM//RGD1562717//ACTG2//COL1A1//TGFBI//IL22RA2//
GO:0030246	carbohydrate binding	Molecular function	3	376	28	14392	4.10106382978723	0.0357591590285404	1	1.44661270334253	LGALS1//RGD1562717//LGALS3//
GO:0004866	endopeptidase inhibitor activity	Molecular function	2	154	28	14392	6.67532467532468	0.035854395745593	1	1.44545759226883	SERPINB1A//TIMP1//
GO:0016755	transferase activity, transferring amino-acyl groups	Molecular function	1	19	28	14392	27.0526315789474	0.036347152861368	1	1.43952960254977	TGM2//
GO:0005328	neurotransmitter:sodium symporter activity	Molecular function	1	20	28	14392	25.7	0.0382244422038776	1	1.41765884337923	SLC6A20//
GO:0005548	phospholipid transporter activity	Molecular function	1	20	28	14392	25.7	0.0382244422038776	1	1.41765884337923	PLSCR1//
GO:0061135	endopeptidase regulator activity	Molecular function	2	161	28	14392	6.38509316770186	0.0388750613895746	1	1.41032891214819	SERPINB1A//TIMP1//
GO:0004252	serine-type endopeptidase activity	Molecular function	2	163	28	14392	6.30674846625767	0.0397556039870585	1	1.40060164413672	CFD//F5//
GO:0030414	peptidase inhibitor activity	Molecular function	2	166	28	14392	6.19277108433735	0.0410907398959164	1	1.38625603859161	SERPINB1A//TIMP1//
GO:0043236	laminin binding	Molecular function	1	23	28	14392	22.3478260869565	0.0438351750920438	1	1.3581772543918	LGALS1//
GO:0032403	protein complex binding	Molecular function	3	410	28	14392	3.7609756097561	0.0444131589642539	1	1.35248833576682	MMP14//COL3A1//LGALS3//
GO:0005501	retinoid binding	Molecular function	1	24	28	14392	21.4166666666667	0.0456983955734571	1	1.3400990473224	PTGDS//
GO:0005544	calcium-dependent phospholipid binding	Molecular function	1	24	28	14392	21.4166666666667	0.0456983955734571	1	1.3400990473224	ANXA1//
GO:0005326	neurotransmitter transporter activity	Molecular function	1	25	28	14392	20.56	0.0475581147357581	1	1.32277536969854	SLC6A20//
GO:0008236	serine-type peptidase activity	Molecular function	2	183	28	14392	5.61748633879781	0.0489706612071512	1	1.31006403205124	CFD//F5//
GO:0005154	epidermal growth factor receptor binding	Molecular function	1	26	28	14392	19.7692307692308	0.0494143389152942	1	1.30614701042475	PLSCR1//
