# Supplementary material for: Gene Expression in the Hippocampus in a Rat Model of Premenstrual Dysphoric Disorder After Treatment With Baixiangdan Capsules
Source: Front Psychol. 2018 Nov 13;9:2065. doi: 10.3389/fpsyg.2018.02065 (PMC6242977; doi:10.3389/fpsyg.2018.02065)
Supplement: Supplementary file 3 [file Data_Sheet_3.ZIP › Data Analysis Folder/GO Analysis Report/BXD vs fluoxetine (up)/BP_result(Rat).xls]

## Sheet: BP
#Column "GO.ID" stands for the ID of gene ontology term
#Column "Term" stands for the name of gene ontology term
#Column "Ontology" stands for the ontology of GOID belongs to
#Column "Count" stands for the number of DE genes associated with the listed GOID
#Column "Pop.Hits" stands for the number of background population genes associated with the listed GOID
#Column "List.Total" stands for the total number of DE genes
#Column "Pop.Total" stands for the total number of background population genes
#Column "Fold.Enrichment" stands for the Fold Enrichment value of the GOID, it equals (Count/Pop.Hits)/(List.Total/Pop.Total)
#Column "Pvalue" stands for the significance testing value of the GOID
#Column "FDR" stands for the false discovery rate of the GOID, using Benjamini & Hochberg (1995) method
#Column "Enrichment.Score" stands for the Enrichment Score value of the GOID, it equals (-log10(Pvalue))
#Column "GENES" stands for the DE genes associated with the GOID
GO.ID	Term	Ontology	Count	Pop.Hits	List.Total	Pop.Total	Fold.Enrichment	Pvalue	FDR	Enrichment.Score	GENES
GO:0001501	skeletal system development	Biological process	8	333	38	13692	8.65624	2.91153e-06	0.00656506	5.53588	BMP4//COL1A1//TGFBI//MGP//LUM//TIMP1//LGALS3//COL3A1
GO:0051216	cartilage development	Biological process	6	150	38	13692	14.4126	3.23309e-06	0.00656506	5.49038	BMP4//TGFBI//COL1A1//MGP//LUM//TIMP1
GO:0048545	response to steroid hormone stimulus	Biological process	9	477	38	13692	6.79841	4.6406e-06	0.00656506	5.33343	ANXA1//COL1A1//C3//BMP4//CLDN4//MMP14//MGP//PTGDS//SPP1
GO:0010810	regulation of cell-substrate adhesion	Biological process	5	96	38	13692	18.7664	6.37573e-06	0.00656506	5.19547	SPP1//RGD1562717//COL1A1//LGALS1//MMP14
GO:0009719	response to endogenous stimulus	Biological process	12	987	38	13692	4.38074	8.61158e-06	0.00656506	5.06492	FRS3//MGP//ANXA1//MMP14//COL1A1//COL3A1//C3//BMP4//CLDN4//TIMP1//SPP1//PTGDS
GO:0031589	cell-substrate adhesion	Biological process	6	180	38	13692	12.0105	9.24461e-06	0.00656506	5.03411	COL3A1//SPP1//RGD1562717//COL1A1//LGALS1//MMP14
GO:0061448	connective tissue development	Biological process	6	184	38	13692	11.7494	1.04825e-05	0.00656506	4.97953	BMP4//TGFBI//MGP//LUM//TIMP1//COL1A1
GO:0009611	response to wounding	Biological process	10	688	38	13692	5.23715	1.26156e-05	0.00691334	4.89909	C3//ANXA1//PLSCR1//F5//SPP1//COL1A1//COL3A1//TIMP1//LGALS1//TGM2
GO:0010033	response to organic substance	Biological process	15	1714	38	13692	3.15329	2.51098e-05	0.0122313	4.60016	FRS3//MGP//ANXA1//MMP14//BMP4//LUM//COL1A1//COL3A1//C3//CLDN4//TIMP1//PLSCR1//SPP1//PTGDS//LGALS1
GO:0031960	response to corticosteroid stimulus	Biological process	6	232	38	13692	9.31851	3.89008e-05	0.0150476	4.41004	C3//BMP4//MGP//ANXA1//PTGDS//COL1A1
GO:0030198	extracellular matrix organization	Biological process	5	140	38	13692	12.8684	3.98082e-05	0.0150476	4.40003	COL1A1//COL3A1//LGALS3//TGFBI//RGD1562717
GO:0043062	extracellular structure organization	Biological process	5	141	38	13692	12.7772	4.11887e-05	0.0150476	4.38522	LGALS3//TGFBI//RGD1562717//COL1A1//COL3A1
GO:0009725	response to hormone stimulus	Biological process	10	801	38	13692	4.49832	4.68379e-05	0.0150683	4.3294	ANXA1//COL1A1//C3//BMP4//CLDN4//TIMP1//MMP14//SPP1//MGP//PTGDS
GO:0030155	regulation of cell adhesion	Biological process	6	241	38	13692	8.97052	4.81195e-05	0.0150683	4.31768	SPP1//RGD1562717//COL1A1//LGALS1//TGM2//MMP14
GO:0018149	peptide cross-linking	Biological process	3	28	38	13692	38.6053	6.15891e-05	0.0176815	4.2105	TGM2//ANXA1//COL3A1
GO:0010812	negative regulation of cell-substrate adhesion	Biological process	3	29	38	13692	37.274	6.8564e-05	0.0176815	4.1639	MMP14//COL1A1//LGALS1
GO:0032964	collagen biosynthetic process	Biological process	3	29	38	13692	37.274	6.8564e-05	0.0176815	4.1639	BMP4//COL1A1//COL3A1
GO:0072376	protein activation cascade	Biological process	3	39	38	13692	27.7166	0.000168232	0.0409738	3.77409	C3//CFD//F5
GO:0031214	biomineral tissue development	Biological process	4	104	38	13692	13.8583	0.000190097	0.0438145	3.72102	MGP//BMP4//COL1A1//SPP1
GO:0009888	tissue development	Biological process	11	1149	38	13692	3.4495	0.000199884	0.0438145	3.69922	BMP4//TGFBI//DAB2//COL1A1//ANXA1//MGP//SPP1//COL3A1//LUM//TIMP1//TGM2
GO:0007275	multicellular organismal development	Biological process	20	3429	38	13692	2.10158	0.00023885	0.0498628	3.62187	BMP4//COL1A1//LGALS3//COL3A1//MMP14//TGFBI//DAB2//IFITM1//ROBO3//CP//LGALS1//C3//PLSCR1//ANXA1//MGP//SPP1//TIMP1//LUM//TGM2//ZAR1
GO:0032963	collagen metabolic process	Biological process	3	47	38	13692	22.9989	0.000293952	0.058445	3.53172	COL1A1//COL3A1//BMP4
GO:0051384	response to glucocorticoid stimulus	Biological process	5	219	38	13692	8.22639	0.000326525	0.058445	3.48608	ANXA1//BMP4//C3//MGP//PTGDS
GO:0045785	positive regulation of cell adhesion	Biological process	4	120	38	13692	12.0105	0.000328999	0.058445	3.48281	SPP1//RGD1562717//LGALS1//TGM2
GO:0002376	immune system process	Biological process	11	1218	38	13692	3.25408	0.000333286	0.058445	3.47718	ANXA1//C3//BMP4//LGALS1//PLSCR1//CFD//SPP1//TIMP1//LGALS3//COL3A1//IFITM1
GO:0044259	multicellular organismal macromolecule metabolic process	Biological process	3	50	38	13692	21.6189	0.000353283	0.059569	3.45188	COL1A1//COL3A1//BMP4
GO:2000242	negative regulation of reproductive process	Biological process	3	51	38	13692	21.195	0.000374646	0.0608314	3.42638	PLSCR1//BMP4//TIMP1
GO:0032502	developmental process	Biological process	21	3887	38	13692	1.94665	0.000450319	0.0687203	3.34648	DAB2//BMP4//COL1A1//LGALS3//COL3A1//MMP14//TGFBI//SPP1//IFITM1//ROBO3//CP//LGALS1//C3//ZAR1//TIMP1//PLSCR1//MGP//ANXA1//LRG1//LUM//TGM2
GO:0007155	cell adhesion	Biological process	8	679	38	13692	4.24525	0.000456611	0.0687203	3.34045	COL3A1//SPP1//RGD1562717//COL1A1//LGALS1//TGM2//MMP14//TGFBI
GO:0022610	biological adhesion	Biological process	8	682	38	13692	4.22658	0.000470258	0.0687203	3.32766	SPP1//TGFBI//COL3A1//RGD1562717//COL1A1//LGALS1//TGM2//MMP14
GO:0048511	rhythmic process	Biological process	5	240	38	13692	7.50658	0.000496779	0.0702541	3.30384	BMP4//MMP14//CLDN4//PTGDS//ANXA1
GO:0048731	system development	Biological process	18	3069	38	13692	2.11329	0.000593985	0.0813759	3.22622	BMP4//COL1A1//LGALS3//COL3A1//MMP14//TGFBI//ROBO3//CP//LGALS1//C3//PLSCR1//ANXA1//MGP//SPP1//TIMP1//LUM//TGM2
GO:0006952	defense response	Biological process	8	711	38	13692	4.05419	0.000620213	0.0823943	3.20746	C3//ANXA1//PLSCR1//SPP1//CFD//LGALS3//TGM2//IFITM1
GO:0044236	multicellular organismal metabolic process	Biological process	3	63	38	13692	17.1579	0.000698204	0.0900273	3.15602	COL1A1//COL3A1//BMP4
GO:0009605	response to external stimulus	Biological process	10	1128	38	13692	3.19429	0.000771498	0.0966356	3.11267	C3//ANXA1//BMP4//MGP//COL1A1//MMP14//ROBO3//CP//SPP1//TGM2
GO:0048513	organ development	Biological process	15	2341	38	13692	2.30873	0.000889168	0.108281	3.05102	BMP4//MMP14//CP//COL1A1//TGFBI//LGALS1//COL3A1//PLSCR1//ANXA1//MGP//SPP1//TIMP1//LUM//TGM2
GO:0042060	wound healing	Biological process	5	276	38	13692	6.52746	0.000934526	0.110729	3.02941	C3//F5//COL1A1//COL3A1//TIMP1
GO:0001503	ossification	Biological process	5	279	38	13692	6.45727	0.000980884	0.113163	3.00838	BMP4//SPP1//COL1A1//MGP//MMP14
GO:0016043	cellular component organization	Biological process	18	3233	38	13692	2.00609	0.00114461	0.121109	2.94134	DAB2//BMP4//MGP//ROBO3//PLSCR1//COL1A1//LGALS1//LGALS3//TGFBI//RGD1562717//COL3A1//ANXA1//GRB7//TGM2//PRPH//SPP1//C3//MMP14
GO:0009612	response to mechanical stimulus	Biological process	4	170	38	13692	8.47802	0.00121822	0.121109	2.91428	COL1A1//BMP4//MGP//MMP14
GO:0048856	anatomical structure development	Biological process	19	3546	38	13692	1.93063	0.00122139	0.121109	2.91315	DAB2//BMP4//COL1A1//LGALS3//COL3A1//MMP14//TGFBI//IFITM1//ROBO3//CP//LGALS1//C3//PLSCR1//ANXA1//MGP//SPP1//TIMP1//LUM//TGM2
GO:0048583	regulation of response to stimulus	Biological process	13	1898	38	13692	2.46792	0.00123194	0.121109	2.90941	C3//ANXA1//CFD//BMP4//IL22RA2//TGM2//LGALS1//PLSCR1//PTGDS//SPP1//COL3A1//DAB2//COL1A1
GO:0007162	negative regulation of cell adhesion	Biological process	3	77	38	13692	14.0383	0.00125219	0.121109	2.90233	COL1A1//LGALS1//MMP14
GO:0001568	blood vessel development	Biological process	6	443	38	13692	4.88012	0.00127074	0.121109	2.89594	BMP4//MMP14//TGFBI//C3//COL1A1//COL3A1
GO:0030324	lung development	Biological process	4	173	38	13692	8.331	0.00129958	0.121109	2.8862	BMP4//CP//MGP//MMP14
GO:0030323	respiratory tube development	Biological process	4	175	38	13692	8.23579	0.00135589	0.121109	2.86777	CP//BMP4//MGP//MMP14
GO:0001516	prostaglandin biosynthetic process	Biological process	2	20	38	13692	36.0316	0.00138083	0.121109	2.85986	ANXA1//PTGDS
GO:0043277	apoptotic cell clearance	Biological process	2	20	38	13692	36.0316	0.00138083	0.121109	2.85986	ANXA1//TGM2
GO:0046457	prostanoid biosynthetic process	Biological process	2	20	38	13692	36.0316	0.00138083	0.121109	2.85986	PTGDS//ANXA1
GO:0006950	response to stress	Biological process	14	2176	38	13692	2.31821	0.00138126	0.121109	2.85973	MMP14//C3//ANXA1//PLSCR1//F5//SPP1//CFD//LGALS1//COL1A1//COL3A1//TIMP1//LGALS3//TGM2//IFITM1
GO:0001944	vasculature development	Biological process	6	465	38	13692	4.64924	0.00162833	0.139973	2.78826	BMP4//MMP14//TGFBI//COL1A1//COL3A1//C3
GO:0006909	phagocytosis	Biological process	3	85	38	13692	12.717	0.00166514	0.140384	2.77855	TGM2//C3//ANXA1
GO:0071840	cellular component organization or biogenesis	Biological process	18	3342	38	13692	1.94066	0.00172125	0.142376	2.76416	DAB2//BMP4//MGP//ROBO3//PLSCR1//COL1A1//LGALS1//LGALS3//TGFBI//RGD1562717//COL3A1//ANXA1//GRB7//TGM2//PRPH//SPP1//C3//MMP14
GO:0001958	endochondral ossification	Biological process	2	23	38	13692	31.3318	0.00182906	0.145793	2.73777	BMP4//COL1A1
GO:0036075	replacement ossification	Biological process	2	23	38	13692	31.3318	0.00182906	0.145793	2.73777	BMP4//COL1A1
GO:0007584	response to nutrient	Biological process	5	327	38	13692	5.50942	0.00198026	0.155026	2.70328	BMP4//SPP1//COL1A1//CP//MGP
GO:0060541	respiratory system development	Biological process	4	195	38	13692	7.39109	0.00201635	0.155082	2.69543	CP//BMP4//MGP//MMP14
GO:0001763	morphogenesis of a branching structure	Biological process	4	197	38	13692	7.31606	0.00209272	0.15621	2.67929	BMP4//MGP//MMP14//TGM2
GO:0002252	immune effector process	Biological process	5	332	38	13692	5.42644	0.00211597	0.15621	2.67449	C3//LGALS1//CFD//PLSCR1//IFITM1
GO:0048640	negative regulation of developmental growth	Biological process	2	25	38	13692	28.8253	0.00216127	0.15621	2.66529	SPP1//BMP4
GO:0051179	localization	Biological process	18	3407	38	13692	1.90363	0.00217354	0.15621	2.66283	ROBO3//SLC6A20//PTGDS//DAB2//BMP4//COL1A1//CP//SLC27A2//PLSCR1//MMP14//ANXA1//GRB7//SPP1//S100A6//TGM2//C3//SLC16A10//TIMP1
GO:0030154	cell differentiation	Biological process	14	2291	38	13692	2.20184	0.00229322	0.162153	2.63955	DAB2//BMP4//SPP1//COL1A1//ROBO3//TGFBI//LGALS1//PLSCR1//ANXA1//TIMP1//MMP14//LRG1//MGP//LGALS3
GO:0006692	prostanoid metabolic process	Biological process	2	27	38	13692	26.6901	0.00251987	0.172611	2.59862	PTGDS//ANXA1
GO:0006693	prostaglandin metabolic process	Biological process	2	27	38	13692	26.6901	0.00251987	0.172611	2.59862	PTGDS//ANXA1
GO:0014070	response to organic cyclic compound	Biological process	5	358	38	13692	5.03234	0.00293421	0.195222	2.53251	LGALS1//BMP4//ANXA1//LUM//MMP14
GO:0040011	locomotion	Biological process	8	906	38	13692	3.1816	0.00293902	0.195222	2.5318	ROBO3//C3//BMP4//MMP14//COL1A1//GRB7//SPP1//TIMP1
GO:0002526	acute inflammatory response	Biological process	3	105	38	13692	10.2947	0.00304211	0.196127	2.51682	C3//ANXA1//PLSCR1
GO:0048638	regulation of developmental growth	Biological process	3	105	38	13692	10.2947	0.00304211	0.196127	2.51682	C3//SPP1//BMP4
GO:0022602	ovulation cycle process	Biological process	3	108	38	13692	10.0088	0.00329418	0.205387	2.48225	BMP4//MMP14//ANXA1
GO:2000241	regulation of reproductive process	Biological process	3	108	38	13692	10.0088	0.00329418	0.205387	2.48225	PLSCR1//BMP4//TIMP1
GO:0016477	cell migration	Biological process	7	725	38	13692	3.47891	0.00339591	0.205387	2.46904	ROBO3//BMP4//COL1A1//GRB7//SPP1//MMP14//TIMP1
GO:0002520	immune system development	Biological process	6	539	38	13692	4.01094	0.00341597	0.205387	2.46649	BMP4//LGALS1//C3//PLSCR1//TIMP1//ANXA1
GO:0006954	inflammatory response	Biological process	5	371	38	13692	4.85601	0.00342	0.205387	2.46597	C3//ANXA1//PLSCR1//TGM2//SPP1
GO:0030199	collagen fibril organization	Biological process	2	32	38	13692	22.5197	0.00352987	0.209121	2.45224	COL1A1//COL3A1
GO:0048584	positive regulation of response to stimulus	Biological process	8	950	38	13692	3.03424	0.00393612	0.221806	2.40493	C3//CFD//BMP4//TGM2//LGALS1//PLSCR1//COL1A1//DAB2
GO:0031018	endocrine pancreas development	Biological process	2	34	38	13692	21.195	0.00397854	0.221806	2.40028	BMP4//ANXA1
GO:0050766	positive regulation of phagocytosis	Biological process	2	34	38	13692	21.195	0.00397854	0.221806	2.40028	ANXA1//C3
GO:0043627	response to estrogen stimulus	Biological process	4	237	38	13692	6.08128	0.00407144	0.221806	2.39025	C3//BMP4//ANXA1//MMP14
GO:0048646	anatomical structure formation involved in morphogenesis	Biological process	7	750	38	13692	3.36295	0.00409703	0.221806	2.38753	BMP4//MMP14//TGFBI//IFITM1//C3//COL1A1//TGM2
GO:0006956	complement activation	Biological process	2	35	38	13692	20.5895	0.00421231	0.221806	2.37548	C3//CFD
GO:0032091	negative regulation of protein binding	Biological process	2	35	38	13692	20.5895	0.00421231	0.221806	2.37548	DAB2//PLSCR1
GO:0048869	cellular developmental process	Biological process	14	2442	38	13692	2.06569	0.00422048	0.221806	2.37464	DAB2//BMP4//SPP1//COL1A1//ROBO3//TGFBI//LGALS1//PLSCR1//MGP//LGALS3//ANXA1//TIMP1//MMP14//LRG1
GO:0016053	organic acid biosynthetic process	Biological process	4	241	38	13692	5.98035	0.00432091	0.221806	2.36442	PTGDS//PLSCR1//SLC27A2//ANXA1
GO:0046394	carboxylic acid biosynthetic process	Biological process	4	241	38	13692	5.98035	0.00432091	0.221806	2.36442	PTGDS//PLSCR1//SLC27A2//ANXA1
GO:0045087	innate immune response	Biological process	4	242	38	13692	5.95563	0.00438486	0.221806	2.35804	C3//CFD//PLSCR1//LGALS3
GO:0042698	ovulation cycle	Biological process	3	120	38	13692	9.00789	0.00442918	0.221806	2.35368	BMP4//MMP14//ANXA1
GO:0010977	negative regulation of neuron projection development	Biological process	2	36	38	13692	20.0175	0.00445231	0.221806	2.35141	SPP1//LGALS1
GO:0071230	cellular response to amino acid stimulus	Biological process	2	36	38	13692	20.0175	0.00445231	0.221806	2.35141	COL1A1//COL3A1
GO:0070848	response to growth factor stimulus	Biological process	4	249	38	13692	5.78821	0.00485057	0.238931	2.31421	FRS3//BMP4//COL1A1//LUM
GO:0008610	lipid biosynthetic process	Biological process	5	406	38	13692	4.43739	0.00501484	0.240348	2.29974	PTGDS//PLSCR1//TIMP1//SLC27A2//ANXA1
GO:0048870	cell motility	Biological process	7	779	38	13692	3.23775	0.0050438	0.240348	2.29724	ROBO3//BMP4//MMP14//COL1A1//GRB7//SPP1//TIMP1
GO:0051674	localization of cell	Biological process	7	779	38	13692	3.23775	0.0050438	0.240348	2.29724	ROBO3//BMP4//MMP14//COL1A1//GRB7//SPP1//TIMP1
GO:0046456	icosanoid biosynthetic process	Biological process	2	39	38	13692	18.4777	0.00520944	0.245572	2.28321	PTGDS//ANXA1
GO:0048771	tissue remodeling	Biological process	3	129	38	13692	8.37944	0.00541853	0.252711	2.26612	TGM2//SPP1//MMP14
GO:0015909	long-chain fatty acid transport	Biological process	2	41	38	13692	17.5764	0.00574476	0.265106	2.24073	SLC27A2//ANXA1
GO:0006636	unsaturated fatty acid biosynthetic process	Biological process	2	42	38	13692	17.1579	0.00602149	0.274981	2.2203	PTGDS//ANXA1
GO:0001649	osteoblast differentiation	Biological process	3	136	38	13692	7.94814	0.00627303	0.279169	2.20252	BMP4//SPP1//COL1A1
GO:0045445	myoblast differentiation	Biological process	2	43	38	13692	16.7589	0.00630423	0.279169	2.20037	BMP4//LGALS1
GO:0071229	cellular response to acid	Biological process	2	43	38	13692	16.7589	0.00630423	0.279169	2.20037	COL1A1//COL3A1
GO:0060350	endochondral bone morphogenesis	Biological process	2	44	38	13692	16.378	0.00659293	0.289034	2.18092	BMP4//COL1A1
GO:0031349	positive regulation of defense response	Biological process	3	139	38	13692	7.7766	0.00666253	0.289193	2.17636	C3//PLSCR1//TGM2
GO:0042176	regulation of protein catabolic process	Biological process	3	140	38	13692	7.72105	0.0067955	0.290204	2.16778	DAB2//TIMP1//SERPINB1A
GO:0031347	regulation of defense response	Biological process	4	275	38	13692	5.24096	0.00687122	0.290204	2.16297	C3//ANXA1//PLSCR1//TGM2
GO:0035295	tube development	Biological process	5	438	38	13692	4.11319	0.0068844	0.290204	2.16213	BMP4//CP//MGP//MMP14//TGM2
GO:0050764	regulation of phagocytosis	Biological process	2	46	38	13692	15.6659	0.0071881	0.30012	2.14339	C3//ANXA1
GO:0002673	regulation of acute inflammatory response	Biological process	2	47	38	13692	15.3326	0.00749451	0.306587	2.12526	C3//ANXA1
GO:0032570	response to progesterone stimulus	Biological process	2	47	38	13692	15.3326	0.00749451	0.306587	2.12526	C3//CLDN4
GO:0002682	regulation of immune system process	Biological process	6	635	38	13692	3.40456	0.00755278	0.306587	2.12189	C3//CFD//LGALS1//PLSCR1//BMP4//COL3A1
GO:0051129	negative regulation of cellular component organization	Biological process	4	285	38	13692	5.05706	0.00777769	0.311135	2.10915	LGALS1//BMP4//SPP1//MMP14
GO:0071418	cellular response to amine stimulus	Biological process	2	48	38	13692	15.0132	0.00780675	0.311135	2.10753	COL1A1//COL3A1
GO:0006955	immune response	Biological process	6	641	38	13692	3.37269	0.00789652	0.311877	2.10256	C3//LGALS1//CFD//LGALS3//PLSCR1//COL3A1
GO:0035239	tube morphogenesis	Biological process	4	291	38	13692	4.95279	0.00835784	0.322399	2.07791	BMP4//MGP//MMP14//TGM2
GO:0032355	response to estradiol stimulus	Biological process	3	151	38	13692	7.15859	0.0083634	0.322399	2.07762	C3//BMP4//ANXA1
GO:2000026	regulation of multicellular organismal development	Biological process	8	1078	38	13692	2.67396	0.00838354	0.322399	2.07657	BMP4//COL1A1//LGALS1//MGP//C3//SPP1//TIMP1//DAB2
GO:0010035	response to inorganic substance	Biological process	5	461	38	13692	3.90798	0.00850038	0.324049	2.07056	C3//COL1A1//CP//MGP//ANXA1
GO:0009653	anatomical structure morphogenesis	Biological process	11	1819	38	13692	2.17893	0.00859223	0.324727	2.06589	DAB2//BMP4//MMP14//TGFBI//IFITM1//COL1A1//ROBO3//C3//SPP1//MGP//TGM2
GO:0030162	regulation of proteolysis	Biological process	3	153	38	13692	7.06502	0.00866946	0.324846	2.06201	DAB2//TIMP1//SERPINB1A
GO:0043588	skin development	Biological process	2	52	38	13692	13.8583	0.00911341	0.336997	2.04032	COL1A1//COL3A1
GO:0071495	cellular response to endogenous stimulus	Biological process	5	470	38	13692	3.83315	0.00919934	0.336997	2.03624	FRS3//COL1A1//COL3A1//BMP4//ANXA1
GO:0009628	response to abiotic stimulus	Biological process	7	873	38	13692	2.88913	0.00928151	0.336997	2.03238	MMP14//BMP4//MGP//COL1A1//COL3A1//ANXA1//PLSCR1
GO:0048754	branching morphogenesis of a tube	Biological process	3	157	38	13692	6.88502	0.00930123	0.336997	2.03146	BMP4//MGP//MMP14
GO:0071417	cellular response to organic nitrogen	Biological process	2	53	38	13692	13.5968	0.00945434	0.338849	2.02437	COL1A1//COL3A1
GO:0071310	cellular response to organic substance	Biological process	7	877	38	13692	2.87595	0.00950693	0.338849	2.02196	FRS3//COL1A1//COL3A1//BMP4//LGALS1//PLSCR1//ANXA1
GO:0030097	hemopoiesis	Biological process	5	477	38	13692	3.7769	0.00976995	0.343737	2.01011	BMP4//LGALS1//PLSCR1//TIMP1//ANXA1
GO:0010811	positive regulation of cell-substrate adhesion	Biological process	2	54	38	13692	13.345	0.0098009	0.343737	2.00873	SPP1//RGD1562717
GO:0051128	regulation of cellular component organization	Biological process	8	1110	38	13692	2.59687	0.00993679	0.345737	2.00275	COL1A1//LGALS1//DAB2//ANXA1//BMP4//SPP1//C3//MMP14
GO:0044283	small molecule biosynthetic process	Biological process	4	307	38	13692	4.69467	0.0100427	0.346669	1.99815	PTGDS//PLSCR1//SLC27A2//ANXA1
GO:0006897	endocytosis	Biological process	4	308	38	13692	4.67943	0.0101548	0.346736	1.99333	DAB2//TGM2//C3//ANXA1
GO:0009967	positive regulation of signal transduction	Biological process	6	677	38	13692	3.19335	0.0102028	0.346736	1.99128	BMP4//TGM2//LGALS1//C3//COL1A1//DAB2
GO:0006869	lipid transport	Biological process	3	164	38	13692	6.59114	0.0104705	0.346828	1.98003	SLC27A2//PLSCR1//ANXA1
GO:0006935	chemotaxis	Biological process	4	312	38	13692	4.61943	0.0106114	0.346828	1.97423	ROBO3//SPP1//BMP4//C3
GO:0032269	negative regulation of cellular protein metabolic process	Biological process	4	312	38	13692	4.61943	0.0106114	0.346828	1.97423	GRB7//BMP4//TIMP1//HHATL
GO:0042330	taxis	Biological process	4	313	38	13692	4.60467	0.0107276	0.346828	1.9695	C3//ROBO3//SPP1//BMP4
GO:0001525	angiogenesis	Biological process	4	314	38	13692	4.59001	0.0108446	0.346828	1.96479	BMP4//C3//MMP14//TGFBI
GO:0030500	regulation of bone mineralization	Biological process	2	57	38	13692	12.6427	0.0108741	0.346828	1.96361	BMP4//MGP
GO:0071385	cellular response to glucocorticoid stimulus	Biological process	2	57	38	13692	12.6427	0.0108741	0.346828	1.96361	BMP4//ANXA1
GO:0031667	response to nutrient levels	Biological process	5	490	38	13692	3.67669	0.0108941	0.346828	1.96281	CP//MGP//COL1A1//BMP4//SPP1
GO:0002253	activation of immune response	Biological process	3	167	38	13692	6.47274	0.0109966	0.346828	1.95874	C3//CFD//PLSCR1
GO:0050727	regulation of inflammatory response	Biological process	3	167	38	13692	6.47274	0.0109966	0.346828	1.95874	C3//ANXA1//TGM2
GO:0051246	regulation of protein metabolic process	Biological process	8	1133	38	13692	2.54415	0.0111811	0.349567	1.95152	BMP4//DAB2//C3//GRB7//SERPINB1A//IL22RA2//TIMP1//HHATL
GO:0071384	cellular response to corticosteroid stimulus	Biological process	2	58	38	13692	12.4247	0.0112429	0.349567	1.94912	ANXA1//BMP4
GO:0000904	cell morphogenesis involved in differentiation	Biological process	5	495	38	13692	3.63955	0.0113493	0.350389	1.94503	BMP4//ROBO3//COL1A1//SPP1//DAB2
GO:0042221	response to chemical stimulus	Biological process	17	3628	38	13692	1.68836	0.0115251	0.353329	1.93836	C3//ROBO3//CP//MGP//COL1A1//FRS3//ANXA1//LGALS1//MMP14//SPP1//TIMP1//BMP4//LUM//COL3A1//CLDN4//PLSCR1//PTGDS
GO:0048661	positive regulation of smooth muscle cell proliferation	Biological process	2	59	38	13692	12.2141	0.0116172	0.353679	1.9349	BMP4//TGM2
GO:0072358	cardiovascular system development	Biological process	6	701	38	13692	3.08402	0.0119875	0.359952	1.92127	BMP4//MMP14//TGFBI//COL1A1//COL3A1//C3
GO:0072359	circulatory system development	Biological process	6	701	38	13692	3.08402	0.0119875	0.359952	1.92127	BMP4//MMP14//TGFBI//COL1A1//COL3A1//C3
GO:0015908	fatty acid transport	Biological process	2	61	38	13692	11.8136	0.0123821	0.364315	1.90721	SLC27A2//ANXA1
GO:0050729	positive regulation of inflammatory response	Biological process	2	61	38	13692	11.8136	0.0123821	0.364315	1.90721	C3//TGM2
GO:0070167	regulation of biomineral tissue development	Biological process	2	61	38	13692	11.8136	0.0123821	0.364315	1.90721	MGP//BMP4
GO:0001541	ovarian follicle development	Biological process	2	62	38	13692	11.6231	0.0127726	0.371427	1.89372	BMP4//MMP14
GO:0048534	hemopoietic or lymphoid organ development	Biological process	5	510	38	13692	3.53251	0.0127932	0.371427	1.89302	BMP4//LGALS1//PLSCR1//TIMP1//ANXA1
GO:0006928	cellular component movement	Biological process	7	932	38	13692	2.70623	0.0130345	0.371668	1.8849	ROBO3//BMP4//MMP14//COL1A1//GRB7//SPP1//TIMP1
GO:0045926	negative regulation of growth	Biological process	3	178	38	13692	6.07274	0.0130559	0.371668	1.88419	DAB2//SPP1//BMP4
GO:0048872	homeostasis of number of cells	Biological process	3	178	38	13692	6.07274	0.0130559	0.371668	1.88419	ANXA1//BMP4//TIMP1
GO:0006690	icosanoid metabolic process	Biological process	2	63	38	13692	11.4386	0.0131685	0.372455	1.88046	PTGDS//ANXA1
GO:0009991	response to extracellular stimulus	Biological process	5	515	38	13692	3.49821	0.0133012	0.373799	1.87611	CP//MGP//COL1A1//BMP4//SPP1
GO:0031016	pancreas development	Biological process	2	64	38	13692	11.2599	0.0135697	0.378913	1.86743	BMP4//ANXA1
GO:0042063	gliogenesis	Biological process	3	182	38	13692	5.93927	0.0138558	0.384456	1.85837	MMP14//BMP4//ANXA1
GO:0030177	positive regulation of Wnt receptor signaling pathway	Biological process	2	65	38	13692	11.0866	0.0139762	0.385355	1.85461	COL1A1//DAB2
GO:0050776	regulation of immune response	Biological process	4	340	38	13692	4.23901	0.0141846	0.386912	1.84818	C3//CFD//PLSCR1//COL3A1
GO:0070887	cellular response to chemical stimulus	Biological process	8	1182	38	13692	2.43869	0.0142191	0.386912	1.84713	FRS3//COL1A1//COL3A1//SPP1//BMP4//ANXA1//LGALS1//PLSCR1
GO:0032101	regulation of response to external stimulus	Biological process	4	341	38	13692	4.22658	0.0143248	0.386912	1.84391	C3//ANXA1//SPP1//TGM2
GO:0033559	unsaturated fatty acid metabolic process	Biological process	2	66	38	13692	10.9187	0.0143879	0.386912	1.842	PTGDS//ANXA1
GO:0046942	carboxylic acid transport	Biological process	3	185	38	13692	5.84296	0.0144739	0.386912	1.83941	SLC6A20//SLC27A2//ANXA1
GO:0010647	positive regulation of cell communication	Biological process	6	733	38	13692	2.94938	0.0147	0.388677	1.83268	BMP4//TGM2//LGALS1//C3//COL1A1//DAB2
GO:0023056	positive regulation of signaling	Biological process	6	734	38	13692	2.94536	0.0147912	0.388677	1.83	BMP4//TGM2//LGALS1//C3//COL1A1//DAB2
GO:0010876	lipid localization	Biological process	3	187	38	13692	5.78047	0.0148945	0.388677	1.82697	SLC27A2//PLSCR1//ANXA1
GO:0015849	organic acid transport	Biological process	3	187	38	13692	5.78047	0.0148945	0.388677	1.82697	SLC6A20//SLC27A2//ANXA1
GO:0002062	chondrocyte differentiation	Biological process	2	68	38	13692	10.5975	0.0152271	0.395003	1.81738	BMP4//TGFBI
GO:0051100	negative regulation of binding	Biological process	2	69	38	13692	10.4439	0.0156544	0.403701	1.80536	DAB2//PLSCR1
GO:0010627	regulation of intracellular protein kinase cascade	Biological process	5	540	38	13692	3.33626	0.0160486	0.405541	1.79456	IL22RA2//TGM2//LGALS1//C3//BMP4
GO:0006959	humoral immune response	Biological process	2	70	38	13692	10.2947	0.0160869	0.405541	1.79353	C3//CFD
GO:0060349	bone morphogenesis	Biological process	2	70	38	13692	10.2947	0.0160869	0.405541	1.79353	BMP4//COL1A1
GO:0071842	cellular component organization at cellular level	Biological process	13	2544	38	13692	1.84124	0.0160958	0.405541	1.79329	ROBO3//LGALS1//LGALS3//TGFBI//RGD1562717//COL1A1//COL3A1//ANXA1//GRB7//PRPH//BMP4//SPP1//MMP14
GO:0051248	negative regulation of protein metabolic process	Biological process	4	355	38	13692	4.0599	0.0163804	0.408562	1.78567	GRB7//BMP4//TIMP1//HHATL
GO:0022603	regulation of anatomical structure morphogenesis	Biological process	5	543	38	13692	3.31782	0.0164021	0.408562	1.7851	BMP4//COL1A1//C3//SPP1//DAB2
GO:0048678	response to axon injury	Biological process	2	71	38	13692	10.1497	0.0165245	0.409286	1.78187	SPP1//LGALS1
GO:0008544	epidermis development	Biological process	3	195	38	13692	5.54332	0.0166465	0.40999	1.77868	ANXA1//COL1A1//COL3A1
GO:0055085	transmembrane transport	Biological process	5	546	38	13692	3.2996	0.0167608	0.4105	1.7757	SLC6A20//CP//S100A6//BMP4//SLC16A10
GO:0051607	defense response to virus	Biological process	2	72	38	13692	10.0088	0.0169672	0.413246	1.77039	PLSCR1//IFITM1
GO:0010740	positive regulation of intracellular protein kinase cascade	Biological process	4	360	38	13692	4.00351	0.0171575	0.415572	1.76555	TGM2//LGALS1//C3//BMP4
GO:0080134	regulation of response to stress	Biological process	5	554	38	13692	3.25195	0.0177431	0.425738	1.75097	C3//ANXA1//PLSCR1//SPP1//TGM2
GO:0031345	negative regulation of cell projection organization	Biological process	2	74	38	13692	9.73826	0.0178677	0.425738	1.74793	LGALS1//SPP1
GO:0001775	cell activation	Biological process	5	555	38	13692	3.24609	0.0178686	0.425738	1.74791	LGALS1//PLSCR1//BMP4//ANXA1//TIMP1
GO:0045807	positive regulation of endocytosis	Biological process	2	75	38	13692	9.60842	0.0183254	0.434263	1.73695	C3//ANXA1
GO:0035282	segmentation	Biological process	2	76	38	13692	9.48199	0.0187881	0.442834	1.72612	IFITM1//BMP4
GO:0030334	regulation of cell migration	Biological process	4	375	38	13692	3.84337	0.0196271	0.460135	1.70714	BMP4//COL1A1//GRB7//TIMP1
GO:0050896	response to stimulus	Biological process	25	6556	38	13692	1.37399	0.0198255	0.462314	1.70278	MMP14//C3//LGALS1//ANXA1//BMP4//PLSCR1//F5//GRB7//MGP//COL1A1//SPP1//CFD//COL3A1//TGM2//ROBO3//CP//FRS3//IFITM1//TIMP1//LUM//CLDN4//IL22RA2//LGALS3//PTGDS//DAB2
GO:0015718	monocarboxylic acid transport	Biological process	2	79	38	13692	9.12192	0.0202057	0.468686	1.69453	SLC27A2//ANXA1
GO:0030098	lymphocyte differentiation	Biological process	3	212	38	13692	5.09881	0.0207405	0.476053	1.68318	LGALS1//BMP4//ANXA1
GO:0033273	response to vitamin	Biological process	3	212	38	13692	5.09881	0.0207405	0.476053	1.68318	BMP4//SPP1//COL1A1
GO:0048514	blood vessel morphogenesis	Biological process	4	383	38	13692	3.76309	0.0210304	0.480109	1.67715	BMP4//MMP14//TGFBI//C3
GO:0030282	bone mineralization	Biological process	2	81	38	13692	8.89669	0.021175	0.480109	1.67418	MGP//BMP4
GO:0000003	reproduction	Biological process	7	1027	38	13692	2.4559	0.0212457	0.480109	1.67273	BMP4//MMP14//CLDN4//PLSCR1//ANXA1//TIMP1//ZAR1
GO:0071841	cellular component organization or biogenesis at cellular level	Biological process	13	2640	38	13692	1.77428	0.0215834	0.482169	1.66588	ROBO3//LGALS1//LGALS3//TGFBI//RGD1562717//COL1A1//COL3A1//ANXA1//GRB7//PRPH//BMP4//SPP1//MMP14
GO:0030218	erythrocyte differentiation	Biological process	2	82	38	13692	8.78819	0.0216668	0.482169	1.66421	TIMP1//BMP4
GO:0043200	response to amino acid stimulus	Biological process	2	82	38	13692	8.78819	0.0216668	0.482169	1.66421	COL1A1//COL3A1
GO:0034097	response to cytokine stimulus	Biological process	4	389	38	13692	3.70505	0.0221227	0.486899	1.65516	PLSCR1//ANXA1//COL3A1//TIMP1
GO:2000145	regulation of cell motility	Biological process	4	389	38	13692	3.70505	0.0221227	0.486899	1.65516	BMP4//COL1A1//GRB7//TIMP1
GO:0006508	proteolysis	Biological process	6	804	38	13692	2.68892	0.0222126	0.486899	1.6534	SERPINB1A//DAB2//TIMP1//CFD//MMP14//KLK7
GO:0071363	cellular response to growth factor stimulus	Biological process	3	219	38	13692	4.93583	0.0225737	0.491891	1.6464	FRS3//COL1A1//BMP4
GO:0070374	positive regulation of ERK1 and ERK2 cascade	Biological process	2	84	38	13692	8.57895	0.0226647	0.491891	1.64465	C3//BMP4
GO:0030335	positive regulation of cell migration	Biological process	3	222	38	13692	4.86913	0.0233859	0.505042	1.63105	BMP4//COL1A1//GRB7
GO:0001935	endothelial cell proliferation	Biological process	2	86	38	13692	8.37944	0.0236814	0.506435	1.62559	BMP4//MMP14
GO:0050768	negative regulation of neurogenesis	Biological process	2	86	38	13692	8.37944	0.0236814	0.506435	1.62559	SPP1//BMP4
GO:0006810	transport	Biological process	13	2679	38	13692	1.74845	0.0241873	0.512456	1.61641	SLC6A20//DAB2//COL1A1//CP//SLC27A2//PLSCR1//ANXA1//S100A6//TGM2//C3//SLC16A10//BMP4//PTGDS
GO:0061039	ovum-producing ovary development	Biological process	2	87	38	13692	8.28312	0.0241967	0.512456	1.61624	BMP4//MMP14
GO:2000147	positive regulation of cell motility	Biological process	3	227	38	13692	4.76188	0.0247746	0.520336	1.60599	BMP4//COL1A1//GRB7
GO:0002684	positive regulation of immune system process	Biological process	4	403	38	13692	3.57634	0.0248061	0.520336	1.60544	C3//CFD//LGALS1//PLSCR1
GO:0034101	erythrocyte homeostasis	Biological process	2	91	38	13692	7.91903	0.0263039	0.530021	1.57998	BMP4//TIMP1
GO:0051270	regulation of cellular component movement	Biological process	4	412	38	13692	3.49821	0.0266319	0.530021	1.5746	BMP4//COL1A1//GRB7//TIMP1
GO:0030099	myeloid cell differentiation	Biological process	3	234	38	13692	4.61943	0.0267929	0.530021	1.57198	BMP4//TIMP1//PLSCR1
GO:0051272	positive regulation of cellular component movement	Biological process	3	234	38	13692	4.61943	0.0267929	0.530021	1.57198	BMP4//COL1A1//GRB7
GO:0040017	positive regulation of locomotion	Biological process	3	236	38	13692	4.58029	0.0273855	0.530021	1.56248	BMP4//COL1A1//GRB7
GO:0002335	mature B cell differentiation	Biological process	1	10	38	13692	36.0316	0.0274183	0.530021	1.56196	LGALS1
GO:0002524	hypersensitivity	Biological process	1	10	38	13692	36.0316	0.0274183	0.530021	1.56196	C3
GO:0002674	negative regulation of acute inflammatory response	Biological process	1	10	38	13692	36.0316	0.0274183	0.530021	1.56196	ANXA1
GO:0043249	erythrocyte maturation	Biological process	1	10	38	13692	36.0316	0.0274183	0.530021	1.56196	TIMP1
GO:0043587	tongue morphogenesis	Biological process	1	10	38	13692	36.0316	0.0274183	0.530021	1.56196	BMP4
GO:0043589	skin morphogenesis	Biological process	1	10	38	13692	36.0316	0.0274183	0.530021	1.56196	COL1A1
GO:0045662	negative regulation of myoblast differentiation	Biological process	1	10	38	13692	36.0316	0.0274183	0.530021	1.56196	BMP4
GO:0048668	collateral sprouting	Biological process	1	10	38	13692	36.0316	0.0274183	0.530021	1.56196	SPP1
GO:0060390	regulation of SMAD protein import into nucleus	Biological process	1	10	38	13692	36.0316	0.0274183	0.530021	1.56196	BMP4
GO:0060513	prostatic bud formation	Biological process	1	10	38	13692	36.0316	0.0274183	0.530021	1.56196	BMP4
GO:0072044	collecting duct development	Biological process	1	10	38	13692	36.0316	0.0274183	0.530021	1.56196	BMP4
GO:2000050	regulation of non-canonical Wnt receptor signaling pathway	Biological process	1	10	38	13692	36.0316	0.0274183	0.530021	1.56196	DAB2
GO:0050793	regulation of developmental process	Biological process	8	1333	38	13692	2.16244	0.027444	0.530021	1.56155	BMP4//COL1A1//LGALS1//MGP//C3//SPP1//TIMP1//DAB2
GO:0051234	establishment of localization	Biological process	13	2726	38	13692	1.71831	0.0276389	0.531442	1.55848	SLC6A20//PTGDS//DAB2//COL1A1//CP//SLC27A2//PLSCR1//ANXA1//S100A6//TGM2//C3//SLC16A10//BMP4
GO:0040012	regulation of locomotion	Biological process	4	418	38	13692	3.448	0.0278932	0.5324	1.5545	BMP4//COL1A1//GRB7//TIMP1
GO:0071383	cellular response to steroid hormone stimulus	Biological process	2	94	38	13692	7.66629	0.0279316	0.5324	1.5539	BMP4//ANXA1
GO:0050778	positive regulation of immune response	Biological process	3	239	38	13692	4.52279	0.0282874	0.535373	1.54841	C3//CFD//PLSCR1
GO:0043393	regulation of protein binding	Biological process	2	95	38	13692	7.5856	0.028483	0.535373	1.54541	DAB2//PLSCR1
GO:0048660	regulation of smooth muscle cell proliferation	Biological process	2	95	38	13692	7.5856	0.028483	0.535373	1.54541	BMP4//TGM2
GO:0002863	positive regulation of inflammatory response to antigenic stimulus	Biological process	1	11	38	13692	32.756	0.0301195	0.535373	1.52115	C3
GO:0003128	heart field specification	Biological process	1	11	38	13692	32.756	0.0301195	0.535373	1.52115	BMP4
GO:0003323	type B pancreatic cell development	Biological process	1	11	38	13692	32.756	0.0301195	0.535373	1.52115	BMP4
GO:0010225	response to UV-C	Biological process	1	11	38	13692	32.756	0.0301195	0.535373	1.52115	PLSCR1
GO:0030449	regulation of complement activation	Biological process	1	11	38	13692	32.756	0.0301195	0.535373	1.52115	C3
GO:0042487	regulation of odontogenesis of dentin-containing tooth	Biological process	1	11	38	13692	32.756	0.0301195	0.535373	1.52115	BMP4
GO:0060363	cranial suture morphogenesis	Biological process	1	11	38	13692	32.756	0.0301195	0.535373	1.52115	BMP4
GO:0061036	positive regulation of cartilage development	Biological process	1	11	38	13692	32.756	0.0301195	0.535373	1.52115	BMP4
GO:0070208	protein heterotrimerization	Biological process	1	11	38	13692	32.756	0.0301195	0.535373	1.52115	COL1A1
GO:0070233	negative regulation of T cell apoptotic process	Biological process	1	11	38	13692	32.756	0.0301195	0.535373	1.52115	BMP4
GO:0070243	regulation of thymocyte apoptotic process	Biological process	1	11	38	13692	32.756	0.0301195	0.535373	1.52115	BMP4
GO:0072498	embryonic skeletal joint development	Biological process	1	11	38	13692	32.756	0.0301195	0.535373	1.52115	BMP4
GO:2000257	regulation of protein activation cascade	Biological process	1	11	38	13692	32.756	0.0301195	0.535373	1.52115	C3
GO:0048659	smooth muscle cell proliferation	Biological process	2	98	38	13692	7.35338	0.0301636	0.535373	1.52052	BMP4//TGM2
GO:0019538	protein metabolic process	Biological process	15	3387	38	13692	1.59573	0.0316967	0.542548	1.49899	BMP4//DAB2//C3//CFD//MMP14//KLK7//F5//GRB7//ANXA1//COL3A1//TGM2//SERPINB1A//IL22RA2//TIMP1//HHATL
GO:0016485	protein processing	Biological process	2	102	38	13692	7.06502	0.0324646	0.542548	1.48859	C3//MMP14
GO:0060348	bone development	Biological process	2	102	38	13692	7.06502	0.0324646	0.542548	1.48859	BMP4//COL1A1
GO:0002864	regulation of acute inflammatory response to antigenic stimulus	Biological process	1	12	38	13692	30.0263	0.0328134	0.542548	1.48395	C3
GO:0003337	mesenchymal to epithelial transition involved in metanephros morphogenesis	Biological process	1	12	38	13692	30.0263	0.0328134	0.542548	1.48395	BMP4
GO:0006825	copper ion transport	Biological process	1	12	38	13692	30.0263	0.0328134	0.542548	1.48395	CP
GO:0032331	negative regulation of chondrocyte differentiation	Biological process	1	12	38	13692	30.0263	0.0328134	0.542548	1.48395	BMP4
GO:0034505	tooth mineralization	Biological process	1	12	38	13692	30.0263	0.0328134	0.542548	1.48395	COL1A1
GO:0035456	response to interferon-beta	Biological process	1	12	38	13692	30.0263	0.0328134	0.542548	1.48395	PLSCR1
GO:0048715	negative regulation of oligodendrocyte differentiation	Biological process	1	12	38	13692	30.0263	0.0328134	0.542548	1.48395	BMP4
GO:0060206	estrous cycle phase	Biological process	1	12	38	13692	30.0263	0.0328134	0.542548	1.48395	ANXA1
GO:0070242	thymocyte apoptotic process	Biological process	1	12	38	13692	30.0263	0.0328134	0.542548	1.48395	BMP4
GO:0070365	hepatocyte differentiation	Biological process	1	12	38	13692	30.0263	0.0328134	0.542548	1.48395	ANXA1
GO:0072176	nephric duct development	Biological process	1	12	38	13692	30.0263	0.0328134	0.542548	1.48395	BMP4
GO:0072189	ureter development	Biological process	1	12	38	13692	30.0263	0.0328134	0.542548	1.48395	BMP4
GO:0090192	regulation of glomerulus development	Biological process	1	12	38	13692	30.0263	0.0328134	0.542548	1.48395	BMP4
GO:0097094	craniofacial suture morphogenesis	Biological process	1	12	38	13692	30.0263	0.0328134	0.542548	1.48395	BMP4
GO:0042592	homeostatic process	Biological process	7	1125	38	13692	2.24196	0.033004	0.542548	1.48143	ANXA1//CP//BMP4//TIMP1//SPP1//TGM2//LGALS1
GO:0032526	response to retinoic acid	Biological process	2	103	38	13692	6.99642	0.0330504	0.542548	1.48082	COL1A1//BMP4
GO:0009894	regulation of catabolic process	Biological process	4	442	38	13692	3.26078	0.0332962	0.542548	1.4776	DAB2//SERPINB1A//TIMP1//PLSCR1
GO:0010721	negative regulation of cell development	Biological process	2	104	38	13692	6.92915	0.0336404	0.542548	1.47314	SPP1//BMP4
GO:0048729	tissue morphogenesis	Biological process	4	449	38	13692	3.20994	0.0349809	0.542548	1.45617	BMP4//COL1A1//TGM2
GO:0048706	embryonic skeletal system development	Biological process	2	107	38	13692	6.73487	0.0354351	0.542548	1.45057	BMP4//COL1A1
GO:0002922	positive regulation of humoral immune response	Biological process	1	13	38	13692	27.7166	0.0355	0.542548	1.44977	C3
GO:0003333	amino acid transmembrane transport	Biological process	1	13	38	13692	27.7166	0.0355	0.542548	1.44977	SLC6A20
GO:0018345	protein palmitoylation	Biological process	1	13	38	13692	27.7166	0.0355	0.542548	1.44977	HHATL
GO:0032781	positive regulation of ATPase activity	Biological process	1	13	38	13692	27.7166	0.0355	0.542548	1.44977	PLSCR1
GO:0048679	regulation of axon regeneration	Biological process	1	13	38	13692	27.7166	0.0355	0.542548	1.44977	SPP1
GO:0060601	lateral sprouting from an epithelium	Biological process	1	13	38	13692	27.7166	0.0355	0.542548	1.44977	BMP4
GO:0061318	renal filtration cell differentiation	Biological process	1	13	38	13692	27.7166	0.0355	0.542548	1.44977	BMP4
GO:0070570	regulation of neuron projection regeneration	Biological process	1	13	38	13692	27.7166	0.0355	0.542548	1.44977	SPP1
GO:0072010	glomerular epithelium development	Biological process	1	13	38	13692	27.7166	0.0355	0.542548	1.44977	BMP4
GO:0072112	glomerular visceral epithelial cell differentiation	Biological process	1	13	38	13692	27.7166	0.0355	0.542548	1.44977	BMP4
GO:0072311	glomerular epithelial cell differentiation	Biological process	1	13	38	13692	27.7166	0.0355	0.542548	1.44977	BMP4
GO:0090184	positive regulation of kidney development	Biological process	1	13	38	13692	27.7166	0.0355	0.542548	1.44977	BMP4
GO:0008585	female gonad development	Biological process	2	108	38	13692	6.67251	0.0360416	0.542548	1.4432	BMP4//MMP14
GO:0042542	response to hydrogen peroxide	Biological process	2	108	38	13692	6.67251	0.0360416	0.542548	1.4432	ANXA1//COL1A1
GO:0051604	protein maturation	Biological process	2	108	38	13692	6.67251	0.0360416	0.542548	1.4432	C3//MMP14
GO:0042476	odontogenesis	Biological process	2	109	38	13692	6.6113	0.036652	0.542548	1.4359	COL1A1//BMP4
GO:0040008	regulation of growth	Biological process	4	457	38	13692	3.15375	0.0369667	0.542548	1.43219	DAB2//C3//SPP1//BMP4
GO:0032501	multicellular organismal process	Biological process	22	5780	38	13692	1.37144	0.0371034	0.542548	1.43059	BMP4//COL1A1//LGALS3//COL3A1//MGP//MMP14//TGFBI//SPP1//DAB2//IFITM1//ROBO3//CP//TGM2//LGALS1//C3//F5//ZAR1//PLSCR1//ANXA1//TIMP1//PTGDS//LUM
GO:0007623	circadian rhythm	Biological process	2	111	38	13692	6.49218	0.037885	0.542548	1.42153	PTGDS//CLDN4
GO:0048565	digestive tract development	Biological process	2	111	38	13692	6.49218	0.037885	0.542548	1.42153	BMP4//COL3A1
GO:0006631	fatty acid metabolic process	Biological process	3	269	38	13692	4.01839	0.0381739	0.542548	1.41823	SLC27A2//PTGDS//ANXA1
GO:0002320	lymphoid progenitor cell differentiation	Biological process	1	14	38	13692	25.7368	0.0381794	0.542548	1.41817	BMP4
GO:0002714	positive regulation of B cell mediated immunity	Biological process	1	14	38	13692	25.7368	0.0381794	0.542548	1.41817	C3
GO:0002891	positive regulation of immunoglobulin mediated immune response	Biological process	1	14	38	13692	25.7368	0.0381794	0.542548	1.41817	C3
GO:0003309	type B pancreatic cell differentiation	Biological process	1	14	38	13692	25.7368	0.0381794	0.542548	1.41817	BMP4
GO:0006699	bile acid biosynthetic process	Biological process	1	14	38	13692	25.7368	0.0381794	0.542548	1.41817	SLC27A2
GO:0031365	N-terminal protein amino acid modification	Biological process	1	14	38	13692	25.7368	0.0381794	0.542548	1.41817	HHATL
GO:0045601	regulation of endothelial cell differentiation	Biological process	1	14	38	13692	25.7368	0.0381794	0.542548	1.41817	BMP4
GO:0045723	positive regulation of fatty acid biosynthetic process	Biological process	1	14	38	13692	25.7368	0.0381794	0.542548	1.41817	ANXA1
GO:0045780	positive regulation of bone resorption	Biological process	1	14	38	13692	25.7368	0.0381794	0.542548	1.41817	SPP1
GO:0045844	positive regulation of striated muscle tissue development	Biological process	1	14	38	13692	25.7368	0.0381794	0.542548	1.41817	BMP4
GO:0046852	positive regulation of bone remodeling	Biological process	1	14	38	13692	25.7368	0.0381794	0.542548	1.41817	SPP1
GO:0048636	positive regulation of muscle organ development	Biological process	1	14	38	13692	25.7368	0.0381794	0.542548	1.41817	BMP4
GO:0060438	trachea development	Biological process	1	14	38	13692	25.7368	0.0381794	0.542548	1.41817	BMP4
GO:0061311	cell surface receptor signaling pathway involved in heart development	Biological process	1	14	38	13692	25.7368	0.0381794	0.542548	1.41817	BMP4
GO:0072074	kidney mesenchyme development	Biological process	1	14	38	13692	25.7368	0.0381794	0.542548	1.41817	BMP4
GO:0072111	cell proliferation involved in kidney development	Biological process	1	14	38	13692	25.7368	0.0381794	0.542548	1.41817	BMP4
GO:0072283	metanephric renal vesicle morphogenesis	Biological process	1	14	38	13692	25.7368	0.0381794	0.542548	1.41817	BMP4
GO:0071702	organic substance transport	Biological process	4	462	38	13692	3.11962	0.0382407	0.542548	1.41747	SLC6A20//SLC27A2//PLSCR1//ANXA1
GO:0070372	regulation of ERK1 and ERK2 cascade	Biological process	2	112	38	13692	6.43421	0.0385075	0.544571	1.41445	C3//BMP4
GO:0007160	cell-matrix adhesion	Biological process	2	113	38	13692	6.37727	0.0391339	0.55165	1.40745	MMP14//COL3A1
GO:0006979	response to oxidative stress	Biological process	3	274	38	13692	3.94506	0.0399736	0.56168	1.39823	COL1A1//ANXA1//MMP14
GO:0001101	response to acid	Biological process	2	115	38	13692	6.26636	0.0403984	0.565125	1.39364	COL1A1//COL3A1
GO:0043401	steroid hormone mediated signaling pathway	Biological process	1	15	38	13692	24.0211	0.0408515	0.565125	1.38879	BMP4
GO:0051150	regulation of smooth muscle cell differentiation	Biological process	1	15	38	13692	24.0211	0.0408515	0.565125	1.38879	BMP4
GO:0060442	branching involved in prostate gland morphogenesis	Biological process	1	15	38	13692	24.0211	0.0408515	0.565125	1.38879	BMP4
GO:0007596	blood coagulation	Biological process	2	116	38	13692	6.21234	0.0410365	0.565125	1.38683	F5//C3
GO:0022612	gland morphogenesis	Biological process	2	116	38	13692	6.21234	0.0410365	0.565125	1.38683	BMP4//TGM2
GO:0006633	fatty acid biosynthetic process	Biological process	2	117	38	13692	6.15924	0.0416784	0.565125	1.38009	PTGDS//ANXA1
GO:0006694	steroid biosynthetic process	Biological process	2	117	38	13692	6.15924	0.0416784	0.565125	1.38009	SLC27A2//TIMP1
GO:0007599	hemostasis	Biological process	2	117	38	13692	6.15924	0.0416784	0.565125	1.38009	C3//F5
GO:0002694	regulation of leukocyte activation	Biological process	3	279	38	13692	3.87436	0.0418162	0.565125	1.37866	LGALS1//PLSCR1//BMP4
GO:0035148	tube formation	Biological process	2	118	38	13692	6.10705	0.0423242	0.565125	1.37341	BMP4//TGM2
GO:0042110	T cell activation	Biological process	3	281	38	13692	3.84679	0.0425653	0.565125	1.37094	LGALS1//BMP4//ANXA1
GO:0050817	coagulation	Biological process	2	119	38	13692	6.05573	0.0429737	0.565125	1.3668	C3//F5
GO:0002507	tolerance induction	Biological process	1	16	38	13692	22.5197	0.0435164	0.565125	1.36135	C3
GO:0007184	SMAD protein import into nucleus	Biological process	1	16	38	13692	22.5197	0.0435164	0.565125	1.36135	BMP4
GO:0010575	positive regulation vascular endothelial growth factor production	Biological process	1	16	38	13692	22.5197	0.0435164	0.565125	1.36135	C3
GO:0021904	dorsal/ventral neural tube patterning	Biological process	1	16	38	13692	22.5197	0.0435164	0.565125	1.36135	BMP4
GO:0031295	T cell costimulation	Biological process	1	16	38	13692	22.5197	0.0435164	0.565125	1.36135	LGALS1
GO:0034110	regulation of homotypic cell-cell adhesion	Biological process	1	16	38	13692	22.5197	0.0435164	0.565125	1.36135	LGALS1
GO:0045071	negative regulation of viral genome replication	Biological process	1	16	38	13692	22.5197	0.0435164	0.565125	1.36135	PLSCR1
GO:0051043	regulation of membrane protein ectodomain proteolysis	Biological process	1	16	38	13692	22.5197	0.0435164	0.565125	1.36135	TIMP1
GO:0072215	regulation of metanephros development	Biological process	1	16	38	13692	22.5197	0.0435164	0.565125	1.36135	BMP4
GO:0043123	positive regulation of I-kappaB kinase/NF-kappaB cascade	Biological process	2	120	38	13692	6.00526	0.043627	0.565125	1.36024	TGM2//LGALS1
GO:0055123	digestive system development	Biological process	2	120	38	13692	6.00526	0.043627	0.565125	1.36024	COL3A1//BMP4
GO:0060828	regulation of canonical Wnt receptor signaling pathway	Biological process	2	120	38	13692	6.00526	0.043627	0.565125	1.36024	DAB2//COL1A1
GO:0045321	leukocyte activation	Biological process	4	483	38	13692	2.98398	0.043869	0.565125	1.35784	LGALS1//PLSCR1//BMP4//ANXA1
GO:0001889	liver development	Biological process	2	121	38	13692	5.95563	0.044284	0.565125	1.35375	ANXA1//CP
GO:0032102	negative regulation of response to external stimulus	Biological process	2	122	38	13692	5.90682	0.0449448	0.565125	1.34732	ANXA1//SPP1
GO:0048762	mesenchymal cell differentiation	Biological process	2	122	38	13692	5.90682	0.0449448	0.565125	1.34732	COL1A1//BMP4
GO:0061008	hepaticobiliary system development	Biological process	2	123	38	13692	5.85879	0.0456092	0.565125	1.34095	CP//ANXA1
GO:0007243	intracellular protein kinase cascade	Biological process	5	713	38	13692	2.52676	0.0457572	0.565125	1.33954	IL22RA2//TGM2//LGALS1//C3//BMP4
GO:0051239	regulation of multicellular organismal process	Biological process	9	1747	38	13692	1.85623	0.0459102	0.565125	1.33809	BMP4//C3//COL1A1//LGALS1//MGP//PTGDS//SPP1//TIMP1//DAB2
GO:0008347	glial cell migration	Biological process	1	17	38	13692	21.195	0.0461741	0.565125	1.3356	MMP14
GO:0031294	lymphocyte costimulation	Biological process	1	17	38	13692	21.195	0.0461741	0.565125	1.3356	LGALS1
GO:0031638	zymogen activation	Biological process	1	17	38	13692	21.195	0.0461741	0.565125	1.3356	MMP14
GO:0048525	negative regulation of viral reproduction	Biological process	1	17	38	13692	21.195	0.0461741	0.565125	1.3356	PLSCR1
GO:0051482	elevation of cytosolic calcium ion concentration involved in phospholipase C-activating G-protein coupled signaling pathway	Biological process	1	17	38	13692	21.195	0.0461741	0.565125	1.3356	TGM2
GO:0060395	SMAD protein signal transduction	Biological process	1	17	38	13692	21.195	0.0461741	0.565125	1.3356	BMP4
GO:0060572	morphogenesis of an epithelial bud	Biological process	1	17	38	13692	21.195	0.0461741	0.565125	1.3356	BMP4
GO:0061437	renal system vasculature development	Biological process	1	17	38	13692	21.195	0.0461741	0.565125	1.3356	BMP4
GO:0061440	kidney vasculature development	Biological process	1	17	38	13692	21.195	0.0461741	0.565125	1.3356	BMP4
GO:0070232	regulation of T cell apoptotic process	Biological process	1	17	38	13692	21.195	0.0461741	0.565125	1.3356	BMP4
GO:0072012	glomerulus vasculature development	Biological process	1	17	38	13692	21.195	0.0461741	0.565125	1.3356	BMP4
GO:0072077	renal vesicle morphogenesis	Biological process	1	17	38	13692	21.195	0.0461741	0.565125	1.3356	BMP4
GO:0030100	regulation of endocytosis	Biological process	2	124	38	13692	5.81154	0.0462774	0.565125	1.33463	C3//ANXA1
GO:0033189	response to vitamin A	Biological process	2	124	38	13692	5.81154	0.0462774	0.565125	1.33463	BMP4//COL1A1
GO:0035270	endocrine system development	Biological process	2	124	38	13692	5.81154	0.0462774	0.565125	1.33463	BMP4//ANXA1
GO:0048589	developmental growth	Biological process	3	291	38	13692	3.7146	0.0464123	0.565199	1.33337	C3//SPP1//BMP4
GO:0009966	regulation of signal transduction	Biological process	8	1477	38	13692	1.95161	0.0465866	0.56575	1.33174	BMP4//IL22RA2//TGM2//LGALS1//PLSCR1//C3//DAB2//COL1A1
GO:0030308	negative regulation of cell growth	Biological process	2	125	38	13692	5.76505	0.0469491	0.567011	1.32837	SPP1//DAB2
GO:0060560	developmental growth involved in morphogenesis	Biological process	2	125	38	13692	5.76505	0.0469491	0.567011	1.32837	SPP1//BMP4
GO:0046545	development of primary female sexual characteristics	Biological process	2	127	38	13692	5.67426	0.0483035	0.567764	1.31602	BMP4//MMP14
GO:0000902	cell morphogenesis	Biological process	5	725	38	13692	2.48494	0.0485726	0.567764	1.31361	DAB2//BMP4//ROBO3//COL1A1//SPP1
GO:0001710	mesodermal cell fate commitment	Biological process	1	18	38	13692	20.0175	0.0488246	0.567764	1.31136	BMP4
GO:0001953	negative regulation of cell-matrix adhesion	Biological process	1	18	38	13692	20.0175	0.0488246	0.567764	1.31136	MMP14
GO:0010714	positive regulation of collagen metabolic process	Biological process	1	18	38	13692	20.0175	0.0488246	0.567764	1.31136	BMP4
GO:0032967	positive regulation of collagen biosynthetic process	Biological process	1	18	38	13692	20.0175	0.0488246	0.567764	1.31136	BMP4
GO:0045843	negative regulation of striated muscle tissue development	Biological process	1	18	38	13692	20.0175	0.0488246	0.567764	1.31136	BMP4
GO:0050482	arachidonic acid secretion	Biological process	1	18	38	13692	20.0175	0.0488246	0.567764	1.31136	ANXA1
GO:0060231	mesenchymal to epithelial transition	Biological process	1	18	38	13692	20.0175	0.0488246	0.567764	1.31136	BMP4
GO:0060602	branch elongation of an epithelium	Biological process	1	18	38	13692	20.0175	0.0488246	0.567764	1.31136	BMP4
GO:0060914	heart formation	Biological process	1	18	38	13692	20.0175	0.0488246	0.567764	1.31136	BMP4
GO:0070229	negative regulation of lymphocyte apoptotic process	Biological process	1	18	38	13692	20.0175	0.0488246	0.567764	1.31136	BMP4
GO:0072087	renal vesicle development	Biological process	1	18	38	13692	20.0175	0.0488246	0.567764	1.31136	BMP4
GO:2000826	regulation of heart morphogenesis	Biological process	1	18	38	13692	20.0175	0.0488246	0.567764	1.31136	BMP4
GO:0033002	muscle cell proliferation	Biological process	2	128	38	13692	5.62993	0.048986	0.568134	1.30993	BMP4//TGM2
