# Supplementary material for: Gene Expression in the Hippocampus in a Rat Model of Premenstrual Dysphoric Disorder After Treatment With Baixiangdan Capsules
Source: Front Psychol. 2018 Nov 13;9:2065. doi: 10.3389/fpsyg.2018.02065 (PMC6242977; doi:10.3389/fpsyg.2018.02065)
Supplement: Supplementary file 3 [file Data_Sheet_3.ZIP › Data Analysis Folder/GO Analysis Report/BXD vs fluoxetine (up)/BP_result.txt]

GO.ID	Term	Ontology	Count	Pop.Hits	List.Total	Pop.Total	Fold.Enrichment	Pvalue	FDR	Enrichment.Score	GENES
GO:0001501	skeletal system development	Biological process	8	333	38	13692	8.65623518255097	2.9115257893381e-06	0.00656505662150305	5.5358793587012	BMP4//COL1A1//TGFBI//MGP//LUM//TIMP1//LGALS3//COL3A1//
GO:0051216	cartilage development	Biological process	6	150	38	13692	14.4126315789474	3.23309338745125e-06	0.00656505662150305	5.49038175067177	BMP4//TGFBI//COL1A1//MGP//LUM//TIMP1//
GO:0048545	response to steroid hormone stimulus	Biological process	9	477	38	13692	6.79841112214499	4.6405999097096e-06	0.00656505662150305	5.33342587275645	ANXA1//COL1A1//C3//BMP4//CLDN4//MMP14//MGP//PTGDS//SPP1//
GO:0010810	regulation of cell-substrate adhesion	Biological process	5	96	38	13692	18.7664473684211	6.37573069343059e-06	0.00656505662150305	5.19547003553088	SPP1//RGD1562717//COL1A1//LGALS1//MMP14//
GO:0009719	response to endogenous stimulus	Biological process	12	987	38	13692	4.38073908174692	8.61158016395662e-06	0.00656505662150305	5.06491715127324	FRS3//MGP//ANXA1//MMP14//COL1A1//COL3A1//C3//BMP4//CLDN4//TIMP1//SPP1//PTGDS//
GO:0031589	cell-substrate adhesion	Biological process	6	180	38	13692	12.0105263157895	9.24460628739857e-06	0.00656505662150305	5.0341115799998	COL3A1//SPP1//RGD1562717//COL1A1//LGALS1//MMP14//
GO:0061448	connective tissue development	Biological process	6	184	38	13692	11.7494279176201	1.04825265398087e-05	0.00656505662150305	4.9795340293701	BMP4//TGFBI//MGP//LUM//TIMP1//COL1A1//
GO:0009611	response to wounding	Biological process	10	688	38	13692	5.23714810281518	1.26155890723873e-05	0.00691334281166824	4.89909246572395	C3//ANXA1//PLSCR1//F5//SPP1//COL1A1//COL3A1//TIMP1//LGALS1//TGM2//
GO:0010033	response to organic substance	Biological process	15	1714	38	13692	3.15328870601241	2.51097890625803e-05	0.0122312572500391	4.60015693560815	FRS3//MGP//ANXA1//MMP14//BMP4//LUM//COL1A1//COL3A1//C3//CLDN4//TIMP1//PLSCR1//SPP1//PTGDS//LGALS1//
GO:0031960	response to corticosteroid stimulus	Biological process	6	232	38	13692	9.31851179673321	3.89007800094979e-05	0.0150476172762966	4.41004169043716	C3//BMP4//MGP//ANXA1//PTGDS//COL1A1//
GO:0030198	extracellular matrix organization	Biological process	5	140	38	13692	12.8684210526316	3.98081521862965e-05	0.0150476172762966	4.40002798101725	COL1A1//COL3A1//LGALS3//TGFBI//RGD1562717//
GO:0043062	extracellular structure organization	Biological process	5	141	38	13692	12.7771556550952	4.11887334205199e-05	0.0150476172762966	4.38522156266695	LGALS3//TGFBI//RGD1562717//COL1A1//COL3A1//
GO:0009725	response to hormone stimulus	Biological process	10	801	38	13692	4.4983244628425	4.68379015011322e-05	0.0150682873837576	4.32940257104832	ANXA1//COL1A1//C3//BMP4//CLDN4//TIMP1//MMP14//SPP1//MGP//PTGDS//
GO:0030155	regulation of cell adhesion	Biological process	6	241	38	13692	8.9705175802577	4.81195308787879e-05	0.0150682873837576	4.31767861528371	SPP1//RGD1562717//COL1A1//LGALS1//TGM2//MMP14//
GO:0018149	peptide cross-linking	Biological process	3	28	38	13692	38.6052631578947	6.1589087032221e-05	0.0176814514727681	4.21049623364001	TGM2//ANXA1//COL3A1//
GO:0010812	negative regulation of cell-substrate adhesion	Biological process	3	29	38	13692	37.2740471869328	6.85640225905699e-05	0.0176814514727681	4.16390371066421	MMP14//COL1A1//LGALS1//
GO:0032964	collagen biosynthetic process	Biological process	3	29	38	13692	37.2740471869328	6.85640225905699e-05	0.0176814514727681	4.16390371066421	BMP4//COL1A1//COL3A1//
GO:0072376	protein activation cascade	Biological process	3	39	38	13692	27.7165991902834	0.000168231943296788	0.0409738244118399	3.77409153838123	C3//CFD//F5//
GO:0031214	biomineral tissue development	Biological process	4	104	38	13692	13.8582995951417	0.000190097070778276	0.0438145184440823	3.72102457516313	MGP//BMP4//COL1A1//SPP1//
GO:0009888	tissue development	Biological process	11	1149	38	13692	3.44949841967844	0.000199883752025923	0.0438145184440823	3.69922250699381	BMP4//TGFBI//DAB2//COL1A1//ANXA1//MGP//SPP1//COL3A1//LUM//TIMP1//TGM2//
GO:0007275	multicellular organismal development	Biological process	20	3429	38	13692	2.10157940783718	0.000238850002113677	0.0498627813936362	3.62187475053739	BMP4//COL1A1//LGALS3//COL3A1//MMP14//TGFBI//DAB2//IFITM1//ROBO3//CP//LGALS1//C3//PLSCR1//ANXA1//MGP//SPP1//TIMP1//LUM//TGM2//ZAR1//
GO:0032963	collagen metabolic process	Biological process	3	47	38	13692	22.9988801791713	0.000293952210408583	0.0584450242803108	3.53172326973365	COL1A1//COL3A1//BMP4//
GO:0051384	response to glucocorticoid stimulus	Biological process	5	219	38	13692	8.22638788752704	0.00032652472704367	0.0584450242803108	3.48608392491878	ANXA1//BMP4//C3//MGP//PTGDS//
GO:0045785	positive regulation of cell adhesion	Biological process	4	120	38	13692	12.0105263157895	0.000328999184923819	0.0584450242803108	3.4828051779878	SPP1//RGD1562717//LGALS1//TGM2//
GO:0002376	immune system process	Biological process	11	1218	38	13692	3.2540834845735	0.000333285950503597	0.0584450242803108	3.47718299341227	ANXA1//C3//BMP4//LGALS1//PLSCR1//CFD//SPP1//TIMP1//LGALS3//COL3A1//IFITM1//
GO:0044259	multicellular organismal macromolecule metabolic process	Biological process	3	50	38	13692	21.6189473684211	0.000353283296423082	0.0595689989045689	3.45187689594408	COL1A1//COL3A1//BMP4//
GO:2000242	negative regulation of reproductive process	Biological process	3	51	38	13692	21.1950464396285	0.000374646129905057	0.06083143087051	3.42637874930519	PLSCR1//BMP4//TIMP1//
GO:0032502	developmental process	Biological process	21	3887	38	13692	1.94665077925067	0.000450319226153132	0.0687202991481539	3.34647951065651	DAB2//BMP4//COL1A1//LGALS3//COL3A1//MMP14//TGFBI//SPP1//IFITM1//ROBO3//CP//LGALS1//C3//ZAR1//TIMP1//PLSCR1//MGP//ANXA1//LRG1//LUM//TGM2//
GO:0007155	cell adhesion	Biological process	8	679	38	13692	4.24525230602279	0.000456610685559628	0.0687202991481539	3.3404539294089	COL3A1//SPP1//RGD1562717//COL1A1//LGALS1//TGM2//MMP14//TGFBI//
GO:0022610	biological adhesion	Biological process	8	682	38	13692	4.22657817564439	0.000470257521543024	0.0687202991481539	3.32766424939054	SPP1//TGFBI//COL3A1//RGD1562717//COL1A1//LGALS1//TGM2//MMP14//
GO:0048511	rhythmic process	Biological process	5	240	38	13692	7.50657894736842	0.000496778567651158	0.070254104534925	3.30383714904649	BMP4//MMP14//CLDN4//PTGDS//ANXA1//
GO:0048731	system development	Biological process	18	3069	38	13692	2.11328908782219	0.000593984523616176	0.0813758797354161	3.22622487049971	BMP4//COL1A1//LGALS3//COL3A1//MMP14//TGFBI//ROBO3//CP//LGALS1//C3//PLSCR1//ANXA1//MGP//SPP1//TIMP1//LUM//TGM2//
GO:0006952	defense response	Biological process	8	711	38	13692	4.05418609815678	0.000620212908733771	0.0823943452087531	3.20745919886376	C3//ANXA1//PLSCR1//SPP1//CFD//LGALS3//TGM2//IFITM1//
GO:0044236	multicellular organismal metabolic process	Biological process	3	63	38	13692	17.1578947368421	0.000698204071947695	0.090027254453491	3.15601762269563	COL1A1//COL3A1//BMP4//
GO:0009605	response to external stimulus	Biological process	10	1128	38	13692	3.1942889137738	0.000771497517737844	0.0966355747932202	3.11266546692357	C3//ANXA1//BMP4//MGP//COL1A1//MMP14//ROBO3//CP//SPP1//TGM2//
GO:0048513	organ development	Biological process	15	2341	38	13692	2.30872996245419	0.000889167527295869	0.108280845546252	3.05101640626739	BMP4//MMP14//CP//COL1A1//TGFBI//LGALS1//COL3A1//PLSCR1//ANXA1//MGP//SPP1//TIMP1//LUM//TGM2//
GO:0042060	wound healing	Biological process	5	276	38	13692	6.52745995423341	0.000934526285782785	0.110728736131668	3.02940847854425	C3//F5//COL1A1//COL3A1//TIMP1//
GO:0001503	ossification	Biological process	5	279	38	13692	6.45727221279004	0.000980884072391949	0.113163046667534	3.00838231748806	BMP4//SPP1//COL1A1//MGP//MMP14//
GO:0016043	cellular component organization	Biological process	18	3233	38	13692	2.00608852784606	0.00114461298831317	0.121108706992769	2.94134133031236	DAB2//BMP4//MGP//ROBO3//PLSCR1//COL1A1//LGALS1//LGALS3//TGFBI//RGD1562717//COL3A1//ANXA1//GRB7//TGM2//PRPH//SPP1//C3//MMP14//
GO:0009612	response to mechanical stimulus	Biological process	4	170	38	13692	8.47801857585139	0.0012182179017074	0.121108706992769	2.91427502283196	COL1A1//BMP4//MGP//MMP14//
GO:0048856	anatomical structure development	Biological process	19	3546	38	13692	1.93062605752961	0.00122138513037935	0.121108706992769	2.91314737157898	DAB2//BMP4//COL1A1//LGALS3//COL3A1//MMP14//TGFBI//IFITM1//ROBO3//CP//LGALS1//C3//PLSCR1//ANXA1//MGP//SPP1//TIMP1//LUM//TGM2//
GO:0048583	regulation of response to stimulus	Biological process	13	1898	38	13692	2.46791636625811	0.00123194198847766	0.121108706992769	2.90940974239661	C3//ANXA1//CFD//BMP4//IL22RA2//TGM2//LGALS1//PLSCR1//PTGDS//SPP1//COL3A1//DAB2//COL1A1//
GO:0007162	negative regulation of cell adhesion	Biological process	3	77	38	13692	14.0382775119617	0.00125219445800878	0.121108706992769	2.90232822265722	COL1A1//LGALS1//MMP14//
GO:0001568	blood vessel development	Biological process	6	443	38	13692	4.88012355946299	0.00127074173742625	0.121108706992769	2.8959427054709	BMP4//MMP14//TGFBI//C3//COL1A1//COL3A1//
GO:0030324	lung development	Biological process	4	173	38	13692	8.33100091268634	0.00129958045090266	0.121108706992769	2.8861968302056	BMP4//CP//MGP//MMP14//
GO:0030323	respiratory tube development	Biological process	4	175	38	13692	8.23578947368421	0.00135589345631559	0.121108706992769	2.86777443521242	CP//BMP4//MGP//MMP14//
GO:0001516	prostaglandin biosynthetic process	Biological process	2	20	38	13692	36.0315789473684	0.00138082804167918	0.121108706992769	2.85986040194254	ANXA1//PTGDS//
GO:0043277	apoptotic cell clearance	Biological process	2	20	38	13692	36.0315789473684	0.00138082804167918	0.121108706992769	2.85986040194254	ANXA1//TGM2//
GO:0046457	prostanoid biosynthetic process	Biological process	2	20	38	13692	36.0315789473684	0.00138082804167918	0.121108706992769	2.85986040194254	PTGDS//ANXA1//
GO:0006950	response to stress	Biological process	14	2176	38	13692	2.31820820433436	0.00138125806332994	0.121108706992769	2.85972517369517	MMP14//C3//ANXA1//PLSCR1//F5//SPP1//CFD//LGALS1//COL1A1//COL3A1//TIMP1//LGALS3//TGM2//IFITM1//
GO:0001944	vasculature development	Biological process	6	465	38	13692	4.64923599320883	0.00162833475025375	0.139972932257107	2.78825630875671	BMP4//MMP14//TGFBI//COL1A1//COL3A1//C3//
GO:0006909	phagocytosis	Biological process	3	85	38	13692	12.7170278637771	0.00166514260953517	0.140384330773119	2.77854856583216	TGM2//C3//ANXA1//
GO:0071840	cellular component organization or biogenesis	Biological process	18	3342	38	13692	1.94065954833223	0.00172124583868836	0.142376259562449	2.76415709669108	DAB2//BMP4//MGP//ROBO3//PLSCR1//COL1A1//LGALS1//LGALS3//TGFBI//RGD1562717//COL3A1//ANXA1//GRB7//TGM2//PRPH//SPP1//C3//MMP14//
GO:0001958	endochondral ossification	Biological process	2	23	38	13692	31.3318077803204	0.00182905867272051	0.14579260402194	2.73777236295986	BMP4//COL1A1//
GO:0036075	replacement ossification	Biological process	2	23	38	13692	31.3318077803204	0.00182905867272051	0.14579260402194	2.73777236295986	BMP4//COL1A1//
GO:0007584	response to nutrient	Biological process	5	327	38	13692	5.50941574118783	0.00198025789704227	0.155025903939881	2.7032782461179	BMP4//SPP1//COL1A1//CP//MGP//
GO:0060541	respiratory system development	Biological process	4	195	38	13692	7.39109311740891	0.002016350387789	0.155082107018719	2.69543399689871	CP//BMP4//MGP//MMP14//
GO:0001763	morphogenesis of a branching structure	Biological process	4	197	38	13692	7.31605663905958	0.00209271999354208	0.156210134765463	2.67928887648435	BMP4//MGP//MMP14//TGM2//
GO:0002252	immune effector process	Biological process	5	332	38	13692	5.42644261255549	0.00211596850619471	0.156210134765463	2.67449080057241	C3//LGALS1//CFD//PLSCR1//IFITM1//
GO:0048640	negative regulation of developmental growth	Biological process	2	25	38	13692	28.8252631578947	0.00216127362912696	0.156210134765463	2.66529024556609	SPP1//BMP4//
GO:0051179	localization	Biological process	18	3407	38	13692	1.90363493117884	0.00217354430216543	0.156210134765463	2.6628315033959	ROBO3//SLC6A20//PTGDS//DAB2//BMP4//COL1A1//CP//SLC27A2//PLSCR1//MMP14//ANXA1//GRB7//SPP1//S100A6//TGM2//C3//SLC16A10//TIMP1//
GO:0030154	cell differentiation	Biological process	14	2291	38	13692	2.20184244986101	0.00229322082667823	0.162152904905764	2.63955412268388	DAB2//BMP4//SPP1//COL1A1//ROBO3//TGFBI//LGALS1//PLSCR1//ANXA1//TIMP1//MMP14//LRG1//MGP//LGALS3//
GO:0006692	prostanoid metabolic process	Biological process	2	27	38	13692	26.6900584795322	0.00251986637493032	0.172610846682727	2.59862248865063	PTGDS//ANXA1//
GO:0006693	prostaglandin metabolic process	Biological process	2	27	38	13692	26.6900584795322	0.00251986637493032	0.172610846682727	2.59862248865063	PTGDS//ANXA1//
GO:0014070	response to organic cyclic compound	Biological process	5	358	38	13692	5.03234342840341	0.00293421196876834	0.19522213424853	2.53250851573431	LGALS1//BMP4//ANXA1//LUM//MMP14//
GO:0040011	locomotion	Biological process	8	906	38	13692	3.18159637504357	0.00293901935684374	0.19522213424853	2.5317975535862	ROBO3//C3//BMP4//MMP14//COL1A1//GRB7//SPP1//TIMP1//
GO:0002526	acute inflammatory response	Biological process	3	105	38	13692	10.2947368421053	0.00304211287453737	0.196126806499586	2.51682467592428	C3//ANXA1//PLSCR1//
GO:0048638	regulation of developmental growth	Biological process	3	105	38	13692	10.2947368421053	0.00304211287453737	0.196126806499586	2.51682467592428	C3//SPP1//BMP4//
GO:0022602	ovulation cycle process	Biological process	3	108	38	13692	10.0087719298246	0.00329417868555234	0.205387332380587	2.48225284716849	BMP4//MMP14//ANXA1//
GO:2000241	regulation of reproductive process	Biological process	3	108	38	13692	10.0087719298246	0.00329417868555234	0.205387332380587	2.48225284716849	PLSCR1//BMP4//TIMP1//
GO:0016477	cell migration	Biological process	7	725	38	13692	3.4789110707804	0.00339590759247091	0.205387332380587	2.46904413604469	ROBO3//BMP4//COL1A1//GRB7//SPP1//MMP14//TIMP1//
GO:0002520	immune system development	Biological process	6	539	38	13692	4.01093643198906	0.00341596573652947	0.205387332380587	2.46648649410446	BMP4//LGALS1//C3//PLSCR1//TIMP1//ANXA1//
GO:0006954	inflammatory response	Biological process	5	371	38	13692	4.85600794438928	0.0034199989196585	0.205387332380587	2.46597403113288	C3//ANXA1//PLSCR1//TGM2//SPP1//
GO:0030199	collagen fibril organization	Biological process	2	32	38	13692	22.5197368421053	0.00352987276507118	0.209121110838812	2.45224094855647	COL1A1//COL3A1//
GO:0048584	positive regulation of response to stimulus	Biological process	8	950	38	13692	3.03423822714681	0.00393612484938935	0.221806206593941	2.40493113469676	C3//CFD//BMP4//TGM2//LGALS1//PLSCR1//COL1A1//DAB2//
GO:0031018	endocrine pancreas development	Biological process	2	34	38	13692	21.1950464396285	0.00397854181712161	0.221806206593941	2.40027607285495	BMP4//ANXA1//
GO:0050766	positive regulation of phagocytosis	Biological process	2	34	38	13692	21.1950464396285	0.00397854181712161	0.221806206593941	2.40027607285495	ANXA1//C3//
GO:0043627	response to estrogen stimulus	Biological process	4	237	38	13692	6.08127914723518	0.00407144288892603	0.221806206593941	2.39025165277787	C3//BMP4//ANXA1//MMP14//
GO:0048646	anatomical structure formation involved in morphogenesis	Biological process	7	750	38	13692	3.36294736842105	0.00409703075100345	0.221806206593941	2.38753077635904	BMP4//MMP14//TGFBI//IFITM1//C3//COL1A1//TGM2//
GO:0006956	complement activation	Biological process	2	35	38	13692	20.5894736842105	0.00421230752687179	0.221806206593941	2.37547992990154	C3//CFD//
GO:0032091	negative regulation of protein binding	Biological process	2	35	38	13692	20.5894736842105	0.00421230752687179	0.221806206593941	2.37547992990154	DAB2//PLSCR1//
GO:0048869	cellular developmental process	Biological process	14	2442	38	13692	2.06569248674512	0.00422048110722781	0.221806206593941	2.37463803948743	DAB2//BMP4//SPP1//COL1A1//ROBO3//TGFBI//LGALS1//PLSCR1//MGP//LGALS3//ANXA1//TIMP1//MMP14//LRG1//
GO:0016053	organic acid biosynthetic process	Biological process	4	241	38	13692	5.98034505350513	0.00432091026215762	0.221806206593941	2.36442475314132	PTGDS//PLSCR1//SLC27A2//ANXA1//
GO:0046394	carboxylic acid biosynthetic process	Biological process	4	241	38	13692	5.98034505350513	0.00432091026215762	0.221806206593941	2.36442475314132	PTGDS//PLSCR1//SLC27A2//ANXA1//
GO:0045087	innate immune response	Biological process	4	242	38	13692	5.95563288386255	0.00438485957311673	0.221806206593941	2.35804431052988	C3//CFD//PLSCR1//LGALS3//
GO:0042698	ovulation cycle	Biological process	3	120	38	13692	9.0078947368421	0.00442917738261954	0.221806206593941	2.35367692645486	BMP4//MMP14//ANXA1//
GO:0010977	negative regulation of neuron projection development	Biological process	2	36	38	13692	20.0175438596491	0.00445231436593678	0.221806206593941	2.35141417888998	SPP1//LGALS1//
GO:0071230	cellular response to amino acid stimulus	Biological process	2	36	38	13692	20.0175438596491	0.00445231436593678	0.221806206593941	2.35141417888998	COL1A1//COL3A1//
GO:0070848	response to growth factor stimulus	Biological process	4	249	38	13692	5.78820545339252	0.00485056504598763	0.238931204063031	2.31420766715842	FRS3//BMP4//COL1A1//LUM//
GO:0008610	lipid biosynthetic process	Biological process	5	406	38	13692	4.43738656987296	0.00501483691499678	0.240348203290809	2.29974318588756	PTGDS//PLSCR1//TIMP1//SLC27A2//ANXA1//
GO:0048870	cell motility	Biological process	7	779	38	13692	3.23775420579691	0.00504380353621223	0.240348203290809	2.29724183819742	ROBO3//BMP4//MMP14//COL1A1//GRB7//SPP1//TIMP1//
GO:0051674	localization of cell	Biological process	7	779	38	13692	3.23775420579691	0.00504380353621223	0.240348203290809	2.29724183819742	ROBO3//BMP4//MMP14//COL1A1//GRB7//SPP1//TIMP1//
GO:0046456	icosanoid biosynthetic process	Biological process	2	39	38	13692	18.4777327935223	0.00520943658038879	0.245571720090586	2.28320924469658	PTGDS//ANXA1//
GO:0048771	tissue remodeling	Biological process	3	129	38	13692	8.37943696450428	0.00541853485675002	0.252711242680767	2.26611812852572	TGM2//SPP1//MMP14//
GO:0015909	long-chain fatty acid transport	Biological process	2	41	38	13692	17.5763799743261	0.00574476008165184	0.265105559978544	2.24072810403234	SLC27A2//ANXA1//
GO:0006636	unsaturated fatty acid biosynthetic process	Biological process	2	42	38	13692	17.1578947368421	0.00602149232592833	0.27498148288406	2.2202958627957	PTGDS//ANXA1//
GO:0001649	osteoblast differentiation	Biological process	3	136	38	13692	7.94814241486068	0.00627303060338694	0.279168979236769	2.20252259372368	BMP4//SPP1//COL1A1//
GO:0045445	myoblast differentiation	Biological process	2	43	38	13692	16.7588739290086	0.00630422649280113	0.279168979236769	2.20036819228139	BMP4//LGALS1//
GO:0071229	cellular response to acid	Biological process	2	43	38	13692	16.7588739290086	0.00630422649280113	0.279168979236769	2.20036819228139	COL1A1//COL3A1//
GO:0060350	endochondral bone morphogenesis	Biological process	2	44	38	13692	16.377990430622	0.00659292894298324	0.289034004860385	2.18092160495349	BMP4//COL1A1//
GO:0031349	positive regulation of defense response	Biological process	3	139	38	13692	7.77659977281333	0.00666252547783204	0.289193185097185	2.17636111719829	C3//PLSCR1//TGM2//
GO:0042176	regulation of protein catabolic process	Biological process	3	140	38	13692	7.72105263157895	0.00679549848267473	0.290203769717893	2.16777868016261	DAB2//TIMP1//SERPINB1A//
GO:0031347	regulation of defense response	Biological process	4	275	38	13692	5.24095693779904	0.00687121852832015	0.290203769717893	2.16296623918513	C3//ANXA1//PLSCR1//TGM2//
GO:0035295	tube development	Biological process	5	438	38	13692	4.11319394376352	0.00688439599695732	0.290203769717893	2.16213415659737	BMP4//CP//MGP//MMP14//TGM2//
GO:0050764	regulation of phagocytosis	Biological process	2	46	38	13692	15.6659038901602	0.00718810479537343	0.300120489742068	2.14338559993804	C3//ANXA1//
GO:0002673	regulation of acute inflammatory response	Biological process	2	47	38	13692	15.3325867861142	0.00749451157692742	0.306586966760451	2.12525666519824	C3//ANXA1//
GO:0032570	response to progesterone stimulus	Biological process	2	47	38	13692	15.3325867861142	0.00749451157692742	0.306586966760451	2.12525666519824	C3//CLDN4//
GO:0002682	regulation of immune system process	Biological process	6	635	38	13692	3.40455864069623	0.00755278111544906	0.306586966760451	2.12189310125942	C3//CFD//LGALS1//PLSCR1//BMP4//COL3A1//
GO:0051129	negative regulation of cellular component organization	Biological process	4	285	38	13692	5.05706371191136	0.00777768507177936	0.31113460821685	2.10914964596066	LGALS1//BMP4//SPP1//MMP14//
GO:0071418	cellular response to amine stimulus	Biological process	2	48	38	13692	15.0131578947368	0.00780675339960161	0.31113460821685	2.10752953895012	COL1A1//COL3A1//
GO:0006955	immune response	Biological process	6	641	38	13692	3.37269069710157	0.00789651820288687	0.311876899112217	2.10256435916445	C3//LGALS1//CFD//LGALS3//PLSCR1//COL3A1//
GO:0035239	tube morphogenesis	Biological process	4	291	38	13692	4.95279435702659	0.00835784124246461	0.322398518557592	2.07790588255545	BMP4//MGP//MMP14//TGM2//
GO:0032355	response to estradiol stimulus	Biological process	3	151	38	13692	7.15859184384803	0.00836340319169326	0.322398518557592	2.07761696578765	C3//BMP4//ANXA1//
GO:2000026	regulation of multicellular organismal development	Biological process	8	1078	38	13692	2.67395762132604	0.00838353811942643	0.322398518557592	2.07657265661393	BMP4//COL1A1//LGALS1//MGP//C3//SPP1//TIMP1//DAB2//
GO:0010035	response to inorganic substance	Biological process	5	461	38	13692	3.90798036305514	0.00850037745369832	0.324049171800117	2.07056178929526	C3//COL1A1//CP//MGP//ANXA1//
GO:0009653	anatomical structure morphogenesis	Biological process	11	1819	38	13692	2.17893000781227	0.00859222911474528	0.324727003784856	2.06589415087835	DAB2//BMP4//MMP14//TGFBI//IFITM1//COL1A1//ROBO3//C3//SPP1//MGP//TGM2//
GO:0030162	regulation of proteolysis	Biological process	3	153	38	13692	7.06501547987616	0.00866946254762375	0.324845502639167	2.06200782522693	DAB2//TIMP1//SERPINB1A//
GO:0043588	skin development	Biological process	2	52	38	13692	13.8582995951417	0.00911341336476824	0.336996554296616	2.04031893061903	COL1A1//COL3A1//
GO:0071495	cellular response to endogenous stimulus	Biological process	5	470	38	13692	3.83314669652855	0.00919933904234727	0.336996554296616	2.03624337489066	FRS3//COL1A1//COL3A1//BMP4//ANXA1//
GO:0009628	response to abiotic stimulus	Biological process	7	873	38	13692	2.88913004159884	0.00928151270760979	0.336996554296616	2.03238123638579	MMP14//BMP4//MGP//COL1A1//COL3A1//ANXA1//PLSCR1//
GO:0048754	branching morphogenesis of a tube	Biological process	3	157	38	13692	6.88501508548441	0.00930122789002977	0.336996554296616	2.03145971481558	BMP4//MGP//MMP14//
GO:0071417	cellular response to organic nitrogen	Biological process	2	53	38	13692	13.59682224429	0.00945433822113869	0.338848559878785	2.02436886522892	COL1A1//COL3A1//
GO:0071310	cellular response to organic substance	Biological process	7	877	38	13692	2.87595270959611	0.00950692811703707	0.338848559878785	2.02195978982751	FRS3//COL1A1//COL3A1//BMP4//LGALS1//PLSCR1//ANXA1//
GO:0030097	hemopoiesis	Biological process	5	477	38	13692	3.77689506785833	0.00976995380458232	0.343737240273317	2.01010748975742	BMP4//LGALS1//PLSCR1//TIMP1//ANXA1//
GO:0010811	positive regulation of cell-substrate adhesion	Biological process	2	54	38	13692	13.3450292397661	0.00980090215195361	0.343737240273317	2.008733946595	SPP1//RGD1562717//
GO:0051128	regulation of cellular component organization	Biological process	8	1110	38	13692	2.59687055476529	0.00993679389336606	0.34573733673426	2.00275371812013	COL1A1//LGALS1//DAB2//ANXA1//BMP4//SPP1//C3//MMP14//
GO:0044283	small molecule biosynthetic process	Biological process	4	307	38	13692	4.6946682667581	0.010042653661958	0.346669241370267	1.99815151443524	PTGDS//PLSCR1//SLC27A2//ANXA1//
GO:0006897	endocytosis	Biological process	4	308	38	13692	4.67942583732057	0.0101547635018702	0.3467362048382	1.99333018658992	DAB2//TGM2//C3//ANXA1//
GO:0009967	positive regulation of signal transduction	Biological process	6	677	38	13692	3.19334525382881	0.0102027761003941	0.3467362048382	1.99128164382201	BMP4//TGM2//LGALS1//C3//COL1A1//DAB2//
GO:0006869	lipid transport	Biological process	3	164	38	13692	6.59114249037227	0.0104704584735886	0.346827693436697	1.98003430130203	SLC27A2//PLSCR1//ANXA1//
GO:0006935	chemotaxis	Biological process	4	312	38	13692	4.61943319838057	0.0106113768479134	0.346827693436697	1.97422826184263	ROBO3//SPP1//BMP4//C3//
GO:0032269	negative regulation of cellular protein metabolic process	Biological process	4	312	38	13692	4.61943319838057	0.0106113768479134	0.346827693436697	1.97422826184263	GRB7//BMP4//TIMP1//HHATL//
GO:0042330	taxis	Biological process	4	313	38	13692	4.60467462586178	0.010727585009346	0.346827693436697	1.96949803527177	C3//ROBO3//SPP1//BMP4//
GO:0001525	angiogenesis	Biological process	4	314	38	13692	4.59001005698961	0.0108446195886172	0.346827693436697	1.96478567771729	BMP4//C3//MMP14//TGFBI//
GO:0030500	regulation of bone mineralization	Biological process	2	57	38	13692	12.6426592797784	0.0108741069054705	0.346827693436697	1.96360640167938	BMP4//MGP//
GO:0071385	cellular response to glucocorticoid stimulus	Biological process	2	57	38	13692	12.6426592797784	0.0108741069054705	0.346827693436697	1.96360640167938	BMP4//ANXA1//
GO:0031667	response to nutrient levels	Biological process	5	490	38	13692	3.67669172932331	0.0108940958498314	0.346827693436697	1.96280880798066	CP//MGP//COL1A1//BMP4//SPP1//
GO:0002253	activation of immune response	Biological process	3	167	38	13692	6.47273873306019	0.010996589732596	0.346827693436697	1.95874197756406	C3//CFD//PLSCR1//
GO:0050727	regulation of inflammatory response	Biological process	3	167	38	13692	6.47273873306019	0.010996589732596	0.346827693436697	1.95874197756406	C3//ANXA1//TGM2//
GO:0051246	regulation of protein metabolic process	Biological process	8	1133	38	13692	2.54415385330051	0.011181100819933	0.349566674768637	1.95151543647756	BMP4//DAB2//C3//GRB7//SERPINB1A//IL22RA2//TIMP1//HHATL//
GO:0071384	cellular response to corticosteroid stimulus	Biological process	2	58	38	13692	12.4246823956443	0.0112429062824767	0.349566674768637	1.94912140947053	ANXA1//BMP4//
GO:0000904	cell morphogenesis involved in differentiation	Biological process	5	495	38	13692	3.63955342902711	0.0113492883806467	0.350389297610952	1.94503136860718	BMP4//ROBO3//COL1A1//SPP1//DAB2//
GO:0042221	response to chemical stimulus	Biological process	17	3628	38	13692	1.68835954273777	0.0115251047577837	0.353329085721145	1.93835511838772	C3//ROBO3//CP//MGP//COL1A1//FRS3//ANXA1//LGALS1//MMP14//SPP1//TIMP1//BMP4//LUM//COL3A1//CLDN4//PLSCR1//PTGDS//
GO:0048661	positive regulation of smooth muscle cell proliferation	Biological process	2	59	38	13692	12.21409455843	0.0116171849406491	0.353678741526428	1.93489909680416	BMP4//TGM2//
GO:0072358	cardiovascular system development	Biological process	6	701	38	13692	3.0840153164652	0.0119874643836391	0.359952355190917	1.92127267016639	BMP4//MMP14//TGFBI//COL1A1//COL3A1//C3//
GO:0072359	circulatory system development	Biological process	6	701	38	13692	3.0840153164652	0.0119874643836391	0.359952355190917	1.92127267016639	BMP4//MMP14//TGFBI//COL1A1//COL3A1//C3//
GO:0015908	fatty acid transport	Biological process	2	61	38	13692	11.8136324417601	0.012382053902965	0.364314928259051	1.90720730969888	SLC27A2//ANXA1//
GO:0050729	positive regulation of inflammatory response	Biological process	2	61	38	13692	11.8136324417601	0.012382053902965	0.364314928259051	1.90720730969888	C3//TGM2//
GO:0070167	regulation of biomineral tissue development	Biological process	2	61	38	13692	11.8136324417601	0.012382053902965	0.364314928259051	1.90720730969888	MGP//BMP4//
GO:0001541	ovarian follicle development	Biological process	2	62	38	13692	11.6230899830221	0.0127725814204663	0.371427448424964	1.89372132017073	BMP4//MMP14//
GO:0048534	hemopoietic or lymphoid organ development	Biological process	5	510	38	13692	3.53250773993808	0.0127932355639073	0.371427448424964	1.89301960330545	BMP4//LGALS1//PLSCR1//TIMP1//ANXA1//
GO:0006928	cellular component movement	Biological process	7	932	38	13692	2.70623447029591	0.0130345483503398	0.371667921890145	1.88490401262403	ROBO3//BMP4//MMP14//COL1A1//GRB7//SPP1//TIMP1//
GO:0045926	negative regulation of growth	Biological process	3	178	38	13692	6.07273802483737	0.0130558530955936	0.371667921890145	1.88419474524248	DAB2//SPP1//BMP4//
GO:0048872	homeostasis of number of cells	Biological process	3	178	38	13692	6.07273802483737	0.0130558530955936	0.371667921890145	1.88419474524248	ANXA1//BMP4//TIMP1//
GO:0006690	icosanoid metabolic process	Biological process	2	63	38	13692	11.4385964912281	0.0131684626450079	0.372455098294933	1.88046492388116	PTGDS//ANXA1//
GO:0009991	response to extracellular stimulus	Biological process	5	515	38	13692	3.4982115482882	0.0133012337695715	0.373798774652573	1.87610807373473	CP//MGP//COL1A1//BMP4//SPP1//
GO:0031016	pancreas development	Biological process	2	64	38	13692	11.2598684210526	0.0135696664934989	0.378913489856683	1.86743082601845	BMP4//ANXA1//
GO:0042063	gliogenesis	Biological process	3	182	38	13692	5.93927125506073	0.0138558421305232	0.38445577152034	1.85836707352485	MMP14//BMP4//ANXA1//
GO:0030177	positive regulation of Wnt receptor signaling pathway	Biological process	2	65	38	13692	11.0866396761134	0.0139761620061877	0.385355309654886	1.85461207382467	COL1A1//DAB2//
GO:0050776	regulation of immune response	Biological process	4	340	38	13692	4.2390092879257	0.0141846125509529	0.386911733070842	1.8481825223483	C3//CFD//PLSCR1//COL3A1//
GO:0070887	cellular response to chemical stimulus	Biological process	8	1182	38	13692	2.43868554635319	0.0142191399526867	0.386911733070842	1.84712667119403	FRS3//COL1A1//COL3A1//SPP1//BMP4//ANXA1//LGALS1//PLSCR1//
GO:0032101	regulation of response to external stimulus	Biological process	4	341	38	13692	4.22657817564439	0.0143247589188687	0.386911733070842	1.84391267833691	C3//ANXA1//SPP1//TGM2//
GO:0033559	unsaturated fatty acid metabolic process	Biological process	2	66	38	13692	10.9186602870813	0.0143879183462456	0.386911733070842	1.84200203553768	PTGDS//ANXA1//
GO:0046942	carboxylic acid transport	Biological process	3	185	38	13692	5.84295874822191	0.0144738878247304	0.386911733070842	1.83941479755834	SLC6A20//SLC27A2//ANXA1//
GO:0010647	positive regulation of cell communication	Biological process	6	733	38	13692	2.94937890428664	0.0147000293438128	0.388676720676267	1.83268179832371	BMP4//TGM2//LGALS1//C3//COL1A1//DAB2//
GO:0023056	positive regulation of signaling	Biological process	6	734	38	13692	2.9453606768966	0.0147912105255543	0.388676720676267	1.82999628150987	BMP4//TGM2//LGALS1//C3//COL1A1//DAB2//
GO:0010876	lipid localization	Biological process	3	187	38	13692	5.78046721080777	0.0148945458653314	0.388676720676267	1.82697273388481	SLC27A2//PLSCR1//ANXA1//
GO:0015849	organic acid transport	Biological process	3	187	38	13692	5.78046721080777	0.0148945458653314	0.388676720676267	1.82697273388481	SLC6A20//SLC27A2//ANXA1//
GO:0002062	chondrocyte differentiation	Biological process	2	68	38	13692	10.5975232198142	0.0152270907732791	0.395003348816897	1.81738306329559	BMP4//TGFBI//
GO:0051100	negative regulation of binding	Biological process	2	69	38	13692	10.4439359267735	0.0156544457974829	0.4037005316245	1.80536230277434	DAB2//PLSCR1//
GO:0010627	regulation of intracellular protein kinase cascade	Biological process	5	540	38	13692	3.33625730994152	0.016048632916939	0.405540712510793	1.79456195652493	IL22RA2//TGM2//LGALS1//C3//BMP4//
GO:0006959	humoral immune response	Biological process	2	70	38	13692	10.2947368421053	0.0160869395226883	0.405540712510793	1.79352657086884	C3//CFD//
GO:0060349	bone morphogenesis	Biological process	2	70	38	13692	10.2947368421053	0.0160869395226883	0.405540712510793	1.79352657086884	BMP4//COL1A1//
GO:0071842	cellular component organization at cellular level	Biological process	13	2544	38	13692	1.84123634558093	0.0160958220750178	0.405540712510793	1.79328683733646	ROBO3//LGALS1//LGALS3//TGFBI//RGD1562717//COL1A1//COL3A1//ANXA1//GRB7//PRPH//BMP4//SPP1//MMP14//
GO:0051248	negative regulation of protein metabolic process	Biological process	4	355	38	13692	4.05989621942179	0.0163804408377354	0.408562086741676	1.78567441449137	GRB7//BMP4//TIMP1//HHATL//
GO:0022603	regulation of anatomical structure morphogenesis	Biological process	5	543	38	13692	3.31782494911311	0.0164021275699213	0.408562086741676	1.78509981463845	BMP4//COL1A1//C3//SPP1//DAB2//
GO:0048678	response to axon injury	Biological process	2	71	38	13692	10.1497405485545	0.0165245417204809	0.409285824308408	1.78187057607991	SPP1//LGALS1//
GO:0008544	epidermis development	Biological process	3	195	38	13692	5.54331983805668	0.0166465105436877	0.409990461929926	1.77867678981204	ANXA1//COL1A1//COL3A1//
GO:0055085	transmembrane transport	Biological process	5	546	38	13692	3.2995951417004	0.016760836406306	0.410500038018131	1.77570431281912	SLC6A20//CP//S100A6//BMP4//SLC16A10//
GO:0051607	defense response to virus	Biological process	2	72	38	13692	10.0087719298246	0.016967222282898	0.413246124934582	1.77038925054917	PLSCR1//IFITM1//
GO:0010740	positive regulation of intracellular protein kinase cascade	Biological process	4	360	38	13692	4.00350877192982	0.017157529700912	0.415572432092808	1.76554524064181	TGM2//LGALS1//C3//BMP4//
GO:0080134	regulation of response to stress	Biological process	5	554	38	13692	3.25194755842675	0.0177431252953879	0.425737956547899	1.75096988061499	C3//ANXA1//PLSCR1//SPP1//TGM2//
GO:0031345	negative regulation of cell projection organization	Biological process	2	74	38	13692	9.73826458036984	0.0178676986695701	0.425737956547899	1.74793138031294	LGALS1//SPP1//
GO:0001775	cell activation	Biological process	5	555	38	13692	3.24608819345661	0.0178685638697111	0.425737956547899	1.74791035116102	LGALS1//PLSCR1//BMP4//ANXA1//TIMP1//
GO:0045807	positive regulation of endocytosis	Biological process	2	75	38	13692	9.60842105263158	0.0183254348764971	0.434263278370612	1.73694571042642	C3//ANXA1//
GO:0035282	segmentation	Biological process	2	76	38	13692	9.48199445983379	0.018788130212584	0.44283420888155	1.72611643856699	IFITM1//BMP4//
GO:0030334	regulation of cell migration	Biological process	4	375	38	13692	3.84336842105263	0.0196271283553836	0.460135458342255	1.70714323736591	BMP4//COL1A1//GRB7//TIMP1//
GO:0050896	response to stimulus	Biological process	25	6556	38	13692	1.37399248579044	0.0198255054432594	0.462313914166219	1.70277573170669	MMP14//C3//LGALS1//ANXA1//BMP4//PLSCR1//F5//GRB7//MGP//COL1A1//SPP1//CFD//COL3A1//TGM2//ROBO3//CP//FRS3//IFITM1//TIMP1//LUM//CLDN4//IL22RA2//LGALS3//PTGDS//DAB2//
GO:0015718	monocarboxylic acid transport	Biological process	2	79	38	13692	9.12191872085277	0.0202056764676165	0.468686167375824	1.69452660519485	SLC27A2//ANXA1//
GO:0030098	lymphocyte differentiation	Biological process	3	212	38	13692	5.09880834160874	0.0207404551422237	0.476053169337742	1.68318171739792	LGALS1//BMP4//ANXA1//
GO:0033273	response to vitamin	Biological process	3	212	38	13692	5.09880834160874	0.0207404551422237	0.476053169337742	1.68318171739792	BMP4//SPP1//COL1A1//
GO:0048514	blood vessel morphogenesis	Biological process	4	383	38	13692	3.76308918510375	0.0210303892411352	0.48010933042173	1.67715268909624	BMP4//MMP14//TGFBI//C3//
GO:0030282	bone mineralization	Biological process	2	81	38	13692	8.89668615984405	0.0211749650402133	0.48010933042173	1.6741772980152	MGP//BMP4//
GO:0000003	reproduction	Biological process	7	1027	38	13692	2.45590119407574	0.0212457139830784	0.48010933042173	1.67272866943675	BMP4//MMP14//CLDN4//PLSCR1//ANXA1//TIMP1//ZAR1//
GO:0071841	cellular component organization or biogenesis at cellular level	Biological process	13	2640	38	13692	1.77428229665072	0.0215833565113669	0.482168777147738	1.66588101558398	ROBO3//LGALS1//LGALS3//TGFBI//RGD1562717//COL1A1//COL3A1//ANXA1//GRB7//PRPH//BMP4//SPP1//MMP14//
GO:0030218	erythrocyte differentiation	Biological process	2	82	38	13692	8.78818998716303	0.021666799520553	0.482168777147738	1.66420523511375	TIMP1//BMP4//
GO:0043200	response to amino acid stimulus	Biological process	2	82	38	13692	8.78818998716303	0.021666799520553	0.482168777147738	1.66420523511375	COL1A1//COL3A1//
GO:0034097	response to cytokine stimulus	Biological process	4	389	38	13692	3.70504667839264	0.0221227284559468	0.486899400904473	1.65516131135075	PLSCR1//ANXA1//COL3A1//TIMP1//
GO:2000145	regulation of cell motility	Biological process	4	389	38	13692	3.70504667839264	0.0221227284559468	0.486899400904473	1.65516131135075	BMP4//COL1A1//GRB7//TIMP1//
GO:0006508	proteolysis	Biological process	6	804	38	13692	2.68892380204242	0.0222125639098756	0.486899400904473	1.65340130963498	SERPINB1A//DAB2//TIMP1//CFD//MMP14//KLK7//
GO:0071363	cellular response to growth factor stimulus	Biological process	3	219	38	13692	4.93583273251622	0.0225737394402075	0.491891415517762	1.64639649215276	FRS3//COL1A1//BMP4//
GO:0070374	positive regulation of ERK1 and ERK2 cascade	Biological process	2	84	38	13692	8.57894736842105	0.0226647048208458	0.491891415517762	1.64464993270556	C3//BMP4//
GO:0030335	positive regulation of cell migration	Biological process	3	222	38	13692	4.86913229018492	0.0233858560761859	0.505042330236448	1.63104672742926	BMP4//COL1A1//GRB7//
GO:0001935	endothelial cell proliferation	Biological process	2	86	38	13692	8.37943696450428	0.0236814011900075	0.506435428375575	1.62559260469045	BMP4//MMP14//
GO:0050768	negative regulation of neurogenesis	Biological process	2	86	38	13692	8.37943696450428	0.0236814011900075	0.506435428375575	1.62559260469045	SPP1//BMP4//
GO:0006810	transport	Biological process	13	2679	38	13692	1.74845287911829	0.0241872829889743	0.51245624214731	1.61641291415851	SLC6A20//DAB2//COL1A1//CP//SLC27A2//PLSCR1//ANXA1//S100A6//TGM2//C3//SLC16A10//BMP4//PTGDS//
GO:0061039	ovum-producing ovary development	Biological process	2	87	38	13692	8.28312159709619	0.0241967249371563	0.51245624214731	1.61624341244827	BMP4//MMP14//
GO:2000147	positive regulation of cell motility	Biological process	3	227	38	13692	4.76188268026895	0.0247746355708879	0.520335512201312	1.60599272516626	BMP4//COL1A1//GRB7//
GO:0002684	positive regulation of immune system process	Biological process	4	403	38	13692	3.57633537939141	0.0248061409785753	0.520335512201312	1.60544079244142	C3//CFD//LGALS1//PLSCR1//
GO:0034101	erythrocyte homeostasis	Biological process	2	91	38	13692	7.91902834008097	0.0263038661750179	0.530020628216285	1.57998041367468	BMP4//TIMP1//
GO:0051270	regulation of cellular component movement	Biological process	4	412	38	13692	3.4982115482882	0.0266318510992553	0.530020628216285	1.57459864601873	BMP4//COL1A1//GRB7//TIMP1//
GO:0030099	myeloid cell differentiation	Biological process	3	234	38	13692	4.61943319838057	0.0267929494902846	0.530020628216285	1.57197947463941	BMP4//TIMP1//PLSCR1//
GO:0051272	positive regulation of cellular component movement	Biological process	3	234	38	13692	4.61943319838057	0.0267929494902846	0.530020628216285	1.57197947463941	BMP4//COL1A1//GRB7//
GO:0040017	positive regulation of locomotion	Biological process	3	236	38	13692	4.58028545941124	0.0273854640006962	0.530020628216285	1.56247989628222	BMP4//COL1A1//GRB7//
GO:0002335	mature B cell differentiation	Biological process	1	10	38	13692	36.0315789473684	0.0274182718194458	0.530020628216285	1.56195992237405	LGALS1//
GO:0002524	hypersensitivity	Biological process	1	10	38	13692	36.0315789473684	0.0274182718194458	0.530020628216285	1.56195992237405	C3//
GO:0002674	negative regulation of acute inflammatory response	Biological process	1	10	38	13692	36.0315789473684	0.0274182718194458	0.530020628216285	1.56195992237405	ANXA1//
GO:0043249	erythrocyte maturation	Biological process	1	10	38	13692	36.0315789473684	0.0274182718194458	0.530020628216285	1.56195992237405	TIMP1//
GO:0043587	tongue morphogenesis	Biological process	1	10	38	13692	36.0315789473684	0.0274182718194458	0.530020628216285	1.56195992237405	BMP4//
GO:0043589	skin morphogenesis	Biological process	1	10	38	13692	36.0315789473684	0.0274182718194458	0.530020628216285	1.56195992237405	COL1A1//
GO:0045662	negative regulation of myoblast differentiation	Biological process	1	10	38	13692	36.0315789473684	0.0274182718194458	0.530020628216285	1.56195992237405	BMP4//
GO:0048668	collateral sprouting	Biological process	1	10	38	13692	36.0315789473684	0.0274182718194458	0.530020628216285	1.56195992237405	SPP1//
GO:0060390	regulation of SMAD protein import into nucleus	Biological process	1	10	38	13692	36.0315789473684	0.0274182718194458	0.530020628216285	1.56195992237405	BMP4//
GO:0060513	prostatic bud formation	Biological process	1	10	38	13692	36.0315789473684	0.0274182718194458	0.530020628216285	1.56195992237405	BMP4//
GO:0072044	collecting duct development	Biological process	1	10	38	13692	36.0315789473684	0.0274182718194458	0.530020628216285	1.56195992237405	BMP4//
GO:2000050	regulation of non-canonical Wnt receptor signaling pathway	Biological process	1	10	38	13692	36.0315789473684	0.0274182718194458	0.530020628216285	1.56195992237405	DAB2//
GO:0050793	regulation of developmental process	Biological process	8	1333	38	13692	2.16243534567852	0.0274440425650312	0.530020628216285	1.5615519157651	BMP4//COL1A1//LGALS1//MGP//C3//SPP1//TIMP1//DAB2//
GO:0051234	establishment of localization	Biological process	13	2726	38	13692	1.71830713982315	0.0276388557315281	0.531441857574646	1.55847994102903	SLC6A20//PTGDS//DAB2//COL1A1//CP//SLC27A2//PLSCR1//ANXA1//S100A6//TGM2//C3//SLC16A10//BMP4//
GO:0040012	regulation of locomotion	Biological process	4	418	38	13692	3.44799798539411	0.0278932000343281	0.532400195207502	1.55450165864439	BMP4//COL1A1//GRB7//TIMP1//
GO:0071383	cellular response to steroid hormone stimulus	Biological process	2	94	38	13692	7.66629339305711	0.0279315795843352	0.532400195207502	1.55390450341956	BMP4//ANXA1//
GO:0050778	positive regulation of immune response	Biological process	3	239	38	13692	4.52279233648976	0.028287435651693	0.535373240763244	1.54840642096992	C3//CFD//PLSCR1//
GO:0043393	regulation of protein binding	Biological process	2	95	38	13692	7.58559556786704	0.0284830237637056	0.535373240763244	1.54541390779556	DAB2//PLSCR1//
GO:0048660	regulation of smooth muscle cell proliferation	Biological process	2	95	38	13692	7.58559556786704	0.0284830237637056	0.535373240763244	1.54541390779556	BMP4//TGM2//
GO:0002863	positive regulation of inflammatory response to antigenic stimulus	Biological process	1	11	38	13692	32.755980861244	0.030119492815708	0.535373240763244	1.52115234552558	C3//
GO:0003128	heart field specification	Biological process	1	11	38	13692	32.755980861244	0.030119492815708	0.535373240763244	1.52115234552558	BMP4//
GO:0003323	type B pancreatic cell development	Biological process	1	11	38	13692	32.755980861244	0.030119492815708	0.535373240763244	1.52115234552558	BMP4//
GO:0010225	response to UV-C	Biological process	1	11	38	13692	32.755980861244	0.030119492815708	0.535373240763244	1.52115234552558	PLSCR1//
GO:0030449	regulation of complement activation	Biological process	1	11	38	13692	32.755980861244	0.030119492815708	0.535373240763244	1.52115234552558	C3//
GO:0042487	regulation of odontogenesis of dentin-containing tooth	Biological process	1	11	38	13692	32.755980861244	0.030119492815708	0.535373240763244	1.52115234552558	BMP4//
GO:0060363	cranial suture morphogenesis	Biological process	1	11	38	13692	32.755980861244	0.030119492815708	0.535373240763244	1.52115234552558	BMP4//
GO:0061036	positive regulation of cartilage development	Biological process	1	11	38	13692	32.755980861244	0.030119492815708	0.535373240763244	1.52115234552558	BMP4//
GO:0070208	protein heterotrimerization	Biological process	1	11	38	13692	32.755980861244	0.030119492815708	0.535373240763244	1.52115234552558	COL1A1//
GO:0070233	negative regulation of T cell apoptotic process	Biological process	1	11	38	13692	32.755980861244	0.030119492815708	0.535373240763244	1.52115234552558	BMP4//
GO:0070243	regulation of thymocyte apoptotic process	Biological process	1	11	38	13692	32.755980861244	0.030119492815708	0.535373240763244	1.52115234552558	BMP4//
GO:0072498	embryonic skeletal joint development	Biological process	1	11	38	13692	32.755980861244	0.030119492815708	0.535373240763244	1.52115234552558	BMP4//
GO:2000257	regulation of protein activation cascade	Biological process	1	11	38	13692	32.755980861244	0.030119492815708	0.535373240763244	1.52115234552558	C3//
GO:0048659	smooth muscle cell proliferation	Biological process	2	98	38	13692	7.35338345864662	0.0301635927163598	0.535373240763244	1.52051693190158	BMP4//TGM2//
GO:0019538	protein metabolic process	Biological process	15	3387	38	13692	1.5957298028064	0.0316966638049098	0.542548184556926	1.49898644653197	BMP4//DAB2//C3//CFD//MMP14//KLK7//F5//GRB7//ANXA1//COL3A1//TGM2//SERPINB1A//IL22RA2//TIMP1//HHATL//
GO:0016485	protein processing	Biological process	2	102	38	13692	7.06501547987616	0.0324645603686199	0.542548184556926	1.48859047391783	C3//MMP14//
GO:0060348	bone development	Biological process	2	102	38	13692	7.06501547987616	0.0324645603686199	0.542548184556926	1.48859047391783	BMP4//COL1A1//
GO:0002864	regulation of acute inflammatory response to antigenic stimulus	Biological process	1	12	38	13692	30.0263157894737	0.03281340841201	0.542548184556926	1.48394865600083	C3//
GO:0003337	mesenchymal to epithelial transition involved in metanephros morphogenesis	Biological process	1	12	38	13692	30.0263157894737	0.03281340841201	0.542548184556926	1.48394865600083	BMP4//
GO:0006825	copper ion transport	Biological process	1	12	38	13692	30.0263157894737	0.03281340841201	0.542548184556926	1.48394865600083	CP//
GO:0032331	negative regulation of chondrocyte differentiation	Biological process	1	12	38	13692	30.0263157894737	0.03281340841201	0.542548184556926	1.48394865600083	BMP4//
GO:0034505	tooth mineralization	Biological process	1	12	38	13692	30.0263157894737	0.03281340841201	0.542548184556926	1.48394865600083	COL1A1//
GO:0035456	response to interferon-beta	Biological process	1	12	38	13692	30.0263157894737	0.03281340841201	0.542548184556926	1.48394865600083	PLSCR1//
GO:0048715	negative regulation of oligodendrocyte differentiation	Biological process	1	12	38	13692	30.0263157894737	0.03281340841201	0.542548184556926	1.48394865600083	BMP4//
GO:0060206	estrous cycle phase	Biological process	1	12	38	13692	30.0263157894737	0.03281340841201	0.542548184556926	1.48394865600083	ANXA1//
GO:0070242	thymocyte apoptotic process	Biological process	1	12	38	13692	30.0263157894737	0.03281340841201	0.542548184556926	1.48394865600083	BMP4//
GO:0070365	hepatocyte differentiation	Biological process	1	12	38	13692	30.0263157894737	0.03281340841201	0.542548184556926	1.48394865600083	ANXA1//
GO:0072176	nephric duct development	Biological process	1	12	38	13692	30.0263157894737	0.03281340841201	0.542548184556926	1.48394865600083	BMP4//
GO:0072189	ureter development	Biological process	1	12	38	13692	30.0263157894737	0.03281340841201	0.542548184556926	1.48394865600083	BMP4//
GO:0090192	regulation of glomerulus development	Biological process	1	12	38	13692	30.0263157894737	0.03281340841201	0.542548184556926	1.48394865600083	BMP4//
GO:0097094	craniofacial suture morphogenesis	Biological process	1	12	38	13692	30.0263157894737	0.03281340841201	0.542548184556926	1.48394865600083	BMP4//
GO:0042592	homeostatic process	Biological process	7	1125	38	13692	2.2419649122807	0.0330040287855854	0.542548184556926	1.48143304277202	ANXA1//CP//BMP4//TIMP1//SPP1//TGM2//LGALS1//
GO:0032526	response to retinoic acid	Biological process	2	103	38	13692	6.99642309657639	0.0330503753142788	0.542548184556926	1.4808236043782	COL1A1//BMP4//
GO:0009894	regulation of catabolic process	Biological process	4	442	38	13692	3.26077637532746	0.0332962391481286	0.542548184556926	1.47760481782864	DAB2//SERPINB1A//TIMP1//PLSCR1//
GO:0010721	negative regulation of cell development	Biological process	2	104	38	13692	6.92914979757085	0.0336403663867344	0.542548184556926	1.47313928282447	SPP1//BMP4//
GO:0048729	tissue morphogenesis	Biological process	4	449	38	13692	3.20994021802837	0.0349808542157077	0.542548184556926	1.45616958946459	BMP4//COL1A1//TGM2//
GO:0048706	embryonic skeletal system development	Biological process	2	107	38	13692	6.73487456960157	0.0354351333573414	0.542548184556926	1.45056592846621	BMP4//COL1A1//
GO:0002922	positive regulation of humoral immune response	Biological process	1	13	38	13692	27.7165991902834	0.0355000378330872	0.542548184556926	1.4497711841085	C3//
GO:0003333	amino acid transmembrane transport	Biological process	1	13	38	13692	27.7165991902834	0.0355000378330872	0.542548184556926	1.4497711841085	SLC6A20//
GO:0018345	protein palmitoylation	Biological process	1	13	38	13692	27.7165991902834	0.0355000378330872	0.542548184556926	1.4497711841085	HHATL//
GO:0032781	positive regulation of ATPase activity	Biological process	1	13	38	13692	27.7165991902834	0.0355000378330872	0.542548184556926	1.4497711841085	PLSCR1//
GO:0048679	regulation of axon regeneration	Biological process	1	13	38	13692	27.7165991902834	0.0355000378330872	0.542548184556926	1.4497711841085	SPP1//
GO:0060601	lateral sprouting from an epithelium	Biological process	1	13	38	13692	27.7165991902834	0.0355000378330872	0.542548184556926	1.4497711841085	BMP4//
GO:0061318	renal filtration cell differentiation	Biological process	1	13	38	13692	27.7165991902834	0.0355000378330872	0.542548184556926	1.4497711841085	BMP4//
GO:0070570	regulation of neuron projection regeneration	Biological process	1	13	38	13692	27.7165991902834	0.0355000378330872	0.542548184556926	1.4497711841085	SPP1//
GO:0072010	glomerular epithelium development	Biological process	1	13	38	13692	27.7165991902834	0.0355000378330872	0.542548184556926	1.4497711841085	BMP4//
GO:0072112	glomerular visceral epithelial cell differentiation	Biological process	1	13	38	13692	27.7165991902834	0.0355000378330872	0.542548184556926	1.4497711841085	BMP4//
GO:0072311	glomerular epithelial cell differentiation	Biological process	1	13	38	13692	27.7165991902834	0.0355000378330872	0.542548184556926	1.4497711841085	BMP4//
GO:0090184	positive regulation of kidney development	Biological process	1	13	38	13692	27.7165991902834	0.0355000378330872	0.542548184556926	1.4497711841085	BMP4//
GO:0008585	female gonad development	Biological process	2	108	38	13692	6.67251461988304	0.0360415664643563	0.542548184556926	1.44319634166518	BMP4//MMP14//
GO:0042542	response to hydrogen peroxide	Biological process	2	108	38	13692	6.67251461988304	0.0360415664643563	0.542548184556926	1.44319634166518	ANXA1//COL1A1//
GO:0051604	protein maturation	Biological process	2	108	38	13692	6.67251461988304	0.0360415664643563	0.542548184556926	1.44319634166518	C3//MMP14//
GO:0042476	odontogenesis	Biological process	2	109	38	13692	6.6112988894254	0.0366520449954859	0.542548184556926	1.43590178894978	COL1A1//BMP4//
GO:0040008	regulation of growth	Biological process	4	457	38	13692	3.15374870436485	0.0369666915862556	0.542548184556926	1.43218941580847	DAB2//C3//SPP1//BMP4//
GO:0032501	multicellular organismal process	Biological process	22	5780	38	13692	1.37144418138773	0.0371033768037618	0.542548184556926	1.43058656314767	BMP4//COL1A1//LGALS3//COL3A1//MGP//MMP14//TGFBI//SPP1//DAB2//IFITM1//ROBO3//CP//TGM2//LGALS1//C3//F5//ZAR1//PLSCR1//ANXA1//TIMP1//PTGDS//LUM//
GO:0007623	circadian rhythm	Biological process	2	111	38	13692	6.49217638691323	0.0378850351490015	0.542548184556926	1.42153230548436	PTGDS//CLDN4//
GO:0048565	digestive tract development	Biological process	2	111	38	13692	6.49217638691323	0.0378850351490015	0.542548184556926	1.42153230548436	BMP4//COL3A1//
GO:0006631	fatty acid metabolic process	Biological process	3	269	38	13692	4.01839170416748	0.0381738896160022	0.542548184556926	1.41823358663975	SLC27A2//PTGDS//ANXA1//
GO:0002320	lymphoid progenitor cell differentiation	Biological process	1	14	38	13692	25.7368421052632	0.0381794002544885	0.542548184556926	1.41817089805372	BMP4//
GO:0002714	positive regulation of B cell mediated immunity	Biological process	1	14	38	13692	25.7368421052632	0.0381794002544885	0.542548184556926	1.41817089805372	C3//
GO:0002891	positive regulation of immunoglobulin mediated immune response	Biological process	1	14	38	13692	25.7368421052632	0.0381794002544885	0.542548184556926	1.41817089805372	C3//
GO:0003309	type B pancreatic cell differentiation	Biological process	1	14	38	13692	25.7368421052632	0.0381794002544885	0.542548184556926	1.41817089805372	BMP4//
GO:0006699	bile acid biosynthetic process	Biological process	1	14	38	13692	25.7368421052632	0.0381794002544885	0.542548184556926	1.41817089805372	SLC27A2//
GO:0031365	N-terminal protein amino acid modification	Biological process	1	14	38	13692	25.7368421052632	0.0381794002544885	0.542548184556926	1.41817089805372	HHATL//
GO:0045601	regulation of endothelial cell differentiation	Biological process	1	14	38	13692	25.7368421052632	0.0381794002544885	0.542548184556926	1.41817089805372	BMP4//
GO:0045723	positive regulation of fatty acid biosynthetic process	Biological process	1	14	38	13692	25.7368421052632	0.0381794002544885	0.542548184556926	1.41817089805372	ANXA1//
GO:0045780	positive regulation of bone resorption	Biological process	1	14	38	13692	25.7368421052632	0.0381794002544885	0.542548184556926	1.41817089805372	SPP1//
GO:0045844	positive regulation of striated muscle tissue development	Biological process	1	14	38	13692	25.7368421052632	0.0381794002544885	0.542548184556926	1.41817089805372	BMP4//
GO:0046852	positive regulation of bone remodeling	Biological process	1	14	38	13692	25.7368421052632	0.0381794002544885	0.542548184556926	1.41817089805372	SPP1//
GO:0048636	positive regulation of muscle organ development	Biological process	1	14	38	13692	25.7368421052632	0.0381794002544885	0.542548184556926	1.41817089805372	BMP4//
GO:0060438	trachea development	Biological process	1	14	38	13692	25.7368421052632	0.0381794002544885	0.542548184556926	1.41817089805372	BMP4//
GO:0061311	cell surface receptor signaling pathway involved in heart development	Biological process	1	14	38	13692	25.7368421052632	0.0381794002544885	0.542548184556926	1.41817089805372	BMP4//
GO:0072074	kidney mesenchyme development	Biological process	1	14	38	13692	25.7368421052632	0.0381794002544885	0.542548184556926	1.41817089805372	BMP4//
GO:0072111	cell proliferation involved in kidney development	Biological process	1	14	38	13692	25.7368421052632	0.0381794002544885	0.542548184556926	1.41817089805372	BMP4//
GO:0072283	metanephric renal vesicle morphogenesis	Biological process	1	14	38	13692	25.7368421052632	0.0381794002544885	0.542548184556926	1.41817089805372	BMP4//
GO:0071702	organic substance transport	Biological process	4	462	38	13692	3.11961722488038	0.0382407365483782	0.542548184556926	1.4174737514426	SLC6A20//SLC27A2//PLSCR1//ANXA1//
GO:0070372	regulation of ERK1 and ERK2 cascade	Biological process	2	112	38	13692	6.43421052631579	0.0385074954441123	0.544570516216091	1.41445472729193	C3//BMP4//
GO:0007160	cell-matrix adhesion	Biological process	2	113	38	13692	6.3772706101537	0.0391338985080656	0.551649553245529	1.40744688564891	MMP14//COL3A1//
GO:0006979	response to oxidative stress	Biological process	3	274	38	13692	3.945063388398	0.0399735976735145	0.561680295515024	1.39822676293725	COL1A1//ANXA1//MMP14//
GO:0001101	response to acid	Biological process	2	115	38	13692	6.26636155606407	0.0403984314385483	0.565125246034974	1.3936354970381	COL1A1//COL3A1//
GO:0043401	steroid hormone mediated signaling pathway	Biological process	1	15	38	13692	24.0210526315789	0.040851514802692	0.565125246034974	1.38879183489037	BMP4//
GO:0051150	regulation of smooth muscle cell differentiation	Biological process	1	15	38	13692	24.0210526315789	0.040851514802692	0.565125246034974	1.38879183489037	BMP4//
GO:0060442	branching involved in prostate gland morphogenesis	Biological process	1	15	38	13692	24.0210526315789	0.040851514802692	0.565125246034974	1.38879183489037	BMP4//
GO:0007596	blood coagulation	Biological process	2	116	38	13692	6.21234119782214	0.0410365108127778	0.565125246034974	1.38682957282745	F5//C3//
GO:0022612	gland morphogenesis	Biological process	2	116	38	13692	6.21234119782214	0.0410365108127778	0.565125246034974	1.38682957282745	BMP4//TGM2//
GO:0006633	fatty acid biosynthetic process	Biological process	2	117	38	13692	6.15924426450742	0.0416784319705369	0.565125246034974	1.38008862846461	PTGDS//ANXA1//
GO:0006694	steroid biosynthetic process	Biological process	2	117	38	13692	6.15924426450742	0.0416784319705369	0.565125246034974	1.38008862846461	SLC27A2//TIMP1//
GO:0007599	hemostasis	Biological process	2	117	38	13692	6.15924426450742	0.0416784319705369	0.565125246034974	1.38008862846461	C3//F5//
GO:0002694	regulation of leukocyte activation	Biological process	3	279	38	13692	3.87436332767402	0.0418162317876917	0.565125246034974	1.37865510560601	LGALS1//PLSCR1//BMP4//
GO:0035148	tube formation	Biological process	2	118	38	13692	6.10704727921499	0.0423241699237492	0.565125246034974	1.37341155066901	BMP4//TGM2//
GO:0042110	T cell activation	Biological process	3	281	38	13692	3.84678778797528	0.0425652542844223	0.565125246034974	1.37094476779278	LGALS1//BMP4//ANXA1//
GO:0050817	coagulation	Biological process	2	119	38	13692	6.05572755417957	0.04297369978693	0.565125246034974	1.36679725446415	C3//F5//
GO:0002507	tolerance induction	Biological process	1	16	38	13692	22.5197368421053	0.0435164005552324	0.565125246034974	1.36134703434961	C3//
GO:0007184	SMAD protein import into nucleus	Biological process	1	16	38	13692	22.5197368421053	0.0435164005552324	0.565125246034974	1.36134703434961	BMP4//
GO:0010575	positive regulation vascular endothelial growth factor production	Biological process	1	16	38	13692	22.5197368421053	0.0435164005552324	0.565125246034974	1.36134703434961	C3//
GO:0021904	dorsal/ventral neural tube patterning	Biological process	1	16	38	13692	22.5197368421053	0.0435164005552324	0.565125246034974	1.36134703434961	BMP4//
GO:0031295	T cell costimulation	Biological process	1	16	38	13692	22.5197368421053	0.0435164005552324	0.565125246034974	1.36134703434961	LGALS1//
GO:0034110	regulation of homotypic cell-cell adhesion	Biological process	1	16	38	13692	22.5197368421053	0.0435164005552324	0.565125246034974	1.36134703434961	LGALS1//
GO:0045071	negative regulation of viral genome replication	Biological process	1	16	38	13692	22.5197368421053	0.0435164005552324	0.565125246034974	1.36134703434961	PLSCR1//
GO:0051043	regulation of membrane protein ectodomain proteolysis	Biological process	1	16	38	13692	22.5197368421053	0.0435164005552324	0.565125246034974	1.36134703434961	TIMP1//
GO:0072215	regulation of metanephros development	Biological process	1	16	38	13692	22.5197368421053	0.0435164005552324	0.565125246034974	1.36134703434961	BMP4//
GO:0043123	positive regulation of I-kappaB kinase/NF-kappaB cascade	Biological process	2	120	38	13692	6.00526315789474	0.0436269967768335	0.565125246034974	1.36024468222612	TGM2//LGALS1//
GO:0055123	digestive system development	Biological process	2	120	38	13692	6.00526315789474	0.0436269967768335	0.565125246034974	1.36024468222612	COL3A1//BMP4//
GO:0060828	regulation of canonical Wnt receptor signaling pathway	Biological process	2	120	38	13692	6.00526315789474	0.0436269967768335	0.565125246034974	1.36024468222612	DAB2//COL1A1//
GO:0045321	leukocyte activation	Biological process	4	483	38	13692	2.98398169336384	0.0438689800950048	0.565125246034974	1.35784246234136	LGALS1//PLSCR1//BMP4//ANXA1//
GO:0001889	liver development	Biological process	2	121	38	13692	5.95563288386255	0.044284036212102	0.565125246034974	1.35375280277168	ANXA1//CP//
GO:0032102	negative regulation of response to external stimulus	Biological process	2	122	38	13692	5.90681622088007	0.0449447935129146	0.565125246034974	1.34732061048412	ANXA1//SPP1//
GO:0048762	mesenchymal cell differentiation	Biological process	2	122	38	13692	5.90681622088007	0.0449447935129146	0.565125246034974	1.34732061048412	COL1A1//BMP4//
GO:0061008	hepaticobiliary system development	Biological process	2	123	38	13692	5.85879332477535	0.0456092442006386	0.565125246034974	1.34094712447495	CP//ANXA1//
GO:0007243	intracellular protein kinase cascade	Biological process	5	713	38	13692	2.52675869196132	0.0457571634673216	0.565125246034974	1.33954090573322	IL22RA2//TGM2//LGALS1//C3//BMP4//
GO:0051239	regulation of multicellular organismal process	Biological process	9	1747	38	13692	1.8562347482903	0.0459101956655806	0.565125246034974	1.3380908563017	BMP4//C3//COL1A1//LGALS1//MGP//PTGDS//SPP1//TIMP1//DAB2//
GO:0008347	glial cell migration	Biological process	1	17	38	13692	21.1950464396285	0.0461740765408206	0.565125246034974	1.33560178148028	MMP14//
GO:0031294	lymphocyte costimulation	Biological process	1	17	38	13692	21.1950464396285	0.0461740765408206	0.565125246034974	1.33560178148028	LGALS1//
GO:0031638	zymogen activation	Biological process	1	17	38	13692	21.1950464396285	0.0461740765408206	0.565125246034974	1.33560178148028	MMP14//
GO:0048525	negative regulation of viral reproduction	Biological process	1	17	38	13692	21.1950464396285	0.0461740765408206	0.565125246034974	1.33560178148028	PLSCR1//
GO:0051482	elevation of cytosolic calcium ion concentration involved in phospholipase C-activating G-protein coupled signaling pathway	Biological process	1	17	38	13692	21.1950464396285	0.0461740765408206	0.565125246034974	1.33560178148028	TGM2//
GO:0060395	SMAD protein signal transduction	Biological process	1	17	38	13692	21.1950464396285	0.0461740765408206	0.565125246034974	1.33560178148028	BMP4//
GO:0060572	morphogenesis of an epithelial bud	Biological process	1	17	38	13692	21.1950464396285	0.0461740765408206	0.565125246034974	1.33560178148028	BMP4//
GO:0061437	renal system vasculature development	Biological process	1	17	38	13692	21.1950464396285	0.0461740765408206	0.565125246034974	1.33560178148028	BMP4//
GO:0061440	kidney vasculature development	Biological process	1	17	38	13692	21.1950464396285	0.0461740765408206	0.565125246034974	1.33560178148028	BMP4//
GO:0070232	regulation of T cell apoptotic process	Biological process	1	17	38	13692	21.1950464396285	0.0461740765408206	0.565125246034974	1.33560178148028	BMP4//
GO:0072012	glomerulus vasculature development	Biological process	1	17	38	13692	21.1950464396285	0.0461740765408206	0.565125246034974	1.33560178148028	BMP4//
GO:0072077	renal vesicle morphogenesis	Biological process	1	17	38	13692	21.1950464396285	0.0461740765408206	0.565125246034974	1.33560178148028	BMP4//
GO:0030100	regulation of endocytosis	Biological process	2	124	38	13692	5.81154499151104	0.0462773638974808	0.565125246034974	1.33463138777958	C3//ANXA1//
GO:0033189	response to vitamin A	Biological process	2	124	38	13692	5.81154499151104	0.0462773638974808	0.565125246034974	1.33463138777958	BMP4//COL1A1//
GO:0035270	endocrine system development	Biological process	2	124	38	13692	5.81154499151104	0.0462773638974808	0.565125246034974	1.33463138777958	BMP4//ANXA1//
GO:0048589	developmental growth	Biological process	3	291	38	13692	3.71459576776994	0.046412291262644	0.565198569153976	1.33336699098282	C3//SPP1//BMP4//
GO:0009966	regulation of signal transduction	Biological process	8	1477	38	13692	1.95160888001995	0.0465865911122472	0.565749627246791	1.33173906708567	BMP4//IL22RA2//TGM2//LGALS1//PLSCR1//C3//DAB2//COL1A1//
GO:0030308	negative regulation of cell growth	Biological process	2	125	38	13692	5.76505263157895	0.0469491283261407	0.567010960280443	1.32837246658555	SPP1//DAB2//
GO:0060560	developmental growth involved in morphogenesis	Biological process	2	125	38	13692	5.76505263157895	0.0469491283261407	0.567010960280443	1.32837246658555	SPP1//BMP4//
GO:0046545	development of primary female sexual characteristics	Biological process	2	127	38	13692	5.67426440116038	0.0483034947700977	0.567763603888092	1.31602144679585	BMP4//MMP14//
GO:0000902	cell morphogenesis	Biological process	5	725	38	13692	2.48493647912886	0.0485726246774932	0.567763603888092	1.31360842829237	DAB2//BMP4//ROBO3//COL1A1//SPP1//
GO:0001710	mesodermal cell fate commitment	Biological process	1	18	38	13692	20.0175438596491	0.0488245617394641	0.567763603888092	1.31136164635013	BMP4//
GO:0001953	negative regulation of cell-matrix adhesion	Biological process	1	18	38	13692	20.0175438596491	0.0488245617394641	0.567763603888092	1.31136164635013	MMP14//
GO:0010714	positive regulation of collagen metabolic process	Biological process	1	18	38	13692	20.0175438596491	0.0488245617394641	0.567763603888092	1.31136164635013	BMP4//
GO:0032967	positive regulation of collagen biosynthetic process	Biological process	1	18	38	13692	20.0175438596491	0.0488245617394641	0.567763603888092	1.31136164635013	BMP4//
GO:0045843	negative regulation of striated muscle tissue development	Biological process	1	18	38	13692	20.0175438596491	0.0488245617394641	0.567763603888092	1.31136164635013	BMP4//
GO:0050482	arachidonic acid secretion	Biological process	1	18	38	13692	20.0175438596491	0.0488245617394641	0.567763603888092	1.31136164635013	ANXA1//
GO:0060231	mesenchymal to epithelial transition	Biological process	1	18	38	13692	20.0175438596491	0.0488245617394641	0.567763603888092	1.31136164635013	BMP4//
GO:0060602	branch elongation of an epithelium	Biological process	1	18	38	13692	20.0175438596491	0.0488245617394641	0.567763603888092	1.31136164635013	BMP4//
GO:0060914	heart formation	Biological process	1	18	38	13692	20.0175438596491	0.0488245617394641	0.567763603888092	1.31136164635013	BMP4//
GO:0070229	negative regulation of lymphocyte apoptotic process	Biological process	1	18	38	13692	20.0175438596491	0.0488245617394641	0.567763603888092	1.31136164635013	BMP4//
GO:0072087	renal vesicle development	Biological process	1	18	38	13692	20.0175438596491	0.0488245617394641	0.567763603888092	1.31136164635013	BMP4//
GO:2000826	regulation of heart morphogenesis	Biological process	1	18	38	13692	20.0175438596491	0.0488245617394641	0.567763603888092	1.31136164635013	BMP4//
GO:0033002	muscle cell proliferation	Biological process	2	128	38	13692	5.62993421052632	0.0489860487301467	0.568134491092495	1.3099275898129	BMP4//TGM2//
