# Supplementary material for: Gene Expression in the Hippocampus in a Rat Model of Premenstrual Dysphoric Disorder After Treatment With Baixiangdan Capsules
Source: Front Psychol. 2018 Nov 13;9:2065. doi: 10.3389/fpsyg.2018.02065 (PMC6242977; doi:10.3389/fpsyg.2018.02065)
Supplement: Supplementary file 3 [file Data_Sheet_3.ZIP › Data Analysis Folder/GO Analysis Report/BXD vs fluoxetine (up)/CC_result(Rat).xls]

## Sheet: CC
#Column "GO.ID" stands for the ID of gene ontology term
#Column "Term" stands for the name of gene ontology term
#Column "Ontology" stands for the ontology of GOID belongs to
#Column "Count" stands for the number of DE genes associated with the listed GOID
#Column "Pop.Hits" stands for the number of background population genes associated with the listed GOID
#Column "List.Total" stands for the total number of DE genes
#Column "Pop.Total" stands for the total number of background population genes
#Column "Fold.Enrichment" stands for the Fold Enrichment value of the GOID, it equals (Count/Pop.Hits)/(List.Total/Pop.Total)
#Column "Pvalue" stands for the significance testing value of the GOID
#Column "FDR" stands for the false discovery rate of the GOID, using Benjamini & Hochberg (1995) method
#Column "Enrichment.Score" stands for the Enrichment Score value of the GOID, it equals (-log10(Pvalue))
#Column "GENES" stands for the DE genes associated with the GOID
GO.ID	Term	Ontology	Count	Pop.Hits	List.Total	Pop.Total	Fold.Enrichment	Pvalue	FDR	Enrichment.Score	GENES
GO:0044421	extracellular region part	Cellular component	19	887	42	15288	7.79707	3.34586e-13	1.79673e-10	12.4755	COL1A1//COL3A1//BMP4//LGALS1//LUM//LGALS3//TGFBI//TIMP1//RGD1562717//C3//CP//MGP//SPP1//ANXA1//PTGDS//CFD//SERPINB1A//F5//LRG1
GO:0005615	extracellular space	Cellular component	17	707	42	15288	8.75248	1.44135e-12	3.87004e-10	11.8412	C3//CP//BMP4//MGP//SPP1//ANXA1//PTGDS//COL1A1//CFD//LGALS1//LUM//COL3A1//TGFBI//SERPINB1A//F5//RGD1562717//LRG1
GO:0005576	extracellular region	Cellular component	21	1410	42	15288	5.42128	1.27905e-11	2.2895e-09	10.8931	COL1A1//COL3A1//BMP4//LGALS1//LUM//LGALS3//TGFBI//TIMP1//RGD1562717//C3//CP//MGP//SPP1//ANXA1//PTGDS//CFD//SERPINB1A//F5//LRG1//IL22RA2//FIBIN
GO:0031012	extracellular matrix	Cellular component	12	350	42	15288	12.48	1.02509e-10	1.37618e-08	9.98924	COL1A1//COL3A1//BMP4//LGALS1//LUM//LGALS3//TGFBI//TIMP1//RGD1562717//MGP//MMP14//PLSCR1
GO:0005578	proteinaceous extracellular matrix	Cellular component	9	262	42	15288	12.5038	3.02431e-08	3.2481e-06	7.51937	COL1A1//COL3A1//LUM//TGFBI//TIMP1//RGD1562717//BMP4//LGALS1//LGALS3
GO:0005583	fibrillar collagen	Cellular component	3	12	42	15288	91	4.16931e-06	0.000373153	5.37994	COL1A1//COL3A1//LUM
GO:0044420	extracellular matrix part	Cellular component	5	154	42	15288	11.8182	6.12018e-05	0.00469505	4.21324	COL1A1//COL3A1//LUM//TGFBI//TIMP1
GO:0005581	collagen	Cellular component	3	55	42	15288	19.8545	0.000457967	0.0307411	3.33917	LUM//COL1A1//COL3A1
GO:0016323	basolateral plasma membrane	Cellular component	4	273	42	15288	5.33333	0.00653467	0.389902	2.18478	GRB7//CLDN4//ANXA1//SLC16A10
GO:0045177	apical part of cell	Cellular component	4	306	42	15288	4.75817	0.00968855	0.520275	2.01374	DAB2//SLC6A20//CLDN4//SPP1
GO:0031988	membrane-bounded vesicle	Cellular component	6	715	42	15288	3.05455	0.0127778	0.616405	1.89354	DAB2//F5//MMP14//KLK7//BMP4//SPP1
GO:0044459	plasma membrane part	Cellular component	9	1426	42	15288	2.29734	0.0137744	0.616405	1.86093	CP//SLC6A20//PLSCR1//CLDN4//GRB7//ANXA1//SLC16A10//DAB2//S100A6
GO:0031982	vesicle	Cellular component	6	807	42	15288	2.70632	0.0219706	0.882501	1.65816	DAB2//F5//BMP4//SPP1//MMP14//KLK7
GO:0005604	basement membrane	Cellular component	2	86	42	15288	8.46512	0.0232813	0.882501	1.63299	TGFBI//TIMP1
GO:0016324	apical plasma membrane	Cellular component	3	230	42	15288	4.74783	0.0250833	0.882501	1.60062	DAB2//SLC6A20//CLDN4
GO:0048471	perinuclear region of cytoplasm	Cellular component	4	426	42	15288	3.41784	0.028915	0.882501	1.53888	SPP1//PTGDS//S100A6//HHATL
GO:0060053	neurofilament cytoskeleton	Cellular component	1	12	42	15288	30.3333	0.032485	0.882501	1.48832	PRPH
GO:0001533	cornified envelope	Cellular component	1	14	42	15288	26	0.037798	0.882501	1.42253	ANXA1
GO:0005614	interstitial matrix	Cellular component	1	14	42	15288	26	0.037798	0.882501	1.42253	RGD1562717
GO:0005779	integral to peroxisomal membrane	Cellular component	1	14	42	15288	26	0.037798	0.882501	1.42253	SLC27A2
GO:0031091	platelet alpha granule	Cellular component	1	14	42	15288	26	0.037798	0.882501	1.42253	F5
GO:0031231	intrinsic to peroxisomal membrane	Cellular component	1	14	42	15288	26	0.037798	0.882501	1.42253	SLC27A2
GO:0042599	lamellar body	Cellular component	1	14	42	15288	26	0.037798	0.882501	1.42253	KLK7
