# Supplementary material for: Gene Expression in the Hippocampus in a Rat Model of Premenstrual Dysphoric Disorder After Treatment With Baixiangdan Capsules
Source: Front Psychol. 2018 Nov 13;9:2065. doi: 10.3389/fpsyg.2018.02065 (PMC6242977; doi:10.3389/fpsyg.2018.02065)
Supplement: Supplementary file 3 [file Data_Sheet_3.ZIP › Data Analysis Folder/GO Analysis Report/BXD vs fluoxetine (up)/CC_result.txt]

GO.ID	Term	Ontology	Count	Pop.Hits	List.Total	Pop.Total	Fold.Enrichment	Pvalue	FDR	Enrichment.Score	GENES
GO:0044421	extracellular region part	Cellular component	19	887	42	15288	7.79706877113867	3.34585791247062e-13	1.79672569899672e-10	12.4754925060336	COL1A1//COL3A1//BMP4//LGALS1//LUM//LGALS3//TGFBI//TIMP1//RGD1562717//C3//CP//MGP//SPP1//ANXA1//PTGDS//CFD//SERPINB1A//F5//LRG1//
GO:0005615	extracellular space	Cellular component	17	707	42	15288	8.75247524752475	1.44135490363231e-12	3.87003791625275e-10	11.8412290700454	C3//CP//BMP4//MGP//SPP1//ANXA1//PTGDS//COL1A1//CFD//LGALS1//LUM//COL3A1//TGFBI//SERPINB1A//F5//RGD1562717//LRG1//
GO:0005576	extracellular region	Cellular component	21	1410	42	15288	5.42127659574468	1.27905038708862e-11	2.28950019288863e-09	10.8931123465272	COL1A1//COL3A1//BMP4//LGALS1//LUM//LGALS3//TGFBI//TIMP1//RGD1562717//C3//CP//MGP//SPP1//ANXA1//PTGDS//CFD//SERPINB1A//F5//LRG1//IL22RA2//FIBIN//
GO:0031012	extracellular matrix	Cellular component	12	350	42	15288	12.48	1.02509007112391e-10	1.37618342048385e-08	9.98923797297556	COL1A1//COL3A1//BMP4//LGALS1//LUM//LGALS3//TGFBI//TIMP1//RGD1562717//MGP//MMP14//PLSCR1//
GO:0005578	proteinaceous extracellular matrix	Cellular component	9	262	42	15288	12.5038167938931	3.02430585636005e-08	3.24810448973069e-06	7.51937428955563	COL1A1//COL3A1//LUM//TGFBI//TIMP1//RGD1562717//BMP4//LGALS1//LGALS3//
GO:0005583	fibrillar collagen	Cellular component	3	12	42	15288	91	4.16931180087766e-06	0.000373153406178551	5.3799356250615	COL1A1//COL3A1//LUM//
GO:0044420	extracellular matrix part	Cellular component	5	154	42	15288	11.8181818181818	6.12017931464659e-05	0.0046950518456646	4.21323585330857	COL1A1//COL3A1//LUM//TGFBI//TIMP1//
GO:0005581	collagen	Cellular component	3	55	42	15288	19.8545454545455	0.000457967388689364	0.0307410609657736	3.33916544648632	LUM//COL1A1//COL3A1//
GO:0016323	basolateral plasma membrane	Cellular component	4	273	42	15288	5.33333333333333	0.0065346697803246	0.389901963559368	2.18477635394516	GRB7//CLDN4//ANXA1//SLC16A10//
GO:0045177	apical part of cell	Cellular component	4	306	42	15288	4.75816993464052	0.00968855356724933	0.520275326561289	2.01374105521456	DAB2//SLC6A20//CLDN4//SPP1//
GO:0031988	membrane-bounded vesicle	Cellular component	6	715	42	15288	3.05454545454545	0.0127778009647869	0.616404946271189	1.89354388100025	DAB2//F5//MMP14//KLK7//BMP4//SPP1//
GO:0044459	plasma membrane part	Cellular component	9	1426	42	15288	2.29733520336606	0.0137744122071774	0.616404946271189	1.86092692464503	CP//SLC6A20//PLSCR1//CLDN4//GRB7//ANXA1//SLC16A10//DAB2//S100A6//
GO:0031982	vesicle	Cellular component	6	807	42	15288	2.70631970260223	0.0219706335647877	0.882501208482344	1.65815741919583	DAB2//F5//BMP4//SPP1//MMP14//KLK7//
GO:0005604	basement membrane	Cellular component	2	86	42	15288	8.46511627906977	0.0232813343231765	0.882501208482344	1.63299213258803	TGFBI//TIMP1//
GO:0016324	apical plasma membrane	Cellular component	3	230	42	15288	4.74782608695652	0.0250832512087534	0.882501208482344	1.60061617236648	DAB2//SLC6A20//CLDN4//
GO:0048471	perinuclear region of cytoplasm	Cellular component	4	426	42	15288	3.41784037558685	0.0289149660655483	0.882501208482344	1.5388773130458	SPP1//PTGDS//S100A6//HHATL//
GO:0060053	neurofilament cytoskeleton	Cellular component	1	12	42	15288	30.3333333333333	0.0324849506421736	0.882501208482344	1.48831778876772	PRPH//
GO:0001533	cornified envelope	Cellular component	1	14	42	15288	26	0.0377980033428192	0.882501208482344	1.42253114090612	ANXA1//
GO:0005614	interstitial matrix	Cellular component	1	14	42	15288	26	0.0377980033428192	0.882501208482344	1.42253114090612	RGD1562717//
GO:0005779	integral to peroxisomal membrane	Cellular component	1	14	42	15288	26	0.0377980033428192	0.882501208482344	1.42253114090612	SLC27A2//
GO:0031091	platelet alpha granule	Cellular component	1	14	42	15288	26	0.0377980033428192	0.882501208482344	1.42253114090612	F5//
GO:0031231	intrinsic to peroxisomal membrane	Cellular component	1	14	42	15288	26	0.0377980033428192	0.882501208482344	1.42253114090612	SLC27A2//
GO:0042599	lamellar body	Cellular component	1	14	42	15288	26	0.0377980033428192	0.882501208482344	1.42253114090612	KLK7//
