# Supplementary material for: Gene Expression in the Hippocampus in a Rat Model of Premenstrual Dysphoric Disorder After Treatment With Baixiangdan Capsules
Source: Front Psychol. 2018 Nov 13;9:2065. doi: 10.3389/fpsyg.2018.02065 (PMC6242977; doi:10.3389/fpsyg.2018.02065)
Supplement: Supplementary file 3 [file Data_Sheet_3.ZIP › Data Analysis Folder/GO Analysis Report/BXD vs fluoxetine (up)/MF_result(Rat).xls]

## Sheet: MF
#Column "GO.ID" stands for the ID of gene ontology term
#Column "Term" stands for the name of gene ontology term
#Column "Ontology" stands for the ontology of GOID belongs to
#Column "Count" stands for the number of DE genes associated with the listed GOID
#Column "Pop.Hits" stands for the number of background population genes associated with the listed GOID
#Column "List.Total" stands for the total number of DE genes
#Column "Pop.Total" stands for the total number of background population genes
#Column "Fold.Enrichment" stands for the Fold Enrichment value of the GOID, it equals (Count/Pop.Hits)/(List.Total/Pop.Total)
#Column "Pvalue" stands for the significance testing value of the GOID
#Column "FDR" stands for the false discovery rate of the GOID, using Benjamini & Hochberg (1995) method
#Column "Enrichment.Score" stands for the Enrichment Score value of the GOID, it equals (-log10(Pvalue))
#Column "GENES" stands for the DE genes associated with the GOID
GO.ID	Term	Ontology	Count	Pop.Hits	List.Total	Pop.Total	Fold.Enrichment	Pvalue	FDR	Enrichment.Score	GENES
GO:0005509	calcium ion binding	Molecular function	8	531	38	14392	5.70602	5.98828e-05	0.0316948	4.2227	MGP//ANXA1//MMP14//S100A6//PLSCR1//CAPSL//S100A11//RGD1563581
GO:0005515	protein binding	Molecular function	24	4586	38	14392	1.98205	7.06685e-05	0.0316948	4.15077	LGALS1//CP//ANXA1//SLC27A2//FRS3//BMP4//SPP1//PLSCR1//MMP14//COL3A1//LUM//RGD1562717//S100A6//DAB2//PRRC2C//COL1A1//GRB7//TGM2//LGALS3//IL22RA2//ROBO3//MGP//C3//PRPH
GO:0050840	extracellular matrix binding	Molecular function	3	39	38	14392	29.1336	0.000145345	0.043458	3.8376	LGALS1//SPP1//TGFBI
GO:0048407	platelet-derived growth factor binding	Molecular function	2	11	38	14392	68.8612	0.000367803	0.0824799	3.43438	COL1A1//COL3A1
GO:0061134	peptidase regulator activity	Molecular function	4	192	38	14392	7.89035	0.00158943	0.285144	2.79876	C3//SERPINB1A//TIMP1//MMP14
GO:0005201	extracellular matrix structural constituent	Molecular function	2	29	38	14392	26.1198	0.00263491	0.393919	2.57923	COL1A1//COL3A1
GO:0048306	calcium-dependent protein binding	Molecular function	2	40	38	14392	18.9368	0.00497051	0.511639	2.3036	MGP//S100A6
GO:0042802	identical protein binding	Molecular function	7	827	38	14392	3.20575	0.00532739	0.511639	2.27349	BMP4//ANXA1//LGALS1//S100A6//ROBO3//COL1A1//GRB7
GO:0005518	collagen binding	Molecular function	2	42	38	14392	18.0351	0.0054685	0.511639	2.26213	LUM//RGD1562717
GO:0004857	enzyme inhibitor activity	Molecular function	4	274	38	14392	5.529	0.00570389	0.511639	2.24383	ANXA1//C3//SERPINB1A//TIMP1
GO:0005319	lipid transporter activity	Molecular function	2	47	38	14392	16.1165	0.00680912	0.555252	2.16691	SLC27A2//PLSCR1
GO:0004866	endopeptidase inhibitor activity	Molecular function	3	154	38	14392	7.37799	0.00770558	0.56556	2.11319	SERPINB1A//TIMP1//C3
GO:0061135	endopeptidase regulator activity	Molecular function	3	161	38	14392	7.05721	0.00870168	0.56556	2.0604	C3//SERPINB1A//TIMP1
GO:0004252	serine-type endopeptidase activity	Molecular function	3	163	38	14392	6.97062	0.00899955	0.56556	2.04578	CFD//KLK7//F5
GO:0030414	peptidase inhibitor activity	Molecular function	3	166	38	14392	6.84464	0.00945752	0.56556	2.02422	C3//SERPINB1A//TIMP1
GO:0005178	integrin binding	Molecular function	2	60	38	14392	12.6246	0.0109117	0.607047	1.96211	MMP14//COL3A1
GO:0008236	serine-type peptidase activity	Molecular function	3	183	38	14392	6.2088	0.0123092	0.607047	1.90977	CFD//KLK7//F5
GO:0004175	endopeptidase activity	Molecular function	4	346	38	14392	4.37846	0.0127298	0.607047	1.89518	CFD//KLK7//F5//MMP14
GO:0017171	serine hydrolase activity	Molecular function	3	186	38	14392	6.10866	0.0128583	0.607047	1.89082	CFD//KLK7//F5
GO:0042803	protein homodimerization activity	Molecular function	5	558	38	14392	3.3937	0.0150105	0.652728	1.82361	BMP4//ANXA1//LGALS1//S100A6//ROBO3
GO:0005488	binding	Molecular function	31	9220	38	14392	1.27341	0.0152813	0.652728	1.81584	C3//PRPH//TGM2//SLC27A2//DAB2//MGP//ANXA1//MMP14//S100A6//PLSCR1//CAPSL//S100A11//RGD1563581//LGALS1//GRB7//CP//LGALS3//FRS3//BMP4//SPP1//COL3A1//PTGDS//TIMP1//LUM//RGD1562717//ACTG2//PRRC2C//COL1A1//TGFBI//IL22RA2//ROBO3
GO:0030246	carbohydrate binding	Molecular function	4	376	38	14392	4.02912	0.0168068	0.685261	1.77451	LGALS1//RGD1562717//BMP4//LGALS3
GO:0005102	receptor binding	Molecular function	7	1052	38	14392	2.52011	0.0187002	0.729307	1.72815	FRS3//BMP4//SPP1//PLSCR1//MMP14//COL3A1//SLC27A2
GO:0032403	protein complex binding	Molecular function	4	410	38	14392	3.69499	0.0223278	0.834502	1.65115	FRS3//MMP14//COL3A1//LGALS3
GO:0005523	tropomyosin binding	Molecular function	1	11	38	14392	34.4306	0.0286733	0.918744	1.54252	S100A6
GO:0070696	transmembrane receptor protein serine/threonine kinase binding	Molecular function	1	11	38	14392	34.4306	0.0286733	0.918744	1.54252	BMP4
GO:0005198	structural molecule activity	Molecular function	5	672	38	14392	2.81798	0.0306916	0.918744	1.51298	COL1A1//COL3A1//PRPH//ANXA1//CLDN4
GO:0033612	receptor serine/threonine kinase binding	Molecular function	1	12	38	14392	31.5614	0.0312399	0.918744	1.50529	BMP4
GO:0055102	lipase inhibitor activity	Molecular function	1	12	38	14392	31.5614	0.0312399	0.918744	1.50529	ANXA1
GO:0070851	growth factor receptor binding	Molecular function	2	106	38	14392	7.14598	0.0318031	0.918744	1.49753	FRS3//PLSCR1
GO:0008201	heparin binding	Molecular function	2	107	38	14392	7.07919	0.0323558	0.918744	1.49005	BMP4//RGD1562717
GO:0019838	growth factor binding	Molecular function	2	108	38	14392	7.01365	0.0329122	0.918744	1.48264	COL1A1//COL3A1
GO:0015645	fatty acid ligase activity	Molecular function	1	13	38	14392	29.1336	0.0338	0.918744	1.47108	SLC27A2
GO:0019865	immunoglobulin binding	Molecular function	1	14	38	14392	27.0526	0.0363534	0.959087	1.43946	LGALS3
GO:0042056	chemoattractant activity	Molecular function	1	15	38	14392	25.2491	0.0389002	0.996957	1.41005	BMP4
GO:0016878	acid-thiol ligase activity	Molecular function	1	17	38	14392	22.2786	0.0439743	1	1.3568	SLC27A2
GO:0005125	cytokine activity	Molecular function	2	130	38	14392	5.82672	0.0460721	1	1.33656	BMP4//SPP1
GO:0070011	peptidase activity, acting on L-amino acid peptides	Molecular function	4	517	38	14392	2.93027	0.0463882	1	1.33359	CFD//KLK7//F5//MMP14
GO:0016755	transferase activity, transferring amino-acyl groups	Molecular function	1	19	38	14392	19.9335	0.0490222	1	1.30961	TGM2
GO:0030234	enzyme regulator activity	Molecular function	5	766	38	14392	2.47217	0.0494838	1	1.30554	ANXA1//C3//SERPINB1A//TIMP1//MMP14
