# Supplementary material for: Gene Expression in the Hippocampus in a Rat Model of Premenstrual Dysphoric Disorder After Treatment With Baixiangdan Capsules
Source: Front Psychol. 2018 Nov 13;9:2065. doi: 10.3389/fpsyg.2018.02065 (PMC6242977; doi:10.3389/fpsyg.2018.02065)
Supplement: Supplementary file 3 [file Data_Sheet_3.ZIP › Data Analysis Folder/GO Analysis Report/BXD vs fluoxetine (up)/MF_result.txt]

GO.ID	Term	Ontology	Count	Pop.Hits	List.Total	Pop.Total	Fold.Enrichment	Pvalue	FDR	Enrichment.Score	GENES
GO:0005509	calcium ion binding	Molecular function	8	531	38	14392	5.70601645356329	5.98828176254815e-05	0.0316948444646773	4.2226977732854	MGP//ANXA1//MMP14//S100A6//PLSCR1//CAPSL//S100A11//RGD1563581//
GO:0005515	protein binding	Molecular function	24	4586	38	14392	1.98205063465467	7.06685495310531e-05	0.0316948444646773	4.15077382246941	LGALS1//CP//ANXA1//SLC27A2//FRS3//BMP4//SPP1//PLSCR1//MMP14//COL3A1//LUM//RGD1562717//S100A6//DAB2//PRRC2C//COL1A1//GRB7//TGM2//LGALS3//IL22RA2//ROBO3//MGP//C3//PRPH//
GO:0050840	extracellular matrix binding	Molecular function	3	39	38	14392	29.1336032388664	0.000145344548736467	0.0434580200722036	3.83760125214995	LGALS1//SPP1//TGFBI//
GO:0048407	platelet-derived growth factor binding	Molecular function	2	11	38	14392	68.8612440191388	0.000367803282897653	0.0824798861897987	3.43438439870324	COL1A1//COL3A1//
GO:0061134	peptidase regulator activity	Molecular function	4	192	38	14392	7.89035087719298	0.00158943374210547	0.285144413333721	2.79875757157918	C3//SERPINB1A//TIMP1//MMP14//
GO:0005201	extracellular matrix structural constituent	Molecular function	2	29	38	14392	26.1197822141561	0.00263491272583037	0.39391945251164	2.57923376501234	COL1A1//COL3A1//
GO:0048306	calcium-dependent protein binding	Molecular function	2	40	38	14392	18.9368421052632	0.00497051111168395	0.511638728843284	2.30359895099082	MGP//S100A6//
GO:0042802	identical protein binding	Molecular function	7	827	38	14392	3.20575319798893	0.00532739284929153	0.511638728843284	2.27348527656062	BMP4//ANXA1//LGALS1//S100A6//ROBO3//COL1A1//GRB7//
GO:0005518	collagen binding	Molecular function	2	42	38	14392	18.0350877192982	0.00546850498628074	0.511638728843284	2.26213138755179	LUM//RGD1562717//
GO:0004857	enzyme inhibitor activity	Molecular function	4	274	38	14392	5.52900499423742	0.00570388772400539	0.511638728843284	2.24382903177555	ANXA1//C3//SERPINB1A//TIMP1//
GO:0005319	lipid transporter activity	Molecular function	2	47	38	14392	16.1164613661814	0.00680911612238342	0.555252469252539	2.16690925931845	SLC27A2//PLSCR1//
GO:0004866	endopeptidase inhibitor activity	Molecular function	3	154	38	14392	7.37799043062201	0.00770557883522533	0.565559563660911	2.1131947319615	SERPINB1A//TIMP1//C3//
GO:0061135	endopeptidase regulator activity	Molecular function	3	161	38	14392	7.05720823798627	0.00870168339081426	0.565559563660911	2.06039672248248	C3//SERPINB1A//TIMP1//
GO:0004252	serine-type endopeptidase activity	Molecular function	3	163	38	14392	6.97061672586374	0.00899955423101226	0.565559563660911	2.04577900165024	CFD//KLK7//F5//
GO:0030414	peptidase inhibitor activity	Molecular function	3	166	38	14392	6.84464172479391	0.00945751778697175	0.565559563660911	2.02422283324681	C3//SERPINB1A//TIMP1//
GO:0005178	integrin binding	Molecular function	2	60	38	14392	12.6245614035088	0.0109116644096812	0.607047082132017	1.96210899929178	MMP14//COL3A1//
GO:0008236	serine-type peptidase activity	Molecular function	3	183	38	14392	6.20880069025022	0.0123091908664981	0.607047082132017	1.90977049408447	CFD//KLK7//F5//
GO:0004175	endopeptidase activity	Molecular function	4	346	38	14392	4.37846060237298	0.0127298003087148	0.607047082132017	1.89517840903318	CFD//KLK7//F5//MMP14//
GO:0017171	serine hydrolase activity	Molecular function	3	186	38	14392	6.10865874363328	0.01285829939856	0.607047082132017	1.89081646614424	CFD//KLK7//F5//
GO:0042803	protein homodimerization activity	Molecular function	5	558	38	14392	3.39369930201849	0.0150104548626489	0.652727773092556	1.82360614710747	BMP4//ANXA1//LGALS1//S100A6//ROBO3//
GO:0005488	binding	Molecular function	31	9220	38	14392	1.27341020664459	0.0152812522128692	0.652727773092556	1.81584105630635	C3//PRPH//TGM2//SLC27A2//DAB2//MGP//ANXA1//MMP14//S100A6//PLSCR1//CAPSL//S100A11//RGD1563581//LGALS1//GRB7//CP//LGALS3//FRS3//BMP4//SPP1//COL3A1//PTGDS//TIMP1//LUM//RGD1562717//ACTG2//PRRC2C//COL1A1//TGFBI//IL22RA2//ROBO3//
GO:0030246	carbohydrate binding	Molecular function	4	376	38	14392	4.02911534154535	0.0168068440282	0.685260867877064	1.77451383027359	LGALS1//RGD1562717//BMP4//LGALS3//
GO:0005102	receptor binding	Molecular function	7	1052	38	14392	2.52011206724034	0.0187001885374734	0.729307352961463	1.72815401483401	FRS3//BMP4//SPP1//PLSCR1//MMP14//COL3A1//SLC27A2//
GO:0032403	protein complex binding	Molecular function	4	410	38	14392	3.69499358151476	0.0223278245491015	0.834502442522669	1.65115358916975	FRS3//MMP14//COL3A1//LGALS3//
GO:0005523	tropomyosin binding	Molecular function	1	11	38	14392	34.4306220095694	0.0286733349336057	0.918744103231459	1.54252179226341	S100A6//
GO:0070696	transmembrane receptor protein serine/threonine kinase binding	Molecular function	1	11	38	14392	34.4306220095694	0.0286733349336057	0.918744103231459	1.54252179226341	BMP4//
GO:0005198	structural molecule activity	Molecular function	5	672	38	14392	2.81798245614035	0.030691609647824	0.918744103231459	1.51298033402383	COL1A1//COL3A1//PRPH//ANXA1//CLDN4//
GO:0033612	receptor serine/threonine kinase binding	Molecular function	1	12	38	14392	31.5614035087719	0.0312399445763648	0.918744103231459	1.5052897452877	BMP4//
GO:0055102	lipase inhibitor activity	Molecular function	1	12	38	14392	31.5614035087719	0.0312399445763648	0.918744103231459	1.5052897452877	ANXA1//
GO:0070851	growth factor receptor binding	Molecular function	2	106	38	14392	7.14597815292949	0.0318031300801683	0.918744103231459	1.49753013442917	FRS3//PLSCR1//
GO:0008201	heparin binding	Molecular function	2	107	38	14392	7.07919331037875	0.0323557662457727	0.918744103231459	1.49004831080483	BMP4//RGD1562717//
GO:0019838	growth factor binding	Molecular function	2	108	38	14392	7.01364522417154	0.0329122101085365	0.918744103231459	1.48264295314429	COL1A1//COL3A1//
GO:0015645	fatty acid ligase activity	Molecular function	1	13	38	14392	29.1336032388664	0.0337999502861072	0.918744103231459	1.4710839384941	SLC27A2//
GO:0019865	immunoglobulin binding	Molecular function	1	14	38	14392	27.0526315789474	0.036353368596778	0.959087400920878	1.43945534009492	LGALS3//
GO:0042056	chemoattractant activity	Molecular function	1	15	38	14392	25.2491228070175	0.0389002160020723	0.996956964395967	1.41004798715122	BMP4//
GO:0016878	acid-thiol ligase activity	Molecular function	1	17	38	14392	22.2786377708978	0.0439742638706488	1	1.356801421901	SLC27A2//
GO:0005125	cytokine activity	Molecular function	2	130	38	14392	5.82672064777328	0.0460720993695733	1	1.33656199777884	BMP4//SPP1//
GO:0070011	peptidase activity, acting on L-amino acid peptides	Molecular function	4	517	38	14392	2.93026570294207	0.0463882067134374	1	1.3335924162183	CFD//KLK7//F5//MMP14//
GO:0016755	transferase activity, transferring amino-acyl groups	Molecular function	1	19	38	14392	19.9335180055402	0.0490222250400567	1	1.3096069807076	TGM2//
GO:0030234	enzyme regulator activity	Molecular function	5	766	38	14392	2.47217259859832	0.0494838201767699	1	1.30553677998777	ANXA1//C3//SERPINB1A//TIMP1//MMP14//
