# Supplementary material for: Gene Expression in the Hippocampus in a Rat Model of Premenstrual Dysphoric Disorder After Treatment With Baixiangdan Capsules
Source: Front Psychol. 2018 Nov 13;9:2065. doi: 10.3389/fpsyg.2018.02065 (PMC6242977; doi:10.3389/fpsyg.2018.02065)
Supplement: Supplementary file 3 [file Data_Sheet_3.ZIP › Data Analysis Folder/GO Analysis Report/BXD vs model (down)/BP_result(Rat).xls]

## Sheet: BP
#Column "GO.ID" stands for the ID of gene ontology term
#Column "Term" stands for the name of gene ontology term
#Column "Ontology" stands for the ontology of GOID belongs to
#Column "Count" stands for the number of DE genes associated with the listed GOID
#Column "Pop.Hits" stands for the number of background population genes associated with the listed GOID
#Column "List.Total" stands for the total number of DE genes
#Column "Pop.Total" stands for the total number of background population genes
#Column "Fold.Enrichment" stands for the Fold Enrichment value of the GOID, it equals (Count/Pop.Hits)/(List.Total/Pop.Total)
#Column "Pvalue" stands for the significance testing value of the GOID
#Column "FDR" stands for the false discovery rate of the GOID, using Benjamini & Hochberg (1995) method
#Column "Enrichment.Score" stands for the Enrichment Score value of the GOID, it equals (-log10(Pvalue))
#Column "GENES" stands for the DE genes associated with the GOID
GO.ID	Term	Ontology	Count	Pop.Hits	List.Total	Pop.Total	Fold.Enrichment	Pvalue	FDR	Enrichment.Score	GENES
GO:0070887	cellular response to chemical stimulus	Biological process	38	1182	172	13692	2.5592	4.90722e-08	0.000215133	7.30916	CD74//XCL1//GSTM2//UGT1A6//FMO2//GHR//PON3//ATP7A//MMP2//SPP1//WFS1//IGFBP2//PLOD2//KRT18//TLR3//IGF2//TCF7L2//BMP7//CCL6//AQP1//ANXA1//LCN2//ANXA2//TSPO//T//NTRK1//MSX1//PTGS2//SLC5A5//PLSCR1//RT1-BB//MSX2//FOXJ1//MTUS1//MGST1//LPAR1//NDRG1//RGD1560691
GO:0009605	response to external stimulus	Biological process	34	1128	172	13692	2.39943	1.28364e-06	0.00281373	5.89156	SERPING1//C6//ANXA1//XCL1//ENPP2//CXCL16//MGP//IGFBP2//MMP2//MMP14//NTRK1//BMP7//LMX1A//SEMA3C//LAMA2//CP//TSPO//IGF2//GADD45A//AQP1//PTGS2//TLR3//SPP1//ACE//LCN2//GHR//BMP6//ANXA2//SLC12A2//CCL6//T//RGD1560691//LPAR1//CD74
GO:0048545	response to steroid hormone stimulus	Biological process	20	477	172	13692	3.33772	2.31453e-06	0.0033823	5.63554	ANXA1//IGF2//GHR//IGFBP2//PTGS2//BMP7//FOXJ1//TSPO//AQP1//APOA2//MMP2//MMP14//MGP//PTGDS//BMP6//MDK//UGT1A6//RT1-BB//MSX2//SPP1
GO:0051179	localization	Biological process	70	3407	172	13692	1.63555	3.27854e-06	0.00359328	5.48432	DNAH5//TEKT2//SEMA3C//DCDC2//XCL1//APOA2//CD74//AQP1//MESP1//VAV3//KDELR3//TTR//PTGDS//SLC44A1//TSPO//P2RX6//TRPM3//SLC12A2//SLC12A7//SLC5A5//TRPV4//SLC4A2//ATP7A//GULP1//EXOC2//SCARA5//DAB2//CXCL16//ANXA2//SLC2A12//PON1//DHRS7C//ABHD5//ACE//CP//MAGT1//SLC22A8//SLC16A8//SLCO1A5//FOLR1//LCN2//PLSCR1//MDK//MMP2//MMP14//NMB//ANXA1//ENPP2//LAMA2//SPP1//GHR//TCF7L2//STIM2//S100A6//MSX1//BMP7//MSX2//MD…
GO:0010033	response to organic substance	Biological process	43	1714	172	13692	1.99708	5.20164e-06	0.00373428	5.28386	CD74//CD14//CREB3L1//GHR//AQP1//MGP//ANXA1//MDK//MMP14//RERG//APOA2//TCF7L2//PTGS2//MGST1//GSTM2//IGF2//UGT1A6//FOXJ1//MMP2//WFS1//SLC22A8//IGFBP2//BMP7//ACE//TSPO//HADHA//PLOD2//KRT18//CXCL16//NTRK1//PLSCR1//TLR3//SPP1//PTGDS//BMP6//LCN2//MSX1//SLC5A5//RT1-BB//XCL1//MSX2//MTUS1//CTSC
GO:0031214	biomineral tissue development	Biological process	9	104	172	13692	6.88886	6.24474e-06	0.00373428	5.20449	PTGS2//TCF7L2//MGP//OMD//CREB3L1//BMP6//BMP7//MSX2//SPP1
GO:0048513	organ development	Biological process	53	2341	172	13692	1.80224	6.31266e-06	0.00373428	5.19979	MMP2//MMP14//ADAMTS1//BMP6//BMP7//SEMA3C//ACE//WFS1//MSX1//CP//UGT1A6//CDKN1C//FOXJ1//MESP1//WNT2B//TGFBI//MSX2//RT1-BB//T//IGF2//CD9//LMX1A//ZFHX3//TCF7L2//PDLIM3//TNXA-PS1//ATP7A//TLR3//MDK//AQP1//SPTA1//PLSCR1//NTRK1//CLCF1//ANXA1//PTGS2//MGP//TSPO//OMD//CREB3L1//APOA2//SLCO1A5//SPP1//MGST1//FSCN2//PRRX2//SOSTDC1//FMOD//CD74//COL8A1//GHR//SLC12A2
GO:0016064	immunoglobulin mediated immune response	Biological process	8	80	172	13692	7.96047	7.07688e-06	0.00373428	5.15016	RT1-BB//RT1-DB1//XCL1//FOXJ1//C6//SERPING1//CLCF1//CD74
GO:0040011	locomotion	Biological process	28	906	172	13692	2.46019	8.1543e-06	0.00373428	5.08861	DNAH5//TEKT2//SEMA3C//DCDC2//XCL1//MESP1//ENPP2//CXCL16//NTRK1//BMP7//LMX1A//LAMA2//TSPO//AQP1//ACE//MDK//MMP2//MMP14//VAV3//SPP1//MSX2//FOXJ1//CCDC40//CCL6//RGD1560691//LPAR1//CD74//PTGS2
GO:0019724	B cell mediated immunity	Biological process	8	82	172	13692	7.76631	8.51798e-06	0.00373428	5.06966	RT1-BB//RT1-DB1//XCL1//FOXJ1//C6//SERPING1//CD74//CLCF1
GO:0009612	response to mechanical stimulus	Biological process	11	170	172	13692	5.15089	9.81592e-06	0.00391209	5.00807	IGF2//GADD45A//AQP1//PTGS2//TLR3//SLC12A2//NTRK1//MGP//IGFBP2//MMP2//MMP14
GO:0048870	cell motility	Biological process	25	779	172	13692	2.55471	1.40456e-05	0.00465094	4.85246	DNAH5//TEKT2//SEMA3C//DCDC2//XCL1//MESP1//TSPO//AQP1//ACE//MDK//MMP2//MMP14//VAV3//ENPP2//LAMA2//CXCL16//SPP1//MSX2//FOXJ1//CCDC40//CCL6//RGD1560691//LPAR1//CD74//PTGS2
GO:0051674	localization of cell	Biological process	25	779	172	13692	2.55471	1.40456e-05	0.00465094	4.85246	DNAH5//TEKT2//SEMA3C//DCDC2//XCL1//MESP1//TSPO//AQP1//ACE//MDK//MMP2//MMP14//VAV3//ENPP2//LAMA2//CXCL16//SPP1//MSX2//FOXJ1//CCDC40//CCL6//RGD1560691//LPAR1//CD74//PTGS2
GO:0048731	system development	Biological process	63	3069	172	13692	1.63411	1.48524e-05	0.00465094	4.8282	LGALS3//PTGS2//ANXA2//MMP2//MMP14//TGFBI//ADAMTS1//ATP7A//TCF7L2//T//BMP6//BMP7//SEMA3C//DCDC2//ACE//WFS1//MSX1//CP//UGT1A6//CDKN1C//FOXJ1//MESP1//WNT2B//MSX2//RT1-BB//IGF2//NTRK1//LMX1A//LAMA2//CD9//ZFHX3//PDLIM3//TNXA-PS1//TSPO//TLR3//RGD1560691//TRPV4//LPAR1//MDK//AQP1//SPTA1//PLSCR1//CLCF1//ANXA1//MGP//OMD//CREB3L1//APOA2//SLCO1A5//SPP1//NDRG1//MGST1//FSCN2//PRRX2//SOSTDC1//FMOD//CD74//KCNIP2…
GO:0006955	immune response	Biological process	22	641	172	13692	2.73214	1.74793e-05	0.00476594	4.75748	SERPING1//CTSC//XCL1//C6//TLR3//RT1-BB//RT1-DB1//FOXJ1//APOA2//CD74//CXCL16//ATP7A//CD14//LGALS3//LCN2//PLSCR1//CLCF1//VAV3//MR1//BMP6//ENPP2//CCL6
GO:0007275	multicellular organismal development	Biological process	68	3429	172	13692	1.57863	1.79819e-05	0.00476594	4.74517	LGALS3//PTGS2//ANXA2//MMP2//MMP14//TGFBI//ADAMTS1//ATP7A//TCF7L2//T//BMP6//BMP7//EPCAM//C6//DAB2//MSX1//SEMA3C//DCDC2//ACE//WFS1//CP//UGT1A6//CDKN1C//FOXJ1//MESP1//WNT2B//MSX2//RT1-BB//SOSTDC1//IGF2//NTRK1//LMX1A//LAMA2//CD9//ZFHX3//PDLIM3//TNXA-PS1//FBLN1//TSPO//TLR3//RGD1560691//TRPV4//LPAR1//MDK//AQP1//SPTA1//PLSCR1//CLCF1//ANXA1//MGP//PRRX2//OMD//CREB3L1//APOA2//SLCO1A5//SPP1//NDRG1//MGST1//F…
GO:0006811	ion transport	Biological process	24	742	172	13692	2.57481	1.87046e-05	0.00476594	4.72805	P2RX6//TRPM3//AQP1//SLC12A2//SLC12A7//SLC5A5//TRPV4//TSPO//SLC4A2//ATP7A//DHRS7C//CP//MAGT1//SLC22A8//SLC16A8//SLCO1A5//SLC44A1//LCN2//STIM2//S100A6//SCARA5//XCL1//PTGS2//WFS1
GO:0048584	positive regulation of response to stimulus	Biological process	28	950	172	13692	2.34624	1.95682e-05	0.00476594	4.70845	SERPING1//XCL1//CD74//C6//TLR3//RT1-BB//BMP6//BMP7//CDKN1C//MSX2//MSX1//PTGS2//LPAR1//MESP1//CLCF1//GHR//S100A4//IGF2//PLSCR1//PRRX2//NTRK1//ACE//VAV3//C1QTNF3//TCF7L2//RGD1560691//WNT2B//DAB2
GO:0051384	response to glucocorticoid stimulus	Biological process	12	219	172	13692	4.3619	2.07372e-05	0.00478484	4.68325	ANXA1//UGT1A6//RT1-BB//AQP1//GHR//MGP//PTGDS//BMP6//APOA2//IGFBP2//PTGS2//MDK
GO:0009725	response to hormone stimulus	Biological process	25	801	172	13692	2.48454	2.24656e-05	0.00492445	4.64848	GHR//ANXA1//IGF2//IGFBP2//PTGS2//BMP7//FOXJ1//TSPO//HADHA//UGT1A6//PLOD2//AQP1//APOA2//MMP2//MMP14//SPP1//MGP//PTGDS//BMP6//MDK//SLC5A5//MTUS1//RT1-BB//MSX2//RERG
GO:0006812	cation transport	Biological process	20	575	172	13692	2.76886	3.59741e-05	0.00710688	4.44401	AQP1//SLC12A2//SLC12A7//SLC5A5//TRPV4//ATP7A//DHRS7C//CP//MAGT1//SLC22A8//SLC44A1//LCN2//STIM2//SCARA5//XCL1//PTGS2//TSPO//WFS1//P2RX6//TRPM3
GO:0031960	response to corticosteroid stimulus	Biological process	12	232	172	13692	4.11748	3.66196e-05	0.00710688	4.43629	GHR//MGP//ANXA1//PTGDS//BMP6//APOA2//IGFBP2//PTGS2//MDK//UGT1A6//RT1-BB//AQP1
GO:0006928	cellular component movement	Biological process	27	932	172	13692	2.30614	3.79704e-05	0.00710688	4.42055	DNAH5//TEKT2//SEMA3C//DCDC2//XCL1//MESP1//DNAH1//TSPO//AQP1//ACE//MDK//MMP2//MMP14//VAV3//ENPP2//LAMA2//CXCL16//SPP1//MSX2//FOXJ1//CCDC40//CCL6//RGD1560691//LPAR1//CD74//PTGS2//CD9
GO:0009719	response to endogenous stimulus	Biological process	28	987	172	13692	2.25829	3.89063e-05	0.00710688	4.40998	GHR//AQP1//MGP//ANXA1//MDK//MMP14//RERG//PTGS2//MGST1//MMP2//IGF2//IGFBP2//BMP7//FOXJ1//TSPO//HADHA//UGT1A6//PLOD2//TCF7L2//APOA2//SPP1//PTGDS//BMP6//SLC5A5//MTUS1//RT1-BB//MSX2//XCL1
GO:0043627	response to estrogen stimulus	Biological process	12	237	172	13692	4.03062	4.50834e-05	0.00770712	4.34598	IGF2//GHR//ANXA1//IGFBP2//PTGS2//BMP7//FOXJ1//MSX2//MMP2//AQP1//APOA2//MMP14
GO:0002376	immune system process	Biological process	32	1218	172	13692	2.09142	4.57083e-05	0.00770712	4.34001	ANXA1//SERPING1//CTSC//XCL1//C6//TLR3//SPTA1//RT1-BB//RT1-DB1//ACE//MR1//FOXJ1//CD74//CLCF1//APOA2//BMP6//ENPP2//PLSCR1//CCL6//NTRK1//SPP1//VAV3//CXCL16//ATP7A//IGF2//IGFBP2//CD14//LGALS3//LCN2//NDRG1//WNT2B//RGD1560691
GO:0009887	organ morphogenesis	Biological process	24	792	172	13692	2.41226	5.33604e-05	0.00866415	4.27278	FOXJ1//MESP1//BMP6//MSX1//T//MSX2//SEMA3C//TCF7L2//ATP7A//APOA2//SLCO1A5//FSCN2//PRRX2//BMP7//SOSTDC1//AQP1//FMOD//COL8A1//MMP2//ADAMTS1//GHR//WNT2B//IGF2
GO:0002455	humoral immune response mediated by circulating immunoglobulin	Biological process	5	34	172	13692	11.7066	6.11382e-05	0.00941283	4.21369	FOXJ1//C6//SERPING1//RT1-DB1//RT1-BB
GO:0023019	signal transduction involved in regulation of gene expression	Biological process	4	18	172	13692	17.6899	6.41283e-05	0.00941283	4.19295	MSX2//MSX1//T//MESP1
GO:0048583	regulation of response to stimulus	Biological process	43	1898	172	13692	1.80348	6.44126e-05	0.00941283	4.19103	GHR//CD74//LPAR1//SERPING1//XCL1//C6//TLR3//FOXJ1//ANXA1//APOA2//RT1-BB//MDFIC//BMP6//BMP7//CDKN1C//MSX2//MSX1//SOSTDC1//TCF7L2//PTGS2//ACAP2//NTRK1//RASGRF2//VAV3//ARHGEF26//MESP1//CLCF1//ANXA2//S100A4//IGF2//IGFBP2//PLSCR1//PTGDS//PRRX2//TRPV4//SPP1//ACE//MDK//RGN//C1QTNF3//RGD1560691//DAB2//WNT2B
GO:0030282	bone mineralization	Biological process	7	81	172	13692	6.87941	6.9533e-05	0.00966482	4.15781	MGP//OMD//CREB3L1//BMP6//BMP7//PTGS2//TCF7L2
GO:0048522	positive regulation of cellular process	Biological process	57	2813	172	13692	1.61303	7.05461e-05	0.00966482	4.15153	GHR//CD74//LPAR1//CTSC//XCL1//IGF2//DAB2//TLR3//BMP6//PRRX2//T//C6//C7//MDFIC//PTGS2//EPCAM//CLCF1//NMB//AQP1//TSPO//GADD45A//BMP7//SPP1//COL8A1//APOA2//ABHD5//TCF7L2//NTRK1//RGD1560691//MDK//CDKN1C//MESP1//CXCL16//MSX2//MSX1//BAIAP2L1//VAV3//TRPV4//ANXA1//ANXA2//LCN2//WFS1//LAMA2//SPTA1//IGFBP2//ACE//MMP2//PLSCR1//S100A4//ZFHX3//CD14//FOXJ1//MOSPD1//CREB3L1//RT1-BB//C1QTNF3//WNT2B
GO:0002449	lymphocyte mediated immunity	Biological process	9	142	172	13692	5.04537	7.55594e-05	0.00969589	4.12171	CTSC//XCL1//RT1-BB//RT1-DB1//FOXJ1//C6//SERPING1//CD74//CLCF1
GO:0006082	organic acid metabolic process	Biological process	22	707	172	13692	2.47709	7.63865e-05	0.00969589	4.11698	PTGDS//CD74//PTGS2//GHR//GSTM2//MGST1//HDC//ATP7A//SLC5A5//ABHD5//HADHA//BDH2//PLSCR1//ELOVL7//UGT1A6//RGN//ANXA1//TTR//PON1//PON3//FOLR1//FMO2
GO:0002252	immune effector process	Biological process	14	332	172	13692	3.35682	7.74079e-05	0.00969589	4.11121	SERPING1//CTSC//XCL1//C6//TLR3//RT1-BB//RT1-DB1//ACE//CLCF1//APOA2//FOXJ1//CD74//ATP7A//PLSCR1
GO:0065008	regulation of biological quality	Biological process	46	2106	172	13692	1.73875	8.11148e-05	0.00987798	4.0909	ANXA1//SPTA1//CD74//ACE//WFS1//AQP1//SERPING1//F5//SLC5A5//KDELR3//RGN//TRPV4//STIM2//ATP7A//CP//SCARA5//C7//SLC12A7//NMB//ANXA2//PTGS2//PLSCR1//DHRS7C//ABHD5//LCN2//MSX1//LAMA2//BAIAP2L1//CD9//TCF7L2//APOA2//NDRG1//BMP6//TTR//LPAR1//C1QTNF3//SPP1//SLC12A2//MMP2//XCL1//TSPO//TLR3//BDH2//TMEM123//SLCO1A5//IGF2
GO:0048518	positive regulation of biological process	Biological process	61	3107	172	13692	1.56289	8.83909e-05	0.0101507	4.05359	GHR//CD74//LPAR1//SERPING1//CTSC//XCL1//IGF2//DAB2//TLR3//BMP6//C6//PRRX2//RT1-BB//CLCF1//FOXJ1//T//C7//MDFIC//PTGS2//EPCAM//NMB//AQP1//PLSCR1//LCN2//TSPO//GADD45A//BMP7//SPP1//COL8A1//APOA2//PON1//ABHD5//TCF7L2//NTRK1//RGD1560691//MDK//CDKN1C//MESP1//CXCL16//MSX2//MSX1//BAIAP2L1//VAV3//TRPV4//ANXA1//ANXA2//WFS1//LAMA2//STIM2//CD14//SPTA1//IGFBP2//ACE//MMP2//S100A4//ZFHX3//MOSPD1//CREB3L1//C1QTNF…
GO:0050670	regulation of lymphocyte proliferation	Biological process	9	145	172	13692	4.94098	8.88063e-05	0.0101507	4.05156	CD74//VAV3//CLCF1//SPTA1//IGF2//IGFBP2//XCL1//FOXJ1//RT1-BB
GO:0032944	regulation of mononuclear cell proliferation	Biological process	9	146	172	13692	4.90714	9.36337e-05	0.0101507	4.02857	CD74//VAV3//CLCF1//SPTA1//IGF2//IGFBP2//XCL1//FOXJ1//RT1-BB
GO:0032502	developmental process	Biological process	72	3887	172	13692	1.47454	9.58619e-05	0.0101507	4.01835	MSX1//DAB2//LGALS3//PTGS2//ANXA2//MMP2//MMP14//TGFBI//ADAMTS1//ATP7A//TCF7L2//T//IGF2//SPP1//MSX2//BMP6//BMP7//EPCAM//C6//SEMA3C//DCDC2//ACE//WFS1//CP//UGT1A6//CDKN1C//FOXJ1//MESP1//WNT2B//RT1-BB//IGFBP2//WIPF3//SOSTDC1//NTRK1//LMX1A//LAMA2//CD9//ZFHX3//PDLIM3//TNXA-PS1//FBLN1//TSPO//GSTM2//CTSC//SPTA1//TLR3//RGD1560691//TRPV4//LPAR1//MDK//AQP1//PLSCR1//MGP//ABHD5//CLCF1//ANXA1//PRRX2//OMD//CREB3…
GO:0071310	cellular response to organic substance	Biological process	25	877	172	13692	2.26923	9.84666e-05	0.0101507	4.00671	CD74//GHR//MMP2//WFS1//IGFBP2//UGT1A6//PLOD2//KRT18//TLR3//IGF2//TCF7L2//BMP7//NTRK1//MSX1//PTGS2//AQP1//SLC5A5//PLSCR1//RT1-BB//LCN2//XCL1//MSX2//FOXJ1//MTUS1//ANXA1
GO:0001516	prostaglandin biosynthetic process	Biological process	4	20	172	13692	15.9209	9.95625e-05	0.0101507	4.0019	PTGS2//ANXA1//PTGDS//CD74
GO:0046457	prostanoid biosynthetic process	Biological process	4	20	172	13692	15.9209	9.95625e-05	0.0101507	4.0019	PTGDS//CD74//PTGS2//ANXA1
GO:0042180	cellular ketone metabolic process	Biological process	22	723	172	13692	2.42227	0.000105829	0.0104972	3.97539	PTGDS//CD74//PTGS2//GHR//GSTM2//MGST1//HDC//ATP7A//SLC5A5//ABHD5//HADHA//BDH2//PLSCR1//ELOVL7//UGT1A6//RGN//ANXA1//TTR//C1QTNF3//PON1//PON3//FOLR1
GO:0061448	connective tissue development	Biological process	10	184	172	13692	4.32634	0.000109949	0.0104972	3.95881	WNT2B//TGFBI//MSX2//ATP7A//MGP//BMP6//MSX1//PRRX2//GHR//BMP7
GO:0016477	cell migration	Biological process	22	725	172	13692	2.41559	0.000110144	0.0104972	3.95804	SEMA3C//DCDC2//XCL1//MESP1//TSPO//AQP1//ACE//ENPP2//LAMA2//CXCL16//SPP1//MSX2//MMP14//FOXJ1//CCL6//RGD1560691//LPAR1//CD74//PTGS2//MDK//MMP2//VAV3
GO:0002443	leukocyte mediated immunity	Biological process	10	185	172	13692	4.30295	0.00011499	0.0105222	3.93934	CTSC//XCL1//RT1-BB//RT1-DB1//ACE//FOXJ1//C6//SERPING1//CD74//CLCF1
GO:0051216	cartilage development	Biological process	9	150	172	13692	4.77628	0.000115206	0.0105222	3.93852	WNT2B//TGFBI//MSX2//GHR//MSX1//ATP7A//MGP//BMP6//PRRX2
GO:0032355	response to estradiol stimulus	Biological process	9	151	172	13692	4.74465	0.000121206	0.0106273	3.91648	MSX2//MMP2//IGF2//GHR//ANXA1//IGFBP2//PTGS2//BMP7//FOXJ1
GO:0070663	regulation of leukocyte proliferation	Biological process	9	151	172	13692	4.74465	0.000121206	0.0106273	3.91648	CD74//VAV3//CLCF1//SPTA1//IGF2//IGFBP2//XCL1//FOXJ1//RT1-BB
GO:0002460	adaptive immune response based on somatic recombination of immune receptors built from immunoglobulin superfamily domains	Biological process	9	153	172	13692	4.68263	0.000133991	0.011518	3.87292	CTSC//XCL1//RT1-BB//RT1-DB1//FOXJ1//C6//SERPING1//CD74//CLCF1
GO:0009611	response to wounding	Biological process	21	688	172	13692	2.42979	0.000147154	0.0124062	3.83223	SERPING1//C6//APOA2//ANXA1//PLSCR1//F5//SPP1//PTGS2//CD14//TSPO//MMP2//MSX2//IGF2//AQP1//FMOD//CDH3//ANXA2//NTRK1//XCL1//ACE//MDK
GO:0042592	homeostatic process	Biological process	29	1125	172	13692	2.05203	0.000153142	0.0124802	3.81491	ANXA1//SPTA1//CD74//WFS1//AQP1//RGN//TRPV4//STIM2//ATP7A//CP//SCARA5//C7//SLC12A7//NMB//DHRS7C//LCN2//LAMA2//CD9//PTGS2//TCF7L2//NDRG1//LPAR1//C1QTNF3//APOA2//SPP1//SLC12A2//XCL1//TSPO//BDH2
GO:0006935	chemotaxis	Biological process	13	312	172	13692	3.31686	0.000157875	0.0124802	3.80169	XCL1//NTRK1//BMP7//LMX1A//SEMA3C//LAMA2//SPP1//CCL6//RGD1560691//LPAR1//CD74//ENPP2//CXCL16
GO:0019752	carboxylic acid metabolic process	Biological process	21	692	172	13692	2.41575	0.000159419	0.0124802	3.79746	PTGDS//CD74//PTGS2//GHR//GSTM2//MGST1//HDC//ATP7A//SLC5A5//ABHD5//HADHA//BDH2//PLSCR1//ELOVL7//UGT1A6//RGN//ANXA1//TTR//PON1//PON3//FOLR1
GO:0043436	oxoacid metabolic process	Biological process	21	692	172	13692	2.41575	0.000159419	0.0124802	3.79746	PTGDS//CD74//PTGS2//GHR//GSTM2//MGST1//HDC//ATP7A//SLC5A5//ABHD5//HADHA//BDH2//PLSCR1//ELOVL7//UGT1A6//RGN//ANXA1//TTR//PON1//PON3//FOLR1
GO:0042330	taxis	Biological process	13	313	172	13692	3.30626	0.00016294	0.0125321	3.78797	XCL1//ENPP2//CXCL16//NTRK1//BMP7//LMX1A//SEMA3C//LAMA2//SPP1//CCL6//RGD1560691//LPAR1//CD74
GO:0019725	cellular homeostasis	Biological process	21	696	172	13692	2.40186	0.000172581	0.0130447	3.76301	RGN//TRPV4//STIM2//ATP7A//CP//SCARA5//C7//AQP1//SLC12A7//NMB//DHRS7C//LCN2//LAMA2//CD9//TCF7L2//NDRG1//WFS1//LPAR1//SLC12A2//XCL1//TSPO
GO:0071383	cellular response to steroid hormone stimulus	Biological process	7	94	172	13692	5.92801	0.000178558	0.0132678	3.74822	BMP7//ANXA1//UGT1A6//RT1-BB//MSX2//MMP2//AQP1
GO:0065009	regulation of molecular function	Biological process	35	1493	172	13692	1.86615	0.000190678	0.0134878	3.7197	GHR//CD74//LPAR1//GADD45A//C6//MDFIC//SERPINB1A//SERPING1//PCOLCE//MMP14//FOXJ1//DAB2//PLSCR1//SPTA1//TCF7L2//STIM2//ACAP2//NTRK1//PON1//RGN//MSX2//RGD1560691//CDKN1C//IGF2//ATP7A//VAV3//AQP1//MSX1//BMP7//WFS1//XCL1//ABHD5//TLR3//ANXA2//APOA2
GO:0030509	BMP signaling pathway	Biological process	7	95	172	13692	5.86561	0.00019075	0.0134878	3.71954	MSX2//MSX1//SOSTDC1//TCF7L2//BMP6//BMP7//T
GO:0050671	positive regulation of lymphocyte proliferation	Biological process	7	95	172	13692	5.86561	0.00019075	0.0134878	3.71954	CD74//VAV3//CLCF1//SPTA1//IGF2//IGFBP2//XCL1
GO:0032946	positive regulation of mononuclear cell proliferation	Biological process	7	96	172	13692	5.80451	0.000203605	0.0141683	3.69121	CD74//VAV3//CLCF1//SPTA1//IGF2//IGFBP2//XCL1
GO:0042493	response to drug	Biological process	17	505	172	13692	2.67976	0.000210647	0.0142761	3.67644	TLR3//TSPO//IGF2//AQP1//COX8B//ANXA1//APOA2//IGFBP2//PTGS2//NTRK1//MDK//MMP2//CDH3//LCN2//HADHA//MGST1//VAV3
GO:0001503	ossification	Biological process	12	279	172	13692	3.42386	0.000211666	0.0142761	3.67435	IGF2//SPP1//MSX2//BMP6//MMP2//PTGS2//TCF7L2//MGP//OMD//CREB3L1//BMP7//MMP14
GO:0007178	transmembrane receptor protein serine/threonine kinase signaling pathway	Biological process	10	200	172	13692	3.98023	0.000217499	0.0144472	3.66254	WFIKKN2//SMURF2//BMP6//BMP7//MSX2//MSX1//T//CDKN1C//SOSTDC1//TCF7L2
GO:0002250	adaptive immune response	Biological process	9	164	172	13692	4.36855	0.000226218	0.0148021	3.64547	CTSC//XCL1//RT1-BB//RT1-DB1//FOXJ1//C6//SERPING1//CD74//CLCF1
GO:0032870	cellular response to hormone stimulus	Biological process	13	326	172	13692	3.17442	0.000242666	0.0155736	3.61499	GHR//IGF2//BMP7//SLC5A5//MTUS1//ANXA1//UGT1A6//RT1-BB//MSX2//MMP2//AQP1//IGFBP2//PLOD2
GO:0042127	regulation of cell proliferation	Biological process	27	1042	172	13692	2.06269	0.000245113	0.0155736	3.61063	BMP6//PRRX2//PTGS2//EPCAM//T//CLCF1//NMB//CD9//MSX2//NTRK1//MSX1//BMP7//RERG//CD74//VAV3//SPTA1//IGF2//IGFBP2//XCL1//FOXJ1//RT1-BB//AQP1//TCF7L2//OGN//CDKN1C//TSPO//ANXA1
GO:0070665	positive regulation of leukocyte proliferation	Biological process	7	100	172	13692	5.57233	0.000262208	0.0164217	3.58135	CD74//VAV3//CLCF1//SPTA1//IGF2//IGFBP2//XCL1
GO:0006873	cellular ion homeostasis	Biological process	18	568	172	13692	2.52268	0.000286309	0.0176786	3.54317	RGN//TRPV4//STIM2//ATP7A//CP//SCARA5//C7//NMB//DHRS7C//LCN2//LAMA2//CD9//TCF7L2//NDRG1//WFS1//LPAR1//XCL1//TSPO
GO:0001501	skeletal system development	Biological process	13	333	172	13692	3.10769	0.000298022	0.0181462	3.52575	BMP6//WNT2B//TGFBI//MSX2//PRRX2//MMP2//T//ATP7A//MGP//MSX1//BMP7//GHR//LGALS3
GO:0030001	metal ion transport	Biological process	16	474	172	13692	2.68708	0.000315394	0.0186867	3.50115	AQP1//SLC12A2//SLC12A7//SLC5A5//TRPV4//ATP7A//DHRS7C//CP//MAGT1//LCN2//STIM2//SCARA5//XCL1//PTGS2//TSPO//WFS1
GO:0043068	positive regulation of programmed cell death	Biological process	17	524	172	13692	2.58259	0.000324165	0.0186867	3.48923	CTSC//XCL1//C6//C7//TSPO//ACE//ANXA1//MSX2//PTGS2//MMP2//MSX1//BMP7//LPAR1//PLSCR1//TLR3//TCF7L2//NTRK1
GO:0050801	ion homeostasis	Biological process	19	626	172	13692	2.41612	0.000332428	0.0186867	3.4783	RGN//TRPV4//STIM2//ATP7A//CP//SCARA5//C7//NMB//DHRS7C//LCN2//LAMA2//CD9//TCF7L2//NDRG1//WFS1//LPAR1//XCL1//TSPO//BDH2
GO:0030003	cellular cation homeostasis	Biological process	13	337	172	13692	3.0708	0.000334253	0.0186867	3.47592	RGN//TRPV4//STIM2//ATP7A//CP//SCARA5//C7//NMB//DHRS7C//LCN2//WFS1//XCL1//LPAR1
GO:0006692	prostanoid metabolic process	Biological process	4	27	172	13692	11.7933	0.000336736	0.0186867	3.47271	PTGDS//CD74//PTGS2//ANXA1
GO:0006693	prostaglandin metabolic process	Biological process	4	27	172	13692	11.7933	0.000336736	0.0186867	3.47271	PTGDS//CD74//PTGS2//ANXA1
GO:0046503	glycerolipid catabolic process	Biological process	4	27	172	13692	11.7933	0.000336736	0.0186867	3.47271	ABHD5//ENPP2//APOA2//CES1D
GO:0010647	positive regulation of cell communication	Biological process	21	733	172	13692	2.28062	0.000347822	0.0189363	3.45864	CD74//BMP6//BMP7//CDKN1C//MSX2//MSX1//LAMA2//TLR3//LPAR1//MESP1//CLCF1//GHR//S100A4//IGF2//PRRX2//NTRK1//C1QTNF3//TCF7L2//PTGS2//WNT2B//DAB2
GO:0022008	neurogenesis	Biological process	26	1009	172	13692	2.05126	0.000352463	0.0189363	3.45289	DCDC2//NTRK1//BMP7//LMX1A//SEMA3C//LAMA2//TSPO//RGD1560691//TRPV4//LPAR1//CD9//TCF7L2//MMP2//ATP7A//NDRG1//ANXA1//FSCN2//CDKN1C//MMP14//KCNIP2//ZFHX3//BMP6//SPP1//CLCF1//ACE//MESP1
GO:0023056	positive regulation of signaling	Biological process	21	734	172	13692	2.27752	0.000354191	0.0189363	3.45076	CD74//BMP6//BMP7//CDKN1C//MSX2//MSX1//LAMA2//TLR3//LPAR1//MESP1//CLCF1//GHR//S100A4//IGF2//PRRX2//NTRK1//C1QTNF3//TCF7L2//PTGS2//WNT2B//DAB2
GO:0071470	cellular response to osmotic stress	Biological process	3	12	172	13692	19.9012	0.000394288	0.020826	3.40419	TRPV4//AQP1//TSPO
GO:0022414	reproductive process	Biological process	26	1018	172	13692	2.03312	0.00040389	0.0208936	3.39374	MMP2//MMP14//ADAMTS1//MNS1//MEI4//ACE//FOXJ1//WIPF3//T//CD9//IGF2//IGFBP2//PTGS2//SOSTDC1//FBLN1//ATP7A//WNT2B//TLR3//TCF7L2//BMP6//MGST1//PLSCR1//MDFIC//NTRK1//ANXA1//BMP7
GO:0055080	cation homeostasis	Biological process	14	390	172	13692	2.8576	0.000409645	0.0208936	3.38759	RGN//TRPV4//STIM2//ATP7A//CP//SCARA5//C7//NMB//DHRS7C//LCN2//WFS1//XCL1//LPAR1//BDH2
GO:0006875	cellular metal ion homeostasis	Biological process	12	300	172	13692	3.18419	0.000409866	0.0208936	3.38736	RGN//TRPV4//STIM2//CP//SCARA5//C7//NMB//DHRS7C//LCN2//WFS1//XCL1//LPAR1
GO:2000026	regulation of multicellular organismal development	Biological process	27	1078	172	13692	1.99381	0.000420071	0.0211677	3.37668	FOXJ1//NTRK1//RGD1560691//TRPV4//LPAR1//MGP//OMD//CREB3L1//BMP6//BMP7//TCF7L2//MESP1//MSX1//CD74//MSX2//ZFHX3//LMX1A//C6//AQP1//LAMA2//CLCF1//SPP1//ACE//TSPO//WNT2B//PTGS2//DAB2
GO:0042476	odontogenesis	Biological process	7	109	172	13692	5.11223	0.000444153	0.0221269	3.35247	MSX1//BMP7//SOSTDC1//TCF7L2//MSX2//AQP1//FMOD
GO:0031667	response to nutrient levels	Biological process	16	490	172	13692	2.59934	0.000454592	0.0223925	3.34238	CP//MGP//IGFBP2//TSPO//LCN2//GHR//BMP6//MMP2//SPP1//PTGS2//BMP7//AQP1//T//ACE//IGF2//NTRK1
GO:0000003	reproduction	Biological process	26	1027	172	13692	2.01531	0.000461843	0.0224969	3.33551	MMP2//MMP14//ADAMTS1//MNS1//MEI4//ACE//FOXJ1//WIPF3//T//CD9//IGF2//IGFBP2//PTGS2//SOSTDC1//FBLN1//ATP7A//WNT2B//TLR3//TCF7L2//BMP6//MGST1//PLSCR1//MDFIC//NTRK1//ANXA1//BMP7
GO:0001568	blood vessel development	Biological process	15	443	172	13692	2.69542	0.000471646	0.022722	3.32638	PTGS2//ANXA2//MMP2//MMP14//TGFBI//T//SEMA3C//C6//AQP1//NTRK1//PRRX2//MESP1//BMP7//ATP7A//TCF7L2
GO:0009653	anatomical structure morphogenesis	Biological process	39	1819	172	13692	1.70675	0.000484426	0.0228481	3.31477	MSX1//DAB2//PTGS2//ANXA2//MMP2//MMP14//TGFBI//T//BMP7//SEMA3C//FOXJ1//MESP1//BMP6//MSX2//IGF2//NTRK1//LMX1A//LAMA2//SPTA1//TSPO//ATP7A//PRRX2//TCF7L2//CD9//APOA2//SLCO1A5//FSCN2//SOSTDC1//AQP1//FMOD//C6//COL8A1//SPP1//MGP//DCDC2//ADAMTS1//GHR//SLC12A2//WNT2B
GO:0010942	positive regulation of cell death	Biological process	17	543	172	13692	2.49223	0.000487474	0.0228481	3.31205	CTSC//XCL1//C6//C7//TSPO//ACE//ANXA1//MSX2//PTGS2//MMP2//MSX1//BMP7//LPAR1//PLSCR1//TLR3//TCF7L2//NTRK1
GO:0048878	chemical homeostasis	Biological process	22	807	172	13692	2.17014	0.000493158	0.0228481	3.30701	WFS1//AQP1//RGN//TRPV4//STIM2//ATP7A//CP//SCARA5//C7//NMB//DHRS7C//LCN2//LAMA2//CD9//TCF7L2//NDRG1//LPAR1//C1QTNF3//APOA2//XCL1//TSPO//BDH2
GO:0046651	lymphocyte proliferation	Biological process	9	183	172	13692	3.91498	0.000507216	0.0228481	3.29481	CD74//VAV3//CLCF1//SPTA1//IGF2//IGFBP2//XCL1//FOXJ1//RT1-BB
GO:0019886	antigen processing and presentation of exogenous peptide antigen via MHC class II	Biological process	3	13	172	13692	18.3703	0.000507853	0.0228481	3.29426	CD74//RT1-DB1//RT1-BB
GO:0072358	cardiovascular system development	Biological process	20	701	172	13692	2.27117	0.000510746	0.0228481	3.29179	PTGS2//ANXA2//MMP2//MMP14//TGFBI//ATP7A//TCF7L2//T//FOXJ1//MESP1//MSX1//MSX2//SEMA3C//PDLIM3//C6//AQP1//NTRK1//PRRX2//ADAMTS1//BMP7
GO:0072359	circulatory system development	Biological process	20	701	172	13692	2.27117	0.000510746	0.0228481	3.29179	PTGS2//ANXA2//MMP2//MMP14//TGFBI//ATP7A//TCF7L2//T//FOXJ1//MESP1//MSX1//MSX2//SEMA3C//PDLIM3//C6//AQP1//NTRK1//PRRX2//ADAMTS1//BMP7
GO:0032943	mononuclear cell proliferation	Biological process	9	184	172	13692	3.89371	0.000527647	0.0233657	3.27766	CD74//VAV3//CLCF1//SPTA1//IGF2//IGFBP2//XCL1//FOXJ1//RT1-BB
GO:0002684	positive regulation of immune system process	Biological process	14	403	172	13692	2.76542	0.000567348	0.0248725	3.24615	SERPING1//XCL1//C6//TLR3//RT1-BB//CD74//CLCF1//FOXJ1//VAV3//SPTA1//IGF2//IGFBP2//PLSCR1//RGD1560691
GO:0048002	antigen processing and presentation of peptide antigen	Biological process	4	31	172	13692	10.2716	0.000580567	0.0252	3.23615	MR1//CD74//RT1-DB1//RT1-BB
GO:0008283	cell proliferation	Biological process	30	1280	172	13692	1.86573	0.000595018	0.0255741	3.22547	MMP14//BMP6//PRRX2//PTGS2//EPCAM//T//CLCF1//NMB//CD9//MSX2//NTRK1//MSX1//BMP7//RERG//CD74//VAV3//SPTA1//IGF2//IGFBP2//XCL1//ANXA1//FOXJ1//RT1-BB//AQP1//TCF7L2//OGN//COL8A1//CDKN1C//TSPO//WNT2B
GO:0061311	cell surface receptor signaling pathway involved in heart development	Biological process	3	14	172	13692	17.0581	0.000640408	0.0272577	3.19354	MESP1//MSX2//MSX1
GO:0048856	anatomical structure development	Biological process	64	3546	172	13692	1.43674	0.000664927	0.0280293	3.17723	MSX1//DAB2//LGALS3//PTGS2//ANXA2//MMP2//MMP14//TGFBI//ADAMTS1//ATP7A//TCF7L2//T//BMP6//BMP7//EPCAM//C6//SEMA3C//DCDC2//ACE//WFS1//CP//UGT1A6//CDKN1C//FOXJ1//MESP1//WNT2B//MSX2//RT1-BB//IGF2//NTRK1//LMX1A//LAMA2//CD9//ZFHX3//PDLIM3//TNXA-PS1//TSPO//SPTA1//TLR3//RGD1560691//TRPV4//LPAR1//MDK//AQP1//PLSCR1//CLCF1//ANXA1//MGP//PRRX2//OMD//CREB3L1//APOA2//SLCO1A5//SPP1//NDRG1//MGST1//FSCN2//SOSTDC1//F…
GO:0070661	leukocyte proliferation	Biological process	9	191	172	13692	3.751	0.0006904	0.0288258	3.1609	CD74//VAV3//CLCF1//SPTA1//IGF2//IGFBP2//XCL1//FOXJ1//RT1-BB
GO:0044092	negative regulation of molecular function	Biological process	17	562	172	13692	2.40797	0.000717489	0.0296743	3.14418	GADD45A//SERPINB1A//SERPING1//FOXJ1//DAB2//PLSCR1//STIM2//MSX2//CDKN1C//AQP1//MSX1//BMP7//WFS1//XCL1//TCF7L2//ATP7A//APOA2
GO:0030500	regulation of bone mineralization	Biological process	5	57	172	13692	6.98286	0.000728961	0.029867	3.1373	BMP6//BMP7//MGP//OMD//CREB3L1
GO:0055065	metal ion homeostasis	Biological process	12	321	172	13692	2.97587	0.000746677	0.0303096	3.12687	RGN//TRPV4//STIM2//CP//SCARA5//C7//NMB//DHRS7C//LCN2//WFS1//XCL1//LPAR1
GO:0051251	positive regulation of lymphocyte activation	Biological process	8	155	172	13692	4.10863	0.000757571	0.0304697	3.12058	CD74//VAV3//CLCF1//SPTA1//IGF2//IGFBP2//XCL1//RT1-BB
GO:0001944	vasculature development	Biological process	15	465	172	13692	2.56789	0.000777172	0.0306993	3.10948	PTGS2//ANXA2//MMP2//MMP14//TGFBI//ATP7A//TCF7L2//T//SEMA3C//C6//AQP1//NTRK1//PRRX2//MESP1//BMP7
GO:0009991	response to extracellular stimulus	Biological process	16	515	172	13692	2.47315	0.000777287	0.0306993	3.10942	CP//MGP//IGFBP2//TSPO//ACE//IGF2//NTRK1//LCN2//GHR//BMP6//MMP2//SPP1//PTGS2//BMP7//AQP1//T
GO:0002495	antigen processing and presentation of peptide antigen via MHC class II	Biological process	3	15	172	13692	15.9209	0.000793144	0.0307712	3.10065	CD74//RT1-DB1//RT1-BB
GO:0090023	positive regulation of neutrophil chemotaxis	Biological process	3	15	172	13692	15.9209	0.000793144	0.0307712	3.10065	CD74//XCL1//RGD1560691
GO:0071260	cellular response to mechanical stimulus	Biological process	5	59	172	13692	6.74616	0.00085419	0.0321958	3.06845	IGF2//GADD45A//AQP1//PTGS2//TLR3
GO:0043065	positive regulation of apoptotic process	Biological process	16	520	172	13692	2.44937	0.000861185	0.0321958	3.0649	CTSC//XCL1//C6//C7//TSPO//ACE//ANXA1//MSX2//PTGS2//MMP2//MSX1//BMP7//LPAR1//PLSCR1//TLR3//TCF7L2
GO:0009967	positive regulation of signal transduction	Biological process	19	677	172	13692	2.2341	0.00086278	0.0321958	3.0641	CD74//BMP6//BMP7//CDKN1C//MSX2//MSX1//TLR3//LPAR1//MESP1//CLCF1//GHR//S100A4//IGF2//PRRX2//NTRK1//C1QTNF3//TCF7L2//WNT2B//DAB2
GO:0071495	cellular response to endogenous stimulus	Biological process	15	470	172	13692	2.54057	0.000866296	0.0321958	3.06233	GHR//MMP2//IGFBP2//UGT1A6//PLOD2//IGF2//TCF7L2//BMP7//SLC5A5//MTUS1//ANXA1//RT1-BB//MSX2//AQP1//XCL1
GO:0055082	cellular chemical homeostasis	Biological process	18	624	172	13692	2.29629	0.000866584	0.0321958	3.06219	RGN//TRPV4//STIM2//ATP7A//CP//SCARA5//C7//NMB//DHRS7C//LCN2//LAMA2//CD9//TCF7L2//NDRG1//WFS1//LPAR1//XCL1//TSPO
GO:0016043	cellular component organization	Biological process	59	3233	172	13692	1.45273	0.000925116	0.0340816	3.0338	TEKT2//MTFR1//MSX1//DAB2//IGFBP2//LMX1A//ATP7A//MSX2//FOXJ1//SPTA1//VAV3//MGP//CD74//GULP1//TRPV4//PDLIM3//GADD45A//CCP110//MEI4//CD9//NTRK1//BMP7//SEMA3C//LAMA2//PLSCR1//AQP1//APOA2//RGD1560691//LPAR1//TSPO//MMP2//HMGN5//LGALS3//TGFBI//OLFML2B//FBLN1//ANXA2//CXCL16//RERG//BAIAP2L1//ANXA1//LCN2//NDRG1//P2RX6//CLDN19//TCF7L2//KCNIP2//CLDN1//CD14//IGF2//SPP1//DCDC2//C1QTNF3//MMP14//MGST1//SCARA5//T…
GO:0044093	positive regulation of molecular function	Biological process	22	848	172	13692	2.06522	0.000952325	0.0347916	3.02121	GHR//CD74//LPAR1//C6//MDFIC//PCOLCE//MMP14//SPTA1//TCF7L2//STIM2//NTRK1//PON1//RGN//RGD1560691//FOXJ1//IGF2//ATP7A//VAV3//ABHD5//TLR3//ANXA2//PLSCR1
GO:0006884	cell volume homeostasis	Biological process	3	16	172	13692	14.9259	0.000967201	0.0350431	3.01448	SLC12A2//AQP1//SLC12A7
GO:0070167	regulation of biomineral tissue development	Biological process	5	61	172	13692	6.52497	0.000994786	0.0357471	3.00227	MGP//OMD//CREB3L1//BMP6//BMP7
GO:0030154	cell differentiation	Biological process	45	2291	172	13692	1.5636	0.00109036	0.0388629	2.96243	DAB2//T//IGF2//SPP1//MSX2//BMP6//SEMA3C//DCDC2//MSX1//WNT2B//TGFBI//RT1-BB//NTRK1//BMP7//LMX1A//LAMA2//TSPO//RGD1560691//TRPV4//LPAR1//CD9//TCF7L2//MMP2//ATP7A//MESP1//PLSCR1//CLCF1//ANXA1//FOXJ1//NDRG1//MGST1//FSCN2//CDKN1C//MMP14//CD74//KCNIP2//GHR//ZFHX3//ACE//PTGS2//MGP//MDK//LGALS3//WIPF3//ABHD5
GO:0045321	leukocyte activation	Biological process	15	483	172	13692	2.47219	0.00113958	0.0401693	2.94325	TLR3//RT1-BB//NTRK1//CLCF1//CD74//VAV3//PLSCR1//FOXJ1//ATP7A//SPTA1//IGF2//IGFBP2//XCL1//NDRG1//ANXA1
GO:0002381	immunoglobulin production involved in immunoglobulin mediated immune response	Biological process	4	37	172	13692	8.60591	0.0011493	0.0401693	2.93957	RT1-BB//XCL1//CLCF1//RT1-DB1
GO:0060395	SMAD protein signal transduction	Biological process	3	17	172	13692	14.0479	0.00116366	0.0401693	2.93417	BMP6//BMP7//T
GO:0072132	mesenchyme morphogenesis	Biological process	3	17	172	13692	14.0479	0.00116366	0.0401693	2.93417	MSX2//MSX1//BMP7
GO:0090100	positive regulation of transmembrane receptor protein serine/threonine kinase signaling pathway	Biological process	5	64	172	13692	6.21911	0.00123698	0.0423666	2.90764	BMP6//BMP7//CDKN1C//MSX2//MSX1
GO:0006805	xenobiotic metabolic process	Biological process	4	38	172	13692	8.37944	0.00127205	0.0425699	2.8955	PON3//UGT1A6//GSTM2//FMO2
GO:0007566	embryo implantation	Biological process	4	38	172	13692	8.37944	0.00127205	0.0425699	2.8955	PTGS2//MMP2//SOSTDC1//FBLN1
GO:0071466	cellular response to xenobiotic stimulus	Biological process	4	38	172	13692	8.37944	0.00127205	0.0425699	2.8955	GSTM2//UGT1A6//FMO2//PON3
GO:0006950	response to stress	Biological process	43	2176	172	13692	1.57307	0.00129003	0.0428446	2.8894	MDK//ACE//MMP2//MMP14//PLOD2//SERPING1//C6//TLR3//APOA2//ANXA1//CREB3L1//CD74//PLSCR1//F5//SPP1//PTGS2//CD14//TRPV4//AQP1//SLC12A2//GADD45A//VAV3//LCN2//MDFIC//CD9//TSPO//ATP7A//NDRG1//WFS1//CXCL16//SCARA5//MSX2//IGF2//FMOD//CDH3//ANXA2//LGALS3//NTRK1//XCL1//RT1-BB//MGST1//RGD1305645//IGFBP2
GO:0051098	regulation of binding	Biological process	8	169	172	13692	3.76827	0.00132549	0.0436913	2.87762	DAB2//PLSCR1//SPTA1//TCF7L2//MSX1//ANXA2//PON1//MSX2
GO:0001539	ciliary or flagellar motility	Biological process	3	18	172	13692	13.2674	0.00138357	0.0436959	2.859	CCDC40//DNAH5//TEKT2
GO:0002478	antigen processing and presentation of exogenous peptide antigen	Biological process	3	18	172	13692	13.2674	0.00138357	0.0436959	2.859	CD74//RT1-DB1//RT1-BB
GO:0042104	positive regulation of activated T cell proliferation	Biological process	3	18	172	13692	13.2674	0.00138357	0.0436959	2.859	IGF2//IGFBP2//XCL1
GO:0050482	arachidonic acid secretion	Biological process	3	18	172	13692	13.2674	0.00138357	0.0436959	2.859	ACE//ANXA1//NMB
GO:0090022	regulation of neutrophil chemotaxis	Biological process	3	18	172	13692	13.2674	0.00138357	0.0436959	2.859	CD74//XCL1//RGD1560691
GO:0009628	response to abiotic stimulus	Biological process	22	873	172	13692	2.00607	0.00138543	0.0436959	2.85842	ACE//MMP2//MMP14//PLOD2//MGP//IGFBP2//TRPV4//AQP1//SLC12A2//IGF2//PTGS2//NTRK1//CD14//CD9//ANXA1//PLSCR1//GADD45A//TLR3//SCARA5//LPAR1//NDRG1//TSPO
GO:0046456	icosanoid biosynthetic process	Biological process	4	39	172	13692	8.16458	0.00140368	0.0439553	2.85273	PTGDS//CD74//PTGS2//ANXA1
GO:0033273	response to vitamin	Biological process	9	212	172	13692	3.37944	0.00143917	0.0447468	2.84189	TSPO//BMP6//IGFBP2//MMP2//SPP1//PTGS2//BMP7//AQP1//T
GO:0002440	production of molecular mediator of immune response	Biological process	6	98	172	13692	4.87375	0.00146057	0.0447772	2.83548	RT1-BB//RT1-DB1//XCL1//CLCF1//APOA2//CD74
GO:0045834	positive regulation of lipid metabolic process	Biological process	6	98	172	13692	4.87375	0.00146057	0.0447772	2.83548	APOA2//ABHD5//ANXA1//BMP6//VAV3//IGF2
GO:0006575	cellular modified amino acid metabolic process	Biological process	7	134	172	13692	4.15845	0.00150659	0.0455511	2.822	GSTM2//MGST1//SLC5A5//GHR//PLSCR1//TTR//FOLR1
GO:0090092	regulation of transmembrane receptor protein serine/threonine kinase signaling pathway	Biological process	7	134	172	13692	4.15845	0.00150659	0.0455511	2.822	BMP6//BMP7//CDKN1C//MSX2//MSX1//SOSTDC1//TCF7L2
GO:0046461	neutral lipid catabolic process	Biological process	3	19	172	13692	12.5692	0.00162791	0.0482213	2.78837	ABHD5//APOA2//CES1D
GO:0046464	acylglycerol catabolic process	Biological process	3	19	172	13692	12.5692	0.00162791	0.0482213	2.78837	ABHD5//APOA2//CES1D
GO:0070207	protein homotrimerization	Biological process	3	19	172	13692	12.5692	0.00162791	0.0482213	2.78837	LCN2//MGST1//SCARA5
GO:0002696	positive regulation of leukocyte activation	Biological process	8	175	172	13692	3.63907	0.00165443	0.048473	2.78135	CD74//VAV3//CLCF1//SPTA1//IGF2//IGFBP2//XCL1//RT1-BB
GO:0051240	positive regulation of multicellular organismal process	Biological process	15	502	172	13692	2.37863	0.00166776	0.048473	2.77787	XCL1//PTGS2//AQP1//BMP6//BMP7//LAMA2//TLR3//CD14//GHR//SPP1//MSX2//NTRK1//CD74//MESP1//WNT2B
GO:0006810	transport	Biological process	50	2679	172	13692	1.48572	0.00166958	0.048473	2.77739	APOA2//CD74//AQP1//VAV3//TSPO//P2RX6//TRPM3//SLC12A2//SLC12A7//SLC5A5//TRPV4//SLC4A2//ATP7A//GULP1//EXOC2//SCARA5//DAB2//CXCL16//ANXA2//SLC2A12//PON1//DHRS7C//KDELR3//CP//MAGT1//SLC22A8//SLC16A8//SLCO1A5//SLC44A1//FOLR1//LCN2//PLSCR1//NMB//ANXA1//GHR//TCF7L2//STIM2//S100A6//MDFIC//PTGS2//TLR3//KRT18//CD14//ACE//RGD1560691//XCL1//WFS1//SLC16A6//TTR//PTGDS
GO:0051239	regulation of multicellular organismal process	Biological process	36	1747	172	13692	1.64039	0.00171015	0.0493244	2.76696	XCL1//APOA2//FOXJ1//PTGS2//AQP1//NTRK1//RGD1560691//TRPV4//LPAR1//MGP//OMD//CREB3L1//BMP6//BMP7//TCF7L2//LAMA2//TLR3//TSPO//CD14//MESP1//GHR//MSX1//ANXA2//SERPING1//PTGDS//CD74//MSX2//ZFHX3//LMX1A//C6//SPP1//MMP2//CLCF1//ACE//WNT2B//DAB2
GO:0006820	anion transport	Biological process	7	138	172	13692	4.03792	0.00178377	0.0511113	2.74866	TSPO//SLC4A2//SLC12A2//SLC5A5//SLC16A8//SLCO1A5//SLC22A8
GO:0006959	humoral immune response	Biological process	5	70	172	13692	5.68605	0.00184855	0.0520099	2.73317	SERPING1//C6//RT1-DB1//RT1-BB//FOXJ1
GO:0060349	bone morphogenesis	Biological process	5	70	172	13692	5.68605	0.00184855	0.0520099	2.73317	BMP6//MSX2//GHR//MSX1//T
GO:0006636	unsaturated fatty acid biosynthetic process	Biological process	4	42	172	13692	7.5814	0.0018552	0.0520099	2.73161	PTGDS//CD74//PTGS2//ANXA1
GO:0042981	regulation of apoptotic process	Biological process	25	1070	172	13692	1.85992	0.00186258	0.0520099	2.72989	CTSC//XCL1//CD74//TCF7L2//C6//C7//TSPO//ACE//ANXA1//MSX2//PTGS2//MMP2//MSX1//BMP7//LPAR1//PLSCR1//TLR3//AQP1//WFS1//KRT18//ATP7A//NTRK1//CLCF1//LCN2//RGD1560691
GO:0042129	regulation of T cell proliferation	Biological process	6	103	172	13692	4.63716	0.00188465	0.0522649	2.72477	SPTA1//IGF2//IGFBP2//XCL1//FOXJ1//RT1-BB
GO:0014070	response to organic cyclic compound	Biological process	12	358	172	13692	2.66831	0.00189556	0.0522649	2.72226	SLC22A8//IGF2//NTRK1//MMP2//GHR//MSX1//GSTM2//ANXA1//PTGS2//MMP14//UGT1A6//FOXJ1
GO:0030198	extracellular matrix organization	Biological process	7	140	172	13692	3.98023	0.00193643	0.0530582	2.713	ATP7A//ANXA2//LGALS3//TGFBI//OLFML2B//LAMA2//FBLN1
GO:0043062	extracellular structure organization	Biological process	7	141	172	13692	3.952	0.00201646	0.0549079	2.69541	ATP7A//LGALS3//TGFBI//OLFML2B//LAMA2//FBLN1//ANXA2
GO:0048705	skeletal system morphogenesis	Biological process	8	181	172	13692	3.51844	0.00204496	0.0553403	2.68931	BMP6//MSX2//PRRX2//BMP7//MMP2//MSX1//T//GHR
GO:0002526	acute inflammatory response	Biological process	6	105	172	13692	4.54884	0.00207814	0.0558931	2.68232	SERPING1//C6//ANXA1//PLSCR1//PTGS2//APOA2
GO:0043067	regulation of programmed cell death	Biological process	25	1080	172	13692	1.8427	0.00211336	0.0560876	2.67503	CTSC//XCL1//CD74//TCF7L2//C6//C7//MSX2//MSX1//WFS1//LCN2//RGD1560691//TSPO//ACE//ANXA1//PTGS2//MMP2//BMP7//LPAR1//PLSCR1//TLR3//AQP1//KRT18//NTRK1//ATP7A//CLCF1
GO:0042063	gliogenesis	Biological process	8	182	172	13692	3.49911	0.00211657	0.0560876	2.67437	TSPO//CD9//TCF7L2//LAMA2//NDRG1//MMP14//CLCF1//ANXA1
GO:0042221	response to chemical stimulus	Biological process	63	3628	172	13692	1.38233	0.00212375	0.0560876	2.6729	CD74//CD14//XCL1//CREB3L1//GSTM2//UGT1A6//FMO2//ENPP2//CXCL16//NTRK1//BMP7//LMX1A//SEMA3C//LAMA2//CP//MGP//IGFBP2//TSPO//IGF2//AQP1//COX8B//ANXA1//APOA2//PTGS2//MDK//MMP2//CDH3//LCN2//HADHA//MGST1//VAV3//SLC22A8//PON1//PTGR1//GHR//MMP14//RERG//TCF7L2//SPP1//CTSC//CYBRD1//ATP7A//PON3//FOXJ1//WFS1//ACE//BMP6//PLOD2//KRT18//PLSCR1//TLR3//PTGDS//CCL6//ANXA2//T//MSX1//SLC5A5//RT1-BB//MSX2//MTUS1//LPAR…
GO:0071840	cellular component organization or biogenesis	Biological process	59	3342	172	13692	1.40535	0.0021415	0.0562175	2.66928	TEKT2//MTFR1//MSX1//DAB2//IGFBP2//LMX1A//ATP7A//MSX2//FOXJ1//SPTA1//VAV3//MGP//CD74//GULP1//TRPV4//PDLIM3//GADD45A//CCP110//MEI4//CD9//NTRK1//BMP7//SEMA3C//LAMA2//PLSCR1//AQP1//APOA2//RGD1560691//LPAR1//TSPO//MMP2//HMGN5//LGALS3//TGFBI//OLFML2B//FBLN1//ANXA2//CXCL16//RERG//BAIAP2L1//ANXA1//LCN2//NDRG1//P2RX6//CLDN19//TCF7L2//KCNIP2//CLDN1//CD14//IGF2//SPP1//DCDC2//C1QTNF3//MMP14//MGST1//SCARA5//T…
GO:0002504	antigen processing and presentation of peptide or polysaccharide antigen via MHC class II	Biological process	3	21	172	13692	11.3721	0.00219359	0.0572423	2.65884	CD74//RT1-DB1//RT1-BB
GO:0009410	response to xenobiotic stimulus	Biological process	4	44	172	13692	7.23679	0.00220668	0.0572431	2.65626	GSTM2//UGT1A6//FMO2//PON3
GO:0050867	positive regulation of cell activation	Biological process	8	184	172	13692	3.46107	0.00226571	0.0581591	2.6448	CD74//VAV3//CLCF1//SPTA1//IGF2//IGFBP2//XCL1//RT1-BB
GO:0048869	cellular developmental process	Biological process	46	2442	172	13692	1.49951	0.00226852	0.0581591	2.64426	MSX1//DAB2//T//IGF2//SPP1//MSX2//BMP6//SEMA3C//DCDC2//WNT2B//TGFBI//RT1-BB//NTRK1//BMP7//LMX1A//LAMA2//TSPO//SPTA1//RGD1560691//TRPV4//LPAR1//CD9//TCF7L2//MMP2//ATP7A//MESP1//PLSCR1//MGP//MDK//LGALS3//WIPF3//ABHD5//CLCF1//ANXA1//FOXJ1//NDRG1//MGST1//FSCN2//CDKN1C//MMP14//CD74//KCNIP2//GHR//ZFHX3//ACE//PTGS2
GO:0050793	regulation of developmental process	Biological process	29	1333	172	13692	1.73183	0.00233729	0.0595737	2.63129	FOXJ1//SPTA1//NTRK1//RGD1560691//TRPV4//LPAR1//MGP//OMD//CREB3L1//BMP6//BMP7//TCF7L2//MESP1//MSX1//CD74//GHR//MSX2//ZFHX3//LMX1A//C6//AQP1//LAMA2//CLCF1//SPP1//ACE//TSPO//WNT2B//PTGS2//DAB2
GO:0051234	establishment of localization	Biological process	50	2726	172	13692	1.4601	0.0024407	0.0618499	2.61249	APOA2//CD74//AQP1//VAV3//TTR//PTGDS//SLC44A1//TSPO//P2RX6//TRPM3//SLC12A2//SLC12A7//SLC5A5//TRPV4//SLC4A2//ATP7A//GULP1//EXOC2//SCARA5//DAB2//CXCL16//ANXA2//SLC2A12//PON1//DHRS7C//KDELR3//CP//MAGT1//SLC22A8//SLC16A8//SLCO1A5//FOLR1//LCN2//PLSCR1//NMB//ANXA1//GHR//TCF7L2//STIM2//S100A6//MDFIC//PTGS2//TLR3//KRT18//CD14//ACE//RGD1560691//XCL1//WFS1//SLC16A6
GO:0010876	lipid localization	Biological process	8	187	172	13692	3.40555	0.00250478	0.0628034	2.60123	APOA2//GULP1//PON1//ABHD5//PLSCR1//ACE//ANXA1//NMB
GO:0042475	odontogenesis of dentin-containing tooth	Biological process	5	75	172	13692	5.30698	0.00250698	0.0628034	2.60085	MSX2//MSX1//BMP7//SOSTDC1//TCF7L2
GO:0030593	neutrophil chemotaxis	Biological process	4	46	172	13692	6.92214	0.00260157	0.0645628	2.58476	CD74//XCL1//RGD1560691//SPP1
GO:0050870	positive regulation of T cell activation	Biological process	6	110	172	13692	4.34207	0.00262748	0.0645628	2.58046	SPTA1//IGF2//IGFBP2//XCL1//CD74//RT1-BB
GO:0048608	reproductive structure development	Biological process	10	277	172	13692	2.87381	0.002641	0.0645628	2.57823	MMP2//MMP14//ADAMTS1//WNT2B//TLR3//TCF7L2//BMP6//MGST1//NTRK1//BMP7
GO:0061458	reproductive system development	Biological process	10	277	172	13692	2.87381	0.002641	0.0645628	2.57823	MMP2//MMP14//ADAMTS1//WNT2B//TLR3//TCF7L2//BMP6//MGST1//NTRK1//BMP7
GO:0071214	cellular response to abiotic stimulus	Biological process	7	148	172	13692	3.76508	0.00265084	0.0645628	2.57662	TRPV4//IGF2//GADD45A//AQP1//PTGS2//TLR3//TSPO
GO:0002694	regulation of leukocyte activation	Biological process	10	279	172	13692	2.85321	0.00278135	0.0665178	2.55574	CD74//VAV3//CLCF1//PLSCR1//FOXJ1//SPTA1//IGF2//IGFBP2//XCL1//RT1-BB
GO:0048646	anatomical structure formation involved in morphogenesis	Biological process	19	750	172	13692	2.01665	0.00279497	0.0665178	2.55362	PTGS2//ANXA2//MMP2//MMP14//TGFBI//BMP7//T//SEMA3C//MESP1//MSX2//MSX1//ATP7A//CD9//FOXJ1//C6//AQP1//NTRK1//ADAMTS1//WNT2B
GO:0051099	positive regulation of binding	Biological process	5	77	172	13692	5.16913	0.00281286	0.0665178	2.55085	SPTA1//TCF7L2//PLSCR1//ANXA2//PON1
GO:0002673	regulation of acute inflammatory response	Biological process	4	47	172	13692	6.77486	0.0028161	0.0665178	2.55035	SERPING1//C6//ANXA1//PTGS2
GO:0007584	response to nutrient	Biological process	11	327	172	13692	2.67783	0.00283149	0.0665178	2.54799	TSPO//BMP6//IGFBP2//MMP2//SPP1//PTGS2//BMP7//AQP1//T//CP//MGP
GO:0006972	hyperosmotic response	Biological process	3	23	172	13692	10.3832	0.00286767	0.0665178	2.54247	AQP1//TRPV4//SLC12A2
GO:0019884	antigen processing and presentation of exogenous antigen	Biological process	3	23	172	13692	10.3832	0.00286767	0.0665178	2.54247	CD74//RT1-DB1//RT1-BB
GO:0045940	positive regulation of steroid metabolic process	Biological process	3	23	172	13692	10.3832	0.00286767	0.0665178	2.54247	APOA2//BMP6//IGF2
GO:0060343	trabecula formation	Biological process	3	23	172	13692	10.3832	0.00286767	0.0665178	2.54247	MSX2//MMP2//ADAMTS1
GO:0050767	regulation of neurogenesis	Biological process	13	428	172	13692	2.4179	0.0029368	0.0677627	2.53213	NTRK1//RGD1560691//TRPV4//LPAR1//ZFHX3//BMP7//LMX1A//BMP6//SPP1//CLCF1//TCF7L2//ACE//TSPO
GO:0051249	regulation of lymphocyte activation	Biological process	9	236	172	13692	3.03577	0.00298066	0.0684148	2.52569	CD74//VAV3//CLCF1//FOXJ1//SPTA1//IGF2//IGFBP2//XCL1//RT1-BB
GO:0006915	apoptotic process	Biological process	28	1295	172	13692	1.72118	0.00305552	0.0697676	2.51492	ATP7A//CTSC//CD74//TCF7L2//C6//C7//MSX2//MSX1//WFS1//LCN2//RGD1560691//TSPO//ACE//ANXA1//PTGS2//MMP2//BMP7//LPAR1//PLSCR1//TLR3//AQP1//KRT18//NTRK1//CLCF1//CCL6//RNF152//GULP1
GO:0045087	innate immune response	Biological process	9	242	172	13692	2.9605	0.00351965	0.0791989	2.4535	SERPING1//TLR3//CXCL16//PLSCR1//RT1-BB//C6//CD14//LGALS3//LCN2
GO:0035094	response to nicotine	Biological process	4	50	172	13692	6.36837	0.00353174	0.0791989	2.45201	NTRK1//MSX1//IGF2//MMP2
GO:0006725	cellular aromatic compound metabolic process	Biological process	8	198	172	13692	3.21635	0.00355486	0.0791989	2.44918	ATP7A//SLC5A5//PON3//UGT1A6//PON1//TTR//HDC//FOLR1
GO:0008219	cell death	Biological process	29	1372	172	13692	1.68261	0.003561	0.0791989	2.44843	ATP7A//CTSC//CD74//PLSCR1//LCN2//CCL6//RNF152//KRT18//GULP1//TCF7L2//C6//C7//NTRK1//TSPO//PTGS2//BMP7//LPAR1//MSX2//MSX1//WFS1//RGD1560691//ACE//ANXA1//MMP2//TLR3//AQP1//CLCF1//TMEM123
GO:0035295	tube development	Biological process	13	438	172	13692	2.3627	0.00357442	0.0791989	2.44679	BMP7//EPCAM//T//FOXJ1//MESP1//CP//MGP//MMP14//ATP7A//MSX2//SLC12A2//WNT2B//AQP1
GO:0010941	regulation of cell death	Biological process	25	1124	172	13692	1.77057	0.00359044	0.0791989	2.44485	CTSC//XCL1//CD74//TCF7L2//C6//C7//TSPO//PTGS2//BMP7//LPAR1//MSX2//MSX1//WFS1//LCN2//RGD1560691//ACE//ANXA1//MMP2//PLSCR1//TLR3//AQP1//KRT18//NTRK1//ATP7A//CLCF1
GO:0012501	programmed cell death	Biological process	28	1310	172	13692	1.70147	0.00359502	0.0791989	2.4443	ATP7A//CTSC//CD74//PLSCR1//LCN2//CCL6//RNF152//KRT18//GULP1//TCF7L2//C6//C7//NTRK1//MSX2//MSX1//WFS1//RGD1560691//TSPO//ACE//ANXA1//PTGS2//MMP2//BMP7//LPAR1//TLR3//AQP1//CLCF1
GO:0002920	regulation of humoral immune response	Biological process	3	25	172	13692	9.55256	0.00365641	0.0797498	2.43695	SERPING1//C6//FOXJ1
GO:0046006	regulation of activated T cell proliferation	Biological process	3	25	172	13692	9.55256	0.00365641	0.0797498	2.43695	IGF2//IGFBP2//XCL1
GO:0051050	positive regulation of transport	Biological process	14	492	172	13692	2.26517	0.00368342	0.0797916	2.43375	AQP1//PON1//NMB//ANXA1//ANXA2//TCF7L2//STIM2//PTGS2//TLR3//CD14//RGD1560691//XCL1//TSPO//WFS1
GO:0007399	nervous system development	Biological process	31	1503	172	13692	1.64188	0.00370343	0.0797916	2.4314	DCDC2//T//NTRK1//BMP7//LMX1A//SEMA3C//LAMA2//CD9//ZFHX3//TCF7L2//TSPO//RGD1560691//TRPV4//LPAR1//MMP2//MDK//AQP1//ATP7A//WNT2B//MSX1//MESP1//NDRG1//ANXA1//FSCN2//CDKN1C//MMP14//KCNIP2//BMP6//SPP1//CLCF1//ACE
GO:0016265	death	Biological process	29	1376	172	13692	1.67771	0.00371293	0.0797916	2.43028	ATP7A//CTSC//CD74//PLSCR1//LCN2//CCL6//RNF152//KRT18//GULP1//TCF7L2//C6//C7//NTRK1//TSPO//PTGS2//BMP7//LPAR1//MSX2//MSX1//WFS1//RGD1560691//ACE//ANXA1//MMP2//TLR3//AQP1//CLCF1//TMEM123
GO:0034097	response to cytokine stimulus	Biological process	12	389	172	13692	2.45567	0.00373278	0.0798268	2.42797	CD74//KRT18//CXCL16//PTGS2//PLSCR1//TLR3//GHR//ANXA1//MMP2//RT1-BB//LCN2//XCL1
GO:0051094	positive regulation of developmental process	Biological process	17	657	172	13692	2.05979	0.00376223	0.0800661	2.42455	BMP6//BMP7//MESP1//TCF7L2//CD74//GHR//ZFHX3//MSX2//C6//AQP1//NTRK1//CLCF1//ACE//TSPO//WNT2B//LPAR1//PTGS2
GO:0050776	regulation of immune response	Biological process	11	340	172	13692	2.57544	0.00380686	0.0806245	2.41943	SERPING1//XCL1//C6//TLR3//FOXJ1//APOA2//RT1-BB//CD74//PLSCR1//CLCF1//VAV3
GO:0000904	cell morphogenesis involved in differentiation	Biological process	14	495	172	13692	2.25144	0.00388693	0.0816351	2.41039	MSX1//MSX2//NTRK1//BMP7//LMX1A//SEMA3C//LAMA2//TSPO//MMP2//SPP1//ATP7A//DCDC2//DAB2
GO:0032101	regulation of response to external stimulus	Biological process	11	341	172	13692	2.56789	0.00389182	0.0816351	2.40985	SERPING1//C6//ANXA1//XCL1//PTGS2//ANXA2//SPP1//ACE//RGD1560691//LPAR1//CD74
GO:0016044	cellular membrane organization	Biological process	10	293	172	13692	2.71688	0.0039395	0.0822418	2.40456	VAV3//GULP1//SPTA1//CD9//PLSCR1//ANXA1//ANXA2//NDRG1//KCNIP2//CRB3
GO:0008285	negative regulation of cell proliferation	Biological process	13	445	172	13692	2.32553	0.00408451	0.0846929	2.38886	FOXJ1//RT1-BB//OGN//CDKN1C//TSPO//BMP7//XCL1//CD9//MSX2//PTGS2//NTRK1//MSX1//RERG
GO:0002702	positive regulation of production of molecular mediator of immune response	Biological process	3	26	172	13692	9.18515	0.00409555	0.0846929	2.38769	CLCF1//XCL1//CD74
GO:0001775	cell activation	Biological process	15	555	172	13692	2.15148	0.00431567	0.0888259	2.36495	TLR3//RT1-BB//NTRK1//CLCF1//CD74//VAV3//PLSCR1//FOXJ1//ATP7A//SPTA1//IGF2//IGFBP2//XCL1//NDRG1//ANXA1
GO:0061024	membrane organization	Biological process	10	298	172	13692	2.6713	0.00443529	0.0908613	2.35308	VAV3//GULP1//SPTA1//CD9//PLSCR1//ANXA1//ANXA2//NDRG1//KCNIP2//CRB3
GO:0003007	heart morphogenesis	Biological process	7	163	172	13692	3.4186	0.0045184	0.0921334	2.34501	FOXJ1//MESP1//MSX2//SEMA3C//MSX1//ADAMTS1//T
GO:0006906	vesicle fusion	Biological process	3	27	172	13692	8.84496	0.0045654	0.0922338	2.34052	ANXA1//ANXA2//VAV3
GO:0060325	face morphogenesis	Biological process	3	27	172	13692	8.84496	0.0045654	0.0922338	2.34052	MMP2//MSX1//TCF7L2
GO:0050865	regulation of cell activation	Biological process	10	300	172	13692	2.65349	0.00464688	0.0930827	2.33284	CD74//VAV3//CLCF1//PLSCR1//FOXJ1//SPTA1//IGF2//IGFBP2//XCL1//RT1-BB
GO:0046649	lymphocyte activation	Biological process	12	400	172	13692	2.38814	0.00465612	0.0930827	2.33198	RT1-BB//NTRK1//CLCF1//CD74//VAV3//FOXJ1//ATP7A//SPTA1//IGF2//IGFBP2//XCL1//ANXA1
GO:0006869	lipid transport	Biological process	7	164	172	13692	3.39776	0.00467112	0.0930827	2.33058	PON1//PLSCR1//APOA2//ACE//ANXA1//NMB//GULP1
GO:0035270	endocrine system development	Biological process	6	124	172	13692	3.85184	0.00474652	0.0941229	2.32362	BMP6//MSX1//TCF7L2//TSPO//MDK//ANXA1
GO:0009888	tissue development	Biological process	25	1149	172	13692	1.73204	0.00476626	0.0941229	2.32182	BMP7//SEMA3C//MSX1//T//FOXJ1//MESP1//WNT2B//TGFBI//MSX2//DAB2//ANXA1//PTGS2//TCF7L2//MGP//OMD//CREB3L1//BMP6//ATP7A//SPP1//ZFHX3//PRRX2//GHR//SLC12A2//MMP2//AQP1
GO:0008284	positive regulation of cell proliferation	Biological process	16	618	172	13692	2.06096	0.00488051	0.0959469	2.31153	BMP6//PRRX2//CD74//VAV3//CLCF1//SPTA1//IGF2//IGFBP2//XCL1//AQP1//PTGS2//TCF7L2//TSPO//EPCAM//T//NMB
GO:0044242	cellular lipid catabolic process	Biological process	6	125	172	13692	3.82102	0.00493515	0.0965879	2.3067	HADHA//BDH2//APOA2//ABHD5//ENPP2//CES1D
GO:0048732	gland development	Biological process	10	303	172	13692	2.62722	0.00497911	0.0970153	2.30285	BMP7//ATP7A//MSX1//TCF7L2//TSPO//MDK//MSX2//SLC12A2//SEMA3C//MMP2
GO:0032309	icosanoid secretion	Biological process	3	28	172	13692	8.52907	0.00506657	0.0978495	2.29529	ACE//ANXA1//NMB
GO:0032350	regulation of hormone metabolic process	Biological process	3	28	172	13692	8.52907	0.00506657	0.0978495	2.29529	BMP6//IGF2//TCF7L2
GO:0010817	regulation of hormone levels	Biological process	11	354	172	13692	2.47359	0.00514081	0.0988478	2.28897	SLC5A5//NMB//ANXA1//TRPV4//TCF7L2//BMP6//TTR//ACE//AQP1//SLCO1A5//IGF2
GO:0042552	myelination	Biological process	5	89	172	13692	4.47217	0.00524023	0.100265	2.28065	LAMA2//CD9//TCF7L2//NDRG1//LPAR1
GO:0050863	regulation of T cell activation	Biological process	7	168	172	13692	3.31686	0.00532126	0.100265	2.27399	FOXJ1//SPTA1//IGF2//IGFBP2//XCL1//RT1-BB//CD74
GO:0035107	appendage morphogenesis	Biological process	6	127	172	13692	3.76085	0.00532886	0.100265	2.27337	MSX2//MSX1//BMP7//PRRX2//ATP7A//SEMA3C
GO:0035108	limb morphogenesis	Biological process	6	127	172	13692	3.76085	0.00532886	0.100265	2.27337	MSX2//MSX1//BMP7//PRRX2//ATP7A//SEMA3C
GO:0060326	cell chemotaxis	Biological process	6	127	172	13692	3.76085	0.00532886	0.100265	2.27337	XCL1//SPP1//RGD1560691//LPAR1//CD74//CCL6
GO:0044283	small molecule biosynthetic process	Biological process	10	307	172	13692	2.59299	0.00545085	0.102052	2.26354	PTGDS//CD74//PTGS2//ABHD5//PLSCR1//ELOVL7//RGN//ANXA1//ATP7A//HDC
GO:0007548	sex differentiation	Biological process	9	259	172	13692	2.76618	0.00547041	0.102052	2.26198	MMP2//MMP14//ADAMTS1//WNT2B//TLR3//TCF7L2//BMP6//MGST1//NTRK1
GO:0071702	organic substance transport	Biological process	13	462	172	13692	2.23996	0.00557178	0.103503	2.25401	APOA2//GULP1//SLC2A12//PON1//SLC22A8//SLCO1A5//AQP1//SLC44A1//FOLR1//PLSCR1//ACE//ANXA1//NMB
GO:0055072	iron ion homeostasis	Biological process	4	57	172	13692	5.58629	0.0056606	0.104269	2.24714	CP//SCARA5//LCN2//BDH2
GO:0071385	cellular response to glucocorticoid stimulus	Biological process	4	57	172	13692	5.58629	0.0056606	0.104269	2.24714	AQP1//ANXA1//UGT1A6//RT1-BB
GO:0042098	T cell proliferation	Biological process	6	129	172	13692	3.70254	0.00574512	0.105383	2.2407	SPTA1//IGF2//IGFBP2//XCL1//FOXJ1//RT1-BB
GO:0071384	cellular response to corticosteroid stimulus	Biological process	4	58	172	13692	5.48998	0.0060214	0.10915	2.2203	ANXA1//UGT1A6//RT1-BB//AQP1
GO:0007272	ensheathment of neurons	Biological process	5	92	172	13692	4.32634	0.00602515	0.10915	2.22003	LAMA2//CD9//TCF7L2//NDRG1//LPAR1
GO:0008366	axon ensheathment	Biological process	5	92	172	13692	4.32634	0.00602515	0.10915	2.22003	LAMA2//CD9//TCF7L2//NDRG1//LPAR1
GO:0048699	generation of neurons	Biological process	21	929	172	13692	1.79946	0.00633464	0.114284	2.19828	DCDC2//NTRK1//BMP7//LMX1A//SEMA3C//LAMA2//RGD1560691//TRPV4//LPAR1//TSPO//MMP2//ATP7A//FSCN2//CDKN1C//KCNIP2//ZFHX3//BMP6//SPP1//CLCF1//TCF7L2//ACE
GO:0050896	response to stimulus	Biological process	99	6556	172	13692	1.20208	0.00656517	0.117704	2.18275	GHR//CD74//LPAR1//MDK//ACE//MMP2//MMP14//PLOD2//ATP7A//SERPING1//CTSC//XCL1//C6//TLR3//CD14//RT1-BB//RT1-DB1//APOA2//FOXJ1//ANXA1//CREB3L1//PLSCR1//LCN2//F5//WNT2B//SOSTDC1//TCF7L2//IGFBP2//BAIAP2L1//DCDC2//ARHGAP29//ASB14//GSTM2//UGT1A6//FMO2//ENPP2//CXCL16//MGP//TSPO//SPP1//PTGS2//MR1//BMP6//CCL6//TRPV4//AQP1//SLC12A2//GADD45A//VAV3//CLCF1//WFIKKN2//SMURF2//NMB//MDFIC//RASGRF2//RHOD//RERG//NTRK…
GO:0007167	enzyme linked receptor protein signaling pathway	Biological process	14	526	172	13692	2.11875	0.0065779	0.117704	2.18191	WFIKKN2//SMURF2//BMP6//BMP7//MSX2//MSX1//T//CDKN1C//SOSTDC1//TCF7L2//IGF2//IGFBP2//GHR//NTRK1
GO:0002921	negative regulation of humoral immune response	Biological process	2	10	172	13692	15.9209	0.00660775	0.117758	2.17995	SERPING1//FOXJ1
GO:0046470	phosphatidylcholine metabolic process	Biological process	3	31	172	13692	7.70368	0.00676339	0.118334	2.16984	APOA2//ENPP2//PON1
GO:0050798	activated T cell proliferation	Biological process	3	31	172	13692	7.70368	0.00676339	0.118334	2.16984	IGF2//IGFBP2//XCL1
GO:0060323	head morphogenesis	Biological process	3	31	172	13692	7.70368	0.00676339	0.118334	2.16984	MMP2//MSX1//TCF7L2
GO:0061383	trabecula morphogenesis	Biological process	3	31	172	13692	7.70368	0.00676339	0.118334	2.16984	MSX2//MMP2//ADAMTS1
GO:0030510	regulation of BMP signaling pathway	Biological process	4	60	172	13692	5.30698	0.00678825	0.118334	2.16824	MSX2//MSX1//SOSTDC1//TCF7L2
GO:0030030	cell projection organization	Biological process	18	756	172	13692	1.89535	0.00680203	0.118334	2.16736	NTRK1//BMP7//LMX1A//SEMA3C//LAMA2//AQP1//RGD1560691//TRPV4//LPAR1//TSPO//MMP2//VAV3//LCN2//FOXJ1//BAIAP2L1//SPP1//ATP7A//DCDC2
GO:0006631	fatty acid metabolic process	Biological process	9	269	172	13692	2.66335	0.00695776	0.120565	2.15753	PTGDS//CD74//PTGS2//HADHA//BDH2//ELOVL7//ANXA1//GHR//ABHD5
GO:0002697	regulation of immune effector process	Biological process	7	177	172	13692	3.14821	0.0070305	0.121345	2.15301	SERPING1//XCL1//C6//CLCF1//APOA2//FOXJ1//CD74
GO:0048736	appendage development	Biological process	6	135	172	13692	3.53798	0.00713653	0.122213	2.14651	MSX2//MSX1//BMP7//PRRX2//ATP7A//SEMA3C
GO:0060173	limb development	Biological process	6	135	172	13692	3.53798	0.00713653	0.122213	2.14651	MSX2//MSX1//BMP7//PRRX2//ATP7A//SEMA3C
GO:0048666	neuron development	Biological process	16	644	172	13692	1.97776	0.0071729	0.122358	2.14431	NTRK1//BMP7//LMX1A//SEMA3C//LAMA2//RGD1560691//TRPV4//LPAR1//TSPO//MMP2//ATP7A//FSCN2//CDKN1C//KCNIP2//SPP1//DCDC2
GO:0003156	regulation of organ formation	Biological process	3	32	172	13692	7.46294	0.00739508	0.124692	2.13106	MESP1//WNT2B//BMP7
GO:0030728	ovulation	Biological process	3	32	172	13692	7.46294	0.00739508	0.124692	2.13106	ADAMTS1//MMP2//PTGS2
GO:0071715	icosanoid transport	Biological process	3	32	172	13692	7.46294	0.00739508	0.124692	2.13106	ACE//ANXA1//NMB
GO:0051960	regulation of nervous system development	Biological process	13	480	172	13692	2.15596	0.00759108	0.127456	2.1197	NTRK1//RGD1560691//TRPV4//LPAR1//TCF7L2//ZFHX3//BMP7//LMX1A//BMP6//SPP1//CLCF1//ACE//TSPO
GO:0002700	regulation of production of molecular mediator of immune response	Biological process	4	62	172	13692	5.13578	0.00761713	0.127456	2.11821	CLCF1//XCL1//APOA2//CD74
GO:0015697	quaternary ammonium group transport	Biological process	2	11	172	13692	14.4736	0.00800981	0.128969	2.09638	SLC44A1//SLC22A8
GO:0030449	regulation of complement activation	Biological process	2	11	172	13692	14.4736	0.00800981	0.128969	2.09638	SERPING1//C6
GO:0042640	anagen	Biological process	2	11	172	13692	14.4736	0.00800981	0.128969	2.09638	MSX2//PTGS2
GO:0044241	lipid digestion	Biological process	2	11	172	13692	14.4736	0.00800981	0.128969	2.09638	APOA2//AQP1
GO:2000257	regulation of protein activation cascade	Biological process	2	11	172	13692	14.4736	0.00800981	0.128969	2.09638	SERPING1//C6
GO:0006690	icosanoid metabolic process	Biological process	4	63	172	13692	5.05426	0.00805545	0.128969	2.09391	PTGDS//CD74//PTGS2//ANXA1
GO:0006970	response to osmotic stress	Biological process	4	63	172	13692	5.05426	0.00805545	0.128969	2.09391	TRPV4//AQP1//SLC12A2//TSPO
GO:0032846	positive regulation of homeostatic process	Biological process	4	63	172	13692	5.05426	0.00805545	0.128969	2.09391	PTGS2//SPP1//XCL1//TSPO
GO:0002712	regulation of B cell mediated immunity	Biological process	3	33	172	13692	7.23679	0.00806054	0.128969	2.09364	FOXJ1//CLCF1//XCL1
GO:0002889	regulation of immunoglobulin mediated immune response	Biological process	3	33	172	13692	7.23679	0.00806054	0.128969	2.09364	FOXJ1//CLCF1//XCL1
GO:0046688	response to copper ion	Biological process	3	33	172	13692	7.23679	0.00806054	0.128969	2.09364	ATP7A//AQP1//CP
GO:0046717	acid secretion	Biological process	3	33	172	13692	7.23679	0.00806054	0.128969	2.09364	ACE//ANXA1//NMB
GO:0006952	defense response	Biological process	17	711	172	13692	1.90335	0.00813904	0.129751	2.08943	MDK//SERPING1//C6//TLR3//APOA2//ANXA1//PLSCR1//SPP1//PTGS2//CD14//CXCL16//LGALS3//LCN2//XCL1//ACE//RT1-BB//CD74
GO:0032103	positive regulation of response to external stimulus	Biological process	6	139	172	13692	3.43617	0.00819026	0.130095	2.0867	XCL1//PTGS2//ACE//LPAR1//CD74//RGD1560691
GO:0050868	negative regulation of T cell activation	Biological process	4	64	172	13692	4.97529	0.00851002	0.134686	2.07007	FOXJ1//RT1-BB//CD74//XCL1
GO:0070206	protein trimerization	Biological process	3	34	172	13692	7.02394	0.00876018	0.138146	2.05749	LCN2//MGST1//SCARA5
GO:0060429	epithelium development	Biological process	14	545	172	13692	2.04489	0.00885789	0.139186	2.05267	T//FOXJ1//MESP1//ANXA1//BMP7//BMP6//MSX2//SLC12A2//WNT2B//SEMA3C//MMP2//MSX1//AQP1
GO:0006944	cellular membrane fusion	Biological process	4	65	172	13692	4.89875	0.00898106	0.139308	2.04667	VAV3//CD9//ANXA1//ANXA2
GO:0042102	positive regulation of T cell proliferation	Biological process	4	65	172	13692	4.89875	0.00898106	0.139308	2.04667	IGF2//IGFBP2//XCL1//SPTA1
GO:0050795	regulation of behavior	Biological process	6	142	172	13692	3.36358	0.00905086	0.139308	2.04331	XCL1//PTGDS//RGD1560691//LPAR1//CD74//MDK
GO:0042110	T cell activation	Biological process	9	281	172	13692	2.54962	0.00913192	0.139308	2.03944	FOXJ1//ATP7A//SPTA1//IGF2//IGFBP2//XCL1//RT1-BB//CD74//ANXA1
GO:0044281	small molecule metabolic process	Biological process	31	1601	172	13692	1.54138	0.00920795	0.139308	2.03584	PTGDS//CD74//PTGS2//FMO2//GHR//GSTM2//MGST1//AQP1//RERG//HDC//ATP7A//SLC5A5//ABHD5//HADHA//BDH2//APOA2//PLSCR1//PON1//ELOVL7//UGT1A6//RGN//ANXA1//ACAP2//NTRK1//FOXJ1//ENPP2//TTR//VAV3//C1QTNF3//PON3//FOLR1
GO:0043433	negative regulation of sequence-specific DNA binding transcription factor activity	Biological process	5	102	172	13692	3.90219	0.00923635	0.139308	2.0345	FOXJ1//MSX2//WFS1//XCL1//TCF7L2
GO:0060348	bone development	Biological process	5	102	172	13692	3.90219	0.00923635	0.139308	2.0345	BMP6//MSX2//MSX1//T//GHR
GO:0033559	unsaturated fatty acid metabolic process	Biological process	4	66	172	13692	4.82452	0.0094688	0.139308	2.0237	PTGDS//CD74//PTGS2//ANXA1
GO:0045137	development of primary sexual characteristics	Biological process	8	234	172	13692	2.72153	0.0094842	0.139308	2.023	MMP2//MMP14//ADAMTS1//WNT2B//TLR3//BMP6//MGST1//NTRK1
GO:0030890	positive regulation of B cell proliferation	Biological process	3	35	172	13692	6.82326	0.00949434	0.139308	2.02254	CD74//VAV3//CLCF1
GO:0033280	response to vitamin D	Biological process	3	35	172	13692	6.82326	0.00949434	0.139308	2.02254	SPP1//PTGS2//BMP7
GO:0060324	face development	Biological process	3	35	172	13692	6.82326	0.00949434	0.139308	2.02254	MMP2//MSX1//TCF7L2
GO:0003091	renal water homeostasis	Biological process	2	12	172	13692	13.2674	0.00953291	0.139308	2.02077	AQP1//WFS1
GO:0006825	copper ion transport	Biological process	2	12	172	13692	13.2674	0.00953291	0.139308	2.02077	ATP7A//CP
GO:0014012	peripheral nervous system axon regeneration	Biological process	2	12	172	13692	13.2674	0.00953291	0.139308	2.02077	TSPO//MMP2
GO:0035456	response to interferon-beta	Biological process	2	12	172	13692	13.2674	0.00953291	0.139308	2.02077	TLR3//PLSCR1
GO:0042178	xenobiotic catabolic process	Biological process	2	12	172	13692	13.2674	0.00953291	0.139308	2.02077	PON3//GSTM2
GO:0042538	hyperosmotic salinity response	Biological process	2	12	172	13692	13.2674	0.00953291	0.139308	2.02077	AQP1//TRPV4
GO:0046886	positive regulation of hormone biosynthetic process	Biological process	2	12	172	13692	13.2674	0.00953291	0.139308	2.02077	BMP6//IGF2
GO:0070365	hepatocyte differentiation	Biological process	2	12	172	13692	13.2674	0.00953291	0.139308	2.02077	MESP1//ANXA1
GO:0071636	positive regulation of transforming growth factor beta production	Biological process	2	12	172	13692	13.2674	0.00953291	0.139308	2.02077	PTGS2//XCL1
GO:0032526	response to retinoic acid	Biological process	5	103	172	13692	3.8643	0.00961143	0.139988	2.01721	AQP1//T//BMP6//IGFBP2//MMP2
GO:0009966	regulation of signal transduction	Biological process	29	1477	172	13692	1.56299	0.00983499	0.142382	2.00723	GHR//CD74//LPAR1//MDFIC//BMP6//BMP7//CDKN1C//MSX2//MSX1//SOSTDC1//TCF7L2//ACAP2//NTRK1//FOXJ1//TLR3//RASGRF2//VAV3//ARHGEF26//MESP1//CLCF1//S100A4//IGF2//IGFBP2//PRRX2//RGN//C1QTNF3//PLSCR1//DAB2//WNT2B
GO:0007610	behavior	Biological process	14	552	172	13692	2.01896	0.00984073	0.142382	2.00697	MDK//XCL1//NTRK1//PTGS2//IGF2//ATP7A//NMB//WFS1//ACE//PTGDS//TSPO//RGD1560691//LPAR1//CD74
GO:0002377	immunoglobulin production	Biological process	4	67	172	13692	4.75252	0.00997347	0.143828	2.00115	RT1-BB//RT1-DB1//XCL1//CLCF1
GO:0002718	regulation of cytokine production involved in immune response	Biological process	3	36	172	13692	6.63372	0.0102634	0.146086	1.98871	XCL1//APOA2//CD74
GO:0010977	negative regulation of neuron projection development	Biological process	3	36	172	13692	6.63372	0.0102634	0.146086	1.98871	SPP1//TRPV4//LPAR1
GO:0031103	axon regeneration	Biological process	3	36	172	13692	6.63372	0.0102634	0.146086	1.98871	TSPO//MMP2//SPP1
GO:0090130	tissue migration	Biological process	3	36	172	13692	6.63372	0.0102634	0.146086	1.98871	T//MESP1//AQP1
GO:0018958	phenol-containing compound metabolic process	Biological process	4	68	172	13692	4.68263	0.0104953	0.148424	1.97901	ATP7A//SLC5A5//TTR//HDC
GO:0021782	glial cell development	Biological process	4	68	172	13692	4.68263	0.0104953	0.148424	1.97901	CD9//TCF7L2//LAMA2//NDRG1
GO:0050778	positive regulation of immune response	Biological process	8	239	172	13692	2.66459	0.0106874	0.150654	1.97113	SERPING1//XCL1//C6//TLR3//RT1-BB//CD74//PLSCR1//VAV3
GO:0045596	negative regulation of cell differentiation	Biological process	11	393	172	13692	2.22812	0.0108654	0.151304	1.96395	FOXJ1//TCF7L2//MESP1//CD74//MSX2//ZFHX3//BMP7//LMX1A//SPP1//MSX1//TSPO
GO:0019218	regulation of steroid metabolic process	Biological process	4	69	172	13692	4.61476	0.0110345	0.151304	1.95725	TSPO//APOA2//BMP6//IGF2
GO:0045216	cell-cell junction organization	Biological process	4	69	172	13692	4.61476	0.0110345	0.151304	1.95725	TRPV4//CD9//CLDN19//CLDN1
GO:0051100	negative regulation of binding	Biological process	4	69	172	13692	4.61476	0.0110345	0.151304	1.95725	DAB2//PLSCR1//MSX1//MSX2
GO:0051928	positive regulation of calcium ion transport	Biological process	4	69	172	13692	4.61476	0.0110345	0.151304	1.95725	STIM2//XCL1//TSPO//WFS1
GO:0061025	membrane fusion	Biological process	4	69	172	13692	4.61476	0.0110345	0.151304	1.95725	VAV3//CD9//ANXA1//ANXA2
GO:0007043	cell-cell junction assembly	Biological process	3	37	172	13692	6.45443	0.0110675	0.151304	1.95595	CD9//CLDN19//TRPV4
GO:0003203	endocardial cushion morphogenesis	Biological process	2	13	172	13692	12.2469	0.0111738	0.151304	1.9518	MSX2//MSX1
GO:0021542	dentate gyrus development	Biological process	2	13	172	13692	12.2469	0.0111738	0.151304	1.9518	MDK//LMX1A
GO:0032781	positive regulation of ATPase activity	Biological process	2	13	172	13692	12.2469	0.0111738	0.151304	1.9518	PLSCR1//RGN
GO:0016053	organic acid biosynthetic process	Biological process	8	241	172	13692	2.64248	0.0111991	0.151304	1.95082	PTGDS//CD74//PTGS2//ABHD5//PLSCR1//ELOVL7//RGN//ANXA1
GO:0046394	carboxylic acid biosynthetic process	Biological process	8	241	172	13692	2.64248	0.0111991	0.151304	1.95082	PTGDS//CD74//PTGS2//ABHD5//PLSCR1//ELOVL7//RGN//ANXA1
GO:0048729	tissue morphogenesis	Biological process	12	449	172	13692	2.12752	0.0112121	0.151304	1.95031	BMP7//T//FOXJ1//MESP1//MSX2//MSX1//ATP7A//SLC12A2//WNT2B//SEMA3C//MMP2
GO:0034599	cellular response to oxidative stress	Biological process	5	107	172	13692	3.71984	0.0112167	0.151304	1.95014	ATP7A//AQP1//ANXA1//LCN2//MGST1
GO:0051924	regulation of calcium ion transport	Biological process	6	149	172	13692	3.20556	0.0113076	0.151607	1.94663	DHRS7C//STIM2//XCL1//PTGS2//TSPO//WFS1
GO:0035239	tube morphogenesis	Biological process	9	291	172	13692	2.462	0.0113083	0.151607	1.9466	T//FOXJ1//MESP1//MGP//MMP14//BMP7//MSX2//SLC12A2//WNT2B
GO:0007155	cell adhesion	Biological process	16	679	172	13692	1.87581	0.0115552	0.153609	1.93722	CDH19//CDHR4//MMP2//SPP1//COL8A1//CDH3//CLDN1//LAMA2//BMP7//VAV3//MMP14//CD9//OMD//TGFBI//CPXM2//AEBP1
GO:0000041	transition metal ion transport	Biological process	4	70	172	13692	4.54884	0.0115912	0.153609	1.93587	ATP7A//CP//LCN2//SCARA5
GO:0007368	determination of left/right symmetry	Biological process	4	70	172	13692	4.54884	0.0115912	0.153609	1.93587	FOXJ1//MESP1//CCDC40//T
GO:0050790	regulation of catalytic activity	Biological process	23	1108	172	13692	1.65244	0.0115977	0.153609	1.93563	GHR//CD74//LPAR1//GADD45A//C6//MDFIC//SERPINB1A//SERPING1//PCOLCE//MMP14//ACAP2//NTRK1//RGN//FOXJ1//CDKN1C//IGF2//ATP7A//VAV3//AQP1//BMP7//ABHD5//APOA2//PLSCR1
GO:0051128	regulation of cellular component organization	Biological process	23	1110	172	13692	1.64947	0.0118328	0.15625	1.92691	IGFBP2//LMX1A//SPTA1//AQP1//APOA2//NTRK1//RGD1560691//TRPV4//LPAR1//CXCL16//DAB2//MSX1//RERG//BAIAP2L1//ANXA1//ANXA2//LCN2//TCF7L2//CD14//BMP7//IGF2//SPP1//MMP14
GO:0019216	regulation of lipid metabolic process	Biological process	7	196	172	13692	2.84302	0.011934	0.157113	1.92321	TSPO//APOA2//ABHD5//ANXA1//BMP6//VAV3//IGF2
GO:0022610	biological adhesion	Biological process	16	682	172	13692	1.86756	0.0120124	0.157672	1.92037	CD9//SPP1//OMD//TGFBI//CPXM2//AEBP1//LAMA2//CDH19//CDHR4//MMP2//COL8A1//CDH3//CLDN1//BMP7//VAV3//MMP14
GO:0048678	response to axon injury	Biological process	4	71	172	13692	4.48477	0.0121656	0.159207	1.91486	TSPO//MMP2//SPP1//NTRK1
GO:0001763	morphogenesis of a branching structure	Biological process	7	197	172	13692	2.82859	0.0122466	0.15979	1.91198	MGP//MMP14//BMP7//MSX2//SLC12A2//WNT2B//SEMA3C
GO:0042113	B cell activation	Biological process	6	152	172	13692	3.14229	0.012387	0.161141	1.90703	RT1-BB//NTRK1//CLCF1//CD74//VAV3//FOXJ1
GO:0006576	cellular biogenic amine metabolic process	Biological process	5	110	172	13692	3.61839	0.0125344	0.161678	1.9019	HDC//ATP7A//APOA2//ENPP2//PON1
GO:0006874	cellular calcium ion homeostasis	Biological process	8	246	172	13692	2.58877	0.0125575	0.161678	1.9011	TRPV4//NMB//DHRS7C//WFS1//XCL1//LPAR1//RGN//STIM2
GO:0002009	morphogenesis of an epithelium	Biological process	10	348	172	13692	2.28749	0.012568	0.161678	1.90073	T//FOXJ1//MESP1//MSX2//SLC12A2//BMP7//WNT2B//SEMA3C//MMP2
GO:0060284	regulation of cell development	Biological process	13	512	172	13692	2.02121	0.0125757	0.161678	1.90047	NTRK1//RGD1560691//TRPV4//LPAR1//TCF7L2//ZFHX3//BMP7//LMX1A//BMP6//SPP1//CLCF1//ACE//TSPO
GO:0010171	body morphogenesis	Biological process	3	39	172	13692	6.12343	0.0127825	0.162881	1.89339	MMP2//MSX1//TCF7L2
GO:0035137	hindlimb morphogenesis	Biological process	3	39	172	13692	6.12343	0.0127825	0.162881	1.89339	MSX2//MSX1//ATP7A
GO:0072376	protein activation cascade	Biological process	3	39	172	13692	6.12343	0.0127825	0.162881	1.89339	SERPING1//C6//F5
GO:0010042	response to manganese ion	Biological process	2	14	172	13692	11.3721	0.0129294	0.162881	1.88842	TSPO//PTGS2
GO:0022011	myelination in peripheral nervous system	Biological process	2	14	172	13692	11.3721	0.0129294	0.162881	1.88842	NDRG1//LAMA2
GO:0032292	peripheral nervous system axon ensheathment	Biological process	2	14	172	13692	11.3721	0.0129294	0.162881	1.88842	LAMA2//NDRG1
GO:0071392	cellular response to estradiol stimulus	Biological process	2	14	172	13692	11.3721	0.0129294	0.162881	1.88842	MSX2//MMP2
GO:0019228	regulation of action potential in neuron	Biological process	5	111	172	13692	3.5858	0.0129959	0.16325	1.88619	LAMA2//CD9//TCF7L2//NDRG1//LPAR1
GO:0006518	peptide metabolic process	Biological process	4	73	172	13692	4.3619	0.0133686	0.165559	1.87391	GSTM2//MGST1//BDH2//ACE
GO:0019882	antigen processing and presentation	Biological process	4	73	172	13692	4.3619	0.0133686	0.165559	1.87391	MR1//RT1-BB//CD74//RT1-DB1
GO:0034614	cellular response to reactive oxygen species	Biological process	4	73	172	13692	4.3619	0.0133686	0.165559	1.87391	ATP7A//AQP1//ANXA1//LCN2
GO:0045995	regulation of embryonic development	Biological process	4	73	172	13692	4.3619	0.0133686	0.165559	1.87391	BMP7//MESP1//WNT2B//LAMA2
GO:0050921	positive regulation of chemotaxis	Biological process	4	73	172	13692	4.3619	0.0133686	0.165559	1.87391	XCL1//LPAR1//CD74//RGD1560691
GO:0008610	lipid biosynthetic process	Biological process	11	406	172	13692	2.15678	0.0135913	0.167843	1.86674	PTGDS//CD74//PTGS2//ABHD5//APOA2//PLSCR1//TSPO//ELOVL7//ANXA1//BMP6//IGF2
GO:0071453	cellular response to oxygen levels	Biological process	4	74	172	13692	4.30295	0.0139975	0.171156	1.85395	AQP1//PTGS2//NDRG1//LPAR1
GO:0002682	regulation of immune system process	Biological process	15	635	172	13692	1.88042	0.0140124	0.171156	1.85349	SERPING1//XCL1//C6//TLR3//RT1-BB//CD74//FOXJ1//CLCF1//APOA2//VAV3//PLSCR1//SPTA1//IGF2//IGFBP2//RGD1560691
GO:0001822	kidney development	Biological process	7	203	172	13692	2.74499	0.0142482	0.171156	1.84624	BMP7//AQP1//WNT2B//ACE//BMP6//ADAMTS1//WFS1
GO:0030278	regulation of ossification	Biological process	6	157	172	13692	3.04222	0.0143438	0.171156	1.84333	MGP//OMD//CREB3L1//BMP6//BMP7//MSX2
GO:0042445	hormone metabolic process	Biological process	6	157	172	13692	3.04222	0.0143438	0.171156	1.84333	SLC5A5//BMP6//TCF7L2//TTR//ACE//IGF2
GO:0048754	branching morphogenesis of a tube	Biological process	6	157	172	13692	3.04222	0.0143438	0.171156	1.84333	MSX2//SLC12A2//WNT2B//MGP//MMP14//BMP7
GO:0044255	cellular lipid metabolic process	Biological process	15	637	172	13692	1.87452	0.0143825	0.171156	1.84217	PTGDS//CD74//PTGS2//GHR//ABHD5//HADHA//BDH2//APOA2//PLSCR1//ELOVL7//ANXA1//ENPP2//TTR//CES1D//PON1
GO:0034330	cell junction organization	Biological process	5	114	172	13692	3.49143	0.0144493	0.171156	1.84015	TRPV4//CD9//CLDN19//CLDN1//MMP14
GO:0051336	regulation of hydrolase activity	Biological process	14	579	172	13692	1.92481	0.014462	0.171156	1.83977	C6//SERPINB1A//SERPING1//PCOLCE//MMP14//ACAP2//NTRK1//RGN//FOXJ1//VAV3//AQP1//ABHD5//APOA2//PLSCR1
GO:0032787	monocarboxylic acid metabolic process	Biological process	10	356	172	13692	2.23609	0.0145353	0.171156	1.83757	PTGDS//CD74//PTGS2//GHR//ABHD5//HADHA//BDH2//ELOVL7//UGT1A6//ANXA1
GO:0006879	cellular iron ion homeostasis	Biological process	3	41	172	13692	5.82473	0.0146409	0.171156	1.83443	LCN2//CP//SCARA5
GO:0015909	long-chain fatty acid transport	Biological process	3	41	172	13692	5.82473	0.0146409	0.171156	1.83443	ACE//ANXA1//NMB
GO:0042130	negative regulation of T cell proliferation	Biological process	3	41	172	13692	5.82473	0.0146409	0.171156	1.83443	XCL1//FOXJ1//RT1-BB
GO:0061371	determination of heart left/right asymmetry	Biological process	3	41	172	13692	5.82473	0.0146409	0.171156	1.83443	FOXJ1//MESP1//T
GO:0071695	anatomical structure maturation	Biological process	3	41	172	13692	5.82473	0.0146409	0.171156	1.83443	MMP2//MSX2//PTGS2
GO:0007565	female pregnancy	Biological process	6	158	172	13692	3.02296	0.0147596	0.171156	1.83092	PTGS2//MMP2//SOSTDC1//FBLN1//IGF2//IGFBP2
GO:0001542	ovulation from ovarian follicle	Biological process	2	15	172	13692	10.614	0.0147965	0.171156	1.82984	ADAMTS1//MMP2
GO:0015695	organic cation transport	Biological process	2	15	172	13692	10.614	0.0147965	0.171156	1.82984	SLC22A8//SLC44A1
GO:0032352	positive regulation of hormone metabolic process	Biological process	2	15	172	13692	10.614	0.0147965	0.171156	1.82984	BMP6//IGF2
GO:0048820	hair follicle maturation	Biological process	2	15	172	13692	10.614	0.0147965	0.171156	1.82984	MSX2//PTGS2
GO:0070633	transepithelial transport	Biological process	2	15	172	13692	10.614	0.0147965	0.171156	1.82984	SLC12A2//AQP1
GO:0072337	modified amino acid transport	Biological process	2	15	172	13692	10.614	0.0147965	0.171156	1.82984	SLC22A8//SLCO1A5
GO:0090030	regulation of steroid hormone biosynthetic process	Biological process	2	15	172	13692	10.614	0.0147965	0.171156	1.82984	BMP6//IGF2
GO:2000677	regulation of transcription regulatory region DNA binding	Biological process	2	15	172	13692	10.614	0.0147965	0.171156	1.82984	MSX2//MSX1
GO:0055074	calcium ion homeostasis	Biological process	8	254	172	13692	2.50723	0.0149777	0.172795	1.82456	RGN//TRPV4//STIM2//NMB//DHRS7C//WFS1//XCL1//LPAR1
GO:0008406	gonad development	Biological process	7	206	172	13692	2.70501	0.0153322	0.176421	1.8144	MMP2//MMP14//ADAMTS1//WNT2B//TLR3//MGST1//NTRK1
GO:0045595	regulation of cell differentiation	Biological process	20	947	172	13692	1.6812	0.0154069	0.176546	1.81228	NTRK1//RGD1560691//TRPV4//LPAR1//FOXJ1//TCF7L2//MESP1//CD74//GHR//BMP7//MSX2//BMP6//ZFHX3//LMX1A//SPP1//CLCF1//ACE//MSX1//TSPO//PTGS2
GO:0022612	gland morphogenesis	Biological process	5	116	172	13692	3.43123	0.0154766	0.176546	1.81033	BMP7//MSX2//SLC12A2//SEMA3C//MMP2
GO:0044106	cellular amine metabolic process	Biological process	5	116	172	13692	3.43123	0.0154766	0.176546	1.81033	HDC//ATP7A//APOA2//ENPP2//PON1
GO:0010740	positive regulation of intracellular protein kinase cascade	Biological process	10	360	172	13692	2.21124	0.0156015	0.176546	1.80683	CLCF1//GHR//S100A4//LPAR1//TLR3//IGF2//C1QTNF3//TCF7L2//CD74//NTRK1
GO:0002367	cytokine production involved in immune response	Biological process	3	42	172	13692	5.68605	0.0156244	0.176546	1.8062	XCL1//APOA2//CD74
GO:0031102	neuron projection regeneration	Biological process	3	42	172	13692	5.68605	0.0156244	0.176546	1.8062	TSPO//MMP2//SPP1
GO:0048468	cell development	Biological process	26	1333	172	13692	1.55268	0.015625	0.176546	1.80618	DAB2//SEMA3C//MSX1//MSX2//BMP6//NTRK1//BMP7//LMX1A//LAMA2//RGD1560691//TRPV4//LPAR1//CD9//TCF7L2//TSPO//MMP2//ATP7A//NDRG1//FSCN2//CDKN1C//KCNIP2//ZFHX3//SPP1//CLCF1//DCDC2//ACE
GO:0001655	urogenital system development	Biological process	8	257	172	13692	2.47797	0.0159673	0.179029	1.79677	BMP7//ACE//BMP6//ADAMTS1//WFS1//MMP2//AQP1//WNT2B
GO:0009855	determination of bilateral symmetry	Biological process	4	77	172	13692	4.13531	0.0159957	0.179029	1.796	FOXJ1//MESP1//CCDC40//T
GO:0016050	vesicle organization	Biological process	4	77	172	13692	4.13531	0.0159957	0.179029	1.796	VAV3//ANXA1//ANXA2//AQP1
GO:0006633	fatty acid biosynthetic process	Biological process	5	117	172	13692	3.40191	0.016008	0.179029	1.79566	PTGDS//CD74//PTGS2//ELOVL7//ANXA1
GO:0055114	oxidation-reduction process	Biological process	10	363	172	13692	2.19297	0.0164386	0.182454	1.78414	COX8B//CYBRD1//HADHA//BDH2//MTFR1//APOA2//IGF2//FMO2//MGST1//DHRS7C
GO:0045597	positive regulation of cell differentiation	Biological process	12	474	172	13692	2.01531	0.0165649	0.182454	1.78081	TCF7L2//CD74//BMP6//ZFHX3//BMP7//MSX2//CLCF1//ACE//MESP1//TSPO//PTGS2//GHR
GO:0042439	ethanolamine-containing compound metabolic process	Biological process	3	43	172	13692	5.55381	0.0166443	0.182454	1.77873	APOA2//ENPP2//PON1
GO:0009799	specification of symmetry	Biological process	4	78	172	13692	4.08229	0.0166995	0.182454	1.7773	FOXJ1//MESP1//CCDC40//T
GO:0015698	inorganic anion transport	Biological process	4	78	172	13692	4.08229	0.0166995	0.182454	1.7773	TSPO//SLC4A2//SLC12A2//SLC5A5
GO:0002823	negative regulation of adaptive immune response based on somatic recombination of immune receptors built from immunoglobulin superfamily domains	Biological process	2	16	172	13692	9.95058	0.0167721	0.182454	1.77541	FOXJ1//XCL1
GO:0009713	catechol-containing compound biosynthetic process	Biological process	2	16	172	13692	9.95058	0.0167721	0.182454	1.77541	ATP7A//HDC
GO:0034312	diol biosynthetic process	Biological process	2	16	172	13692	9.95058	0.0167721	0.182454	1.77541	ATP7A//HDC
GO:0042423	catecholamine biosynthetic process	Biological process	2	16	172	13692	9.95058	0.0167721	0.182454	1.77541	ATP7A//HDC
GO:0042730	fibrinolysis	Biological process	2	16	172	13692	9.95058	0.0167721	0.182454	1.77541	ANXA2//SERPING1
GO:0060317	cardiac epithelial to mesenchymal transition	Biological process	2	16	172	13692	9.95058	0.0167721	0.182454	1.77541	MSX2//MSX1
GO:0048519	negative regulation of biological process	Biological process	46	2719	172	13692	1.34675	0.0169353	0.183773	1.77121	MSX2//MSX1//FOXJ1//CDKN1C//ZFHX3//MOSPD1//TCF7L2//SERPING1//ANXA1//XCL1//APOA2//CD74//GADD45A//MMP2//CD9//PTGS2//NTRK1//BMP7//RERG//DHRS7C//ABHD5//TRPV4//LPAR1//DAB2//MESP1//MDFIC//SOSTDC1//STIM2//TSPO//RT1-BB//ANXA2//AQP1//WFS1//KRT18//ATP7A//CLCF1//PLSCR1//LMX1A//C1QTNF3//PTPN3//NMB//OGN//SPP1//MMP14//RGD1305645
GO:0023051	regulation of signaling	Biological process	32	1744	172	13692	1.46064	0.0170599	0.184668	1.76802	GHR//CD74//LPAR1//MDFIC//BMP6//BMP7//NMB//CDKN1C//MSX2//MSX1//SOSTDC1//TCF7L2//PTGS2//LAMA2//ACAP2//NTRK1//FOXJ1//TLR3//RASGRF2//VAV3//ARHGEF26//MESP1//CLCF1//S100A4//IGF2//IGFBP2//PRRX2//RGN//C1QTNF3//PLSCR1//DAB2//WNT2B
GO:0071345	cellular response to cytokine stimulus	Biological process	8	261	172	13692	2.43999	0.0173596	0.187205	1.76046	CD74//KRT18//TLR3//RT1-BB//MMP2//LCN2//XCL1//PLSCR1
GO:0015718	monocarboxylic acid transport	Biological process	4	79	172	13692	4.03062	0.0174224	0.187205	1.75889	SLCO1A5//ACE//ANXA1//NMB
GO:0070555	response to interleukin-1	Biological process	4	79	172	13692	4.03062	0.0174224	0.187205	1.75889	MMP2//LCN2//GHR//ANXA1
GO:0051130	positive regulation of cellular component organization	Biological process	12	478	172	13692	1.99844	0.0175756	0.187882	1.75509	AQP1//NTRK1//RGD1560691//BAIAP2L1//TRPV4//ANXA1//ANXA2//LCN2//TCF7L2//CD14//IGF2//BMP7
GO:0030098	lymphocyte differentiation	Biological process	7	212	172	13692	2.62846	0.0176745	0.187882	1.75265	RT1-BB//NTRK1//CLCF1//FOXJ1//ATP7A//CD74//ANXA1
GO:0072001	renal system development	Biological process	7	212	172	13692	2.62846	0.0176745	0.187882	1.75265	BMP7//ACE//BMP6//ADAMTS1//WFS1//AQP1//WNT2B
GO:0060350	endochondral bone morphogenesis	Biological process	3	44	172	13692	5.42759	0.0177007	0.187882	1.75201	BMP6//MSX2//GHR
GO:0072503	cellular divalent inorganic cation homeostasis	Biological process	8	262	172	13692	2.43068	0.0177209	0.187882	1.75152	RGN//TRPV4//STIM2//NMB//DHRS7C//WFS1//XCL1//LPAR1
GO:0006629	lipid metabolic process	Biological process	19	898	172	13692	1.68429	0.0177425	0.187882	1.75099	PTGDS//CD74//PTGS2//GHR//ABHD5//HADHA//BDH2//APOA2//PLSCR1//TSPO//PON1//ELOVL7//ANXA1//BMP6//ENPP2//TTR//VAV3//CES1D//IGF2
GO:0043085	positive regulation of catalytic activity	Biological process	15	655	172	13692	1.82301	0.018066	0.190847	1.74314	GHR//CD74//LPAR1//C6//MDFIC//PCOLCE//MMP14//NTRK1//RGN//FOXJ1//VAV3//ATP7A//ABHD5//PLSCR1//IGF2
GO:0007292	female gamete generation	Biological process	4	80	172	13692	3.98023	0.0181645	0.191426	1.74078	ADAMTS1//MMP2//PTGS2//MEI4
GO:0006954	inflammatory response	Biological process	10	371	172	13692	2.14568	0.018834	0.192958	1.72506	SERPING1//C6//APOA2//ANXA1//PLSCR1//PTGS2//XCL1//ACE//SPP1//CD14
GO:0048762	mesenchymal cell differentiation	Biological process	5	122	172	13692	3.26249	0.0188482	0.192958	1.72473	SEMA3C//MSX1//MSX2//BMP7
GO:0008347	glial cell migration	Biological process	2	17	172	13692	9.36525	0.0188533	0.192958	1.72461	MMP14//TSPO
GO:0009415	response to water stimulus	Biological process	2	17	172	13692	9.36525	0.0188533	0.192958	1.72461	CD9//NTRK1
GO:0010893	positive regulation of steroid biosynthetic process	Biological process	2	17	172	13692	9.36525	0.0188533	0.192958	1.72461	BMP6//IGF2
GO:0014044	Schwann cell development	Biological process	2	17	172	13692	9.36525	0.0188533	0.192958	1.72461	LAMA2//NDRG1
GO:0042346	positive regulation of NF-kappaB import into nucleus	Biological process	2	17	172	13692	9.36525	0.0188533	0.192958	1.72461	PTGS2//TLR3
GO:0050891	multicellular organismal water homeostasis	Biological process	2	17	172	13692	9.36525	0.0188533	0.192958	1.72461	WFS1//AQP1
GO:0060572	morphogenesis of an epithelial bud	Biological process	2	17	172	13692	9.36525	0.0188533	0.192958	1.72461	WNT2B//BMP7
GO:0061437	renal system vasculature development	Biological process	2	17	172	13692	9.36525	0.0188533	0.192958	1.72461	BMP7//AQP1
GO:0061440	kidney vasculature development	Biological process	2	17	172	13692	9.36525	0.0188533	0.192958	1.72461	BMP7//AQP1
GO:0072012	glomerulus vasculature development	Biological process	2	17	172	13692	9.36525	0.0188533	0.192958	1.72461	BMP7//AQP1
GO:0050727	regulation of inflammatory response	Biological process	6	167	172	13692	2.86005	0.0188852	0.192958	1.72388	SERPING1//C6//ANXA1//PTGS2//ACE//XCL1
GO:0050864	regulation of B cell activation	Biological process	4	81	172	13692	3.93109	0.0189261	0.192958	1.72294	CD74//VAV3//CLCF1//FOXJ1
GO:0070838	divalent metal ion transport	Biological process	8	266	172	13692	2.39412	0.0192204	0.195504	1.71624	TRPV4//DHRS7C//MAGT1//STIM2//XCL1//PTGS2//TSPO//WFS1
GO:0031175	neuron projection development	Biological process	13	543	172	13692	1.90582	0.0195245	0.197853	1.70942	NTRK1//BMP7//LMX1A//SEMA3C//LAMA2//RGD1560691//TRPV4//LPAR1//TSPO//MMP2//SPP1//ATP7A//DCDC2
GO:0032989	cellular component morphogenesis	Biological process	17	783	172	13692	1.72833	0.0195416	0.197853	1.70904	MSX1//DAB2//MSX2//NTRK1//BMP7//LMX1A//SEMA3C//LAMA2//SPTA1//TSPO//MMP2//CD9//FOXJ1//SPP1//ATP7A//DCDC2
GO:0045786	negative regulation of cell cycle	Biological process	8	267	172	13692	2.38516	0.019609	0.198078	1.70754	GADD45A//ZFHX3//TCF7L2//BMP7//PTPN3//RGD1305645//PTGS2
GO:0030182	neuron differentiation	Biological process	18	846	172	13692	1.69372	0.0197849	0.199395	1.70367	NTRK1//BMP7//LMX1A//SEMA3C//LAMA2//RGD1560691//TRPV4//LPAR1//TSPO//MMP2//ATP7A//FSCN2//CDKN1C//KCNIP2//ZFHX3//BMP6//SPP1//DCDC2
GO:0007568	aging	Biological process	8	268	172	13692	2.37626	0.0200033	0.201134	1.6989	RGD1305645//TSPO//CP//GSTM2//CTSC//IGFBP2//NTRK1//MMP2
GO:0033189	response to vitamin A	Biological process	5	124	172	13692	3.20986	0.0200715	0.201358	1.69742	BMP6//IGFBP2//MMP2//AQP1//T
GO:0030334	regulation of cell migration	Biological process	10	375	172	13692	2.12279	0.020124	0.201424	1.69629	XCL1//AQP1//ACE//CXCL16//RGD1560691//LPAR1//CD74//PTGS2//ENPP2//LAMA2
GO:0000902	cell morphogenesis	Biological process	16	725	172	13692	1.75679	0.0202661	0.202384	1.69323	DAB2//MSX1//MSX2//NTRK1//BMP7//LMX1A//SEMA3C//LAMA2//SPTA1//TSPO//MMP2//FOXJ1//SPP1//ATP7A//DCDC2
GO:0072511	divalent inorganic cation transport	Biological process	8	269	172	13692	2.36742	0.0204031	0.203289	1.6903	TRPV4//DHRS7C//MAGT1//STIM2//XCL1//PTGS2//TSPO//WFS1
GO:0000187	activation of MAPK activity	Biological process	4	83	172	13692	3.83637	0.020508	0.203871	1.68808	MDFIC//GHR//CD74//LPAR1
GO:0000413	protein peptidyl-prolyl isomerization	Biological process	2	18	172	13692	8.84496	0.021037	0.206342	1.67702	FKBP9//FKBP14
GO:0002820	negative regulation of adaptive immune response	Biological process	2	18	172	13692	8.84496	0.021037	0.206342	1.67702	FOXJ1//XCL1
GO:0002825	regulation of T-helper 1 type immune response	Biological process	2	18	172	13692	8.84496	0.021037	0.206342	1.67702	RT1-BB//XCL1
GO:0050892	intestinal absorption	Biological process	2	18	172	13692	8.84496	0.021037	0.206342	1.67702	APOA2//SLCO1A5
GO:0002690	positive regulation of leukocyte chemotaxis	Biological process	3	47	172	13692	5.08115	0.0210898	0.206342	1.67593	XCL1//CD74//RGD1560691
GO:0048284	organelle fusion	Biological process	3	47	172	13692	5.08115	0.0210898	0.206342	1.67593	VAV3//ANXA1//ANXA2
GO:0060322	head development	Biological process	3	47	172	13692	5.08115	0.0210898	0.206342	1.67593	MMP2//MSX1//TCF7L2
GO:0048667	cell morphogenesis involved in neuron differentiation	Biological process	10	378	172	13692	2.10594	0.0211332	0.206342	1.67504	NTRK1//BMP7//LMX1A//SEMA3C//LAMA2//TSPO//MMP2//SPP1//ATP7A//DCDC2
GO:0072507	divalent inorganic cation homeostasis	Biological process	8	271	172	13692	2.34995	0.0212199	0.206729	1.67326	RGN//TRPV4//STIM2//NMB//DHRS7C//WFS1//XCL1//LPAR1
GO:0006520	cellular amino acid metabolic process	Biological process	9	325	172	13692	2.20444	0.0216658	0.210605	1.66422	GSTM2//MGST1//HDC//GHR//ATP7A//SLC5A5//PLSCR1//TTR//FOLR1
GO:0033554	cellular response to stress	Biological process	19	919	172	13692	1.6458	0.0220013	0.213133	1.65755	GADD45A//VAV3//TRPV4//MDFIC//TSPO//MMP2//ATP7A//NDRG1//WFS1//SCARA5//CD74//TLR3//SPP1//AQP1//ANXA1//LCN2//MGST1//PTGS2//RGD1305645
GO:0030324	lung development	Biological process	6	173	172	13692	2.76085	0.0220366	0.213133	1.65686	ATP7A//WNT2B//CP//MGP//MMP14//FOXJ1
GO:0030335	positive regulation of cell migration	Biological process	7	222	172	13692	2.51006	0.0221218	0.213133	1.65518	XCL1//AQP1//LPAR1//CD74//RGD1560691//PTGS2//CXCL16
GO:0003006	developmental process involved in reproduction	Biological process	11	437	172	13692	2.00378	0.0221648	0.213133	1.65434	MMP2//MMP14//ADAMTS1//WNT2B//TLR3//TCF7L2//BMP6//MGST1//PTGS2//NTRK1//BMP7
GO:0002822	regulation of adaptive immune response based on somatic recombination of immune receptors built from immunoglobulin superfamily domains	Biological process	4	85	172	13692	3.7461	0.0221689	0.213133	1.65426	XCL1//FOXJ1//RT1-BB//CLCF1
GO:0040007	growth	Biological process	16	734	172	13692	1.73525	0.0224434	0.215258	1.64891	MMP2//IGFBP2//LMX1A//MESP1//MSX2//CXCL16//DAB2//MSX1//RERG//SLC12A2//GHR//PTGS2//WFS1//TCF7L2//SPP1//BMP6
GO:0006979	response to oxidative stress	Biological process	8	274	172	13692	2.32422	0.0224882	0.215258	1.64804	ATP7A//MMP2//AQP1//ANXA1//LCN2//MGST1//PTGS2//MMP14
GO:0080134	regulation of response to stress	Biological process	13	554	172	13692	1.86798	0.0225839	0.215334	1.6462	SERPING1//C6//TLR3//ANXA1//MDFIC//PTGS2//ANXA2//CD74//PLSCR1//TRPV4//SPP1//XCL1//ACE
GO:0015833	peptide transport	Biological process	6	174	172	13692	2.74499	0.0225943	0.215334	1.646	CD74//ANXA1//TRPV4//TCF7L2//SLC22A8//AQP1
GO:0051704	multi-organism process	Biological process	17	797	172	13692	1.69797	0.0227617	0.216083	1.6428	CD14//LCN2//XCL1//TLR3//IGF2//IGFBP2//MMP2//PTGS2//SOSTDC1//FBLN1//BAIAP2L1//ACE//UGT1A6//MGST1//PLSCR1//TSPO//AQP1
GO:0048514	blood vessel morphogenesis	Biological process	10	383	172	13692	2.07845	0.0228966	0.216083	1.64023	PTGS2//ANXA2//MMP2//MMP14//TGFBI//T//C6//AQP1//NTRK1//PRRX2
GO:0031344	regulation of cell projection organization	Biological process	8	275	172	13692	2.31577	0.0229227	0.216083	1.63973	AQP1//NTRK1//RGD1560691//TRPV4//LPAR1//LCN2//SPP1//BMP7
GO:0031347	regulation of defense response	Biological process	8	275	172	13692	2.31577	0.0229227	0.216083	1.63973	SERPING1//C6//TLR3//ANXA1//PTGS2//PLSCR1//XCL1//ACE
GO:0007009	plasma membrane organization	Biological process	4	86	172	13692	3.70254	0.0230293	0.216083	1.63772	PLSCR1//NDRG1//CRB3//SPTA1
GO:0046631	alpha-beta T cell activation	Biological process	4	86	172	13692	3.70254	0.0230293	0.216083	1.63772	ATP7A//ANXA1//RT1-BB//XCL1
GO:0030323	respiratory tube development	Biological process	6	175	172	13692	2.7293	0.0231615	0.216083	1.63523	CP//MGP//MMP14//FOXJ1//ATP7A//WNT2B
GO:0006958	complement activation, classical pathway	Biological process	2	19	172	13692	8.37944	0.0233204	0.216083	1.63226	C6//SERPING1
GO:0070265	necrotic cell death	Biological process	2	19	172	13692	8.37944	0.0233204	0.216083	1.63226	TSPO//TMEM123
GO:0071604	transforming growth factor beta production	Biological process	2	19	172	13692	8.37944	0.0233204	0.216083	1.63226	PTGS2//XCL1
GO:0071634	regulation of transforming growth factor beta production	Biological process	2	19	172	13692	8.37944	0.0233204	0.216083	1.63226	PTGS2//XCL1
GO:0016358	dendrite development	Biological process	5	129	172	13692	3.08545	0.023354	0.216083	1.63164	ATP7A//DCDC2//RGD1560691//LPAR1//BMP7
GO:0048771	tissue remodeling	Biological process	5	129	172	13692	3.08545	0.023354	0.216083	1.63164	ATP7A//SEMA3C//SPP1//MMP2//MMP14
GO:0042060	wound healing	Biological process	8	276	172	13692	2.30738	0.023363	0.216083	1.63147	SERPING1//F5//MSX2//ANXA2//IGF2//AQP1//FMOD//CDH3
GO:0010463	mesenchymal cell proliferation	Biological process	3	49	172	13692	4.87375	0.0235329	0.216286	1.62832	PRRX2//BMP7//MSX1
GO:0035272	exocrine system development	Biological process	3	49	172	13692	4.87375	0.0235329	0.216286	1.62832	BMP7//IGF2//SEMA3C
GO:0045669	positive regulation of osteoblast differentiation	Biological process	3	49	172	13692	4.87375	0.0235329	0.216286	1.62832	MSX2//BMP6//BMP7
GO:0051090	regulation of sequence-specific DNA binding transcription factor activity	Biological process	8	277	172	13692	2.29905	0.0238093	0.217922	1.62325	FOXJ1//MSX2//RGD1560691//WFS1//XCL1//TCF7L2//NTRK1//TLR3
GO:0009894	regulation of catabolic process	Biological process	11	442	172	13692	1.98111	0.0238539	0.217922	1.62244	ABHD5//ACAP2//NTRK1//DAB2//RGN//FOXJ1//SERPINB1A//VAV3//APOA2//PTPN3//PLSCR1
GO:0034329	cell junction assembly	Biological process	4	87	172	13692	3.65998	0.0239098	0.217922	1.62142	TRPV4//CD9//CLDN19//MMP14
GO:0051250	negative regulation of lymphocyte activation	Biological process	4	87	172	13692	3.65998	0.0239098	0.217922	1.62142	FOXJ1//RT1-BB//CD74//XCL1
GO:0032879	regulation of localization	Biological process	24	1252	172	13692	1.52597	0.0240908	0.219117	1.61815	XCL1//APOA2//CD74//AQP1//PON1//DHRS7C//ABHD5//ACE//NMB//ENPP2//LAMA2//CXCL16//ANXA1//ANXA2//TCF7L2//STIM2//MDFIC//PTGS2//TLR3//CD14//RGD1560691//TSPO//WFS1//LPAR1
GO:0007389	pattern specification process	Biological process	10	387	172	13692	2.05697	0.0243826	0.221312	1.61292	T//SEMA3C//FOXJ1//MESP1//BMP7//MSX2//MSX1//WNT2B//CCDC40//SOSTDC1
GO:2000147	positive regulation of cell motility	Biological process	7	227	172	13692	2.45477	0.0246137	0.222947	1.60882	XCL1//AQP1//CXCL16//LPAR1//CD74//RGD1560691//PTGS2
GO:0046889	positive regulation of lipid biosynthetic process	Biological process	3	50	172	13692	4.77628	0.0248096	0.223797	1.60538	ANXA1//BMP6//IGF2
GO:0048645	organ formation	Biological process	3	50	172	13692	4.77628	0.0248096	0.223797	1.60538	MESP1//WNT2B//BMP7
GO:2000145	regulation of cell motility	Biological process	10	389	172	13692	2.04639	0.0251513	0.225613	1.59944	XCL1//AQP1//ACE//ENPP2//LAMA2//CXCL16//RGD1560691//LPAR1//CD74//PTGS2
GO:0046546	development of primary male sexual characteristics	Biological process	5	132	172	13692	3.01533	0.0254809	0.225613	1.59379	WNT2B//TLR3//BMP6//MGST1//NTRK1
GO:0048812	neuron projection morphogenesis	Biological process	10	390	172	13692	2.04114	0.0255421	0.225613	1.59274	NTRK1//BMP7//LMX1A//SEMA3C//LAMA2//TSPO//MMP2//SPP1//ATP7A//DCDC2
GO:0009893	positive regulation of metabolic process	Biological process	31	1731	172	13692	1.42562	0.025612	0.225613	1.59156	GHR//CD74//LPAR1//IGF2//DAB2//TLR3//C6//T//MDFIC//PLSCR1//LCN2//TSPO//GADD45A//BMP7//BMP6//APOA2//ABHD5//TCF7L2//MDK//CDKN1C//MESP1//ANXA1//WFS1//CLCF1//VAV3//PTGS2//MSX1//FOXJ1//MOSPD1//CREB3L1//RGD1560691
GO:0002720	positive regulation of cytokine production involved in immune response	Biological process	2	20	172	13692	7.96047	0.0257007	0.225613	1.59005	XCL1//CD74
GO:0002828	regulation of type 2 immune response	Biological process	2	20	172	13692	7.96047	0.0257007	0.225613	1.59005	CD74//XCL1
GO:0003197	endocardial cushion development	Biological process	2	20	172	13692	7.96047	0.0257007	0.225613	1.59005	MSX2//MSX1
GO:0050996	positive regulation of lipid catabolic process	Biological process	2	20	172	13692	7.96047	0.0257007	0.225613	1.59005	ABHD5//APOA2
GO:0051968	positive regulation of synaptic transmission, glutamatergic	Biological process	2	20	172	13692	7.96047	0.0257007	0.225613	1.59005	PTGS2//NTRK1
GO:0071391	cellular response to estrogen stimulus	Biological process	2	20	172	13692	7.96047	0.0257007	0.225613	1.59005	MSX2//MMP2
GO:0002819	regulation of adaptive immune response	Biological process	4	89	172	13692	3.57774	0.0257315	0.225613	1.58954	XCL1//FOXJ1//RT1-BB//CLCF1
GO:0003206	cardiac chamber morphogenesis	Biological process	4	89	172	13692	3.57774	0.0257315	0.225613	1.58954	MSX2//MESP1//SEMA3C//ADAMTS1
GO:0045766	positive regulation of angiogenesis	Biological process	4	89	172	13692	3.57774	0.0257315	0.225613	1.58954	PTGS2//C6//AQP1//NTRK1
GO:0048520	positive regulation of behavior	Biological process	4	89	172	13692	3.57774	0.0257315	0.225613	1.58954	XCL1//LPAR1//CD74//RGD1560691
GO:0030888	regulation of B cell proliferation	Biological process	3	51	172	13692	4.68263	0.026123	0.22768	1.58298	CD74//VAV3//CLCF1
GO:0050810	regulation of steroid biosynthetic process	Biological process	3	51	172	13692	4.68263	0.026123	0.22768	1.58298	BMP6//IGF2//TSPO
GO:0070301	cellular response to hydrogen peroxide	Biological process	3	51	172	13692	4.68263	0.026123	0.22768	1.58298	AQP1//ANXA1//LCN2
GO:0032496	response to lipopolysaccharide	Biological process	8	283	172	13692	2.25031	0.0266137	0.231497	1.57489	TSPO//CD14//PLSCR1//LCN2//ACE//PTGS2//UGT1A6//MGST1
GO:0046578	regulation of Ras protein signal transduction	Biological process	7	231	172	13692	2.41226	0.0267414	0.232147	1.57282	ACAP2//NTRK1//FOXJ1//RASGRF2//VAV3//ARHGEF26//LPAR1
GO:0043279	response to alkaloid	Biological process	5	134	172	13692	2.97032	0.0269657	0.233631	1.56919	IGF2//NTRK1//MMP2//GHR//MSX1
GO:0032945	negative regulation of mononuclear cell proliferation	Biological process	3	52	172	13692	4.59258	0.0274731	0.23709	1.56109	FOXJ1//RT1-BB//XCL1
GO:0050672	negative regulation of lymphocyte proliferation	Biological process	3	52	172	13692	4.59258	0.0274731	0.23709	1.56109	FOXJ1//RT1-BB//XCL1
GO:0009636	response to toxin	Biological process	5	135	172	13692	2.94832	0.0277283	0.238823	1.55708	LCN2//ATP7A//SLC22A8//PON1//PTGR1
GO:0001759	organ induction	Biological process	2	21	172	13692	7.5814	0.0281751	0.239844	1.55013	MESP1//WNT2B
GO:0002704	negative regulation of leukocyte mediated immunity	Biological process	2	21	172	13692	7.5814	0.0281751	0.239844	1.55013	XCL1//FOXJ1
GO:0002707	negative regulation of lymphocyte mediated immunity	Biological process	2	21	172	13692	7.5814	0.0281751	0.239844	1.55013	XCL1//FOXJ1
GO:0043462	regulation of ATPase activity	Biological process	2	21	172	13692	7.5814	0.0281751	0.239844	1.55013	RGN//PLSCR1
GO:0045581	negative regulation of T cell differentiation	Biological process	2	21	172	13692	7.5814	0.0281751	0.239844	1.55013	FOXJ1//CD74
GO:0046885	regulation of hormone biosynthetic process	Biological process	2	21	172	13692	7.5814	0.0281751	0.239844	1.55013	BMP6//IGF2
GO:0051272	positive regulation of cellular component movement	Biological process	7	234	172	13692	2.38134	0.0284174	0.241243	1.54642	XCL1//AQP1//CXCL16//LPAR1//CD74//RGD1560691//PTGS2
GO:0001649	osteoblast differentiation	Biological process	5	136	172	13692	2.92664	0.0285046	0.241243	1.54509	MSX2//BMP6//BMP7//IGF2//SPP1
GO:2000027	regulation of organ morphogenesis	Biological process	5	136	172	13692	2.92664	0.0285046	0.241243	1.54509	MESP1//MSX1//WNT2B//BMP7//DAB2
GO:0043410	positive regulation of MAPK cascade	Biological process	6	184	172	13692	2.5958	0.0287009	0.242437	1.5421	TLR3//CD74//NTRK1//C1QTNF3//IGF2//LPAR1
GO:0046942	carboxylic acid transport	Biological process	6	185	172	13692	2.58177	0.0293657	0.247576	1.53216	SLCO1A5//FOLR1//SLC22A8//ACE//ANXA1//NMB
GO:0006816	calcium ion transport	Biological process	7	236	172	13692	2.36115	0.0295735	0.248372	1.5291	DHRS7C//STIM2//XCL1//PTGS2//TSPO//WFS1//TRPV4
GO:0040017	positive regulation of locomotion	Biological process	7	236	172	13692	2.36115	0.0295735	0.248372	1.5291	XCL1//AQP1//CXCL16//LPAR1//CD74//RGD1560691//PTGS2
GO:0002688	regulation of leukocyte chemotaxis	Biological process	3	54	172	13692	4.42248	0.0302829	0.253359	1.5188	XCL1//RGD1560691//CD74
GO:0070664	negative regulation of leukocyte proliferation	Biological process	3	54	172	13692	4.42248	0.0302829	0.253359	1.5188	FOXJ1//RT1-BB//XCL1
GO:0015849	organic acid transport	Biological process	6	187	172	13692	2.55416	0.0307257	0.255895	1.5125	SLCO1A5//FOLR1//SLC22A8//ACE//ANXA1//NMB
GO:0042474	middle ear morphogenesis	Biological process	2	22	172	13692	7.23679	0.030741	0.255895	1.51228	MSX1//PRRX2
GO:0071496	cellular response to external stimulus	Biological process	7	238	172	13692	2.34131	0.0307611	0.255895	1.512	IGF2//GADD45A//AQP1//PTGS2//TLR3//LCN2//T
GO:0009308	amine metabolic process	Biological process	5	139	172	13692	2.86348	0.0309157	0.256208	1.50982	HDC//ATP7A//APOA2//ENPP2//PON1
GO:0046661	male sex differentiation	Biological process	5	139	172	13692	2.86348	0.0309157	0.256208	1.50982	WNT2B//TLR3//BMP6//MGST1//NTRK1
GO:0010035	response to inorganic substance	Biological process	11	461	172	13692	1.89946	0.0311377	0.257561	1.50671	CYBRD1//ATP7A//TSPO//PTGS2//IGFBP2//MMP2//CP//MGP//AQP1//ANXA1//LCN2
GO:0043393	regulation of protein binding	Biological process	4	95	172	13692	3.35177	0.0316871	0.260634	1.49912	DAB2//PLSCR1//SPTA1//TCF7L2
GO:0050920	regulation of chemotaxis	Biological process	4	95	172	13692	3.35177	0.0316871	0.260634	1.49912	XCL1//RGD1560691//LPAR1//CD74
GO:0050871	positive regulation of B cell activation	Biological process	3	55	172	13692	4.34207	0.0317425	0.260634	1.49836	CD74//VAV3//CLCF1
GO:0035023	regulation of Rho protein signal transduction	Biological process	5	140	172	13692	2.84302	0.031747	0.260634	1.4983	FOXJ1//LPAR1//RASGRF2//VAV3//ARHGEF26
GO:0030155	regulation of cell adhesion	Biological process	7	241	172	13692	2.31217	0.0326021	0.267154	1.48675	MMP2//SPP1//COL8A1//BMP7//VAV3//MMP14//LAMA2
GO:0034612	response to tumor necrosis factor	Biological process	4	96	172	13692	3.31686	0.0327519	0.267882	1.48476	KRT18//LCN2//PTGS2//CXCL16
GO:0006821	chloride transport	Biological process	3	56	172	13692	4.26453	0.0332385	0.270075	1.47836	SLC12A2//TSPO//SLC4A2
GO:0018208	peptidyl-proline modification	Biological process	2	23	172	13692	6.92214	0.0333956	0.270075	1.47631	FKBP9//FKBP14
GO:0030104	water homeostasis	Biological process	2	23	172	13692	6.92214	0.0333956	0.270075	1.47631	WFS1//AQP1
GO:0042092	type 2 immune response	Biological process	2	23	172	13692	6.92214	0.0333956	0.270075	1.47631	CD74//XCL1
GO:0042403	thyroid hormone metabolic process	Biological process	2	23	172	13692	6.92214	0.0333956	0.270075	1.47631	SLC5A5//TTR
GO:0071312	cellular response to alkaloid	Biological process	2	23	172	13692	6.92214	0.0333956	0.270075	1.47631	NTRK1//MSX1
GO:0007411	axon guidance	Biological process	5	142	172	13692	2.80298	0.0334513	0.270075	1.47559	NTRK1//BMP7//LMX1A//SEMA3C//LAMA2
GO:0002237	response to molecule of bacterial origin	Biological process	8	297	172	13692	2.14423	0.0340361	0.274291	1.46806	ACE//PTGS2//CD14//UGT1A6//MGST1//TSPO//PLSCR1//LCN2
GO:0060485	mesenchyme development	Biological process	5	143	172	13692	2.78338	0.0343245	0.276108	1.4644	SEMA3C//MSX1//MSX2//BMP7
GO:0001707	mesoderm formation	Biological process	3	57	172	13692	4.18972	0.0347706	0.278673	1.45879	T//MESP1//BMP7
GO:0034341	response to interferon-gamma	Biological process	3	57	172	13692	4.18972	0.0347706	0.278673	1.45879	RT1-BB//TLR3//CXCL16
GO:0044248	cellular catabolic process	Biological process	23	1232	172	13692	1.48613	0.0351767	0.281181	1.45374	SMURF2//RERG//HDC//HADHA//BDH2//RGD1305645//APOA2//PON3//ABHD5//PON1//WFS1//ACAP2//NTRK1//DAB2//RGN//FOXJ1//ENPP2//GSTM2//VAV3//ACE//CES1D//PTPN3//PLSCR1
GO:0000302	response to reactive oxygen species	Biological process	5	144	172	13692	2.76405	0.0352118	0.281181	1.45331	ATP7A//MMP2//AQP1//ANXA1//LCN2
GO:0051270	regulation of cellular component movement	Biological process	10	412	172	13692	1.93215	0.035284	0.281246	1.45242	XCL1//AQP1//ACE//ENPP2//LAMA2//CXCL16//RGD1560691//LPAR1//CD74//PTGS2
GO:0046890	regulation of lipid biosynthetic process	Biological process	4	99	172	13692	3.21635	0.0360712	0.284931	1.44284	TSPO//ANXA1//BMP6//IGF2
GO:0001508	regulation of action potential	Biological process	5	145	172	13692	2.74499	0.0361131	0.284931	1.44234	LAMA2//CD9//TCF7L2//NDRG1//LPAR1
GO:0006767	water-soluble vitamin metabolic process	Biological process	2	24	172	13692	6.63372	0.0361363	0.284931	1.44206	RGN//FOLR1
GO:0010862	positive regulation of pathway-restricted SMAD protein phosphorylation	Biological process	2	24	172	13692	6.63372	0.0361363	0.284931	1.44206	BMP6//BMP7
GO:0014037	Schwann cell differentiation	Biological process	2	24	172	13692	6.63372	0.0361363	0.284931	1.44206	LAMA2//NDRG1
GO:0060445	branching involved in salivary gland morphogenesis	Biological process	2	24	172	13692	6.63372	0.0361363	0.284931	1.44206	SEMA3C//BMP7
GO:0032844	regulation of homeostatic process	Biological process	7	247	172	13692	2.256	0.0365024	0.287301	1.43768	CD74//DHRS7C//PTGS2//TCF7L2//SPP1//XCL1//TSPO
GO:0060541	respiratory system development	Biological process	6	195	172	13692	2.44937	0.0365761	0.287365	1.4368	CP//MGP//MMP14//FOXJ1//ATP7A//WNT2B
GO:0045664	regulation of neuron differentiation	Biological process	9	358	172	13692	2.00123	0.0370078	0.290236	1.43171	NTRK1//RGD1560691//TRPV4//LPAR1//BMP7//LMX1A//BMP6//SPP1//ZFHX3
GO:0002695	negative regulation of leukocyte activation	Biological process	4	100	172	13692	3.18419	0.0372193	0.290855	1.42923	FOXJ1//RT1-BB//CD74//XCL1
GO:0003205	cardiac chamber development	Biological process	4	100	172	13692	3.18419	0.0372193	0.290855	1.42923	MSX2//MESP1//SEMA3C//ADAMTS1
GO:0022600	digestive system process	Biological process	3	59	172	13692	4.04769	0.0379427	0.294931	1.42087	AQP1//APOA2//SLCO1A5
GO:0050777	negative regulation of immune response	Biological process	3	59	172	13692	4.04769	0.0379427	0.294931	1.42087	SERPING1//FOXJ1//XCL1
GO:0051897	positive regulation of protein kinase B signaling cascade	Biological process	3	59	172	13692	4.04769	0.0379427	0.294931	1.42087	IGF2//C1QTNF3//TCF7L2
GO:0040012	regulation of locomotion	Biological process	10	418	172	13692	1.90442	0.0383388	0.297482	1.41636	XCL1//AQP1//ACE//ENPP2//LAMA2//CXCL16//RGD1560691//LPAR1//CD74//PTGS2
GO:0006457	protein folding	Biological process	5	148	172	13692	2.68935	0.0389021	0.300182	1.41003	CD74//APOA2//FKBP9//FKBP14//DNAJC22
GO:0010001	glial cell differentiation	Biological process	5	148	172	13692	2.68935	0.0389021	0.300182	1.41003	CD9//TCF7L2//LAMA2//NDRG1//CLCF1
GO:0015914	phospholipid transport	Biological process	2	25	172	13692	6.36837	0.0389607	0.300182	1.40937	APOA2//PLSCR1
GO:0042993	positive regulation of transcription factor import into nucleus	Biological process	2	25	172	13692	6.36837	0.0389607	0.300182	1.40937	PTGS2//TLR3
GO:0030595	leukocyte chemotaxis	Biological process	4	102	172	13692	3.12175	0.0395782	0.303373	1.40254	XCL1//SPP1//RGD1560691//CD74
GO:0002698	negative regulation of immune effector process	Biological process	3	60	172	13692	3.98023	0.0395824	0.303373	1.4025	SERPING1//XCL1//FOXJ1
GO:0042100	B cell proliferation	Biological process	3	60	172	13692	3.98023	0.0395824	0.303373	1.4025	CD74//VAV3//CLCF1
GO:0031346	positive regulation of cell projection organization	Biological process	5	149	172	13692	2.6713	0.0398603	0.304681	1.39946	AQP1//NTRK1//RGD1560691//BMP7//LCN2
GO:0048858	cell projection morphogenesis	Biological process	11	480	172	13692	1.82427	0.0398921	0.304681	1.39911	NTRK1//BMP7//LMX1A//SEMA3C//LAMA2//TSPO//MMP2//FOXJ1//SPP1//ATP7A//DCDC2
GO:0051345	positive regulation of hydrolase activity	Biological process	8	307	172	13692	2.07439	0.040129	0.305958	1.39654	C6//PCOLCE//MMP14//NTRK1//RGN//FOXJ1//ABHD5//PLSCR1
GO:0001558	regulation of cell growth	Biological process	7	253	172	13692	2.2025	0.0407	0.307031	1.39041	CXCL16//DAB2//MSX1//RERG//SPP1//IGFBP2//LMX1A
GO:0006897	endocytosis	Biological process	8	308	172	13692	2.06765	0.0407759	0.307031	1.3896	DAB2//SCARA5//CXCL16//GULP1//GHR//CD14//RGD1560691//ANXA1
GO:0043270	positive regulation of ion transport	Biological process	4	103	172	13692	3.09144	0.0407889	0.307031	1.38946	STIM2//XCL1//TSPO//WFS1
GO:0043524	negative regulation of neuron apoptotic process	Biological process	4	103	172	13692	3.09144	0.0407889	0.307031	1.38946	ATP7A//NTRK1//WFS1//CLCF1
GO:1901215	negative regulation of neuron death	Biological process	4	103	172	13692	3.09144	0.0407889	0.307031	1.38946	ATP7A//NTRK1//WFS1//CLCF1
GO:0016054	organic acid catabolic process	Biological process	5	150	172	13692	2.65349	0.0408327	0.307031	1.38899	HDC//HADHA//BDH2//PON1//PON3
GO:0046395	carboxylic acid catabolic process	Biological process	5	150	172	13692	2.65349	0.0408327	0.307031	1.38899	HDC//HADHA//BDH2//PON1//PON3
GO:0022603	regulation of anatomical structure morphogenesis	Biological process	12	543	172	13692	1.75922	0.0412546	0.307031	1.38453	SPTA1//BMP7//MESP1//MSX1//TCF7L2//C6//AQP1//NTRK1//SPP1//WNT2B//PTGS2//DAB2
GO:0001776	leukocyte homeostasis	Biological process	3	61	172	13692	3.91498	0.0412576	0.307031	1.3845	SPTA1//CD74//ANXA1
GO:0015908	fatty acid transport	Biological process	3	61	172	13692	3.91498	0.0412576	0.307031	1.3845	ACE//ANXA1//NMB
GO:0045598	regulation of fat cell differentiation	Biological process	3	61	172	13692	3.91498	0.0412576	0.307031	1.3845	MSX2//TCF7L2//PTGS2
GO:0048332	mesoderm morphogenesis	Biological process	3	61	172	13692	3.91498	0.0412576	0.307031	1.3845	BMP7//T//MESP1
GO:0051153	regulation of striated muscle cell differentiation	Biological process	3	61	172	13692	3.91498	0.0412576	0.307031	1.3845	ZFHX3//MSX1//MESP1
GO:0010959	regulation of metal ion transport	Biological process	6	201	172	13692	2.37626	0.0414041	0.307031	1.38296	DHRS7C//STIM2//XCL1//PTGS2//TSPO//WFS1
GO:0051223	regulation of protein transport	Biological process	7	254	172	13692	2.19383	0.041429	0.307031	1.3827	APOA2//MDFIC//PTGS2//TLR3//TCF7L2//ANXA1//CD14
GO:0001913	T cell mediated cytotoxicity	Biological process	2	26	172	13692	6.12343	0.0418661	0.307031	1.37814	XCL1//CTSC
GO:0019439	aromatic compound catabolic process	Biological process	2	26	172	13692	6.12343	0.0418661	0.307031	1.37814	PON3//PON1
GO:0030166	proteoglycan biosynthetic process	Biological process	2	26	172	13692	6.12343	0.0418661	0.307031	1.37814	TCF7L2//DSE
GO:0035115	embryonic forelimb morphogenesis	Biological process	2	26	172	13692	6.12343	0.0418661	0.307031	1.37814	MSX2//MSX1
GO:0044058	regulation of digestive system process	Biological process	2	26	172	13692	6.12343	0.0418661	0.307031	1.37814	AQP1//APOA2
GO:0050974	detection of mechanical stimulus involved in sensory perception	Biological process	2	26	172	13692	6.12343	0.0418661	0.307031	1.37814	SLC12A2//NTRK1
GO:0060571	morphogenesis of an epithelial fold	Biological process	2	26	172	13692	6.12343	0.0418661	0.307031	1.37814	WNT2B//BMP7
GO:0019233	sensory perception of pain	Biological process	4	104	172	13692	3.06172	0.0420206	0.307031	1.37654	NTRK1//ACE//AQP1//PTGS2
GO:0030326	embryonic limb morphogenesis	Biological process	4	104	172	13692	3.06172	0.0420206	0.307031	1.37654	MSX2//MSX1//BMP7//PRRX2
GO:0035113	embryonic appendage morphogenesis	Biological process	4	104	172	13692	3.06172	0.0420206	0.307031	1.37654	MSX2//MSX1//BMP7//PRRX2
GO:0055085	transmembrane transport	Biological process	12	546	172	13692	1.74955	0.0427191	0.311615	1.36938	ATP7A//CP//STIM2//S100A6//SCARA5//AQP1//MDFIC//PTGS2//TLR3//APOA2//TRPV4//SLC16A6
GO:0051049	regulation of transport	Biological process	18	926	172	13692	1.54739	0.0429026	0.311875	1.36752	APOA2//CD74//AQP1//PON1//DHRS7C//NMB//ANXA1//ANXA2//TCF7L2//STIM2//MDFIC//PTGS2//TLR3//CD14//RGD1560691//XCL1//TSPO//WFS1
GO:0015711	organic anion transport	Biological process	3	62	172	13692	3.85184	0.0429682	0.311875	1.36685	SLC16A8//SLCO1A5//SLC22A8
GO:0030856	regulation of epithelial cell differentiation	Biological process	3	62	172	13692	3.85184	0.0429682	0.311875	1.36685	BMP6//MSX2//FOXJ1
GO:0016042	lipid catabolic process	Biological process	6	203	172	13692	2.35285	0.0430988	0.312306	1.36553	HADHA//BDH2//APOA2//ABHD5//ENPP2//CES1D
GO:0002699	positive regulation of immune effector process	Biological process	4	105	172	13692	3.03256	0.0432732	0.313052	1.36378	XCL1//C6//CLCF1//CD74
GO:0006650	glycerophospholipid metabolic process	Biological process	5	153	172	13692	2.60146	0.043836	0.315562	1.35817	ABHD5//APOA2//PLSCR1//ENPP2//PON1
GO:0006790	sulfur compound metabolic process	Biological process	5	153	172	13692	2.60146	0.043836	0.315562	1.35817	GSTM2//MGST1//TCF7L2//GHR//DSE
GO:0030162	regulation of proteolysis	Biological process	5	153	172	13692	2.60146	0.043836	0.315562	1.35817	DAB2//WFS1//PTPN3//SERPINB1A//SERPING1
GO:0050866	negative regulation of cell activation	Biological process	4	106	172	13692	3.00395	0.0445467	0.316114	1.35118	FOXJ1//RT1-BB//CD74//XCL1
GO:0042310	vasoconstriction	Biological process	3	63	172	13692	3.7907	0.0447138	0.316114	1.34956	MMP2//PTGS2//ACE
GO:0001525	angiogenesis	Biological process	8	314	172	13692	2.02814	0.0448035	0.316114	1.34869	C6//AQP1//NTRK1//PTGS2//ANXA2//MMP2//MMP14//TGFBI
GO:0030811	regulation of nucleotide catabolic process	Biological process	6	205	172	13692	2.32989	0.0448366	0.316114	1.34837	ACAP2//NTRK1//RGN//FOXJ1//VAV3//PLSCR1
GO:0033121	regulation of purine nucleotide catabolic process	Biological process	6	205	172	13692	2.32989	0.0448366	0.316114	1.34837	ACAP2//NTRK1//RGN//FOXJ1//VAV3//PLSCR1
GO:0010470	regulation of gastrulation	Biological process	2	27	172	13692	5.89664	0.0448502	0.316114	1.34824	BMP7//MESP1
GO:0030195	negative regulation of blood coagulation	Biological process	2	27	172	13692	5.89664	0.0448502	0.316114	1.34824	ANXA2//SERPING1
GO:0030513	positive regulation of BMP signaling pathway	Biological process	2	27	172	13692	5.89664	0.0448502	0.316114	1.34824	MSX2//MSX1
GO:0045599	negative regulation of fat cell differentiation	Biological process	2	27	172	13692	5.89664	0.0448502	0.316114	1.34824	MSX2//TCF7L2
GO:0046579	positive regulation of Ras protein signal transduction	Biological process	2	27	172	13692	5.89664	0.0448502	0.316114	1.34824	LPAR1//NTRK1
GO:0060444	branching involved in mammary gland duct morphogenesis	Biological process	2	27	172	13692	5.89664	0.0448502	0.316114	1.34824	MSX2//SLC12A2
GO:0070613	regulation of protein processing	Biological process	2	27	172	13692	5.89664	0.0448502	0.316114	1.34824	SERPING1//C6
GO:1900047	negative regulation of hemostasis	Biological process	2	27	172	13692	5.89664	0.0448502	0.316114	1.34824	ANXA2//SERPING1
GO:0071222	cellular response to lipopolysaccharide	Biological process	4	107	172	13692	2.97587	0.0458411	0.32258	1.33875	TSPO//CD14//PLSCR1//LCN2
GO:0010038	response to metal ion	Biological process	8	316	172	13692	2.01531	0.0462024	0.324601	1.33534	CYBRD1//ATP7A//TSPO//PTGS2//IGFBP2//CP//MGP//AQP1
GO:0031016	pancreas development	Biological process	3	64	172	13692	3.73147	0.0464943	0.325089	1.3326	BMP6//IGF2//ANXA1
GO:0046824	positive regulation of nucleocytoplasmic transport	Biological process	3	64	172	13692	3.73147	0.0464943	0.325089	1.3326	PTGS2//TLR3//TCF7L2
GO:0071478	cellular response to radiation	Biological process	3	64	172	13692	3.73147	0.0464943	0.325089	1.3326	AQP1//PTGS2//GADD45A
GO:0032990	cell part morphogenesis	Biological process	11	493	172	13692	1.77617	0.0467919	0.325643	1.32983	NTRK1//BMP7//LMX1A//SEMA3C//LAMA2//TSPO//MMP2//FOXJ1//SPP1//ATP7A//DCDC2
GO:0051093	negative regulation of developmental process	Biological process	11	493	172	13692	1.77617	0.0467919	0.325643	1.32983	FOXJ1//TCF7L2//MESP1//CD74//MSX2//ZFHX3//BMP7//LMX1A//SPP1//MSX1//TSPO
GO:0009314	response to radiation	Biological process	8	317	172	13692	2.00895	0.0469124	0.325643	1.32871	ANXA1//PLSCR1//AQP1//PTGS2//GADD45A//IGF2//NTRK1//MMP2
GO:0070482	response to oxygen levels	Biological process	8	317	172	13692	2.00895	0.0469124	0.325643	1.32871	ACE//MMP2//MMP14//PLOD2//LPAR1//AQP1//PTGS2//NDRG1
GO:0022602	ovulation cycle process	Biological process	4	108	172	13692	2.94832	0.0471563	0.325643	1.32646	MMP2//MMP14//ADAMTS1//ANXA1
GO:0042542	response to hydrogen peroxide	Biological process	4	108	172	13692	2.94832	0.0471563	0.325643	1.32646	AQP1//ANXA1//LCN2//MMP2
GO:0009914	hormone transport	Biological process	6	208	172	13692	2.29629	0.0475246	0.325643	1.32308	NMB//ANXA1//TRPV4//TCF7L2//AQP1//SLCO1A5
GO:0051056	regulation of small GTPase mediated signal transduction	Biological process	7	262	172	13692	2.12684	0.0475678	0.325643	1.32269	ACAP2//NTRK1//FOXJ1//RASGRF2//VAV3//ARHGEF26//LPAR1
GO:0010623	developmental programmed cell death	Biological process	2	28	172	13692	5.68605	0.0479105	0.325643	1.31957	BMP7//NTRK1
GO:0030501	positive regulation of bone mineralization	Biological process	2	28	172	13692	5.68605	0.0479105	0.325643	1.31957	BMP6//BMP7
GO:0032371	regulation of sterol transport	Biological process	2	28	172	13692	5.68605	0.0479105	0.325643	1.31957	PON1//APOA2
GO:0032374	regulation of cholesterol transport	Biological process	2	28	172	13692	5.68605	0.0479105	0.325643	1.31957	PON1//APOA2
GO:0032410	negative regulation of transporter activity	Biological process	2	28	172	13692	5.68605	0.0479105	0.325643	1.31957	STIM2//APOA2
GO:0032722	positive regulation of chemokine production	Biological process	2	28	172	13692	5.68605	0.0479105	0.325643	1.31957	CD74//TLR3
GO:0042088	T-helper 1 type immune response	Biological process	2	28	172	13692	5.68605	0.0479105	0.325643	1.31957	RT1-BB//XCL1
GO:0042345	regulation of NF-kappaB import into nucleus	Biological process	2	28	172	13692	5.68605	0.0479105	0.325643	1.31957	PTGS2//TLR3
GO:0045620	negative regulation of lymphocyte differentiation	Biological process	2	28	172	13692	5.68605	0.0479105	0.325643	1.31957	FOXJ1//CD74
GO:0051926	negative regulation of calcium ion transport	Biological process	2	28	172	13692	5.68605	0.0479105	0.325643	1.31957	STIM2//PTGS2
GO:0051101	regulation of DNA binding	Biological process	3	65	172	13692	3.67406	0.0483095	0.327846	1.31597	MSX1//PLSCR1//MSX2
GO:0006898	receptor-mediated endocytosis	Biological process	4	109	172	13692	2.92127	0.0484924	0.328579	1.31433	GHR//DAB2//SCARA5//CXCL16
GO:0001817	regulation of cytokine production	Biological process	8	320	172	13692	1.99012	0.0490855	0.331573	1.30905	XCL1//APOA2//PTGS2//TLR3//TSPO//CD14//FOXJ1//CD74
GO:0016049	cell growth	Biological process	8	320	172	13692	1.99012	0.0490855	0.331573	1.30905	IGFBP2//LMX1A//CXCL16//DAB2//MSX1//RERG//SPP1//MMP2
GO:0048523	negative regulation of cellular process	Biological process	40	2472	172	13692	1.2881	0.0492556	0.33221	1.30754	MSX2//MSX1//FOXJ1//CDKN1C//ZFHX3//MOSPD1//TCF7L2//APOA2//CD74//GADD45A//MMP2//CD9//PTGS2//NTRK1//BMP7//RERG//TRPV4//LPAR1//DAB2//XCL1//MESP1//MDFIC//SOSTDC1//RT1-BB//AQP1//ANXA1//WFS1//KRT18//ATP7A//CLCF1//TSPO//LMX1A//C1QTNF3//PTPN3//NMB//OGN//SPP1//MMP14//RGD1305645
GO:0007409	axonogenesis	Biological process	8	321	172	13692	1.98392	0.0498243	0.334676	1.30256	NTRK1//BMP7//LMX1A//SEMA3C//LAMA2//TSPO//MMP2//SPP1
GO:0046483	heterocycle metabolic process	Biological process	16	813	172	13692	1.56664	0.0498638	0.334676	1.30221	GHR//HDC//AQP1//RERG//ATP7A//FMO2//SPTA1//ACAP2//NTRK1//RGN//FOXJ1//BDH2//VAV3//PON3//FOLR1//PLSCR1
GO:0031329	regulation of cellular catabolic process	Biological process	9	379	172	13692	1.89035	0.0499463	0.334676	1.3015	ABHD5//ACAP2//NTRK1//DAB2//RGN//FOXJ1//VAV3//PTPN3//PLSCR1
