# Supplementary material for: Gene Expression in the Hippocampus in a Rat Model of Premenstrual Dysphoric Disorder After Treatment With Baixiangdan Capsules
Source: Front Psychol. 2018 Nov 13;9:2065. doi: 10.3389/fpsyg.2018.02065 (PMC6242977; doi:10.3389/fpsyg.2018.02065)
Supplement: Supplementary file 3 [file Data_Sheet_3.ZIP › Data Analysis Folder/GO Analysis Report/BXD vs model (down)/BP_result.txt]

GO.ID	Term	Ontology	Count	Pop.Hits	List.Total	Pop.Total	Fold.Enrichment	Pvalue	FDR	Enrichment.Score	GENES
GO:0070887	cellular response to chemical stimulus	Biological process	38	1182	172	13692	2.55920198323693	4.90722207336105e-08	0.000215132615696148	7.30916428784078	CD74//XCL1//GSTM2//UGT1A6//FMO2//GHR//PON3//ATP7A//MMP2//SPP1//WFS1//IGFBP2//PLOD2//KRT18//TLR3//IGF2//TCF7L2//BMP7//CCL6//AQP1//ANXA1//LCN2//ANXA2//TSPO//T//NTRK1//MSX1//PTGS2//SLC5A5//PLSCR1//RT1-BB//MSX2//FOXJ1//MTUS1//MGST1//LPAR1//NDRG1//RGD1560691//
GO:0009605	response to external stimulus	Biological process	34	1128	172	13692	2.39943097476497	1.28363744997517e-06	0.00281373329034557	5.89155762090007	SERPING1//C6//ANXA1//XCL1//ENPP2//CXCL16//MGP//IGFBP2//MMP2//MMP14//NTRK1//BMP7//LMX1A//SEMA3C//LAMA2//CP//TSPO//IGF2//GADD45A//AQP1//PTGS2//TLR3//SPP1//ACE//LCN2//GHR//BMP6//ANXA2//SLC12A2//CCL6//T//RGD1560691//LPAR1//CD74//
GO:0048545	response to steroid hormone stimulus	Biological process	20	477	172	13692	3.33772122275852	2.31452742371633e-06	0.0033822960751908	5.63553766910536	ANXA1//IGF2//GHR//IGFBP2//PTGS2//BMP7//FOXJ1//TSPO//AQP1//APOA2//MMP2//MMP14//MGP//PTGDS//BMP6//MDK//UGT1A6//RT1-BB//MSX2//SPP1//
GO:0051179	localization	Biological process	70	3407	172	13692	1.63555197575443	3.27854077656646e-06	0.00359328069111684	5.48431941046394	DNAH5//TEKT2//SEMA3C//DCDC2//XCL1//APOA2//CD74//AQP1//MESP1//VAV3//KDELR3//TTR//PTGDS//SLC44A1//TSPO//P2RX6//TRPM3//SLC12A2//SLC12A7//SLC5A5//TRPV4//SLC4A2//ATP7A//GULP1//EXOC2//SCARA5//DAB2//CXCL16//ANXA2//SLC2A12//PON1//DHRS7C//ABHD5//ACE//CP//MAGT1//SLC22A8//SLC16A8//SLCO1A5//FOLR1//LCN2//PLSCR1//MDK//MMP2//MMP14//NMB//ANXA1//ENPP2//LAMA2//SPP1//GHR//TCF7L2//STIM2//S100A6//MSX1//BMP7//MSX2//MD…
GO:0010033	response to organic substance	Biological process	43	1714	172	13692	1.99708284714119	5.20164416383426e-06	0.003734283951252	5.28385936051557	CD74//CD14//CREB3L1//GHR//AQP1//MGP//ANXA1//MDK//MMP14//RERG//APOA2//TCF7L2//PTGS2//MGST1//GSTM2//IGF2//UGT1A6//FOXJ1//MMP2//WFS1//SLC22A8//IGFBP2//BMP7//ACE//TSPO//HADHA//PLOD2//KRT18//CXCL16//NTRK1//PLSCR1//TLR3//SPP1//PTGDS//BMP6//LCN2//MSX1//SLC5A5//RT1-BB//XCL1//MSX2//MTUS1//CTSC//
GO:0031214	biomineral tissue development	Biological process	9	104	172	13692	6.88886404293381	6.24473781983667e-06	0.003734283951252	5.20448579040248	PTGS2//TCF7L2//MGP//OMD//CREB3L1//BMP6//BMP7//MSX2//SPP1//
GO:0048513	organ development	Biological process	53	2341	172	13692	1.80224114123362	6.31265671055551e-06	0.003734283951252	5.19978782745788	MMP2//MMP14//ADAMTS1//BMP6//BMP7//SEMA3C//ACE//WFS1//MSX1//CP//UGT1A6//CDKN1C//FOXJ1//MESP1//WNT2B//TGFBI//MSX2//RT1-BB//T//IGF2//CD9//LMX1A//ZFHX3//TCF7L2//PDLIM3//TNXA-PS1//ATP7A//TLR3//MDK//AQP1//SPTA1//PLSCR1//NTRK1//CLCF1//ANXA1//PTGS2//MGP//TSPO//OMD//CREB3L1//APOA2//SLCO1A5//SPP1//MGST1//FSCN2//PRRX2//SOSTDC1//FMOD//CD74//COL8A1//GHR//SLC12A2//
GO:0016064	immunoglobulin mediated immune response	Biological process	8	80	172	13692	7.96046511627907	7.07687823444078e-06	0.003734283951252	5.15015827684994	RT1-BB//RT1-DB1//XCL1//FOXJ1//C6//SERPING1//CLCF1//CD74//
GO:0040011	locomotion	Biological process	28	906	172	13692	2.46018789465578	8.15430157687756e-06	0.003734283951252	5.08861323073623	DNAH5//TEKT2//SEMA3C//DCDC2//XCL1//MESP1//ENPP2//CXCL16//NTRK1//BMP7//LMX1A//LAMA2//TSPO//AQP1//ACE//MDK//MMP2//MMP14//VAV3//SPP1//MSX2//FOXJ1//CCDC40//CCL6//RGD1560691//LPAR1//CD74//PTGS2//
GO:0019724	B cell mediated immunity	Biological process	8	82	172	13692	7.76630743051617	8.51798346544707e-06	0.003734283951252	5.06966320728552	RT1-BB//RT1-DB1//XCL1//FOXJ1//C6//SERPING1//CD74//CLCF1//
GO:0009612	response to mechanical stimulus	Biological process	11	170	172	13692	5.15088919288646	9.81591503092939e-06	0.00391208831778131	5.00806920962887	IGF2//GADD45A//AQP1//PTGS2//TLR3//SLC12A2//NTRK1//MGP//IGFBP2//MMP2//MMP14//
GO:0048870	cell motility	Biological process	25	779	172	13692	2.55470639161716	1.40456217822007e-05	0.00465093585827915	4.85245903036048	DNAH5//TEKT2//SEMA3C//DCDC2//XCL1//MESP1//TSPO//AQP1//ACE//MDK//MMP2//MMP14//VAV3//ENPP2//LAMA2//CXCL16//SPP1//MSX2//FOXJ1//CCDC40//CCL6//RGD1560691//LPAR1//CD74//PTGS2//
GO:0051674	localization of cell	Biological process	25	779	172	13692	2.55470639161716	1.40456217822007e-05	0.00465093585827915	4.85245903036048	DNAH5//TEKT2//SEMA3C//DCDC2//XCL1//MESP1//TSPO//AQP1//ACE//MDK//MMP2//MMP14//VAV3//ENPP2//LAMA2//CXCL16//SPP1//MSX2//FOXJ1//CCDC40//CCL6//RGD1560691//LPAR1//CD74//PTGS2//
GO:0048731	system development	Biological process	63	3069	172	13692	1.63411307372298	1.48524411532637e-05	0.00465093585827915	4.8282021596625	LGALS3//PTGS2//ANXA2//MMP2//MMP14//TGFBI//ADAMTS1//ATP7A//TCF7L2//T//BMP6//BMP7//SEMA3C//DCDC2//ACE//WFS1//MSX1//CP//UGT1A6//CDKN1C//FOXJ1//MESP1//WNT2B//MSX2//RT1-BB//IGF2//NTRK1//LMX1A//LAMA2//CD9//ZFHX3//PDLIM3//TNXA-PS1//TSPO//TLR3//RGD1560691//TRPV4//LPAR1//MDK//AQP1//SPTA1//PLSCR1//CLCF1//ANXA1//MGP//OMD//CREB3L1//APOA2//SLCO1A5//SPP1//NDRG1//MGST1//FSCN2//PRRX2//SOSTDC1//FMOD//CD74//KCNIP2…
GO:0006955	immune response	Biological process	22	641	172	13692	2.73214091354352	1.74793001429907e-05	0.00476593500714469	4.75747596015253	SERPING1//CTSC//XCL1//C6//TLR3//RT1-BB//RT1-DB1//FOXJ1//APOA2//CD74//CXCL16//ATP7A//CD14//LGALS3//LCN2//PLSCR1//CLCF1//VAV3//MR1//BMP6//ENPP2//CCL6//
GO:0007275	multicellular organismal development	Biological process	68	3429	172	13692	1.57862825286374	1.79818580730377e-05	0.00476593500714469	4.7451654344507	LGALS3//PTGS2//ANXA2//MMP2//MMP14//TGFBI//ADAMTS1//ATP7A//TCF7L2//T//BMP6//BMP7//EPCAM//C6//DAB2//MSX1//SEMA3C//DCDC2//ACE//WFS1//CP//UGT1A6//CDKN1C//FOXJ1//MESP1//WNT2B//MSX2//RT1-BB//SOSTDC1//IGF2//NTRK1//LMX1A//LAMA2//CD9//ZFHX3//PDLIM3//TNXA-PS1//FBLN1//TSPO//TLR3//RGD1560691//TRPV4//LPAR1//MDK//AQP1//SPTA1//PLSCR1//CLCF1//ANXA1//MGP//PRRX2//OMD//CREB3L1//APOA2//SLCO1A5//SPP1//NDRG1//MGST1//F…
GO:0006811	ion transport	Biological process	24	742	172	13692	2.57481351469943	1.87046159150644e-05	0.00476593500714469	4.72805120527816	P2RX6//TRPM3//AQP1//SLC12A2//SLC12A7//SLC5A5//TRPV4//TSPO//SLC4A2//ATP7A//DHRS7C//CP//MAGT1//SLC22A8//SLC16A8//SLCO1A5//SLC44A1//LCN2//STIM2//S100A6//SCARA5//XCL1//PTGS2//WFS1//
GO:0048584	positive regulation of response to stimulus	Biological process	28	950	172	13692	2.3462423500612	1.95681638067072e-05	0.00476593500714469	4.70844992477778	SERPING1//XCL1//CD74//C6//TLR3//RT1-BB//BMP6//BMP7//CDKN1C//MSX2//MSX1//PTGS2//LPAR1//MESP1//CLCF1//GHR//S100A4//IGF2//PLSCR1//PRRX2//NTRK1//ACE//VAV3//C1QTNF3//TCF7L2//RGD1560691//WNT2B//DAB2//
GO:0051384	response to glucocorticoid stimulus	Biological process	12	219	172	13692	4.36189869385155	2.07372360511032e-05	0.00478484436042297	4.68324912874475	ANXA1//UGT1A6//RT1-BB//AQP1//GHR//MGP//PTGDS//BMP6//APOA2//IGFBP2//PTGS2//MDK//
GO:0009725	response to hormone stimulus	Biological process	25	801	172	13692	2.4845396742444	2.24655754721903e-05	0.00492445414350411	4.64848245215684	GHR//ANXA1//IGF2//IGFBP2//PTGS2//BMP7//FOXJ1//TSPO//HADHA//UGT1A6//PLOD2//AQP1//APOA2//MMP2//MMP14//SPP1//MGP//PTGDS//BMP6//MDK//SLC5A5//MTUS1//RT1-BB//MSX2//RERG//
GO:0006812	cation transport	Biological process	20	575	172	13692	2.76885743174924	3.59741288348732e-05	0.00710687684856528	4.4440097143278	AQP1//SLC12A2//SLC12A7//SLC5A5//TRPV4//ATP7A//DHRS7C//CP//MAGT1//SLC22A8//SLC44A1//LCN2//STIM2//SCARA5//XCL1//PTGS2//TSPO//WFS1//P2RX6//TRPM3//
GO:0031960	response to corticosteroid stimulus	Biological process	12	232	172	13692	4.11748195669607	3.66196302710392e-05	0.00710687684856528	4.43628604485295	GHR//MGP//ANXA1//PTGDS//BMP6//APOA2//IGFBP2//PTGS2//MDK//UGT1A6//RT1-BB//AQP1//
GO:0006928	cellular component movement	Biological process	27	932	172	13692	2.30614332767741	3.79704123436403e-05	0.00710687684856528	4.42055468656852	DNAH5//TEKT2//SEMA3C//DCDC2//XCL1//MESP1//DNAH1//TSPO//AQP1//ACE//MDK//MMP2//MMP14//VAV3//ENPP2//LAMA2//CXCL16//SPP1//MSX2//FOXJ1//CCDC40//CCL6//RGD1560691//LPAR1//CD74//PTGS2//CD9//
GO:0009719	response to endogenous stimulus	Biological process	28	987	172	13692	2.25828797624938	3.89062601198829e-05	0.00710687684856528	4.40998051392407	GHR//AQP1//MGP//ANXA1//MDK//MMP14//RERG//PTGS2//MGST1//MMP2//IGF2//IGFBP2//BMP7//FOXJ1//TSPO//HADHA//UGT1A6//PLOD2//TCF7L2//APOA2//SPP1//PTGDS//BMP6//SLC5A5//MTUS1//RT1-BB//MSX2//XCL1//
GO:0043627	response to estrogen stimulus	Biological process	12	237	172	13692	4.0306152487489	4.50834130521309e-05	0.00770711733774848	4.34598321299865	IGF2//GHR//ANXA1//IGFBP2//PTGS2//BMP7//FOXJ1//MSX2//MMP2//AQP1//APOA2//MMP14//
GO:0002376	immune system process	Biological process	32	1218	172	13692	2.09141940657578	4.57082688826324e-05	0.00770711733774848	4.34000522651108	ANXA1//SERPING1//CTSC//XCL1//C6//TLR3//SPTA1//RT1-BB//RT1-DB1//ACE//MR1//FOXJ1//CD74//CLCF1//APOA2//BMP6//ENPP2//PLSCR1//CCL6//NTRK1//SPP1//VAV3//CXCL16//ATP7A//IGF2//IGFBP2//CD14//LGALS3//LCN2//NDRG1//WNT2B//RGD1560691//
GO:0009887	organ morphogenesis	Biological process	24	792	172	13692	2.4122621564482	5.3360388016052e-05	0.00866414596527304	4.27278102105894	FOXJ1//MESP1//BMP6//MSX1//T//MSX2//SEMA3C//TCF7L2//ATP7A//APOA2//SLCO1A5//FSCN2//PRRX2//BMP7//SOSTDC1//AQP1//FMOD//COL8A1//MMP2//ADAMTS1//GHR//WNT2B//IGF2//
GO:0002455	humoral immune response mediated by circulating immunoglobulin	Biological process	5	34	172	13692	11.7065663474692	6.11381525029931e-05	0.00941283251289144	4.21368768909502	FOXJ1//C6//SERPING1//RT1-DB1//RT1-BB//
GO:0023019	signal transduction involved in regulation of gene expression	Biological process	4	18	172	13692	17.6899224806202	6.41282538755771e-05	0.00941283251289144	4.19295058516503	MSX2//MSX1//T//MESP1//
GO:0048583	regulation of response to stimulus	Biological process	43	1898	172	13692	1.80347734457324	6.44126312469761e-05	0.00941283251289144	4.19102895961289	GHR//CD74//LPAR1//SERPING1//XCL1//C6//TLR3//FOXJ1//ANXA1//APOA2//RT1-BB//MDFIC//BMP6//BMP7//CDKN1C//MSX2//MSX1//SOSTDC1//TCF7L2//PTGS2//ACAP2//NTRK1//RASGRF2//VAV3//ARHGEF26//MESP1//CLCF1//ANXA2//S100A4//IGF2//IGFBP2//PLSCR1//PTGDS//PRRX2//TRPV4//SPP1//ACE//MDK//RGN//C1QTNF3//RGD1560691//DAB2//WNT2B//
GO:0030282	bone mineralization	Biological process	7	81	172	13692	6.87941429801895	6.95330065129326e-05	0.00966481748012382	4.15780899190379	MGP//OMD//CREB3L1//BMP6//BMP7//PTGS2//TCF7L2//
GO:0048522	positive regulation of cellular process	Biological process	57	2813	172	13692	1.61303416860258	7.05461129936045e-05	0.00966481748012382	4.15152691035661	GHR//CD74//LPAR1//CTSC//XCL1//IGF2//DAB2//TLR3//BMP6//PRRX2//T//C6//C7//MDFIC//PTGS2//EPCAM//CLCF1//NMB//AQP1//TSPO//GADD45A//BMP7//SPP1//COL8A1//APOA2//ABHD5//TCF7L2//NTRK1//RGD1560691//MDK//CDKN1C//MESP1//CXCL16//MSX2//MSX1//BAIAP2L1//VAV3//TRPV4//ANXA1//ANXA2//LCN2//WFS1//LAMA2//SPTA1//IGFBP2//ACE//MMP2//PLSCR1//S100A4//ZFHX3//CD14//FOXJ1//MOSPD1//CREB3L1//RT1-BB//C1QTNF3//WNT2B//
GO:0002449	lymphocyte mediated immunity	Biological process	9	142	172	13692	5.04536521454307	7.55593992653682e-05	0.00969589085021114	4.12171150359262	CTSC//XCL1//RT1-BB//RT1-DB1//FOXJ1//C6//SERPING1//CD74//CLCF1//
GO:0006082	organic acid metabolic process	Biological process	22	707	172	13692	2.47708956942206	7.63865382781641e-05	0.00969589085021114	4.11698317109232	PTGDS//CD74//PTGS2//GHR//GSTM2//MGST1//HDC//ATP7A//SLC5A5//ABHD5//HADHA//BDH2//PLSCR1//ELOVL7//UGT1A6//RGN//ANXA1//TTR//PON1//PON3//FOLR1//FMO2//
GO:0002252	immune effector process	Biological process	14	332	172	13692	3.35682263939479	7.74078877183827e-05	0.00969589085021114	4.11121478327019	SERPING1//CTSC//XCL1//C6//TLR3//RT1-BB//RT1-DB1//ACE//CLCF1//APOA2//FOXJ1//CD74//ATP7A//PLSCR1//
GO:0065008	regulation of biological quality	Biological process	46	2106	172	13692	1.73875306433446	8.11148296613386e-05	0.00987798370098079	4.09089973948402	ANXA1//SPTA1//CD74//ACE//WFS1//AQP1//SERPING1//F5//SLC5A5//KDELR3//RGN//TRPV4//STIM2//ATP7A//CP//SCARA5//C7//SLC12A7//NMB//ANXA2//PTGS2//PLSCR1//DHRS7C//ABHD5//LCN2//MSX1//LAMA2//BAIAP2L1//CD9//TCF7L2//APOA2//NDRG1//BMP6//TTR//LPAR1//C1QTNF3//SPP1//SLC12A2//MMP2//XCL1//TSPO//TLR3//BDH2//TMEM123//SLCO1A5//IGF2//
GO:0048518	positive regulation of biological process	Biological process	61	3107	172	13692	1.56288500834575	8.83909272390325e-05	0.0101507482686819	4.05359231023848	GHR//CD74//LPAR1//SERPING1//CTSC//XCL1//IGF2//DAB2//TLR3//BMP6//C6//PRRX2//RT1-BB//CLCF1//FOXJ1//T//C7//MDFIC//PTGS2//EPCAM//NMB//AQP1//PLSCR1//LCN2//TSPO//GADD45A//BMP7//SPP1//COL8A1//APOA2//PON1//ABHD5//TCF7L2//NTRK1//RGD1560691//MDK//CDKN1C//MESP1//CXCL16//MSX2//MSX1//BAIAP2L1//VAV3//TRPV4//ANXA1//ANXA2//WFS1//LAMA2//STIM2//CD14//SPTA1//IGFBP2//ACE//MMP2//S100A4//ZFHX3//MOSPD1//CREB3L1//C1QTNF…
GO:0050670	regulation of lymphocyte proliferation	Biological process	9	145	172	13692	4.94097834803529	8.88063036709644e-05	0.0101507482686819	4.05155620592916	CD74//VAV3//CLCF1//SPTA1//IGF2//IGFBP2//XCL1//FOXJ1//RT1-BB//
GO:0032944	regulation of mononuclear cell proliferation	Biological process	9	146	172	13692	4.90713603058299	9.36337045098419e-05	0.0101507482686819	4.02856779391335	CD74//VAV3//CLCF1//SPTA1//IGF2//IGFBP2//XCL1//FOXJ1//RT1-BB//
GO:0032502	developmental process	Biological process	72	3887	172	13692	1.47453946069486	9.58618746725957e-05	0.0101507482686819	4.01835408220838	MSX1//DAB2//LGALS3//PTGS2//ANXA2//MMP2//MMP14//TGFBI//ADAMTS1//ATP7A//TCF7L2//T//IGF2//SPP1//MSX2//BMP6//BMP7//EPCAM//C6//SEMA3C//DCDC2//ACE//WFS1//CP//UGT1A6//CDKN1C//FOXJ1//MESP1//WNT2B//RT1-BB//IGFBP2//WIPF3//SOSTDC1//NTRK1//LMX1A//LAMA2//CD9//ZFHX3//PDLIM3//TNXA-PS1//FBLN1//TSPO//GSTM2//CTSC//SPTA1//TLR3//RGD1560691//TRPV4//LPAR1//MDK//AQP1//PLSCR1//MGP//ABHD5//CLCF1//ANXA1//PRRX2//OMD//CREB3…
GO:0071310	cellular response to organic substance	Biological process	25	877	172	13692	2.26923178913314	9.84665812223987e-05	0.0101507482686819	4.00671114060213	CD74//GHR//MMP2//WFS1//IGFBP2//UGT1A6//PLOD2//KRT18//TLR3//IGF2//TCF7L2//BMP7//NTRK1//MSX1//PTGS2//AQP1//SLC5A5//PLSCR1//RT1-BB//LCN2//XCL1//MSX2//FOXJ1//MTUS1//ANXA1//
GO:0001516	prostaglandin biosynthetic process	Biological process	4	20	172	13692	15.9209302325581	9.9562540044097e-05	0.0101507482686819	4.00190403218133	PTGS2//ANXA1//PTGDS//CD74//
GO:0046457	prostanoid biosynthetic process	Biological process	4	20	172	13692	15.9209302325581	9.9562540044097e-05	0.0101507482686819	4.00190403218133	PTGDS//CD74//PTGS2//ANXA1//
GO:0042180	cellular ketone metabolic process	Biological process	22	723	172	13692	2.42227154298948	0.00010582933092211	0.0104971583383	3.9753939495765	PTGDS//CD74//PTGS2//GHR//GSTM2//MGST1//HDC//ATP7A//SLC5A5//ABHD5//HADHA//BDH2//PLSCR1//ELOVL7//UGT1A6//RGN//ANXA1//TTR//C1QTNF3//PON1//PON3//FOLR1//
GO:0061448	connective tissue development	Biological process	10	184	172	13692	4.32633973710819	0.000109949349989444	0.0104971583383	3.95880733380507	WNT2B//TGFBI//MSX2//ATP7A//MGP//BMP6//MSX1//PRRX2//GHR//BMP7//
GO:0016477	cell migration	Biological process	22	725	172	13692	2.41558941459503	0.00011014354095844	0.0104971583383	3.9580409656794	SEMA3C//DCDC2//XCL1//MESP1//TSPO//AQP1//ACE//ENPP2//LAMA2//CXCL16//SPP1//MSX2//MMP14//FOXJ1//CCL6//RGD1560691//LPAR1//CD74//PTGS2//MDK//MMP2//VAV3//
GO:0002443	leukocyte mediated immunity	Biological process	10	185	172	13692	4.30295411690761	0.000114989671873692	0.0105221656275218	3.93934116529591	CTSC//XCL1//RT1-BB//RT1-DB1//ACE//FOXJ1//C6//SERPING1//CD74//CLCF1//
GO:0051216	cartilage development	Biological process	9	150	172	13692	4.77627906976744	0.000115206193002063	0.0105221656275218	3.93852417443424	WNT2B//TGFBI//MSX2//GHR//MSX1//ATP7A//MGP//BMP6//PRRX2//
GO:0032355	response to estradiol stimulus	Biological process	9	151	172	13692	4.74464808255044	0.000121205506312589	0.0106272987934878	3.91647764991517	MSX2//MMP2//IGF2//GHR//ANXA1//IGFBP2//PTGS2//BMP7//FOXJ1//
GO:0070663	regulation of leukocyte proliferation	Biological process	9	151	172	13692	4.74464808255044	0.000121205506312589	0.0106272987934878	3.91647764991517	CD74//VAV3//CLCF1//SPTA1//IGF2//IGFBP2//XCL1//FOXJ1//RT1-BB//
GO:0002460	adaptive immune response based on somatic recombination of immune receptors built from immunoglobulin superfamily domains	Biological process	9	153	172	13692	4.68262653898769	0.000133991045125047	0.0115179753299648	3.87292422538692	CTSC//XCL1//RT1-BB//RT1-DB1//FOXJ1//C6//SERPING1//CD74//CLCF1//
GO:0009611	response to wounding	Biological process	21	688	172	13692	2.42979313142239	0.000147153612489316	0.0124061814837146	3.83222907189316	SERPING1//C6//APOA2//ANXA1//PLSCR1//F5//SPP1//PTGS2//CD14//TSPO//MMP2//MSX2//IGF2//AQP1//FMOD//CDH3//ANXA2//NTRK1//XCL1//ACE//MDK//
GO:0042592	homeostatic process	Biological process	29	1125	172	13692	2.05203100775194	0.000153142168934792	0.0124802133718431	3.8149052063361	ANXA1//SPTA1//CD74//WFS1//AQP1//RGN//TRPV4//STIM2//ATP7A//CP//SCARA5//C7//SLC12A7//NMB//DHRS7C//LCN2//LAMA2//CD9//PTGS2//TCF7L2//NDRG1//LPAR1//C1QTNF3//APOA2//SPP1//SLC12A2//XCL1//TSPO//BDH2//
GO:0006935	chemotaxis	Biological process	13	312	172	13692	3.31686046511628	0.000157874775825178	0.0124802133718431	3.80168725311409	XCL1//NTRK1//BMP7//LMX1A//SEMA3C//LAMA2//SPP1//CCL6//RGD1560691//LPAR1//CD74//ENPP2//CXCL16//
GO:0019752	carboxylic acid metabolic process	Biological process	21	692	172	13692	2.41574808441995	0.000159418783946901	0.0124802133718431	3.79746050800977	PTGDS//CD74//PTGS2//GHR//GSTM2//MGST1//HDC//ATP7A//SLC5A5//ABHD5//HADHA//BDH2//PLSCR1//ELOVL7//UGT1A6//RGN//ANXA1//TTR//PON1//PON3//FOLR1//
GO:0043436	oxoacid metabolic process	Biological process	21	692	172	13692	2.41574808441995	0.000159418783946901	0.0124802133718431	3.79746050800977	PTGDS//CD74//PTGS2//GHR//GSTM2//MGST1//HDC//ATP7A//SLC5A5//ABHD5//HADHA//BDH2//PLSCR1//ELOVL7//UGT1A6//RGN//ANXA1//TTR//PON1//PON3//FOLR1//
GO:0042330	taxis	Biological process	13	313	172	13692	3.30626346682517	0.00016293978555551	0.0125320705241291	3.78797285959847	XCL1//ENPP2//CXCL16//NTRK1//BMP7//LMX1A//SEMA3C//LAMA2//SPP1//CCL6//RGD1560691//LPAR1//CD74//
GO:0019725	cellular homeostasis	Biological process	21	696	172	13692	2.40186447473937	0.000172580830055041	0.013044730326919	3.76300744653322	RGN//TRPV4//STIM2//ATP7A//CP//SCARA5//C7//AQP1//SLC12A7//NMB//DHRS7C//LCN2//LAMA2//CD9//TCF7L2//NDRG1//WFS1//LPAR1//SLC12A2//XCL1//TSPO//
GO:0071383	cellular response to steroid hormone stimulus	Biological process	7	94	172	13692	5.92800593765463	0.000178558375072982	0.0132677951918636	3.74821977491573	BMP7//ANXA1//UGT1A6//RT1-BB//MSX2//MMP2//AQP1//
GO:0065009	regulation of molecular function	Biological process	35	1493	172	13692	1.86615056309288	0.000190677703177383	0.0134878467060556	3.71970008804034	GHR//CD74//LPAR1//GADD45A//C6//MDFIC//SERPINB1A//SERPING1//PCOLCE//MMP14//FOXJ1//DAB2//PLSCR1//SPTA1//TCF7L2//STIM2//ACAP2//NTRK1//PON1//RGN//MSX2//RGD1560691//CDKN1C//IGF2//ATP7A//VAV3//AQP1//MSX1//BMP7//WFS1//XCL1//ABHD5//TLR3//ANXA2//APOA2//
GO:0030509	BMP signaling pathway	Biological process	7	95	172	13692	5.865605875153	0.000190749656883085	0.0134878467060556	3.71953623457317	MSX2//MSX1//SOSTDC1//TCF7L2//BMP6//BMP7//T//
GO:0050671	positive regulation of lymphocyte proliferation	Biological process	7	95	172	13692	5.865605875153	0.000190749656883085	0.0134878467060556	3.71953623457317	CD74//VAV3//CLCF1//SPTA1//IGF2//IGFBP2//XCL1//
GO:0032946	positive regulation of mononuclear cell proliferation	Biological process	7	96	172	13692	5.80450581395349	0.000203604907703419	0.0141683161170125	3.69121175795205	CD74//VAV3//CLCF1//SPTA1//IGF2//IGFBP2//XCL1//
GO:0042493	response to drug	Biological process	17	505	172	13692	2.67976053419295	0.000210646964454209	0.0142760584806849	3.67644479492918	TLR3//TSPO//IGF2//AQP1//COX8B//ANXA1//APOA2//IGFBP2//PTGS2//NTRK1//MDK//MMP2//CDH3//LCN2//HADHA//MGST1//VAV3//
GO:0001503	ossification	Biological process	12	279	172	13692	3.423855963991	0.0002116660130576	0.0142760584806849	3.67434887049501	IGF2//SPP1//MSX2//BMP6//MMP2//PTGS2//TCF7L2//MGP//OMD//CREB3L1//BMP7//MMP14//
GO:0007178	transmembrane receptor protein serine/threonine kinase signaling pathway	Biological process	10	200	172	13692	3.98023255813954	0.00021749850880042	0.0144471736754703	3.66254371628162	WFIKKN2//SMURF2//BMP6//BMP7//MSX2//MSX1//T//CDKN1C//SOSTDC1//TCF7L2//
GO:0002250	adaptive immune response	Biological process	9	164	172	13692	4.36854792966534	0.000226217801781923	0.0148020722837605	3.64547322208319	CTSC//XCL1//RT1-BB//RT1-DB1//FOXJ1//C6//SERPING1//CD74//CLCF1//
GO:0032870	cellular response to hormone stimulus	Biological process	13	326	172	13692	3.17441860465116	0.000242665535230034	0.0155735804253847	3.61499190031527	GHR//IGF2//BMP7//SLC5A5//MTUS1//ANXA1//UGT1A6//RT1-BB//MSX2//MMP2//AQP1//IGFBP2//PLOD2//
GO:0042127	regulation of cell proliferation	Biological process	27	1042	172	13692	2.06269249654064	0.000245113378045517	0.0155735804253847	3.61063298473817	BMP6//PRRX2//PTGS2//EPCAM//T//CLCF1//NMB//CD9//MSX2//NTRK1//MSX1//BMP7//RERG//CD74//VAV3//SPTA1//IGF2//IGFBP2//XCL1//FOXJ1//RT1-BB//AQP1//TCF7L2//OGN//CDKN1C//TSPO//ANXA1//
GO:0070665	positive regulation of leukocyte proliferation	Biological process	7	100	172	13692	5.57232558139535	0.00026220806188303	0.0164217163327886	3.58135395956627	CD74//VAV3//CLCF1//SPTA1//IGF2//IGFBP2//XCL1//
GO:0006873	cellular ion homeostasis	Biological process	18	568	172	13692	2.52268260727154	0.000286308933707831	0.0176785685264103	3.54316510046083	RGN//TRPV4//STIM2//ATP7A//CP//SCARA5//C7//NMB//DHRS7C//LCN2//LAMA2//CD9//TCF7L2//NDRG1//WFS1//LPAR1//XCL1//TSPO//
GO:0001501	skeletal system development	Biological process	13	333	172	13692	3.10768908443327	0.000298021592946696	0.018146203659421	3.52575226827991	BMP6//WNT2B//TGFBI//MSX2//PRRX2//MMP2//T//ATP7A//MGP//MSX1//BMP7//GHR//LGALS3//
GO:0030001	metal ion transport	Biological process	16	474	172	13692	2.68707683249926	0.000315394322741348	0.0186866970792183	3.50114612845891	AQP1//SLC12A2//SLC12A7//SLC5A5//TRPV4//ATP7A//DHRS7C//CP//MAGT1//LCN2//STIM2//SCARA5//XCL1//PTGS2//TSPO//WFS1//
GO:0043068	positive regulation of programmed cell death	Biological process	17	524	172	13692	2.58259364459435	0.000324164626228624	0.0186866970792183	3.48923437835823	CTSC//XCL1//C6//C7//TSPO//ACE//ANXA1//MSX2//PTGS2//MMP2//MSX1//BMP7//LPAR1//PLSCR1//TLR3//TCF7L2//NTRK1//
GO:0050801	ion homeostasis	Biological process	19	626	172	13692	2.41611561037224	0.000332427802582348	0.0186866970792183	3.47830266117205	RGN//TRPV4//STIM2//ATP7A//CP//SCARA5//C7//NMB//DHRS7C//LCN2//LAMA2//CD9//TCF7L2//NDRG1//WFS1//LPAR1//XCL1//TSPO//BDH2//
GO:0030003	cellular cation homeostasis	Biological process	13	337	172	13692	3.07080256711062	0.000334252781149091	0.0186866970792183	3.47592497050523	RGN//TRPV4//STIM2//ATP7A//CP//SCARA5//C7//NMB//DHRS7C//LCN2//WFS1//XCL1//LPAR1//
GO:0006692	prostanoid metabolic process	Biological process	4	27	172	13692	11.7932816537468	0.000336735645360002	0.0186866970792183	3.47271090866753	PTGDS//CD74//PTGS2//ANXA1//
GO:0006693	prostaglandin metabolic process	Biological process	4	27	172	13692	11.7932816537468	0.000336735645360002	0.0186866970792183	3.47271090866753	PTGDS//CD74//PTGS2//ANXA1//
GO:0046503	glycerolipid catabolic process	Biological process	4	27	172	13692	11.7932816537468	0.000336735645360002	0.0186866970792183	3.47271090866753	ABHD5//ENPP2//APOA2//CES1D//
GO:0010647	positive regulation of cell communication	Biological process	21	733	172	13692	2.28062438529141	0.000347821592098833	0.0189362697586018	3.4586434613261	CD74//BMP6//BMP7//CDKN1C//MSX2//MSX1//LAMA2//TLR3//LPAR1//MESP1//CLCF1//GHR//S100A4//IGF2//PRRX2//NTRK1//C1QTNF3//TCF7L2//PTGS2//WNT2B//DAB2//
GO:0022008	neurogenesis	Biological process	26	1009	172	13692	2.05125959388757	0.000352463298942618	0.0189362697586018	3.45288609823717	DCDC2//NTRK1//BMP7//LMX1A//SEMA3C//LAMA2//TSPO//RGD1560691//TRPV4//LPAR1//CD9//TCF7L2//MMP2//ATP7A//NDRG1//ANXA1//FSCN2//CDKN1C//MMP14//KCNIP2//ZFHX3//BMP6//SPP1//CLCF1//ACE//MESP1//
GO:0023056	positive regulation of signaling	Biological process	21	734	172	13692	2.27751726760028	0.00035419117705414	0.0189362697586018	3.45076226134026	CD74//BMP6//BMP7//CDKN1C//MSX2//MSX1//LAMA2//TLR3//LPAR1//MESP1//CLCF1//GHR//S100A4//IGF2//PRRX2//NTRK1//C1QTNF3//TCF7L2//PTGS2//WNT2B//DAB2//
GO:0071470	cellular response to osmotic stress	Biological process	3	12	172	13692	19.9011627906977	0.000394288285241547	0.0208260221987824	3.40418612612366	TRPV4//AQP1//TSPO//
GO:0022414	reproductive process	Biological process	26	1018	172	13692	2.0331246858866	0.000403889900510573	0.0208936362640948	3.39373700646697	MMP2//MMP14//ADAMTS1//MNS1//MEI4//ACE//FOXJ1//WIPF3//T//CD9//IGF2//IGFBP2//PTGS2//SOSTDC1//FBLN1//ATP7A//WNT2B//TLR3//TCF7L2//BMP6//MGST1//PLSCR1//MDFIC//NTRK1//ANXA1//BMP7//
GO:0055080	cation homeostasis	Biological process	14	390	172	13692	2.85760286225403	0.000409644889394135	0.0208936362640948	3.38759245889752	RGN//TRPV4//STIM2//ATP7A//CP//SCARA5//C7//NMB//DHRS7C//LCN2//WFS1//XCL1//LPAR1//BDH2//
GO:0006875	cellular metal ion homeostasis	Biological process	12	300	172	13692	3.18418604651163	0.000409866039852225	0.0208936362640948	3.3873580644007	RGN//TRPV4//STIM2//CP//SCARA5//C7//NMB//DHRS7C//LCN2//WFS1//XCL1//LPAR1//
GO:2000026	regulation of multicellular organismal development	Biological process	27	1078	172	13692	1.99380851706433	0.000420071059555105	0.0211677186791906	3.37667723778709	FOXJ1//NTRK1//RGD1560691//TRPV4//LPAR1//MGP//OMD//CREB3L1//BMP6//BMP7//TCF7L2//MESP1//MSX1//CD74//MSX2//ZFHX3//LMX1A//C6//AQP1//LAMA2//CLCF1//SPP1//ACE//TSPO//WNT2B//PTGS2//DAB2//
GO:0042476	odontogenesis	Biological process	7	109	172	13692	5.11222530403243	0.000444152716215824	0.0221268807714792	3.3524676776191	MSX1//BMP7//SOSTDC1//TCF7L2//MSX2//AQP1//FMOD//
GO:0031667	response to nutrient levels	Biological process	16	490	172	13692	2.59933554817276	0.000454591748936608	0.0223924744644729	3.34237845119754	CP//MGP//IGFBP2//TSPO//LCN2//GHR//BMP6//MMP2//SPP1//PTGS2//BMP7//AQP1//T//ACE//IGF2//NTRK1//
GO:0000003	reproduction	Biological process	26	1027	172	13692	2.01530762437445	0.000461843361097856	0.0224969032783667	3.33550529488899	MMP2//MMP14//ADAMTS1//MNS1//MEI4//ACE//FOXJ1//WIPF3//T//CD9//IGF2//IGFBP2//PTGS2//SOSTDC1//FBLN1//ATP7A//WNT2B//TLR3//TCF7L2//BMP6//MGST1//PLSCR1//MDFIC//NTRK1//ANXA1//BMP7//
GO:0001568	blood vessel development	Biological process	15	443	172	13692	2.69541708226154	0.000471646413484838	0.0227219546892036	3.3263834636946	PTGS2//ANXA2//MMP2//MMP14//TGFBI//T//SEMA3C//C6//AQP1//NTRK1//PRRX2//MESP1//BMP7//ATP7A//TCF7L2//
GO:0009653	anatomical structure morphogenesis	Biological process	39	1819	172	13692	1.70675172916374	0.000484425589748968	0.0228480681595986	3.31477292334643	MSX1//DAB2//PTGS2//ANXA2//MMP2//MMP14//TGFBI//T//BMP7//SEMA3C//FOXJ1//MESP1//BMP6//MSX2//IGF2//NTRK1//LMX1A//LAMA2//SPTA1//TSPO//ATP7A//PRRX2//TCF7L2//CD9//APOA2//SLCO1A5//FSCN2//SOSTDC1//AQP1//FMOD//C6//COL8A1//SPP1//MGP//DCDC2//ADAMTS1//GHR//SLC12A2//WNT2B//
GO:0010942	positive regulation of cell death	Biological process	17	543	172	13692	2.49222664782218	0.0004874738654771	0.0228480681595986	3.31204866280304	CTSC//XCL1//C6//C7//TSPO//ACE//ANXA1//MSX2//PTGS2//MMP2//MSX1//BMP7//LPAR1//PLSCR1//TLR3//TCF7L2//NTRK1//
GO:0048878	chemical homeostasis	Biological process	22	807	172	13692	2.17013918907236	0.000493158081862742	0.0228480681595986	3.30701384527456	WFS1//AQP1//RGN//TRPV4//STIM2//ATP7A//CP//SCARA5//C7//NMB//DHRS7C//LCN2//LAMA2//CD9//TCF7L2//NDRG1//LPAR1//C1QTNF3//APOA2//XCL1//TSPO//BDH2//
GO:0046651	lymphocyte proliferation	Biological process	9	183	172	13692	3.91498284407167	0.000507215851128865	0.0228480681595986	3.29480718266925	CD74//VAV3//CLCF1//SPTA1//IGF2//IGFBP2//XCL1//FOXJ1//RT1-BB//
GO:0019886	antigen processing and presentation of exogenous peptide antigen via MHC class II	Biological process	3	13	172	13692	18.3703041144902	0.000507853083102211	0.0228480681595986	3.29426190666534	CD74//RT1-DB1//RT1-BB//
GO:0072358	cardiovascular system development	Biological process	20	701	172	13692	2.27117407026507	0.000510746049188108	0.0228480681595986	3.29179498411292	PTGS2//ANXA2//MMP2//MMP14//TGFBI//ATP7A//TCF7L2//T//FOXJ1//MESP1//MSX1//MSX2//SEMA3C//PDLIM3//C6//AQP1//NTRK1//PRRX2//ADAMTS1//BMP7//
GO:0072359	circulatory system development	Biological process	20	701	172	13692	2.27117407026507	0.000510746049188108	0.0228480681595986	3.29179498411292	PTGS2//ANXA2//MMP2//MMP14//TGFBI//ATP7A//TCF7L2//T//FOXJ1//MESP1//MSX1//MSX2//SEMA3C//PDLIM3//C6//AQP1//NTRK1//PRRX2//ADAMTS1//BMP7//
GO:0032943	mononuclear cell proliferation	Biological process	9	184	172	13692	3.89370576339737	0.000527646699758892	0.0233656881994241	3.27765677387235	CD74//VAV3//CLCF1//SPTA1//IGF2//IGFBP2//XCL1//FOXJ1//RT1-BB//
GO:0002684	positive regulation of immune system process	Biological process	14	403	172	13692	2.76542212476196	0.000567348113882156	0.0248725413125937	3.24615038458711	SERPING1//XCL1//C6//TLR3//RT1-BB//CD74//CLCF1//FOXJ1//VAV3//SPTA1//IGF2//IGFBP2//PLSCR1//RGD1560691//
GO:0048002	antigen processing and presentation of peptide antigen	Biological process	4	31	172	13692	10.271567891973	0.000580566711954401	0.0252000442099811	3.23614786900205	MR1//CD74//RT1-DB1//RT1-BB//
GO:0008283	cell proliferation	Biological process	30	1280	172	13692	1.86573401162791	0.000595017725183089	0.0255740951686536	3.2254700967344	MMP14//BMP6//PRRX2//PTGS2//EPCAM//T//CLCF1//NMB//CD9//MSX2//NTRK1//MSX1//BMP7//RERG//CD74//VAV3//SPTA1//IGF2//IGFBP2//XCL1//ANXA1//FOXJ1//RT1-BB//AQP1//TCF7L2//OGN//COL8A1//CDKN1C//TSPO//WNT2B//
GO:0061311	cell surface receptor signaling pathway involved in heart development	Biological process	3	14	172	13692	17.0581395348837	0.000640407864806538	0.0272577483428336	3.19354334317824	MESP1//MSX2//MSX1//
GO:0048856	anatomical structure development	Biological process	64	3546	172	13692	1.43674497304529	0.000664927482731177	0.0280292508105142	3.17722571645178	MSX1//DAB2//LGALS3//PTGS2//ANXA2//MMP2//MMP14//TGFBI//ADAMTS1//ATP7A//TCF7L2//T//BMP6//BMP7//EPCAM//C6//SEMA3C//DCDC2//ACE//WFS1//CP//UGT1A6//CDKN1C//FOXJ1//MESP1//WNT2B//MSX2//RT1-BB//IGF2//NTRK1//LMX1A//LAMA2//CD9//ZFHX3//PDLIM3//TNXA-PS1//TSPO//SPTA1//TLR3//RGD1560691//TRPV4//LPAR1//MDK//AQP1//PLSCR1//CLCF1//ANXA1//MGP//PRRX2//OMD//CREB3L1//APOA2//SLCO1A5//SPP1//NDRG1//MGST1//FSCN2//SOSTDC1//F…
GO:0070661	leukocyte proliferation	Biological process	9	191	172	13692	3.75100450505296	0.000690399801792702	0.0288258355338972	3.1608993419747	CD74//VAV3//CLCF1//SPTA1//IGF2//IGFBP2//XCL1//FOXJ1//RT1-BB//
GO:0044092	negative regulation of molecular function	Biological process	17	562	172	13692	2.40796987503104	0.000717489179524811	0.0296742694626111	3.1441846441523	GADD45A//SERPINB1A//SERPING1//FOXJ1//DAB2//PLSCR1//STIM2//MSX2//CDKN1C//AQP1//MSX1//BMP7//WFS1//XCL1//TCF7L2//ATP7A//APOA2//
GO:0030500	regulation of bone mineralization	Biological process	5	57	172	13692	6.9828641370869	0.000728961163041265	0.0298669695212421	3.13729560902931	BMP6//BMP7//MGP//OMD//CREB3L1//
GO:0055065	metal ion homeostasis	Biological process	12	321	172	13692	2.97587480982395	0.000746676989482915	0.0303095548323435	3.12686723221879	RGN//TRPV4//STIM2//CP//SCARA5//C7//NMB//DHRS7C//LCN2//WFS1//XCL1//LPAR1//
GO:0051251	positive regulation of lymphocyte activation	Biological process	8	155	172	13692	4.1086271567892	0.000757571440631643	0.0304696623461387	3.12057640598191	CD74//VAV3//CLCF1//SPTA1//IGF2//IGFBP2//XCL1//RT1-BB//
GO:0001944	vasculature development	Biological process	15	465	172	13692	2.56789197299325	0.000777172003801152	0.0306993344961882	3.10948285245422	PTGS2//ANXA2//MMP2//MMP14//TGFBI//ATP7A//TCF7L2//T//SEMA3C//C6//AQP1//NTRK1//PRRX2//MESP1//BMP7//
GO:0009991	response to extracellular stimulus	Biological process	16	515	172	13692	2.47315421088282	0.000777286981997466	0.0306993344961882	3.10941860579768	CP//MGP//IGFBP2//TSPO//ACE//IGF2//NTRK1//LCN2//GHR//BMP6//MMP2//SPP1//PTGS2//BMP7//AQP1//T//
GO:0002495	antigen processing and presentation of peptide antigen via MHC class II	Biological process	3	15	172	13692	15.9209302325581	0.000793144349457148	0.0307711931683198	3.1006477654344	CD74//RT1-DB1//RT1-BB//
GO:0090023	positive regulation of neutrophil chemotaxis	Biological process	3	15	172	13692	15.9209302325581	0.000793144349457148	0.0307711931683198	3.1006477654344	CD74//XCL1//RGD1560691//
GO:0071260	cellular response to mechanical stimulus	Biological process	5	59	172	13692	6.7461568782026	0.00085419048806499	0.0321958038481637	3.0684452690177	IGF2//GADD45A//AQP1//PTGS2//TLR3//
GO:0043065	positive regulation of apoptotic process	Biological process	16	520	172	13692	2.44937388193202	0.000861184887897832	0.0321958038481637	3.06490359979626	CTSC//XCL1//C6//C7//TSPO//ACE//ANXA1//MSX2//PTGS2//MMP2//MSX1//BMP7//LPAR1//PLSCR1//TLR3//TCF7L2//
GO:0009967	positive regulation of signal transduction	Biological process	19	677	172	13692	2.23410394696163	0.000862780131655785	0.0321958038481637	3.06409986451016	CD74//BMP6//BMP7//CDKN1C//MSX2//MSX1//TLR3//LPAR1//MESP1//CLCF1//GHR//S100A4//IGF2//PRRX2//NTRK1//C1QTNF3//TCF7L2//WNT2B//DAB2//
GO:0071495	cellular response to endogenous stimulus	Biological process	15	470	172	13692	2.54057397328055	0.000866295753396892	0.0321958038481637	3.06233381451802	GHR//MMP2//IGFBP2//UGT1A6//PLOD2//IGF2//TCF7L2//BMP7//SLC5A5//MTUS1//ANXA1//RT1-BB//MSX2//AQP1//XCL1//
GO:0055082	cellular chemical homeostasis	Biological process	18	624	172	13692	2.29628801431127	0.000866584136424113	0.0321958038481637	3.06218926536688	RGN//TRPV4//STIM2//ATP7A//CP//SCARA5//C7//NMB//DHRS7C//LCN2//LAMA2//CD9//TCF7L2//NDRG1//WFS1//LPAR1//XCL1//TSPO//
GO:0016043	cellular component organization	Biological process	59	3233	172	13692	1.45272948302031	0.000925115578546585	0.0340815688768759	3.03380400565088	TEKT2//MTFR1//MSX1//DAB2//IGFBP2//LMX1A//ATP7A//MSX2//FOXJ1//SPTA1//VAV3//MGP//CD74//GULP1//TRPV4//PDLIM3//GADD45A//CCP110//MEI4//CD9//NTRK1//BMP7//SEMA3C//LAMA2//PLSCR1//AQP1//APOA2//RGD1560691//LPAR1//TSPO//MMP2//HMGN5//LGALS3//TGFBI//OLFML2B//FBLN1//ANXA2//CXCL16//RERG//BAIAP2L1//ANXA1//LCN2//NDRG1//P2RX6//CLDN19//TCF7L2//KCNIP2//CLDN1//CD14//IGF2//SPP1//DCDC2//C1QTNF3//MMP14//MGST1//SCARA5//T…
GO:0044093	positive regulation of molecular function	Biological process	22	848	172	13692	2.06521500658183	0.000952324630926166	0.0347915931831693	3.02121498293126	GHR//CD74//LPAR1//C6//MDFIC//PCOLCE//MMP14//SPTA1//TCF7L2//STIM2//NTRK1//PON1//RGN//RGD1560691//FOXJ1//IGF2//ATP7A//VAV3//ABHD5//TLR3//ANXA2//PLSCR1//
GO:0006884	cell volume homeostasis	Biological process	3	16	172	13692	14.9258720930233	0.000967201112466954	0.0350430551822738	3.01448321262497	SLC12A2//AQP1//SLC12A7//
GO:0070167	regulation of biomineral tissue development	Biological process	5	61	172	13692	6.52497140678612	0.000994786477094993	0.0357470812752824	3.00227012706409	MGP//OMD//CREB3L1//BMP6//BMP7//
GO:0030154	cell differentiation	Biological process	45	2291	172	13692	1.56360074304914	0.00109036046865408	0.0388629292242235	2.9624299023647	DAB2//T//IGF2//SPP1//MSX2//BMP6//SEMA3C//DCDC2//MSX1//WNT2B//TGFBI//RT1-BB//NTRK1//BMP7//LMX1A//LAMA2//TSPO//RGD1560691//TRPV4//LPAR1//CD9//TCF7L2//MMP2//ATP7A//MESP1//PLSCR1//CLCF1//ANXA1//FOXJ1//NDRG1//MGST1//FSCN2//CDKN1C//MMP14//CD74//KCNIP2//GHR//ZFHX3//ACE//PTGS2//MGP//MDK//LGALS3//WIPF3//ABHD5//
GO:0045321	leukocyte activation	Biological process	15	483	172	13692	2.47219413549039	0.00113958196058834	0.0401693481022946	2.94325443419471	TLR3//RT1-BB//NTRK1//CLCF1//CD74//VAV3//PLSCR1//FOXJ1//ATP7A//SPTA1//IGF2//IGFBP2//XCL1//NDRG1//ANXA1//
GO:0002381	immunoglobulin production involved in immunoglobulin mediated immune response	Biological process	4	37	172	13692	8.60590823381521	0.0011492963066852	0.0401693481022946	2.93956798891965	RT1-BB//XCL1//CLCF1//RT1-DB1//
GO:0060395	SMAD protein signal transduction	Biological process	3	17	172	13692	14.0478796169631	0.00116366496555461	0.0401693481022946	2.93417204078155	BMP6//BMP7//T//
GO:0072132	mesenchyme morphogenesis	Biological process	3	17	172	13692	14.0478796169631	0.00116366496555461	0.0401693481022946	2.93417204078155	MSX2//MSX1//BMP7//
GO:0090100	positive regulation of transmembrane receptor protein serine/threonine kinase signaling pathway	Biological process	5	64	172	13692	6.21911337209302	0.00123698223018715	0.0423666413839099	2.90763653916401	BMP6//BMP7//CDKN1C//MSX2//MSX1//
GO:0006805	xenobiotic metabolic process	Biological process	4	38	172	13692	8.37943696450428	0.00127204872627676	0.0425699359999795	2.89549625256511	PON3//UGT1A6//GSTM2//FMO2//
GO:0007566	embryo implantation	Biological process	4	38	172	13692	8.37943696450428	0.00127204872627676	0.0425699359999795	2.89549625256511	PTGS2//MMP2//SOSTDC1//FBLN1//
GO:0071466	cellular response to xenobiotic stimulus	Biological process	4	38	172	13692	8.37943696450428	0.00127204872627676	0.0425699359999795	2.89549625256511	GSTM2//UGT1A6//FMO2//PON3//
GO:0006950	response to stress	Biological process	43	2176	172	13692	1.57306985294118	0.00129002835676125	0.0428445781518282	2.88940074315069	MDK//ACE//MMP2//MMP14//PLOD2//SERPING1//C6//TLR3//APOA2//ANXA1//CREB3L1//CD74//PLSCR1//F5//SPP1//PTGS2//CD14//TRPV4//AQP1//SLC12A2//GADD45A//VAV3//LCN2//MDFIC//CD9//TSPO//ATP7A//NDRG1//WFS1//CXCL16//SCARA5//MSX2//IGF2//FMOD//CDH3//ANXA2//LGALS3//NTRK1//XCL1//RT1-BB//MGST1//RGD1305645//IGFBP2//
GO:0051098	regulation of binding	Biological process	8	169	172	13692	3.76826751066465	0.00132548801039578	0.0436912739667301	2.87762419629189	DAB2//PLSCR1//SPTA1//TCF7L2//MSX1//ANXA2//PON1//MSX2//
GO:0001539	ciliary or flagellar motility	Biological process	3	18	172	13692	13.2674418604651	0.00138357230789042	0.0436958802796498	2.85899813894644	CCDC40//DNAH5//TEKT2//
GO:0002478	antigen processing and presentation of exogenous peptide antigen	Biological process	3	18	172	13692	13.2674418604651	0.00138357230789042	0.0436958802796498	2.85899813894644	CD74//RT1-DB1//RT1-BB//
GO:0042104	positive regulation of activated T cell proliferation	Biological process	3	18	172	13692	13.2674418604651	0.00138357230789042	0.0436958802796498	2.85899813894644	IGF2//IGFBP2//XCL1//
GO:0050482	arachidonic acid secretion	Biological process	3	18	172	13692	13.2674418604651	0.00138357230789042	0.0436958802796498	2.85899813894644	ACE//ANXA1//NMB//
GO:0090022	regulation of neutrophil chemotaxis	Biological process	3	18	172	13692	13.2674418604651	0.00138357230789042	0.0436958802796498	2.85899813894644	CD74//XCL1//RGD1560691//
GO:0009628	response to abiotic stimulus	Biological process	22	873	172	13692	2.0060736833693	0.00138543051069145	0.0436958802796498	2.85841525232858	ACE//MMP2//MMP14//PLOD2//MGP//IGFBP2//TRPV4//AQP1//SLC12A2//IGF2//PTGS2//NTRK1//CD14//CD9//ANXA1//PLSCR1//GADD45A//TLR3//SCARA5//LPAR1//NDRG1//TSPO//
GO:0046456	icosanoid biosynthetic process	Biological process	4	39	172	13692	8.16457960644007	0.00140368296629694	0.0439553294588985	2.85273097022289	PTGDS//CD74//PTGS2//ANXA1//
GO:0033273	response to vitamin	Biological process	9	212	172	13692	3.379442738043	0.00143916531267442	0.0447468136933664	2.84188931707192	TSPO//BMP6//IGFBP2//MMP2//SPP1//PTGS2//BMP7//AQP1//T//
GO:0002440	production of molecular mediator of immune response	Biological process	6	98	172	13692	4.87375415282392	0.00146057176401263	0.0447772490449746	2.83547709945798	RT1-BB//RT1-DB1//XCL1//CLCF1//APOA2//CD74//
GO:0045834	positive regulation of lipid metabolic process	Biological process	6	98	172	13692	4.87375415282392	0.00146057176401263	0.0447772490449746	2.83547709945798	APOA2//ABHD5//ANXA1//BMP6//VAV3//IGF2//
GO:0006575	cellular modified amino acid metabolic process	Biological process	7	134	172	13692	4.15845192641444	0.00150659268001067	0.0455510504080467	2.82200414697824	GSTM2//MGST1//SLC5A5//GHR//PLSCR1//TTR//FOLR1//
GO:0090092	regulation of transmembrane receptor protein serine/threonine kinase signaling pathway	Biological process	7	134	172	13692	4.15845192641444	0.00150659268001067	0.0455510504080467	2.82200414697824	BMP6//BMP7//CDKN1C//MSX2//MSX1//SOSTDC1//TCF7L2//
GO:0046461	neutral lipid catabolic process	Biological process	3	19	172	13692	12.5691554467564	0.00162791044892638	0.0482213473519814	2.78836948925444	ABHD5//APOA2//CES1D//
GO:0046464	acylglycerol catabolic process	Biological process	3	19	172	13692	12.5691554467564	0.00162791044892638	0.0482213473519814	2.78836948925444	ABHD5//APOA2//CES1D//
GO:0070207	protein homotrimerization	Biological process	3	19	172	13692	12.5691554467564	0.00162791044892638	0.0482213473519814	2.78836948925444	LCN2//MGST1//SCARA5//
GO:0002696	positive regulation of leukocyte activation	Biological process	8	175	172	13692	3.63906976744186	0.00165443259190929	0.0484730178832924	2.78135092300894	CD74//VAV3//CLCF1//SPTA1//IGF2//IGFBP2//XCL1//RT1-BB//
GO:0051240	positive regulation of multicellular organismal process	Biological process	15	502	172	13692	2.37862503474474	0.00166776310224047	0.0484730178832924	2.77786563876809	XCL1//PTGS2//AQP1//BMP6//BMP7//LAMA2//TLR3//CD14//GHR//SPP1//MSX2//NTRK1//CD74//MESP1//WNT2B//
GO:0006810	transport	Biological process	50	2679	172	13692	1.48571577384828	0.00166957703019552	0.0484730178832924	2.77739353886352	APOA2//CD74//AQP1//VAV3//TSPO//P2RX6//TRPM3//SLC12A2//SLC12A7//SLC5A5//TRPV4//SLC4A2//ATP7A//GULP1//EXOC2//SCARA5//DAB2//CXCL16//ANXA2//SLC2A12//PON1//DHRS7C//KDELR3//CP//MAGT1//SLC22A8//SLC16A8//SLCO1A5//SLC44A1//FOLR1//LCN2//PLSCR1//NMB//ANXA1//GHR//TCF7L2//STIM2//S100A6//MDFIC//PTGS2//TLR3//KRT18//CD14//ACE//RGD1560691//XCL1//WFS1//SLC16A6//TTR//PTGDS//
GO:0051239	regulation of multicellular organismal process	Biological process	36	1747	172	13692	1.6403934984891	0.00171015326805433	0.0493244205733565	2.76696496534623	XCL1//APOA2//FOXJ1//PTGS2//AQP1//NTRK1//RGD1560691//TRPV4//LPAR1//MGP//OMD//CREB3L1//BMP6//BMP7//TCF7L2//LAMA2//TLR3//TSPO//CD14//MESP1//GHR//MSX1//ANXA2//SERPING1//PTGDS//CD74//MSX2//ZFHX3//LMX1A//C6//SPP1//MMP2//CLCF1//ACE//WNT2B//DAB2//
GO:0006820	anion transport	Biological process	7	138	172	13692	4.03791708796764	0.00178376645528537	0.0511113211762814	2.74866200748253	TSPO//SLC4A2//SLC12A2//SLC5A5//SLC16A8//SLCO1A5//SLC22A8//
GO:0006959	humoral immune response	Biological process	5	70	172	13692	5.68604651162791	0.00184854671443951	0.052009868781906	2.73316956993969	SERPING1//C6//RT1-DB1//RT1-BB//FOXJ1//
GO:0060349	bone morphogenesis	Biological process	5	70	172	13692	5.68604651162791	0.00184854671443951	0.052009868781906	2.73316956993969	BMP6//MSX2//GHR//MSX1//T//
GO:0006636	unsaturated fatty acid biosynthetic process	Biological process	4	42	172	13692	7.58139534883721	0.00185519911382028	0.052009868781906	2.73160947182105	PTGDS//CD74//PTGS2//ANXA1//
GO:0042981	regulation of apoptotic process	Biological process	25	1070	172	13692	1.85992175613997	0.00186257969862209	0.052009868781906	2.72988513499242	CTSC//XCL1//CD74//TCF7L2//C6//C7//TSPO//ACE//ANXA1//MSX2//PTGS2//MMP2//MSX1//BMP7//LPAR1//PLSCR1//TLR3//AQP1//WFS1//KRT18//ATP7A//NTRK1//CLCF1//LCN2//RGD1560691//
GO:0042129	regulation of T cell proliferation	Biological process	6	103	172	13692	4.63716414540528	0.00188464951205223	0.052264940738839	2.72476940361973	SPTA1//IGF2//IGFBP2//XCL1//FOXJ1//RT1-BB//
GO:0014070	response to organic cyclic compound	Biological process	12	358	172	13692	2.66831232947902	0.00189555784157742	0.052264940738839	2.72226295885315	SLC22A8//IGF2//NTRK1//MMP2//GHR//MSX1//GSTM2//ANXA1//PTGS2//MMP14//UGT1A6//FOXJ1//
GO:0030198	extracellular matrix organization	Biological process	7	140	172	13692	3.98023255813954	0.00193642962005189	0.0530581715894218	2.71299828291676	ATP7A//ANXA2//LGALS3//TGFBI//OLFML2B//LAMA2//FBLN1//
GO:0043062	extracellular structure organization	Biological process	7	141	172	13692	3.95200395843642	0.00201646351067176	0.0549079256570497	2.69540963244996	ATP7A//LGALS3//TGFBI//OLFML2B//LAMA2//FBLN1//ANXA2//
GO:0048705	skeletal system morphogenesis	Biological process	8	181	172	13692	3.51843762045484	0.00204496374825313	0.0553402535329736	2.68931438646993	BMP6//MSX2//PRRX2//BMP7//MMP2//MSX1//T//GHR//
GO:0002526	acute inflammatory response	Biological process	6	105	172	13692	4.54883720930233	0.0020781409874002	0.0558930680292176	2.68232499192183	SERPING1//C6//ANXA1//PLSCR1//PTGS2//APOA2//
GO:0043067	regulation of programmed cell death	Biological process	25	1080	172	13692	1.84270025839793	0.00211336161954603	0.0560875884279382	2.67502618400013	CTSC//XCL1//CD74//TCF7L2//C6//C7//MSX2//MSX1//WFS1//LCN2//RGD1560691//TSPO//ACE//ANXA1//PTGS2//MMP2//BMP7//LPAR1//PLSCR1//TLR3//AQP1//KRT18//NTRK1//ATP7A//CLCF1//
GO:0042063	gliogenesis	Biological process	8	182	172	13692	3.49910554561717	0.00211657405701424	0.0560875884279382	2.67436653135252	TSPO//CD9//TCF7L2//LAMA2//NDRG1//MMP14//CLCF1//ANXA1//
GO:0042221	response to chemical stimulus	Biological process	63	3628	172	13692	1.38232994025794	0.0021237544888316	0.0560875884279382	2.672895690184	CD74//CD14//XCL1//CREB3L1//GSTM2//UGT1A6//FMO2//ENPP2//CXCL16//NTRK1//BMP7//LMX1A//SEMA3C//LAMA2//CP//MGP//IGFBP2//TSPO//IGF2//AQP1//COX8B//ANXA1//APOA2//PTGS2//MDK//MMP2//CDH3//LCN2//HADHA//MGST1//VAV3//SLC22A8//PON1//PTGR1//GHR//MMP14//RERG//TCF7L2//SPP1//CTSC//CYBRD1//ATP7A//PON3//FOXJ1//WFS1//ACE//BMP6//PLOD2//KRT18//PLSCR1//TLR3//PTGDS//CCL6//ANXA2//T//MSX1//SLC5A5//RT1-BB//MSX2//MTUS1//LPAR…
GO:0071840	cellular component organization or biogenesis	Biological process	59	3342	172	13692	1.4053484196902	0.0021414960210402	0.0562174763846721	2.66928272819802	TEKT2//MTFR1//MSX1//DAB2//IGFBP2//LMX1A//ATP7A//MSX2//FOXJ1//SPTA1//VAV3//MGP//CD74//GULP1//TRPV4//PDLIM3//GADD45A//CCP110//MEI4//CD9//NTRK1//BMP7//SEMA3C//LAMA2//PLSCR1//AQP1//APOA2//RGD1560691//LPAR1//TSPO//MMP2//HMGN5//LGALS3//TGFBI//OLFML2B//FBLN1//ANXA2//CXCL16//RERG//BAIAP2L1//ANXA1//LCN2//NDRG1//P2RX6//CLDN19//TCF7L2//KCNIP2//CLDN1//CD14//IGF2//SPP1//DCDC2//C1QTNF3//MMP14//MGST1//SCARA5//T…
GO:0002504	antigen processing and presentation of peptide or polysaccharide antigen via MHC class II	Biological process	3	21	172	13692	11.3720930232558	0.00219359065927258	0.0572422705372083	2.65884441185936	CD74//RT1-DB1//RT1-BB//
GO:0009410	response to xenobiotic stimulus	Biological process	4	44	172	13692	7.23678646934461	0.0022066811238696	0.0572431363730434	2.65626041996445	GSTM2//UGT1A6//FMO2//PON3//
GO:0050867	positive regulation of cell activation	Biological process	8	184	172	13692	3.46107178968655	0.00226571280958635	0.0581590820612959	2.64479513997851	CD74//VAV3//CLCF1//SPTA1//IGF2//IGFBP2//XCL1//RT1-BB//
GO:0048869	cellular developmental process	Biological process	46	2442	172	13692	1.4995143134678	0.00226852258952591	0.0581590820612959	2.64425689175278	MSX1//DAB2//T//IGF2//SPP1//MSX2//BMP6//SEMA3C//DCDC2//WNT2B//TGFBI//RT1-BB//NTRK1//BMP7//LMX1A//LAMA2//TSPO//SPTA1//RGD1560691//TRPV4//LPAR1//CD9//TCF7L2//MMP2//ATP7A//MESP1//PLSCR1//MGP//MDK//LGALS3//WIPF3//ABHD5//CLCF1//ANXA1//FOXJ1//NDRG1//MGST1//FSCN2//CDKN1C//MMP14//CD74//KCNIP2//GHR//ZFHX3//ACE//PTGS2//
GO:0050793	regulation of developmental process	Biological process	29	1333	172	13692	1.73183412132103	0.0023372903275054	0.0595737255568818	2.6312873381845	FOXJ1//SPTA1//NTRK1//RGD1560691//TRPV4//LPAR1//MGP//OMD//CREB3L1//BMP6//BMP7//TCF7L2//MESP1//MSX1//CD74//GHR//MSX2//ZFHX3//LMX1A//C6//AQP1//LAMA2//CLCF1//SPP1//ACE//TSPO//WNT2B//PTGS2//DAB2//
GO:0051234	establishment of localization	Biological process	50	2726	172	13692	1.460099984644	0.00244069990458217	0.0618498750386603	2.61248561582902	APOA2//CD74//AQP1//VAV3//TTR//PTGDS//SLC44A1//TSPO//P2RX6//TRPM3//SLC12A2//SLC12A7//SLC5A5//TRPV4//SLC4A2//ATP7A//GULP1//EXOC2//SCARA5//DAB2//CXCL16//ANXA2//SLC2A12//PON1//DHRS7C//KDELR3//CP//MAGT1//SLC22A8//SLC16A8//SLCO1A5//FOLR1//LCN2//PLSCR1//NMB//ANXA1//GHR//TCF7L2//STIM2//S100A6//MDFIC//PTGS2//TLR3//KRT18//CD14//ACE//RGD1560691//XCL1//WFS1//SLC16A6//
GO:0010876	lipid localization	Biological process	8	187	172	13692	3.40554657380923	0.00250477702176417	0.0628034460090972	2.60123092948839	APOA2//GULP1//PON1//ABHD5//PLSCR1//ACE//ANXA1//NMB//
GO:0042475	odontogenesis of dentin-containing tooth	Biological process	5	75	172	13692	5.30697674418605	0.00250698062308212	0.0628034460090972	2.60084902277135	MSX2//MSX1//BMP7//SOSTDC1//TCF7L2//
GO:0030593	neutrophil chemotaxis	Biological process	4	46	172	13692	6.9221435793731	0.00260157323901733	0.0645627635893439	2.58476394341647	CD74//XCL1//RGD1560691//SPP1//
GO:0050870	positive regulation of T cell activation	Biological process	6	110	172	13692	4.34207188160677	0.00262748220835784	0.0645627635893439	2.5804602160564	SPTA1//IGF2//IGFBP2//XCL1//CD74//RT1-BB//
GO:0048608	reproductive structure development	Biological process	10	277	172	13692	2.87381412140039	0.0026409989225887	0.0645627635893439	2.57823177596607	MMP2//MMP14//ADAMTS1//WNT2B//TLR3//TCF7L2//BMP6//MGST1//NTRK1//BMP7//
GO:0061458	reproductive system development	Biological process	10	277	172	13692	2.87381412140039	0.0026409989225887	0.0645627635893439	2.57823177596607	MMP2//MMP14//ADAMTS1//WNT2B//TLR3//TCF7L2//BMP6//MGST1//NTRK1//BMP7//
GO:0071214	cellular response to abiotic stimulus	Biological process	7	148	172	13692	3.76508485229415	0.00265084339554788	0.0645627635893439	2.57661592841868	TRPV4//IGF2//GADD45A//AQP1//PTGS2//TLR3//TSPO//
GO:0002694	regulation of leukocyte activation	Biological process	10	279	172	13692	2.85321330332583	0.00278135483250349	0.0665178245370461	2.55574360230159	CD74//VAV3//CLCF1//PLSCR1//FOXJ1//SPTA1//IGF2//IGFBP2//XCL1//RT1-BB//
GO:0048646	anatomical structure formation involved in morphogenesis	Biological process	19	750	172	13692	2.0166511627907	0.00279496631568914	0.0665178245370461	2.55362342176628	PTGS2//ANXA2//MMP2//MMP14//TGFBI//BMP7//T//SEMA3C//MESP1//MSX2//MSX1//ATP7A//CD9//FOXJ1//C6//AQP1//NTRK1//ADAMTS1//WNT2B//
GO:0051099	positive regulation of binding	Biological process	5	77	172	13692	5.16913319238901	0.00281286366643398	0.0665178245370461	2.55085131666177	SPTA1//TCF7L2//PLSCR1//ANXA2//PON1//
GO:0002673	regulation of acute inflammatory response	Biological process	4	47	172	13692	6.77486392874814	0.00281609722369008	0.0665178245370461	2.55035235557281	SERPING1//C6//ANXA1//PTGS2//
GO:0007584	response to nutrient	Biological process	11	327	172	13692	2.67783230211223	0.0028314891581212	0.0665178245370461	2.54798509696422	TSPO//BMP6//IGFBP2//MMP2//SPP1//PTGS2//BMP7//AQP1//T//CP//MGP//
GO:0006972	hyperosmotic response	Biological process	3	23	172	13692	10.3832153690597	0.00286767081147393	0.0665178245370461	2.54247070410805	AQP1//TRPV4//SLC12A2//
GO:0019884	antigen processing and presentation of exogenous antigen	Biological process	3	23	172	13692	10.3832153690597	0.00286767081147393	0.0665178245370461	2.54247070410805	CD74//RT1-DB1//RT1-BB//
GO:0045940	positive regulation of steroid metabolic process	Biological process	3	23	172	13692	10.3832153690597	0.00286767081147393	0.0665178245370461	2.54247070410805	APOA2//BMP6//IGF2//
GO:0060343	trabecula formation	Biological process	3	23	172	13692	10.3832153690597	0.00286767081147393	0.0665178245370461	2.54247070410805	MSX2//MMP2//ADAMTS1//
GO:0050767	regulation of neurogenesis	Biological process	13	428	172	13692	2.41789828298196	0.00293679548428827	0.0677626915953672	2.5321262962888	NTRK1//RGD1560691//TRPV4//LPAR1//ZFHX3//BMP7//LMX1A//BMP6//SPP1//CLCF1//TCF7L2//ACE//TSPO//
GO:0051249	regulation of lymphocyte activation	Biological process	9	236	172	13692	3.03577059519117	0.00298066402611221	0.0684148224632248	2.52568697392666	CD74//VAV3//CLCF1//FOXJ1//SPTA1//IGF2//IGFBP2//XCL1//RT1-BB//
GO:0006915	apoptotic process	Biological process	28	1295	172	13692	1.72118164676304	0.00305551734898401	0.0697676461351349	2.5149152460477	ATP7A//CTSC//CD74//TCF7L2//C6//C7//MSX2//MSX1//WFS1//LCN2//RGD1560691//TSPO//ACE//ANXA1//PTGS2//MMP2//BMP7//LPAR1//PLSCR1//TLR3//AQP1//KRT18//NTRK1//CLCF1//CCL6//RNF152//GULP1//
GO:0045087	innate immune response	Biological process	9	242	172	13692	2.96050355564098	0.00351964712719314	0.0791989367884894	2.4535008758386	SERPING1//TLR3//CXCL16//PLSCR1//RT1-BB//C6//CD14//LGALS3//LCN2//
GO:0035094	response to nicotine	Biological process	4	50	172	13692	6.36837209302326	0.00353174013611999	0.0791989367884894	2.45201125911515	NTRK1//MSX1//IGF2//MMP2//
GO:0006725	cellular aromatic compound metabolic process	Biological process	8	198	172	13692	3.21634954193094	0.00355485849496243	0.0791989367884894	2.44917768215787	ATP7A//SLC5A5//PON3//UGT1A6//PON1//TTR//HDC//FOLR1//
GO:0008219	cell death	Biological process	29	1372	172	13692	1.68260560037969	0.00356100262993114	0.0791989367884894	2.44842770558321	ATP7A//CTSC//CD74//PLSCR1//LCN2//CCL6//RNF152//KRT18//GULP1//TCF7L2//C6//C7//NTRK1//TSPO//PTGS2//BMP7//LPAR1//MSX2//MSX1//WFS1//RGD1560691//ACE//ANXA1//MMP2//TLR3//AQP1//CLCF1//TMEM123//
GO:0035295	tube development	Biological process	13	438	172	13692	2.36269512583625	0.00357441651985783	0.0791989367884894	2.44679484138383	BMP7//EPCAM//T//FOXJ1//MESP1//CP//MGP//MMP14//ATP7A//MSX2//SLC12A2//WNT2B//AQP1//
GO:0010941	regulation of cell death	Biological process	25	1124	172	13692	1.77056608458164	0.00359044077170283	0.0791989367884894	2.44485223304621	CTSC//XCL1//CD74//TCF7L2//C6//C7//TSPO//PTGS2//BMP7//LPAR1//MSX2//MSX1//WFS1//LCN2//RGD1560691//ACE//ANXA1//MMP2//PLSCR1//TLR3//AQP1//KRT18//NTRK1//ATP7A//CLCF1//
GO:0012501	programmed cell death	Biological process	28	1310	172	13692	1.70147345996805	0.00359502473104685	0.0791989367884894	2.44429811765377	ATP7A//CTSC//CD74//PLSCR1//LCN2//CCL6//RNF152//KRT18//GULP1//TCF7L2//C6//C7//NTRK1//MSX2//MSX1//WFS1//RGD1560691//TSPO//ACE//ANXA1//PTGS2//MMP2//BMP7//LPAR1//TLR3//AQP1//CLCF1//
GO:0002920	regulation of humoral immune response	Biological process	3	25	172	13692	9.55255813953488	0.00365641077498393	0.0797497753110923	2.43694501991645	SERPING1//C6//FOXJ1//
GO:0046006	regulation of activated T cell proliferation	Biological process	3	25	172	13692	9.55255813953488	0.00365641077498393	0.0797497753110923	2.43694501991645	IGF2//IGFBP2//XCL1//
GO:0051050	positive regulation of transport	Biological process	14	492	172	13692	2.26517300056722	0.00368342324449293	0.0797916066562458	2.43374837558254	AQP1//PON1//NMB//ANXA1//ANXA2//TCF7L2//STIM2//PTGS2//TLR3//CD14//RGD1560691//XCL1//TSPO//WFS1//
GO:0007399	nervous system development	Biological process	31	1503	172	13692	1.64187903263241	0.00370343212881591	0.0797916066562458	2.43139561006486	DCDC2//T//NTRK1//BMP7//LMX1A//SEMA3C//LAMA2//CD9//ZFHX3//TCF7L2//TSPO//RGD1560691//TRPV4//LPAR1//MMP2//MDK//AQP1//ATP7A//WNT2B//MSX1//MESP1//NDRG1//ANXA1//FSCN2//CDKN1C//MMP14//KCNIP2//BMP6//SPP1//CLCF1//ACE//
GO:0016265	death	Biological process	29	1376	172	13692	1.67771430502975	0.00371293060170487	0.0797916066562458	2.43028316808553	ATP7A//CTSC//CD74//PLSCR1//LCN2//CCL6//RNF152//KRT18//GULP1//TCF7L2//C6//C7//NTRK1//TSPO//PTGS2//BMP7//LPAR1//MSX2//MSX1//WFS1//RGD1560691//ACE//ANXA1//MMP2//TLR3//AQP1//CLCF1//TMEM123//
GO:0034097	response to cytokine stimulus	Biological process	12	389	172	13692	2.45567047288815	0.00373277555677734	0.0798267709312774	2.42796812241859	CD74//KRT18//CXCL16//PTGS2//PLSCR1//TLR3//GHR//ANXA1//MMP2//RT1-BB//LCN2//XCL1//
GO:0051094	positive regulation of developmental process	Biological process	17	657	172	13692	2.05978549431879	0.00376223137825854	0.0800661279722594	2.4245544987349	BMP6//BMP7//MESP1//TCF7L2//CD74//GHR//ZFHX3//MSX2//C6//AQP1//NTRK1//CLCF1//ACE//TSPO//WNT2B//LPAR1//PTGS2//
GO:0050776	regulation of immune response	Biological process	11	340	172	13692	2.57544459644323	0.00380686057986026	0.080624525517427	2.41943302823058	SERPING1//XCL1//C6//TLR3//FOXJ1//APOA2//RT1-BB//CD74//PLSCR1//CLCF1//VAV3//
GO:0000904	cell morphogenesis involved in differentiation	Biological process	14	495	172	13692	2.25144467935166	0.0038869256163744	0.0816350598992912	2.41039377033021	MSX1//MSX2//NTRK1//BMP7//LMX1A//SEMA3C//LAMA2//TSPO//MMP2//SPP1//ATP7A//DCDC2//DAB2//
GO:0032101	regulation of response to external stimulus	Biological process	11	341	172	13692	2.56789197299325	0.00389181740852004	0.0816350598992912	2.40984754361755	SERPING1//C6//ANXA1//XCL1//PTGS2//ANXA2//SPP1//ACE//RGD1560691//LPAR1//CD74//
GO:0016044	cellular membrane organization	Biological process	10	293	172	13692	2.71688229224542	0.00393950252308122	0.0822418050532765	2.40455861703776	VAV3//GULP1//SPTA1//CD9//PLSCR1//ANXA1//ANXA2//NDRG1//KCNIP2//CRB3//
GO:0008285	negative regulation of cell proliferation	Biological process	13	445	172	13692	2.32552913509276	0.00408451261493656	0.0846929000861271	2.38885975829235	FOXJ1//RT1-BB//OGN//CDKN1C//TSPO//BMP7//XCL1//CD9//MSX2//PTGS2//NTRK1//MSX1//RERG//
GO:0002702	positive regulation of production of molecular mediator of immune response	Biological process	3	26	172	13692	9.18515205724508	0.00409555082533279	0.0846929000861271	2.38768768015143	CLCF1//XCL1//CD74//
GO:0001775	cell activation	Biological process	15	555	172	13692	2.1514770584538	0.00431567298244122	0.0888258702113723	2.36495147114898	TLR3//RT1-BB//NTRK1//CLCF1//CD74//VAV3//PLSCR1//FOXJ1//ATP7A//SPTA1//IGF2//IGFBP2//XCL1//NDRG1//ANXA1//
GO:0061024	membrane organization	Biological process	10	298	172	13692	2.67129701888559	0.00443528994932688	0.0908612669992946	2.35307798366166	VAV3//GULP1//SPTA1//CD9//PLSCR1//ANXA1//ANXA2//NDRG1//KCNIP2//CRB3//
GO:0003007	heart morphogenesis	Biological process	7	163	172	13692	3.41860465116279	0.0045184037391799	0.0921334046165799	2.34501496556618	FOXJ1//MESP1//MSX2//SEMA3C//MSX1//ADAMTS1//T//
GO:0006906	vesicle fusion	Biological process	3	27	172	13692	8.84496124031008	0.00456540272282939	0.0922337582344887	2.34052090650029	ANXA1//ANXA2//VAV3//
GO:0060325	face morphogenesis	Biological process	3	27	172	13692	8.84496124031008	0.00456540272282939	0.0922337582344887	2.34052090650029	MMP2//MSX1//TCF7L2//
GO:0050865	regulation of cell activation	Biological process	10	300	172	13692	2.65348837209302	0.00464688256854101	0.0930827105338787	2.33283830244668	CD74//VAV3//CLCF1//PLSCR1//FOXJ1//SPTA1//IGF2//IGFBP2//XCL1//RT1-BB//
GO:0046649	lymphocyte activation	Biological process	12	400	172	13692	2.38813953488372	0.00465611604385612	0.0930827105338787	2.33197620435079	RT1-BB//NTRK1//CLCF1//CD74//VAV3//FOXJ1//ATP7A//SPTA1//IGF2//IGFBP2//XCL1//ANXA1//
GO:0006869	lipid transport	Biological process	7	164	172	13692	3.39775950085082	0.00467112142277676	0.0930827105338787	2.33057884336164	PON1//PLSCR1//APOA2//ACE//ANXA1//NMB//GULP1//
GO:0035270	endocrine system development	Biological process	6	124	172	13692	3.85183795948987	0.00474652331505694	0.0941229370730201	2.32362438151851	BMP6//MSX1//TCF7L2//TSPO//MDK//ANXA1//
GO:0009888	tissue development	Biological process	25	1149	172	13692	1.73204201833748	0.00476626186820494	0.0941229370730201	2.32182210030427	BMP7//SEMA3C//MSX1//T//FOXJ1//MESP1//WNT2B//TGFBI//MSX2//DAB2//ANXA1//PTGS2//TCF7L2//MGP//OMD//CREB3L1//BMP6//ATP7A//SPP1//ZFHX3//PRRX2//GHR//SLC12A2//MMP2//AQP1//
GO:0008284	positive regulation of cell proliferation	Biological process	16	618	172	13692	2.06096184240235	0.00488051180259829	0.0959469226125153	2.31153463263062	BMP6//PRRX2//CD74//VAV3//CLCF1//SPTA1//IGF2//IGFBP2//XCL1//AQP1//PTGS2//TCF7L2//TSPO//EPCAM//T//NMB//
GO:0044242	cellular lipid catabolic process	Biological process	6	125	172	13692	3.82102325581395	0.00493514841992038	0.0965879047898703	2.30669978180222	HADHA//BDH2//APOA2//ABHD5//ENPP2//CES1D//
GO:0048732	gland development	Biological process	10	303	172	13692	2.62721620999309	0.00497911377081657	0.0970152656500437	2.30284795015086	BMP7//ATP7A//MSX1//TCF7L2//TSPO//MDK//MSX2//SLC12A2//SEMA3C//MMP2//
GO:0032309	icosanoid secretion	Biological process	3	28	172	13692	8.52906976744186	0.00506656707740701	0.0978494716623451	2.29528620325338	ACE//ANXA1//NMB//
GO:0032350	regulation of hormone metabolic process	Biological process	3	28	172	13692	8.52906976744186	0.00506656707740701	0.0978494716623451	2.29528620325338	BMP6//IGF2//TCF7L2//
GO:0010817	regulation of hormone levels	Biological process	11	354	172	13692	2.47359085534095	0.00514080926830701	0.0988478413695523	2.28896850880723	SLC5A5//NMB//ANXA1//TRPV4//TCF7L2//BMP6//TTR//ACE//AQP1//SLCO1A5//IGF2//
GO:0042552	myelination	Biological process	5	89	172	13692	4.47217141363993	0.00524023104423615	0.100264827899598	2.28064956434743	LAMA2//CD9//TCF7L2//NDRG1//LPAR1//
GO:0050863	regulation of T cell activation	Biological process	7	168	172	13692	3.31686046511628	0.00532126052801893	0.100264827899598	2.27398547757008	FOXJ1//SPTA1//IGF2//IGFBP2//XCL1//RT1-BB//CD74//
GO:0035107	appendage morphogenesis	Biological process	6	127	172	13692	3.76084966123421	0.00532885604484632	0.100264827899598	2.27336601174883	MSX2//MSX1//BMP7//PRRX2//ATP7A//SEMA3C//
GO:0035108	limb morphogenesis	Biological process	6	127	172	13692	3.76084966123421	0.00532885604484632	0.100264827899598	2.27336601174883	MSX2//MSX1//BMP7//PRRX2//ATP7A//SEMA3C//
GO:0060326	cell chemotaxis	Biological process	6	127	172	13692	3.76084966123421	0.00532885604484632	0.100264827899598	2.27336601174883	XCL1//SPP1//RGD1560691//LPAR1//CD74//CCL6//
GO:0044283	small molecule biosynthetic process	Biological process	10	307	172	13692	2.59298537989546	0.00545084701966049	0.102052331122027	2.26353600646058	PTGDS//CD74//PTGS2//ABHD5//PLSCR1//ELOVL7//RGN//ANXA1//ATP7A//HDC//
GO:0007548	sex differentiation	Biological process	9	259	172	13692	2.7661847894406	0.00547041464728018	0.102052331122027	2.261979753703	MMP2//MMP14//ADAMTS1//WNT2B//TLR3//TCF7L2//BMP6//MGST1//NTRK1//
GO:0071702	organic substance transport	Biological process	13	462	172	13692	2.2399577167019	0.00557177659426075	0.103502833005251	2.25400630535376	APOA2//GULP1//SLC2A12//PON1//SLC22A8//SLCO1A5//AQP1//SLC44A1//FOLR1//PLSCR1//ACE//ANXA1//NMB//
GO:0055072	iron ion homeostasis	Biological process	4	57	172	13692	5.58629130966952	0.00566059921634892	0.10426918892636	2.247137593091	CP//SCARA5//LCN2//BDH2//
GO:0071385	cellular response to glucocorticoid stimulus	Biological process	4	57	172	13692	5.58629130966952	0.00566059921634892	0.10426918892636	2.247137593091	AQP1//ANXA1//UGT1A6//RT1-BB//
GO:0042098	T cell proliferation	Biological process	6	129	172	13692	3.7025419145484	0.00574511726522164	0.105383238873354	2.2407011023771	SPTA1//IGF2//IGFBP2//XCL1//FOXJ1//RT1-BB//
GO:0071384	cellular response to corticosteroid stimulus	Biological process	4	58	172	13692	5.48997594226143	0.00602140471235671	0.109149822291784	2.22030218188829	ANXA1//UGT1A6//RT1-BB//AQP1//
GO:0007272	ensheathment of neurons	Biological process	5	92	172	13692	4.32633973710819	0.00602514986190963	0.109149822291784	2.22003214653052	LAMA2//CD9//TCF7L2//NDRG1//LPAR1//
GO:0008366	axon ensheathment	Biological process	5	92	172	13692	4.32633973710819	0.00602514986190963	0.109149822291784	2.22003214653052	LAMA2//CD9//TCF7L2//NDRG1//LPAR1//
GO:0048699	generation of neurons	Biological process	21	929	172	13692	1.7994592835507	0.00633464254583867	0.114284250703526	2.19827788666052	DCDC2//NTRK1//BMP7//LMX1A//SEMA3C//LAMA2//RGD1560691//TRPV4//LPAR1//TSPO//MMP2//ATP7A//FSCN2//CDKN1C//KCNIP2//ZFHX3//BMP6//SPP1//CLCF1//TCF7L2//ACE//
GO:0050896	response to stimulus	Biological process	99	6556	172	13692	1.20208365849852	0.00656517165174811	0.117704198174842	2.18275391444389	GHR//CD74//LPAR1//MDK//ACE//MMP2//MMP14//PLOD2//ATP7A//SERPING1//CTSC//XCL1//C6//TLR3//CD14//RT1-BB//RT1-DB1//APOA2//FOXJ1//ANXA1//CREB3L1//PLSCR1//LCN2//F5//WNT2B//SOSTDC1//TCF7L2//IGFBP2//BAIAP2L1//DCDC2//ARHGAP29//ASB14//GSTM2//UGT1A6//FMO2//ENPP2//CXCL16//MGP//TSPO//SPP1//PTGS2//MR1//BMP6//CCL6//TRPV4//AQP1//SLC12A2//GADD45A//VAV3//CLCF1//WFIKKN2//SMURF2//NMB//MDFIC//RASGRF2//RHOD//RERG//NTRK…
GO:0007167	enzyme linked receptor protein signaling pathway	Biological process	14	526	172	13692	2.11875497391458	0.00657790341077469	0.117704198174842	2.18191250793995	WFIKKN2//SMURF2//BMP6//BMP7//MSX2//MSX1//T//CDKN1C//SOSTDC1//TCF7L2//IGF2//IGFBP2//GHR//NTRK1//
GO:0002921	negative regulation of humoral immune response	Biological process	2	10	172	13692	15.9209302325581	0.00660774769229877	0.117757584890398	2.17994654830486	SERPING1//FOXJ1//
GO:0046470	phosphatidylcholine metabolic process	Biological process	3	31	172	13692	7.70367591897975	0.0067633876092954	0.118333671863822	2.16983572247347	APOA2//ENPP2//PON1//
GO:0050798	activated T cell proliferation	Biological process	3	31	172	13692	7.70367591897975	0.0067633876092954	0.118333671863822	2.16983572247347	IGF2//IGFBP2//XCL1//
GO:0060323	head morphogenesis	Biological process	3	31	172	13692	7.70367591897975	0.0067633876092954	0.118333671863822	2.16983572247347	MMP2//MSX1//TCF7L2//
GO:0061383	trabecula morphogenesis	Biological process	3	31	172	13692	7.70367591897975	0.0067633876092954	0.118333671863822	2.16983572247347	MSX2//MMP2//ADAMTS1//
GO:0030510	regulation of BMP signaling pathway	Biological process	4	60	172	13692	5.30697674418605	0.00678825245836095	0.118333671863822	2.16824201443417	MSX2//MSX1//SOSTDC1//TCF7L2//
GO:0030030	cell projection organization	Biological process	18	756	172	13692	1.8953488372093	0.00680202675859561	0.118333671863822	2.16736166392233	NTRK1//BMP7//LMX1A//SEMA3C//LAMA2//AQP1//RGD1560691//TRPV4//LPAR1//TSPO//MMP2//VAV3//LCN2//FOXJ1//BAIAP2L1//SPP1//ATP7A//DCDC2//
GO:0006631	fatty acid metabolic process	Biological process	9	269	172	13692	2.66335264113426	0.00695776423687745	0.120564578713323	2.15753029136277	PTGDS//CD74//PTGS2//HADHA//BDH2//ELOVL7//ANXA1//GHR//ABHD5//
GO:0002697	regulation of immune effector process	Biological process	7	177	172	13692	3.14820654316121	0.00703050442723198	0.121345399247972	2.15301351394117	SERPING1//XCL1//C6//CLCF1//APOA2//FOXJ1//CD74//
GO:0048736	appendage development	Biological process	6	135	172	13692	3.53798449612403	0.00713652992787723	0.122213075014898	2.1465129086028	MSX2//MSX1//BMP7//PRRX2//ATP7A//SEMA3C//
GO:0060173	limb development	Biological process	6	135	172	13692	3.53798449612403	0.00713652992787723	0.122213075014898	2.1465129086028	MSX2//MSX1//BMP7//PRRX2//ATP7A//SEMA3C//
GO:0048666	neuron development	Biological process	16	644	172	13692	1.97775530839232	0.00717290120937826	0.122357972380989	2.14430515055552	NTRK1//BMP7//LMX1A//SEMA3C//LAMA2//RGD1560691//TRPV4//LPAR1//TSPO//MMP2//ATP7A//FSCN2//CDKN1C//KCNIP2//SPP1//DCDC2//
GO:0003156	regulation of organ formation	Biological process	3	32	172	13692	7.46293604651163	0.00739507726356106	0.124692379705583	2.13105728414675	MESP1//WNT2B//BMP7//
GO:0030728	ovulation	Biological process	3	32	172	13692	7.46293604651163	0.00739507726356106	0.124692379705583	2.13105728414675	ADAMTS1//MMP2//PTGS2//
GO:0071715	icosanoid transport	Biological process	3	32	172	13692	7.46293604651163	0.00739507726356106	0.124692379705583	2.13105728414675	ACE//ANXA1//NMB//
GO:0051960	regulation of nervous system development	Biological process	13	480	172	13692	2.15595930232558	0.0075910803946565	0.127456089716435	2.11969640907869	NTRK1//RGD1560691//TRPV4//LPAR1//TCF7L2//ZFHX3//BMP7//LMX1A//BMP6//SPP1//CLCF1//ACE//TSPO//
GO:0002700	regulation of production of molecular mediator of immune response	Biological process	4	62	172	13692	5.1357839459865	0.00761712944929423	0.127456089716435	2.11820866372702	CLCF1//XCL1//APOA2//CD74//
GO:0015697	quaternary ammonium group transport	Biological process	2	11	172	13692	14.4735729386892	0.00800981002413311	0.128968693670265	2.09637778434636	SLC44A1//SLC22A8//
GO:0030449	regulation of complement activation	Biological process	2	11	172	13692	14.4735729386892	0.00800981002413311	0.128968693670265	2.09637778434636	SERPING1//C6//
GO:0042640	anagen	Biological process	2	11	172	13692	14.4735729386892	0.00800981002413311	0.128968693670265	2.09637778434636	MSX2//PTGS2//
GO:0044241	lipid digestion	Biological process	2	11	172	13692	14.4735729386892	0.00800981002413311	0.128968693670265	2.09637778434636	APOA2//AQP1//
GO:2000257	regulation of protein activation cascade	Biological process	2	11	172	13692	14.4735729386892	0.00800981002413311	0.128968693670265	2.09637778434636	SERPING1//C6//
GO:0006690	icosanoid metabolic process	Biological process	4	63	172	13692	5.05426356589147	0.00805545115201745	0.128968693670265	2.09391013155204	PTGDS//CD74//PTGS2//ANXA1//
GO:0006970	response to osmotic stress	Biological process	4	63	172	13692	5.05426356589147	0.00805545115201745	0.128968693670265	2.09391013155204	TRPV4//AQP1//SLC12A2//TSPO//
GO:0032846	positive regulation of homeostatic process	Biological process	4	63	172	13692	5.05426356589147	0.00805545115201745	0.128968693670265	2.09391013155204	PTGS2//SPP1//XCL1//TSPO//
GO:0002712	regulation of B cell mediated immunity	Biological process	3	33	172	13692	7.23678646934461	0.00806054335439155	0.128968693670265	2.09363568178544	FOXJ1//CLCF1//XCL1//
GO:0002889	regulation of immunoglobulin mediated immune response	Biological process	3	33	172	13692	7.23678646934461	0.00806054335439155	0.128968693670265	2.09363568178544	FOXJ1//CLCF1//XCL1//
GO:0046688	response to copper ion	Biological process	3	33	172	13692	7.23678646934461	0.00806054335439155	0.128968693670265	2.09363568178544	ATP7A//AQP1//CP//
GO:0046717	acid secretion	Biological process	3	33	172	13692	7.23678646934461	0.00806054335439155	0.128968693670265	2.09363568178544	ACE//ANXA1//NMB//
GO:0006952	defense response	Biological process	17	711	172	13692	1.90334608968698	0.0081390447059416	0.129751170875811	2.0894265660303	MDK//SERPING1//C6//TLR3//APOA2//ANXA1//PLSCR1//SPP1//PTGS2//CD14//CXCL16//LGALS3//LCN2//XCL1//ACE//RT1-BB//CD74//
GO:0032103	positive regulation of response to external stimulus	Biological process	6	139	172	13692	3.43617199263845	0.0081902585478141	0.130094541571076	2.08670238833523	XCL1//PTGS2//ACE//LPAR1//CD74//RGD1560691//
GO:0050868	negative regulation of T cell activation	Biological process	4	64	172	13692	4.97529069767442	0.00851001574680613	0.134685592180498	2.07006963630264	FOXJ1//RT1-BB//CD74//XCL1//
GO:0070206	protein trimerization	Biological process	3	34	172	13692	7.02393980848153	0.00876017786136915	0.138146114187922	2.05748707608911	LCN2//MGST1//SCARA5//
GO:0060429	epithelium development	Biological process	14	545	172	13692	2.04489012161297	0.00885789130935631	0.139186363800065	2.05266965302353	T//FOXJ1//MESP1//ANXA1//BMP7//BMP6//MSX2//SLC12A2//WNT2B//SEMA3C//MMP2//MSX1//AQP1//
GO:0006944	cellular membrane fusion	Biological process	4	65	172	13692	4.89874776386404	0.00898105671421504	0.139307655354866	2.0466725610885	VAV3//CD9//ANXA1//ANXA2//
GO:0042102	positive regulation of T cell proliferation	Biological process	4	65	172	13692	4.89874776386404	0.00898105671421504	0.139307655354866	2.0466725610885	IGF2//IGFBP2//XCL1//SPTA1//
GO:0050795	regulation of behavior	Biological process	6	142	172	13692	3.36357680969538	0.00905085590185896	0.139307655354866	2.04331034942705	XCL1//PTGDS//RGD1560691//LPAR1//CD74//MDK//
GO:0042110	T cell activation	Biological process	9	281	172	13692	2.54961516179757	0.00913191816071419	0.139307655354866	2.03943798926563	FOXJ1//ATP7A//SPTA1//IGF2//IGFBP2//XCL1//RT1-BB//CD74//ANXA1//
GO:0044281	small molecule metabolic process	Biological process	31	1601	172	13692	1.54137675580669	0.00920794701421753	0.139307655354866	2.03583718845506	PTGDS//CD74//PTGS2//FMO2//GHR//GSTM2//MGST1//AQP1//RERG//HDC//ATP7A//SLC5A5//ABHD5//HADHA//BDH2//APOA2//PLSCR1//PON1//ELOVL7//UGT1A6//RGN//ANXA1//ACAP2//NTRK1//FOXJ1//ENPP2//TTR//VAV3//C1QTNF3//PON3//FOLR1//
GO:0043433	negative regulation of sequence-specific DNA binding transcription factor activity	Biological process	5	102	172	13692	3.90218878248974	0.00923634597717329	0.139307655354866	2.03449980754752	FOXJ1//MSX2//WFS1//XCL1//TCF7L2//
GO:0060348	bone development	Biological process	5	102	172	13692	3.90218878248974	0.00923634597717329	0.139307655354866	2.03449980754752	BMP6//MSX2//MSX1//T//GHR//
GO:0033559	unsaturated fatty acid metabolic process	Biological process	4	66	172	13692	4.82452431289641	0.0094688017800156	0.139307655354866	2.02370497487756	PTGDS//CD74//PTGS2//ANXA1//
GO:0045137	development of primary sexual characteristics	Biological process	8	234	172	13692	2.72152653548002	0.00948419534775037	0.139307655354866	2.02299950935683	MMP2//MMP14//ADAMTS1//WNT2B//TLR3//BMP6//MGST1//NTRK1//
GO:0030890	positive regulation of B cell proliferation	Biological process	3	35	172	13692	6.82325581395349	0.00949434139052125	0.139307655354866	2.02253515629641	CD74//VAV3//CLCF1//
GO:0033280	response to vitamin D	Biological process	3	35	172	13692	6.82325581395349	0.00949434139052125	0.139307655354866	2.02253515629641	SPP1//PTGS2//BMP7//
GO:0060324	face development	Biological process	3	35	172	13692	6.82325581395349	0.00949434139052125	0.139307655354866	2.02253515629641	MMP2//MSX1//TCF7L2//
GO:0003091	renal water homeostasis	Biological process	2	12	172	13692	13.2674418604651	0.00953291437191142	0.139307655354866	2.02077430795061	AQP1//WFS1//
GO:0006825	copper ion transport	Biological process	2	12	172	13692	13.2674418604651	0.00953291437191142	0.139307655354866	2.02077430795061	ATP7A//CP//
GO:0014012	peripheral nervous system axon regeneration	Biological process	2	12	172	13692	13.2674418604651	0.00953291437191142	0.139307655354866	2.02077430795061	TSPO//MMP2//
GO:0035456	response to interferon-beta	Biological process	2	12	172	13692	13.2674418604651	0.00953291437191142	0.139307655354866	2.02077430795061	TLR3//PLSCR1//
GO:0042178	xenobiotic catabolic process	Biological process	2	12	172	13692	13.2674418604651	0.00953291437191142	0.139307655354866	2.02077430795061	PON3//GSTM2//
GO:0042538	hyperosmotic salinity response	Biological process	2	12	172	13692	13.2674418604651	0.00953291437191142	0.139307655354866	2.02077430795061	AQP1//TRPV4//
GO:0046886	positive regulation of hormone biosynthetic process	Biological process	2	12	172	13692	13.2674418604651	0.00953291437191142	0.139307655354866	2.02077430795061	BMP6//IGF2//
GO:0070365	hepatocyte differentiation	Biological process	2	12	172	13692	13.2674418604651	0.00953291437191142	0.139307655354866	2.02077430795061	MESP1//ANXA1//
GO:0071636	positive regulation of transforming growth factor beta production	Biological process	2	12	172	13692	13.2674418604651	0.00953291437191142	0.139307655354866	2.02077430795061	PTGS2//XCL1//
GO:0032526	response to retinoic acid	Biological process	5	103	172	13692	3.8643034545044	0.00961143253151621	0.139988439263013	2.01721187828702	AQP1//T//BMP6//IGFBP2//MMP2//
GO:0009966	regulation of signal transduction	Biological process	29	1477	172	13692	1.56298908850435	0.00983499372174282	0.142381978670503	2.00722591298037	GHR//CD74//LPAR1//MDFIC//BMP6//BMP7//CDKN1C//MSX2//MSX1//SOSTDC1//TCF7L2//ACAP2//NTRK1//FOXJ1//TLR3//RASGRF2//VAV3//ARHGEF26//MESP1//CLCF1//S100A4//IGF2//IGFBP2//PRRX2//RGN//C1QTNF3//PLSCR1//DAB2//WNT2B//
GO:0007610	behavior	Biological process	14	552	172	13692	2.01895854398382	0.00984072525938923	0.142381978670503	2.00697289297683	MDK//XCL1//NTRK1//PTGS2//IGF2//ATP7A//NMB//WFS1//ACE//PTGDS//TSPO//RGD1560691//LPAR1//CD74//
GO:0002377	immunoglobulin production	Biological process	4	67	172	13692	4.75251648733079	0.00997347285038513	0.143827976895028	2.00115359022023	RT1-BB//RT1-DB1//XCL1//CLCF1//
GO:0002718	regulation of cytokine production involved in immune response	Biological process	3	36	172	13692	6.63372093023256	0.0102633640891532	0.146086325217038	1.98871026438131	XCL1//APOA2//CD74//
GO:0010977	negative regulation of neuron projection development	Biological process	3	36	172	13692	6.63372093023256	0.0102633640891532	0.146086325217038	1.98871026438131	SPP1//TRPV4//LPAR1//
GO:0031103	axon regeneration	Biological process	3	36	172	13692	6.63372093023256	0.0102633640891532	0.146086325217038	1.98871026438131	TSPO//MMP2//SPP1//
GO:0090130	tissue migration	Biological process	3	36	172	13692	6.63372093023256	0.0102633640891532	0.146086325217038	1.98871026438131	T//MESP1//AQP1//
GO:0018958	phenol-containing compound metabolic process	Biological process	4	68	172	13692	4.68262653898769	0.0104952859533616	0.148423656837217	1.97900572418256	ATP7A//SLC5A5//TTR//HDC//
GO:0021782	glial cell development	Biological process	4	68	172	13692	4.68262653898769	0.0104952859533616	0.148423656837217	1.97900572418256	CD9//TCF7L2//LAMA2//NDRG1//
GO:0050778	positive regulation of immune response	Biological process	8	239	172	13692	2.66459083390094	0.0106873931595761	0.15065444248097	1.97112821382527	SERPING1//XCL1//C6//TLR3//RT1-BB//CD74//PLSCR1//VAV3//
GO:0045596	negative regulation of cell differentiation	Biological process	11	393	172	13692	2.22812000710101	0.0108654081515945	0.151304408465539	1.96395395506311	FOXJ1//TCF7L2//MESP1//CD74//MSX2//ZFHX3//BMP7//LMX1A//SPP1//MSX1//TSPO//
GO:0019218	regulation of steroid metabolic process	Biological process	4	69	172	13692	4.61476238624874	0.0110344511863536	0.151304408465539	1.95724926220014	TSPO//APOA2//BMP6//IGF2//
GO:0045216	cell-cell junction organization	Biological process	4	69	172	13692	4.61476238624874	0.0110344511863536	0.151304408465539	1.95724926220014	TRPV4//CD9//CLDN19//CLDN1//
GO:0051100	negative regulation of binding	Biological process	4	69	172	13692	4.61476238624874	0.0110344511863536	0.151304408465539	1.95724926220014	DAB2//PLSCR1//MSX1//MSX2//
GO:0051928	positive regulation of calcium ion transport	Biological process	4	69	172	13692	4.61476238624874	0.0110344511863536	0.151304408465539	1.95724926220014	STIM2//XCL1//TSPO//WFS1//
GO:0061025	membrane fusion	Biological process	4	69	172	13692	4.61476238624874	0.0110344511863536	0.151304408465539	1.95724926220014	VAV3//CD9//ANXA1//ANXA2//
GO:0007043	cell-cell junction assembly	Biological process	3	37	172	13692	6.45443117536141	0.0110675465405474	0.151304408465539	1.95594864307756	CD9//CLDN19//TRPV4//
GO:0003203	endocardial cushion morphogenesis	Biological process	2	13	172	13692	12.2468694096601	0.0111738346062404	0.151304408465539	1.95179776130311	MSX2//MSX1//
GO:0021542	dentate gyrus development	Biological process	2	13	172	13692	12.2468694096601	0.0111738346062404	0.151304408465539	1.95179776130311	MDK//LMX1A//
GO:0032781	positive regulation of ATPase activity	Biological process	2	13	172	13692	12.2468694096601	0.0111738346062404	0.151304408465539	1.95179776130311	PLSCR1//RGN//
GO:0016053	organic acid biosynthetic process	Biological process	8	241	172	13692	2.64247804689762	0.0111990897816553	0.151304408465539	1.95081727365735	PTGDS//CD74//PTGS2//ABHD5//PLSCR1//ELOVL7//RGN//ANXA1//
GO:0046394	carboxylic acid biosynthetic process	Biological process	8	241	172	13692	2.64247804689762	0.0111990897816553	0.151304408465539	1.95081727365735	PTGDS//CD74//PTGS2//ABHD5//PLSCR1//ELOVL7//RGN//ANXA1//
GO:0048729	tissue morphogenesis	Biological process	12	449	172	13692	2.1275185166002	0.0112120977699046	0.151304408465539	1.9503131238314	BMP7//T//FOXJ1//MESP1//MSX2//MSX1//ATP7A//SLC12A2//WNT2B//SEMA3C//MMP2//
GO:0034599	cellular response to oxidative stress	Biological process	5	107	172	13692	3.71984351227994	0.0112166817407163	0.151304408465539	1.95013560251282	ATP7A//AQP1//ANXA1//LCN2//MGST1//
GO:0051924	regulation of calcium ion transport	Biological process	6	149	172	13692	3.20555642266271	0.0113076283662453	0.151607279659038	1.94662847336444	DHRS7C//STIM2//XCL1//PTGS2//TSPO//WFS1//
GO:0035239	tube morphogenesis	Biological process	9	291	172	13692	2.46199952049868	0.0113082984599693	0.151607279659038	1.94660273769515	T//FOXJ1//MESP1//MGP//MMP14//BMP7//MSX2//SLC12A2//WNT2B//
GO:0007155	cell adhesion	Biological process	16	679	172	13692	1.87580915847519	0.0115552453968518	0.153608576217182	1.93722082704623	CDH19//CDHR4//MMP2//SPP1//COL8A1//CDH3//CLDN1//LAMA2//BMP7//VAV3//MMP14//CD9//OMD//TGFBI//CPXM2//AEBP1//
GO:0000041	transition metal ion transport	Biological process	4	70	172	13692	4.54883720930233	0.0115911726694999	0.153608576217182	1.93587262459463	ATP7A//CP//LCN2//SCARA5//
GO:0007368	determination of left/right symmetry	Biological process	4	70	172	13692	4.54883720930233	0.0115911726694999	0.153608576217182	1.93587262459463	FOXJ1//MESP1//CCDC40//T//
GO:0050790	regulation of catalytic activity	Biological process	23	1108	172	13692	1.65244311980522	0.0115977278120181	0.153608576217182	1.93562708795939	GHR//CD74//LPAR1//GADD45A//C6//MDFIC//SERPINB1A//SERPING1//PCOLCE//MMP14//ACAP2//NTRK1//RGN//FOXJ1//CDKN1C//IGF2//ATP7A//VAV3//AQP1//BMP7//ABHD5//APOA2//PLSCR1//
GO:0051128	regulation of cellular component organization	Biological process	23	1110	172	13692	1.64946574481458	0.0118327839178696	0.156249773180543	1.92691306619783	IGFBP2//LMX1A//SPTA1//AQP1//APOA2//NTRK1//RGD1560691//TRPV4//LPAR1//CXCL16//DAB2//MSX1//RERG//BAIAP2L1//ANXA1//ANXA2//LCN2//TCF7L2//CD14//BMP7//IGF2//SPP1//MMP14//
GO:0019216	regulation of lipid metabolic process	Biological process	7	196	172	13692	2.84302325581395	0.0119339779119228	0.157112790287897	1.92321477030782	TSPO//APOA2//ABHD5//ANXA1//BMP6//VAV3//IGF2//
GO:0022610	biological adhesion	Biological process	16	682	172	13692	1.86755779854054	0.01201239215245	0.157671638312398	1.92037049841236	CD9//SPP1//OMD//TGFBI//CPXM2//AEBP1//LAMA2//CDH19//CDHR4//MMP2//COL8A1//CDH3//CLDN1//BMP7//VAV3//MMP14//
GO:0048678	response to axon injury	Biological process	4	71	172	13692	4.48476907959384	0.0121656485046804	0.159206576252295	1.91486473552088	TSPO//MMP2//SPP1//NTRK1//
GO:0001763	morphogenesis of a branching structure	Biological process	7	197	172	13692	2.82859166568292	0.012246646071376	0.159789572550334	1.91198283310605	MGP//MMP14//BMP7//MSX2//SLC12A2//WNT2B//SEMA3C//
GO:0042113	B cell activation	Biological process	6	152	172	13692	3.14228886168911	0.012386995712165	0.161141214249648	1.90703401273932	RT1-BB//NTRK1//CLCF1//CD74//VAV3//FOXJ1//
GO:0006576	cellular biogenic amine metabolic process	Biological process	5	110	172	13692	3.6183932346723	0.0125343674218783	0.16167767177583	1.90189757890719	HDC//ATP7A//APOA2//ENPP2//PON1//
GO:0006874	cellular calcium ion homeostasis	Biological process	8	246	172	13692	2.58876914350539	0.0125574969548462	0.16167767177583	1.90109691848346	TRPV4//NMB//DHRS7C//WFS1//XCL1//LPAR1//RGN//STIM2//
GO:0002009	morphogenesis of an epithelium	Biological process	10	348	172	13692	2.28748997594226	0.0125680446954656	0.16167767177583	1.90073228349326	T//FOXJ1//MESP1//MSX2//SLC12A2//BMP7//WNT2B//SEMA3C//MMP2//
GO:0060284	regulation of cell development	Biological process	13	512	172	13692	2.02121184593023	0.0125757495610306	0.16167767177583	1.90046611994855	NTRK1//RGD1560691//TRPV4//LPAR1//TCF7L2//ZFHX3//BMP7//LMX1A//BMP6//SPP1//CLCF1//ACE//TSPO//
GO:0010171	body morphogenesis	Biological process	3	39	172	13692	6.12343470483005	0.0127824504449648	0.162880789423847	1.89338588227207	MMP2//MSX1//TCF7L2//
GO:0035137	hindlimb morphogenesis	Biological process	3	39	172	13692	6.12343470483005	0.0127824504449648	0.162880789423847	1.89338588227207	MSX2//MSX1//ATP7A//
GO:0072376	protein activation cascade	Biological process	3	39	172	13692	6.12343470483005	0.0127824504449648	0.162880789423847	1.89338588227207	SERPING1//C6//F5//
GO:0010042	response to manganese ion	Biological process	2	14	172	13692	11.3720930232558	0.0129294057298127	0.162880789423847	1.88842143600083	TSPO//PTGS2//
GO:0022011	myelination in peripheral nervous system	Biological process	2	14	172	13692	11.3720930232558	0.0129294057298127	0.162880789423847	1.88842143600083	NDRG1//LAMA2//
GO:0032292	peripheral nervous system axon ensheathment	Biological process	2	14	172	13692	11.3720930232558	0.0129294057298127	0.162880789423847	1.88842143600083	LAMA2//NDRG1//
GO:0071392	cellular response to estradiol stimulus	Biological process	2	14	172	13692	11.3720930232558	0.0129294057298127	0.162880789423847	1.88842143600083	MSX2//MMP2//
GO:0019228	regulation of action potential in neuron	Biological process	5	111	172	13692	3.585795097423	0.0129959274817361	0.163249702234759	1.88619272071654	LAMA2//CD9//TCF7L2//NDRG1//LPAR1//
GO:0006518	peptide metabolic process	Biological process	4	73	172	13692	4.36189869385155	0.0133686253394277	0.165559473130088	1.87391324780117	GSTM2//MGST1//BDH2//ACE//
GO:0019882	antigen processing and presentation	Biological process	4	73	172	13692	4.36189869385155	0.0133686253394277	0.165559473130088	1.87391324780117	MR1//RT1-BB//CD74//RT1-DB1//
GO:0034614	cellular response to reactive oxygen species	Biological process	4	73	172	13692	4.36189869385155	0.0133686253394277	0.165559473130088	1.87391324780117	ATP7A//AQP1//ANXA1//LCN2//
GO:0045995	regulation of embryonic development	Biological process	4	73	172	13692	4.36189869385155	0.0133686253394277	0.165559473130088	1.87391324780117	BMP7//MESP1//WNT2B//LAMA2//
GO:0050921	positive regulation of chemotaxis	Biological process	4	73	172	13692	4.36189869385155	0.0133686253394277	0.165559473130088	1.87391324780117	XCL1//LPAR1//CD74//RGD1560691//
GO:0008610	lipid biosynthetic process	Biological process	11	406	172	13692	2.15677626303128	0.0135912871763768	0.167842825299256	1.86673941102866	PTGDS//CD74//PTGS2//ABHD5//APOA2//PLSCR1//TSPO//ELOVL7//ANXA1//BMP6//IGF2//
GO:0071453	cellular response to oxygen levels	Biological process	4	74	172	13692	4.30295411690761	0.0139974921577928	0.171155557364815	1.85394976714988	AQP1//PTGS2//NDRG1//LPAR1//
GO:0002682	regulation of immune system process	Biological process	15	635	172	13692	1.8804248306171	0.0140123890044304	0.171155557364815	1.85348781453644	SERPING1//XCL1//C6//TLR3//RT1-BB//CD74//FOXJ1//CLCF1//APOA2//VAV3//PLSCR1//SPTA1//IGF2//IGFBP2//RGD1560691//
GO:0001822	kidney development	Biological process	7	203	172	13692	2.74498797113071	0.014248161233466	0.171155557364815	1.84624117900183	BMP7//AQP1//WNT2B//ACE//BMP6//ADAMTS1//WFS1//
GO:0030278	regulation of ossification	Biological process	6	157	172	13692	3.04221596800474	0.0143438481373167	0.171155557364815	1.84333432142932	MGP//OMD//CREB3L1//BMP6//BMP7//MSX2//
GO:0042445	hormone metabolic process	Biological process	6	157	172	13692	3.04221596800474	0.0143438481373167	0.171155557364815	1.84333432142932	SLC5A5//BMP6//TCF7L2//TTR//ACE//IGF2//
GO:0048754	branching morphogenesis of a tube	Biological process	6	157	172	13692	3.04221596800474	0.0143438481373167	0.171155557364815	1.84333432142932	MSX2//SLC12A2//WNT2B//MGP//MMP14//BMP7//
GO:0044255	cellular lipid metabolic process	Biological process	15	637	172	13692	1.8745208280092	0.014382492446069	0.171155557364815	1.84216584540129	PTGDS//CD74//PTGS2//GHR//ABHD5//HADHA//BDH2//APOA2//PLSCR1//ELOVL7//ANXA1//ENPP2//TTR//CES1D//PON1//
GO:0034330	cell junction organization	Biological process	5	114	172	13692	3.49143206854345	0.0144492776850675	0.171155557364815	1.84015386261194	TRPV4//CD9//CLDN19//CLDN1//MMP14//
GO:0051336	regulation of hydrolase activity	Biological process	14	579	172	13692	1.92481021809857	0.014461976919774	0.171155557364815	1.83977233590287	C6//SERPINB1A//SERPING1//PCOLCE//MMP14//ACAP2//NTRK1//RGN//FOXJ1//VAV3//AQP1//ABHD5//APOA2//PLSCR1//
GO:0032787	monocarboxylic acid metabolic process	Biological process	10	356	172	13692	2.23608570681996	0.0145353348604633	0.171155557364815	1.83757495863891	PTGDS//CD74//PTGS2//GHR//ABHD5//HADHA//BDH2//ELOVL7//UGT1A6//ANXA1//
GO:0006879	cellular iron ion homeostasis	Biological process	3	41	172	13692	5.82473057288712	0.0146408992563073	0.171155557364815	1.83443224772721	LCN2//CP//SCARA5//
GO:0015909	long-chain fatty acid transport	Biological process	3	41	172	13692	5.82473057288712	0.0146408992563073	0.171155557364815	1.83443224772721	ACE//ANXA1//NMB//
GO:0042130	negative regulation of T cell proliferation	Biological process	3	41	172	13692	5.82473057288712	0.0146408992563073	0.171155557364815	1.83443224772721	XCL1//FOXJ1//RT1-BB//
GO:0061371	determination of heart left/right asymmetry	Biological process	3	41	172	13692	5.82473057288712	0.0146408992563073	0.171155557364815	1.83443224772721	FOXJ1//MESP1//T//
GO:0071695	anatomical structure maturation	Biological process	3	41	172	13692	5.82473057288712	0.0146408992563073	0.171155557364815	1.83443224772721	MMP2//MSX2//PTGS2//
GO:0007565	female pregnancy	Biological process	6	158	172	13692	3.02296143656167	0.0147596306896149	0.171155557364815	1.83092450914366	PTGS2//MMP2//SOSTDC1//FBLN1//IGF2//IGFBP2//
GO:0001542	ovulation from ovarian follicle	Biological process	2	15	172	13692	10.6139534883721	0.014796522865252	0.171155557364815	1.82984033040601	ADAMTS1//MMP2//
GO:0015695	organic cation transport	Biological process	2	15	172	13692	10.6139534883721	0.014796522865252	0.171155557364815	1.82984033040601	SLC22A8//SLC44A1//
GO:0032352	positive regulation of hormone metabolic process	Biological process	2	15	172	13692	10.6139534883721	0.014796522865252	0.171155557364815	1.82984033040601	BMP6//IGF2//
GO:0048820	hair follicle maturation	Biological process	2	15	172	13692	10.6139534883721	0.014796522865252	0.171155557364815	1.82984033040601	MSX2//PTGS2//
GO:0070633	transepithelial transport	Biological process	2	15	172	13692	10.6139534883721	0.014796522865252	0.171155557364815	1.82984033040601	SLC12A2//AQP1//
GO:0072337	modified amino acid transport	Biological process	2	15	172	13692	10.6139534883721	0.014796522865252	0.171155557364815	1.82984033040601	SLC22A8//SLCO1A5//
GO:0090030	regulation of steroid hormone biosynthetic process	Biological process	2	15	172	13692	10.6139534883721	0.014796522865252	0.171155557364815	1.82984033040601	BMP6//IGF2//
GO:2000677	regulation of transcription regulatory region DNA binding	Biological process	2	15	172	13692	10.6139534883721	0.014796522865252	0.171155557364815	1.82984033040601	MSX2//MSX1//
GO:0055074	calcium ion homeostasis	Biological process	8	254	172	13692	2.50723310748947	0.0149776551979275	0.172794843125564	1.82455617157039	RGN//TRPV4//STIM2//NMB//DHRS7C//WFS1//XCL1//LPAR1//
GO:0008406	gonad development	Biological process	7	206	172	13692	2.70501241815308	0.0153322051460556	0.176420964200283	1.81439537848605	MMP2//MMP14//ADAMTS1//WNT2B//TLR3//MGST1//NTRK1//
GO:0045595	regulation of cell differentiation	Biological process	20	947	172	13692	1.68119643427224	0.0154069317558155	0.176546464298292	1.81228384111244	NTRK1//RGD1560691//TRPV4//LPAR1//FOXJ1//TCF7L2//MESP1//CD74//GHR//BMP7//MSX2//BMP6//ZFHX3//LMX1A//SPP1//CLCF1//ACE//MSX1//TSPO//PTGS2//
GO:0022612	gland morphogenesis	Biological process	5	116	172	13692	3.43123496391339	0.0154765564482192	0.176546464298292	1.81032566393098	BMP7//MSX2//SLC12A2//SEMA3C//MMP2//
GO:0044106	cellular amine metabolic process	Biological process	5	116	172	13692	3.43123496391339	0.0154765564482192	0.176546464298292	1.81032566393098	HDC//ATP7A//APOA2//ENPP2//PON1//
GO:0010740	positive regulation of intracellular protein kinase cascade	Biological process	10	360	172	13692	2.21124031007752	0.0156014614416266	0.176546464298292	1.80683471790797	CLCF1//GHR//S100A4//LPAR1//TLR3//IGF2//C1QTNF3//TCF7L2//CD74//NTRK1//
GO:0002367	cytokine production involved in immune response	Biological process	3	42	172	13692	5.68604651162791	0.0156244146518833	0.176546464298292	1.8061962439499	XCL1//APOA2//CD74//
GO:0031102	neuron projection regeneration	Biological process	3	42	172	13692	5.68604651162791	0.0156244146518833	0.176546464298292	1.8061962439499	TSPO//MMP2//SPP1//
GO:0048468	cell development	Biological process	26	1333	172	13692	1.55267886739127	0.0156250064205605	0.176546464298292	1.80617979552543	DAB2//SEMA3C//MSX1//MSX2//BMP6//NTRK1//BMP7//LMX1A//LAMA2//RGD1560691//TRPV4//LPAR1//CD9//TCF7L2//TSPO//MMP2//ATP7A//NDRG1//FSCN2//CDKN1C//KCNIP2//ZFHX3//SPP1//CLCF1//DCDC2//ACE//
GO:0001655	urogenital system development	Biological process	8	257	172	13692	2.47796579495068	0.0159673280269662	0.179028748959801	1.79676775262993	BMP7//ACE//BMP6//ADAMTS1//WFS1//MMP2//AQP1//WNT2B//
GO:0009855	determination of bilateral symmetry	Biological process	4	77	172	13692	4.1353065539112	0.0159956724422218	0.179028748959801	1.79599749788636	FOXJ1//MESP1//CCDC40//T//
GO:0016050	vesicle organization	Biological process	4	77	172	13692	4.1353065539112	0.0159956724422218	0.179028748959801	1.79599749788636	VAV3//ANXA1//ANXA2//AQP1//
GO:0006633	fatty acid biosynthetic process	Biological process	5	117	172	13692	3.40190816935003	0.0160080450712231	0.179028748959801	1.79566170159849	PTGDS//CD74//PTGS2//ELOVL7//ANXA1//
GO:0055114	oxidation-reduction process	Biological process	10	363	172	13692	2.19296559677109	0.0164385753100391	0.18245425035557	1.78413582437503	COX8B//CYBRD1//HADHA//BDH2//MTFR1//APOA2//IGF2//FMO2//MGST1//DHRS7C//
GO:0045597	positive regulation of cell differentiation	Biological process	12	474	172	13692	2.01530762437445	0.016564930183508	0.18245425035557	1.78081039020648	TCF7L2//CD74//BMP6//ZFHX3//BMP7//MSX2//CLCF1//ACE//MESP1//TSPO//PTGS2//GHR//
GO:0042439	ethanolamine-containing compound metabolic process	Biological process	3	43	172	13692	5.55381287182261	0.0166443201170955	0.18245425035557	1.77873394009423	APOA2//ENPP2//PON1//
GO:0009799	specification of symmetry	Biological process	4	78	172	13692	4.08228980322004	0.0166994638869043	0.18245425035557	1.77729747104981	FOXJ1//MESP1//CCDC40//T//
GO:0015698	inorganic anion transport	Biological process	4	78	172	13692	4.08228980322004	0.0166994638869043	0.18245425035557	1.77729747104981	TSPO//SLC4A2//SLC12A2//SLC5A5//
GO:0002823	negative regulation of adaptive immune response based on somatic recombination of immune receptors built from immunoglobulin superfamily domains	Biological process	2	16	172	13692	9.95058139534884	0.016772140258507	0.18245425035557	1.77541151442725	FOXJ1//XCL1//
GO:0009713	catechol-containing compound biosynthetic process	Biological process	2	16	172	13692	9.95058139534884	0.016772140258507	0.18245425035557	1.77541151442725	ATP7A//HDC//
GO:0034312	diol biosynthetic process	Biological process	2	16	172	13692	9.95058139534884	0.016772140258507	0.18245425035557	1.77541151442725	ATP7A//HDC//
GO:0042423	catecholamine biosynthetic process	Biological process	2	16	172	13692	9.95058139534884	0.016772140258507	0.18245425035557	1.77541151442725	ATP7A//HDC//
GO:0042730	fibrinolysis	Biological process	2	16	172	13692	9.95058139534884	0.016772140258507	0.18245425035557	1.77541151442725	ANXA2//SERPING1//
GO:0060317	cardiac epithelial to mesenchymal transition	Biological process	2	16	172	13692	9.95058139534884	0.016772140258507	0.18245425035557	1.77541151442725	MSX2//MSX1//
GO:0048519	negative regulation of biological process	Biological process	46	2719	172	13692	1.34675025873055	0.0169353235749473	0.183773412258834	1.77120650108775	MSX2//MSX1//FOXJ1//CDKN1C//ZFHX3//MOSPD1//TCF7L2//SERPING1//ANXA1//XCL1//APOA2//CD74//GADD45A//MMP2//CD9//PTGS2//NTRK1//BMP7//RERG//DHRS7C//ABHD5//TRPV4//LPAR1//DAB2//MESP1//MDFIC//SOSTDC1//STIM2//TSPO//RT1-BB//ANXA2//AQP1//WFS1//KRT18//ATP7A//CLCF1//PLSCR1//LMX1A//C1QTNF3//PTPN3//NMB//OGN//SPP1//MMP14//RGD1305645//
GO:0023051	regulation of signaling	Biological process	32	1744	172	13692	1.46063580115212	0.0170598528907856	0.184667642156059	1.7680247181272	GHR//CD74//LPAR1//MDFIC//BMP6//BMP7//NMB//CDKN1C//MSX2//MSX1//SOSTDC1//TCF7L2//PTGS2//LAMA2//ACAP2//NTRK1//FOXJ1//TLR3//RASGRF2//VAV3//ARHGEF26//MESP1//CLCF1//S100A4//IGF2//IGFBP2//PRRX2//RGN//C1QTNF3//PLSCR1//DAB2//WNT2B//
GO:0071345	cellular response to cytokine stimulus	Biological process	8	261	172	13692	2.43998930767175	0.0173595551145425	0.187205123553672	1.76046140898528	CD74//KRT18//TLR3//RT1-BB//MMP2//LCN2//XCL1//PLSCR1//
GO:0015718	monocarboxylic acid transport	Biological process	4	79	172	13692	4.0306152487489	0.0174223746372943	0.187205123553672	1.75889265176299	SLCO1A5//ACE//ANXA1//NMB//
GO:0070555	response to interleukin-1	Biological process	4	79	172	13692	4.0306152487489	0.0174223746372943	0.187205123553672	1.75889265176299	MMP2//LCN2//GHR//ANXA1//
GO:0051130	positive regulation of cellular component organization	Biological process	12	478	172	13692	1.99844312542571	0.0175755965080899	0.187881947240433	1.75508992629246	AQP1//NTRK1//RGD1560691//BAIAP2L1//TRPV4//ANXA1//ANXA2//LCN2//TCF7L2//CD14//IGF2//BMP7//
GO:0030098	lymphocyte differentiation	Biological process	7	212	172	13692	2.62845546292233	0.0176744936002771	0.187881947240433	1.75265302051584	RT1-BB//NTRK1//CLCF1//FOXJ1//ATP7A//CD74//ANXA1//
GO:0072001	renal system development	Biological process	7	212	172	13692	2.62845546292233	0.0176744936002771	0.187881947240433	1.75265302051584	BMP7//ACE//BMP6//ADAMTS1//WFS1//AQP1//WNT2B//
GO:0060350	endochondral bone morphogenesis	Biological process	3	44	172	13692	5.42758985200846	0.0177007327263559	0.187881947240433	1.75200875553499	BMP6//MSX2//GHR//
GO:0072503	cellular divalent inorganic cation homeostasis	Biological process	8	262	172	13692	2.43067637138292	0.0177208672464272	0.187881947240433	1.75151502787101	RGN//TRPV4//STIM2//NMB//DHRS7C//WFS1//XCL1//LPAR1//
GO:0006629	lipid metabolic process	Biological process	19	898	172	13692	1.68428549230849	0.0177425014045482	0.187881947240433	1.75098515171906	PTGDS//CD74//PTGS2//GHR//ABHD5//HADHA//BDH2//APOA2//PLSCR1//TSPO//PON1//ELOVL7//ANXA1//BMP6//ENPP2//TTR//VAV3//CES1D//IGF2//
GO:0043085	positive regulation of catalytic activity	Biological process	15	655	172	13692	1.82300727853719	0.018066013533964	0.190846755019032	1.74313766875633	GHR//CD74//LPAR1//C6//MDFIC//PCOLCE//MMP14//NTRK1//RGN//FOXJ1//VAV3//ATP7A//ABHD5//PLSCR1//IGF2//
GO:0007292	female gamete generation	Biological process	4	80	172	13692	3.98023255813953	0.01816454762604	0.191426386520575	1.74077541343358	ADAMTS1//MMP2//PTGS2//MEI4//
GO:0006954	inflammatory response	Biological process	10	371	172	13692	2.14567792891619	0.0188340434467522	0.192958391740983	1.72505643207587	SERPING1//C6//APOA2//ANXA1//PLSCR1//PTGS2//XCL1//ACE//SPP1//CD14//
GO:0048762	mesenchymal cell differentiation	Biological process	5	122	172	13692	3.26248570339306	0.0188482294942727	0.192958391740983	1.72472943893196	SEMA3C//MSX1//MSX2//BMP7//
GO:0008347	glial cell migration	Biological process	2	17	172	13692	9.36525307797537	0.0188532702975673	0.192958391740983	1.72461330598869	MMP14//TSPO//
GO:0009415	response to water stimulus	Biological process	2	17	172	13692	9.36525307797537	0.0188532702975673	0.192958391740983	1.72461330598869	CD9//NTRK1//
GO:0010893	positive regulation of steroid biosynthetic process	Biological process	2	17	172	13692	9.36525307797537	0.0188532702975673	0.192958391740983	1.72461330598869	BMP6//IGF2//
GO:0014044	Schwann cell development	Biological process	2	17	172	13692	9.36525307797537	0.0188532702975673	0.192958391740983	1.72461330598869	LAMA2//NDRG1//
GO:0042346	positive regulation of NF-kappaB import into nucleus	Biological process	2	17	172	13692	9.36525307797537	0.0188532702975673	0.192958391740983	1.72461330598869	PTGS2//TLR3//
GO:0050891	multicellular organismal water homeostasis	Biological process	2	17	172	13692	9.36525307797537	0.0188532702975673	0.192958391740983	1.72461330598869	WFS1//AQP1//
GO:0060572	morphogenesis of an epithelial bud	Biological process	2	17	172	13692	9.36525307797537	0.0188532702975673	0.192958391740983	1.72461330598869	WNT2B//BMP7//
GO:0061437	renal system vasculature development	Biological process	2	17	172	13692	9.36525307797537	0.0188532702975673	0.192958391740983	1.72461330598869	BMP7//AQP1//
GO:0061440	kidney vasculature development	Biological process	2	17	172	13692	9.36525307797537	0.0188532702975673	0.192958391740983	1.72461330598869	BMP7//AQP1//
GO:0072012	glomerulus vasculature development	Biological process	2	17	172	13692	9.36525307797537	0.0188532702975673	0.192958391740983	1.72461330598869	BMP7//AQP1//
GO:0050727	regulation of inflammatory response	Biological process	6	167	172	13692	2.86004734716613	0.0188852232610349	0.192958391740983	1.72387787657846	SERPING1//C6//ANXA1//PTGS2//ACE//XCL1//
GO:0050864	regulation of B cell activation	Biological process	4	81	172	13692	3.93109388458226	0.0189261196278793	0.192958391740983	1.7229384191554	CD74//VAV3//CLCF1//FOXJ1//
GO:0070838	divalent metal ion transport	Biological process	8	266	172	13692	2.39412484700122	0.0192203763733447	0.19550378195068	1.71623811223114	TRPV4//DHRS7C//MAGT1//STIM2//XCL1//PTGS2//TSPO//WFS1//
GO:0031175	neuron projection development	Biological process	13	543	172	13692	1.90582037774637	0.0195244815557279	0.19785323911057	1.70942048935724	NTRK1//BMP7//LMX1A//SEMA3C//LAMA2//RGD1560691//TRPV4//LPAR1//TSPO//MMP2//SPP1//ATP7A//DCDC2//
GO:0032989	cellular component morphogenesis	Biological process	17	783	172	13692	1.72832575960082	0.0195416178227365	0.19785323911057	1.70903948450659	MSX1//DAB2//MSX2//NTRK1//BMP7//LMX1A//SEMA3C//LAMA2//SPTA1//TSPO//MMP2//CD9//FOXJ1//SPP1//ATP7A//DCDC2//
GO:0045786	negative regulation of cell cycle	Biological process	8	267	172	13692	2.38515808727463	0.0196090223581144	0.198078235064455	1.70754405829857	GADD45A//ZFHX3//TCF7L2//BMP7//PTPN3//RGD1305645//PTGS2//
GO:0030182	neuron differentiation	Biological process	18	846	172	13692	1.69371598218704	0.0197848800078934	0.199395204493344	1.70366657931596	NTRK1//BMP7//LMX1A//SEMA3C//LAMA2//RGD1560691//TRPV4//LPAR1//TSPO//MMP2//ATP7A//FSCN2//CDKN1C//KCNIP2//ZFHX3//BMP6//SPP1//DCDC2//
GO:0007568	aging	Biological process	8	268	172	13692	2.37625824366539	0.0200032563606574	0.201133660286977	1.69889929911868	RGD1305645//TSPO//CP//GSTM2//CTSC//IGFBP2//NTRK1//MMP2//
GO:0033189	response to vitamin A	Biological process	5	124	172	13692	3.20986496624156	0.0200714659664777	0.201357681457753	1.6974209066405	BMP6//IGFBP2//MMP2//AQP1//T//
GO:0030334	regulation of cell migration	Biological process	10	375	172	13692	2.12279069767442	0.0201239790650252	0.201423571280983	1.69628614314259	XCL1//AQP1//ACE//CXCL16//RGD1560691//LPAR1//CD74//PTGS2//ENPP2//LAMA2//
GO:0000902	cell morphogenesis	Biological process	16	725	172	13692	1.75679230152366	0.0202660908177156	0.202383922881242	1.69323001549174	DAB2//MSX1//MSX2//NTRK1//BMP7//LMX1A//SEMA3C//LAMA2//SPTA1//TSPO//MMP2//FOXJ1//SPP1//ATP7A//DCDC2//
GO:0072511	divalent inorganic cation transport	Biological process	8	269	172	13692	2.36742456989712	0.0204031181882062	0.203289250311582	1.69030345470916	TRPV4//DHRS7C//MAGT1//STIM2//XCL1//PTGS2//TSPO//WFS1//
GO:0000187	activation of MAPK activity	Biological process	4	83	172	13692	3.8363687307369	0.0205079770398438	0.203870683316724	1.68807717745529	MDFIC//GHR//CD74//LPAR1//
GO:0000413	protein peptidyl-prolyl isomerization	Biological process	2	18	172	13692	8.84496124031008	0.0210369825462769	0.206342391098066	1.67701655337193	FKBP9//FKBP14//
GO:0002820	negative regulation of adaptive immune response	Biological process	2	18	172	13692	8.84496124031008	0.0210369825462769	0.206342391098066	1.67701655337193	FOXJ1//XCL1//
GO:0002825	regulation of T-helper 1 type immune response	Biological process	2	18	172	13692	8.84496124031008	0.0210369825462769	0.206342391098066	1.67701655337193	RT1-BB//XCL1//
GO:0050892	intestinal absorption	Biological process	2	18	172	13692	8.84496124031008	0.0210369825462769	0.206342391098066	1.67701655337193	APOA2//SLCO1A5//
GO:0002690	positive regulation of leukocyte chemotaxis	Biological process	3	47	172	13692	5.08114794656111	0.0210898422273787	0.206342391098066	1.67592666919532	XCL1//CD74//RGD1560691//
GO:0048284	organelle fusion	Biological process	3	47	172	13692	5.08114794656111	0.0210898422273787	0.206342391098066	1.67592666919532	VAV3//ANXA1//ANXA2//
GO:0060322	head development	Biological process	3	47	172	13692	5.08114794656111	0.0210898422273787	0.206342391098066	1.67592666919532	MMP2//MSX1//TCF7L2//
GO:0048667	cell morphogenesis involved in neuron differentiation	Biological process	10	378	172	13692	2.10594315245478	0.0211331509131003	0.206342391098066	1.67503574562859	NTRK1//BMP7//LMX1A//SEMA3C//LAMA2//TSPO//MMP2//SPP1//ATP7A//DCDC2//
GO:0072507	divalent inorganic cation homeostasis	Biological process	8	271	172	13692	2.3499528018536	0.0212198831707288	0.206728817378833	1.67325701150195	RGN//TRPV4//STIM2//NMB//DHRS7C//WFS1//XCL1//LPAR1//
GO:0006520	cellular amino acid metabolic process	Biological process	9	325	172	13692	2.20443649373882	0.0216658340173708	0.210605357720961	1.66422458832034	GSTM2//MGST1//HDC//GHR//ATP7A//SLC5A5//PLSCR1//TTR//FOLR1//
GO:0033554	cellular response to stress	Biological process	19	919	172	13692	1.64579801098262	0.0220012863287367	0.213132758938182	1.65755192694411	GADD45A//VAV3//TRPV4//MDFIC//TSPO//MMP2//ATP7A//NDRG1//WFS1//SCARA5//CD74//TLR3//SPP1//AQP1//ANXA1//LCN2//MGST1//PTGS2//RGD1305645//
GO:0030324	lung development	Biological process	6	173	172	13692	2.7608549536228	0.0220366063579811	0.213132758938182	1.65685528611256	ATP7A//WNT2B//CP//MGP//MMP14//FOXJ1//
GO:0030335	positive regulation of cell migration	Biological process	7	222	172	13692	2.5100565681961	0.0221218226815417	0.213132758938182	1.65517909310312	XCL1//AQP1//LPAR1//CD74//RGD1560691//PTGS2//CXCL16//
GO:0003006	developmental process involved in reproduction	Biological process	11	437	172	13692	2.00377840455537	0.0221648043056079	0.213132758938182	1.65433609875986	MMP2//MMP14//ADAMTS1//WNT2B//TLR3//TCF7L2//BMP6//MGST1//PTGS2//NTRK1//BMP7//
GO:0002822	regulation of adaptive immune response based on somatic recombination of immune receptors built from immunoglobulin superfamily domains	Biological process	4	85	172	13692	3.74610123119015	0.0221689183567087	0.213132758938182	1.65425549602274	XCL1//FOXJ1//RT1-BB//CLCF1//
GO:0040007	growth	Biological process	16	734	172	13692	1.73525125150497	0.0224433658478498	0.215258405053194	1.64891201107313	MMP2//IGFBP2//LMX1A//MESP1//MSX2//CXCL16//DAB2//MSX1//RERG//SLC12A2//GHR//PTGS2//WFS1//TCF7L2//SPP1//BMP6//
GO:0006979	response to oxidative stress	Biological process	8	274	172	13692	2.32422339161433	0.0224882184111229	0.215258405053194	1.64804494940503	ATP7A//MMP2//AQP1//ANXA1//LCN2//MGST1//PTGS2//MMP14//
GO:0080134	regulation of response to stress	Biological process	13	554	172	13692	1.86797917891025	0.0225839005923561	0.215333565459463	1.64620104649266	SERPING1//C6//TLR3//ANXA1//MDFIC//PTGS2//ANXA2//CD74//PLSCR1//TRPV4//SPP1//XCL1//ACE//
GO:0015833	peptide transport	Biological process	6	174	172	13692	2.74498797113071	0.0225943065947429	0.215333565459463	1.64600098235658	CD74//ANXA1//TRPV4//TCF7L2//SLC22A8//AQP1//
GO:0051704	multi-organism process	Biological process	17	797	172	13692	1.69796621049867	0.022761701417872	0.216083241632006	1.6427952779195	CD14//LCN2//XCL1//TLR3//IGF2//IGFBP2//MMP2//PTGS2//SOSTDC1//FBLN1//BAIAP2L1//ACE//UGT1A6//MGST1//PLSCR1//TSPO//AQP1//
GO:0048514	blood vessel morphogenesis	Biological process	10	383	172	13692	2.07845042200498	0.0228966384184264	0.216083241632006	1.64022827414447	PTGS2//ANXA2//MMP2//MMP14//TGFBI//T//C6//AQP1//NTRK1//PRRX2//
GO:0031344	regulation of cell projection organization	Biological process	8	275	172	13692	2.31577167019028	0.0229226673440953	0.216083241632006	1.6397348480737	AQP1//NTRK1//RGD1560691//TRPV4//LPAR1//LCN2//SPP1//BMP7//
GO:0031347	regulation of defense response	Biological process	8	275	172	13692	2.31577167019028	0.0229226673440953	0.216083241632006	1.6397348480737	SERPING1//C6//TLR3//ANXA1//PTGS2//PLSCR1//XCL1//ACE//
GO:0007009	plasma membrane organization	Biological process	4	86	172	13692	3.7025419145484	0.0230293223698747	0.216083241632006	1.63771884081796	PLSCR1//NDRG1//CRB3//SPTA1//
GO:0046631	alpha-beta T cell activation	Biological process	4	86	172	13692	3.7025419145484	0.0230293223698747	0.216083241632006	1.63771884081796	ATP7A//ANXA1//RT1-BB//XCL1//
GO:0030323	respiratory tube development	Biological process	6	175	172	13692	2.7293023255814	0.0231614557036917	0.216083241632006	1.63523414856234	CP//MGP//MMP14//FOXJ1//ATP7A//WNT2B//
GO:0006958	complement activation, classical pathway	Biological process	2	19	172	13692	8.37943696450428	0.023320402793024	0.216083241632006	1.63226395265758	C6//SERPING1//
GO:0070265	necrotic cell death	Biological process	2	19	172	13692	8.37943696450428	0.023320402793024	0.216083241632006	1.63226395265758	TSPO//TMEM123//
GO:0071604	transforming growth factor beta production	Biological process	2	19	172	13692	8.37943696450428	0.023320402793024	0.216083241632006	1.63226395265758	PTGS2//XCL1//
GO:0071634	regulation of transforming growth factor beta production	Biological process	2	19	172	13692	8.37943696450428	0.023320402793024	0.216083241632006	1.63226395265758	PTGS2//XCL1//
GO:0016358	dendrite development	Biological process	5	129	172	13692	3.085451595457	0.0233540261003848	0.216083241632006	1.63163823876146	ATP7A//DCDC2//RGD1560691//LPAR1//BMP7//
GO:0048771	tissue remodeling	Biological process	5	129	172	13692	3.085451595457	0.0233540261003848	0.216083241632006	1.63163823876146	ATP7A//SEMA3C//SPP1//MMP2//MMP14//
GO:0042060	wound healing	Biological process	8	276	172	13692	2.30738119312437	0.0233630147202488	0.216083241632006	1.6314711173862	SERPING1//F5//MSX2//ANXA2//IGF2//AQP1//FMOD//CDH3//
GO:0010463	mesenchymal cell proliferation	Biological process	3	49	172	13692	4.87375415282392	0.0235329248954997	0.2162858338404	1.62832409122466	PRRX2//BMP7//MSX1//
GO:0035272	exocrine system development	Biological process	3	49	172	13692	4.87375415282392	0.0235329248954997	0.2162858338404	1.62832409122466	BMP7//IGF2//SEMA3C//
GO:0045669	positive regulation of osteoblast differentiation	Biological process	3	49	172	13692	4.87375415282392	0.0235329248954997	0.2162858338404	1.62832409122466	MSX2//BMP6//BMP7//
GO:0051090	regulation of sequence-specific DNA binding transcription factor activity	Biological process	8	277	172	13692	2.29905129712031	0.0238092979758702	0.217922328280718	1.62325340970644	FOXJ1//MSX2//RGD1560691//WFS1//XCL1//TCF7L2//NTRK1//TLR3//
GO:0009894	regulation of catabolic process	Biological process	11	442	172	13692	1.98111122803325	0.0238539440091601	0.217922328280718	1.62243980447272	ABHD5//ACAP2//NTRK1//DAB2//RGN//FOXJ1//SERPINB1A//VAV3//APOA2//PTPN3//PLSCR1//
GO:0034329	cell junction assembly	Biological process	4	87	172	13692	3.65998396150762	0.023909817496128	0.217922328280718	1.62142373884562	TRPV4//CD9//CLDN19//MMP14//
GO:0051250	negative regulation of lymphocyte activation	Biological process	4	87	172	13692	3.65998396150762	0.023909817496128	0.217922328280718	1.62142373884562	FOXJ1//RT1-BB//CD74//XCL1//
GO:0032879	regulation of localization	Biological process	24	1252	172	13692	1.52596775391931	0.0240908216572677	0.219116518973987	1.61814838741834	XCL1//APOA2//CD74//AQP1//PON1//DHRS7C//ABHD5//ACE//NMB//ENPP2//LAMA2//CXCL16//ANXA1//ANXA2//TCF7L2//STIM2//MDFIC//PTGS2//TLR3//CD14//RGD1560691//TSPO//WFS1//LPAR1//
GO:0007389	pattern specification process	Biological process	10	387	172	13692	2.05696773030467	0.024382638281432	0.221311565684882	1.61291930408777	T//SEMA3C//FOXJ1//MESP1//BMP7//MSX2//MSX1//WNT2B//CCDC40//SOSTDC1//
GO:2000147	positive regulation of cell motility	Biological process	7	227	172	13692	2.45476897858826	0.0246137071277305	0.222947297619774	1.60882297126797	XCL1//AQP1//CXCL16//LPAR1//CD74//RGD1560691//PTGS2//
GO:0046889	positive regulation of lipid biosynthetic process	Biological process	3	50	172	13692	4.77627906976744	0.0248095962631197	0.223796851887895	1.60538030312505	ANXA1//BMP6//IGF2//
GO:0048645	organ formation	Biological process	3	50	172	13692	4.77627906976744	0.0248095962631197	0.223796851887895	1.60538030312505	MESP1//WNT2B//BMP7//
GO:2000145	regulation of cell motility	Biological process	10	389	172	13692	2.04639206074012	0.0251512576217686	0.225613367551507	1.59944029432419	XCL1//AQP1//ACE//ENPP2//LAMA2//CXCL16//RGD1560691//LPAR1//CD74//PTGS2//
GO:0046546	development of primary male sexual characteristics	Biological process	5	132	172	13692	3.01532769556025	0.0254808938360633	0.225613367551507	1.59378534159331	WNT2B//TLR3//BMP6//MGST1//NTRK1//
GO:0048812	neuron projection morphogenesis	Biological process	10	390	172	13692	2.04114490161002	0.0255420581854349	0.225613367551507	1.59274411010461	NTRK1//BMP7//LMX1A//SEMA3C//LAMA2//TSPO//MMP2//SPP1//ATP7A//DCDC2//
GO:0009893	positive regulation of metabolic process	Biological process	31	1731	172	13692	1.42561766958204	0.025612026685886	0.225613367551507	1.59155605434408	GHR//CD74//LPAR1//IGF2//DAB2//TLR3//C6//T//MDFIC//PLSCR1//LCN2//TSPO//GADD45A//BMP7//BMP6//APOA2//ABHD5//TCF7L2//MDK//CDKN1C//MESP1//ANXA1//WFS1//CLCF1//VAV3//PTGS2//MSX1//FOXJ1//MOSPD1//CREB3L1//RGD1560691//
GO:0002720	positive regulation of cytokine production involved in immune response	Biological process	2	20	172	13692	7.96046511627907	0.0257007121140895	0.225613367551507	1.59005484309147	XCL1//CD74//
GO:0002828	regulation of type 2 immune response	Biological process	2	20	172	13692	7.96046511627907	0.0257007121140895	0.225613367551507	1.59005484309147	CD74//XCL1//
GO:0003197	endocardial cushion development	Biological process	2	20	172	13692	7.96046511627907	0.0257007121140895	0.225613367551507	1.59005484309147	MSX2//MSX1//
GO:0050996	positive regulation of lipid catabolic process	Biological process	2	20	172	13692	7.96046511627907	0.0257007121140895	0.225613367551507	1.59005484309147	ABHD5//APOA2//
GO:0051968	positive regulation of synaptic transmission, glutamatergic	Biological process	2	20	172	13692	7.96046511627907	0.0257007121140895	0.225613367551507	1.59005484309147	PTGS2//NTRK1//
GO:0071391	cellular response to estrogen stimulus	Biological process	2	20	172	13692	7.96046511627907	0.0257007121140895	0.225613367551507	1.59005484309147	MSX2//MMP2//
GO:0002819	regulation of adaptive immune response	Biological process	4	89	172	13692	3.57773713091194	0.0257314515911846	0.225613367551507	1.5895357131966	XCL1//FOXJ1//RT1-BB//CLCF1//
GO:0003206	cardiac chamber morphogenesis	Biological process	4	89	172	13692	3.57773713091194	0.0257314515911846	0.225613367551507	1.5895357131966	MSX2//MESP1//SEMA3C//ADAMTS1//
GO:0045766	positive regulation of angiogenesis	Biological process	4	89	172	13692	3.57773713091194	0.0257314515911846	0.225613367551507	1.5895357131966	PTGS2//C6//AQP1//NTRK1//
GO:0048520	positive regulation of behavior	Biological process	4	89	172	13692	3.57773713091194	0.0257314515911846	0.225613367551507	1.5895357131966	XCL1//LPAR1//CD74//RGD1560691//
GO:0030888	regulation of B cell proliferation	Biological process	3	51	172	13692	4.68262653898769	0.0261229876078596	0.227680273703492	1.58297715559723	CD74//VAV3//CLCF1//
GO:0050810	regulation of steroid biosynthetic process	Biological process	3	51	172	13692	4.68262653898769	0.0261229876078596	0.227680273703492	1.58297715559723	BMP6//IGF2//TSPO//
GO:0070301	cellular response to hydrogen peroxide	Biological process	3	51	172	13692	4.68262653898769	0.0261229876078596	0.227680273703492	1.58297715559723	AQP1//ANXA1//LCN2//
GO:0032496	response to lipopolysaccharide	Biological process	8	283	172	13692	2.25030816007889	0.0266137057857193	0.23149699635832	1.57489464855141	TSPO//CD14//PLSCR1//LCN2//ACE//PTGS2//UGT1A6//MGST1//
GO:0046578	regulation of Ras protein signal transduction	Biological process	7	231	172	13692	2.4122621564482	0.0267414298479702	0.23214738307624	1.5728153749917	ACAP2//NTRK1//FOXJ1//RASGRF2//VAV3//ARHGEF26//LPAR1//
GO:0043279	response to alkaloid	Biological process	5	134	172	13692	2.97032280458174	0.0269656653074761	0.233631376893232	1.56918886015975	IGF2//NTRK1//MMP2//GHR//MSX1//
GO:0032945	negative regulation of mononuclear cell proliferation	Biological process	3	52	172	13692	4.59257602862254	0.0274730508446101	0.237090265556635	1.56109311009495	FOXJ1//RT1-BB//XCL1//
GO:0050672	negative regulation of lymphocyte proliferation	Biological process	3	52	172	13692	4.59257602862254	0.0274730508446101	0.237090265556635	1.56109311009495	FOXJ1//RT1-BB//XCL1//
GO:0009636	response to toxin	Biological process	5	135	172	13692	2.94832041343669	0.0277283243605376	0.238823131623962	1.55707637430818	LCN2//ATP7A//SLC22A8//PON1//PTGR1//
GO:0001759	organ induction	Biological process	2	21	172	13692	7.58139534883721	0.0281751459514386	0.23984434922545	1.55013382556614	MESP1//WNT2B//
GO:0002704	negative regulation of leukocyte mediated immunity	Biological process	2	21	172	13692	7.58139534883721	0.0281751459514386	0.23984434922545	1.55013382556614	XCL1//FOXJ1//
GO:0002707	negative regulation of lymphocyte mediated immunity	Biological process	2	21	172	13692	7.58139534883721	0.0281751459514386	0.23984434922545	1.55013382556614	XCL1//FOXJ1//
GO:0043462	regulation of ATPase activity	Biological process	2	21	172	13692	7.58139534883721	0.0281751459514386	0.23984434922545	1.55013382556614	RGN//PLSCR1//
GO:0045581	negative regulation of T cell differentiation	Biological process	2	21	172	13692	7.58139534883721	0.0281751459514386	0.23984434922545	1.55013382556614	FOXJ1//CD74//
GO:0046885	regulation of hormone biosynthetic process	Biological process	2	21	172	13692	7.58139534883721	0.0281751459514386	0.23984434922545	1.55013382556614	BMP6//IGF2//
GO:0051272	positive regulation of cellular component movement	Biological process	7	234	172	13692	2.38133571854502	0.0284173971417288	0.241243472594168	1.5464157032823	XCL1//AQP1//CXCL16//LPAR1//CD74//RGD1560691//PTGS2//
GO:0001649	osteoblast differentiation	Biological process	5	136	172	13692	2.9266415868673	0.0285045891431978	0.241243472594168	1.54508521440824	MSX2//BMP6//BMP7//IGF2//SPP1//
GO:2000027	regulation of organ morphogenesis	Biological process	5	136	172	13692	2.9266415868673	0.0285045891431978	0.241243472594168	1.54508521440824	MESP1//MSX1//WNT2B//BMP7//DAB2//
GO:0043410	positive regulation of MAPK cascade	Biological process	6	184	172	13692	2.59580384226491	0.0287008769631666	0.242436694810255	1.54210483307627	TLR3//CD74//NTRK1//C1QTNF3//IGF2//LPAR1//
GO:0046942	carboxylic acid transport	Biological process	6	185	172	13692	2.58177247014456	0.0293657468150722	0.24757583468707	1.53215894991925	SLCO1A5//FOLR1//SLC22A8//ACE//ANXA1//NMB//
GO:0006816	calcium ion transport	Biological process	7	236	172	13692	2.36115490737091	0.0295735277408507	0.248372309608984	1.52909686664727	DHRS7C//STIM2//XCL1//PTGS2//TSPO//WFS1//TRPV4//
GO:0040017	positive regulation of locomotion	Biological process	7	236	172	13692	2.36115490737091	0.0295735277408507	0.248372309608984	1.52909686664727	XCL1//AQP1//CXCL16//LPAR1//CD74//RGD1560691//PTGS2//
GO:0002688	regulation of leukocyte chemotaxis	Biological process	3	54	172	13692	4.42248062015504	0.0302829127924563	0.253359331454444	1.51880235411085	XCL1//RGD1560691//CD74//
GO:0070664	negative regulation of leukocyte proliferation	Biological process	3	54	172	13692	4.42248062015504	0.0302829127924563	0.253359331454444	1.51880235411085	FOXJ1//RT1-BB//XCL1//
GO:0015849	organic acid transport	Biological process	6	187	172	13692	2.55415993035692	0.0307257473985378	0.255894959258794	1.5124975441742	SLCO1A5//FOLR1//SLC22A8//ACE//ANXA1//NMB//
GO:0042474	middle ear morphogenesis	Biological process	2	22	172	13692	7.23678646934461	0.0307409932047452	0.255894959258794	1.51228210507401	MSX1//PRRX2//
GO:0071496	cellular response to external stimulus	Biological process	7	238	172	13692	2.34131326949384	0.0307610956955713	0.255894959258794	1.51199819923259	IGF2//GADD45A//AQP1//PTGS2//TLR3//LCN2//T//
GO:0009308	amine metabolic process	Biological process	5	139	172	13692	2.86347666053204	0.0309156522714609	0.256208354552145	1.50982158614043	HDC//ATP7A//APOA2//ENPP2//PON1//
GO:0046661	male sex differentiation	Biological process	5	139	172	13692	2.86347666053204	0.0309156522714609	0.256208354552145	1.50982158614043	WNT2B//TLR3//BMP6//MGST1//NTRK1//
GO:0010035	response to inorganic substance	Biological process	11	461	172	13692	1.89946022297331	0.0311376715821954	0.257561419276122	1.50671386629621	CYBRD1//ATP7A//TSPO//PTGS2//IGFBP2//MMP2//CP//MGP//AQP1//ANXA1//LCN2//
GO:0043393	regulation of protein binding	Biological process	4	95	172	13692	3.35177478580171	0.031687104724826	0.260634237541151	1.49911744081837	DAB2//PLSCR1//SPTA1//TCF7L2//
GO:0050920	regulation of chemotaxis	Biological process	4	95	172	13692	3.35177478580171	0.031687104724826	0.260634237541151	1.49911744081837	XCL1//RGD1560691//LPAR1//CD74//
GO:0050871	positive regulation of B cell activation	Biological process	3	55	172	13692	4.34207188160677	0.0317425292759163	0.260634237541151	1.49835847119145	CD74//VAV3//CLCF1//
GO:0035023	regulation of Rho protein signal transduction	Biological process	5	140	172	13692	2.84302325581395	0.0317469623282332	0.260634237541151	1.49829782335466	FOXJ1//LPAR1//RASGRF2//VAV3//ARHGEF26//
GO:0030155	regulation of cell adhesion	Biological process	7	241	172	13692	2.31216829103541	0.032602080332325	0.267154243321332	1.48675468680251	MMP2//SPP1//COL8A1//BMP7//VAV3//MMP14//LAMA2//
GO:0034612	response to tumor necrosis factor	Biological process	4	96	172	13692	3.31686046511628	0.0327519445029444	0.26788157593453	1.48476291057817	KRT18//LCN2//PTGS2//CXCL16//
GO:0006821	chloride transport	Biological process	3	56	172	13692	4.26453488372093	0.033238454365895	0.270074984123118	1.47835917971253	SLC12A2//TSPO//SLC4A2//
GO:0018208	peptidyl-proline modification	Biological process	2	23	172	13692	6.9221435793731	0.0333955953374376	0.270074984123118	1.47631081003846	FKBP9//FKBP14//
GO:0030104	water homeostasis	Biological process	2	23	172	13692	6.9221435793731	0.0333955953374376	0.270074984123118	1.47631081003846	WFS1//AQP1//
GO:0042092	type 2 immune response	Biological process	2	23	172	13692	6.9221435793731	0.0333955953374376	0.270074984123118	1.47631081003846	CD74//XCL1//
GO:0042403	thyroid hormone metabolic process	Biological process	2	23	172	13692	6.9221435793731	0.0333955953374376	0.270074984123118	1.47631081003846	SLC5A5//TTR//
GO:0071312	cellular response to alkaloid	Biological process	2	23	172	13692	6.9221435793731	0.0333955953374376	0.270074984123118	1.47631081003846	NTRK1//MSX1//
GO:0007411	axon guidance	Biological process	5	142	172	13692	2.80298067474615	0.033451349538972	0.270074984123118	1.47558635665532	NTRK1//BMP7//LMX1A//SEMA3C//LAMA2//
GO:0002237	response to molecule of bacterial origin	Biological process	8	297	172	13692	2.14423302795396	0.0340360818870844	0.274290777560621	1.46806044014905	ACE//PTGS2//CD14//UGT1A6//MGST1//TSPO//PLSCR1//LCN2//
GO:0060485	mesenchyme development	Biological process	5	143	172	13692	2.78337941128639	0.0343245294051292	0.276107774150617	1.46439540829825	SEMA3C//MSX1//MSX2//BMP7//
GO:0001707	mesoderm formation	Biological process	3	57	172	13692	4.18971848225214	0.0347705574297586	0.278672986786219	1.45878834679941	T//MESP1//BMP7//
GO:0034341	response to interferon-gamma	Biological process	3	57	172	13692	4.18971848225214	0.0347705574297586	0.278672986786219	1.45878834679941	RT1-BB//TLR3//CXCL16//
GO:0044248	cellular catabolic process	Biological process	23	1232	172	13692	1.48612579281184	0.0351767283382114	0.281181012306166	1.45374455517799	SMURF2//RERG//HDC//HADHA//BDH2//RGD1305645//APOA2//PON3//ABHD5//PON1//WFS1//ACAP2//NTRK1//DAB2//RGN//FOXJ1//ENPP2//GSTM2//VAV3//ACE//CES1D//PTPN3//PLSCR1//
GO:0000302	response to reactive oxygen species	Biological process	5	144	172	13692	2.7640503875969	0.0352117645429026	0.281181012306166	1.45331221088426	ATP7A//MMP2//AQP1//ANXA1//LCN2//
GO:0051270	regulation of cellular component movement	Biological process	10	412	172	13692	1.9321517272522	0.0352839968846501	0.281245531531466	1.4524222249396	XCL1//AQP1//ACE//ENPP2//LAMA2//CXCL16//RGD1560691//LPAR1//CD74//PTGS2//
GO:0046890	regulation of lipid biosynthetic process	Biological process	4	99	172	13692	3.21634954193094	0.0360712072592766	0.284931184634773	1.4428393221322	TSPO//ANXA1//BMP6//IGF2//
GO:0001508	regulation of action potential	Biological process	5	145	172	13692	2.74498797113071	0.0361131002416406	0.284931184634773	1.4423352266094	LAMA2//CD9//TCF7L2//NDRG1//LPAR1//
GO:0006767	water-soluble vitamin metabolic process	Biological process	2	24	172	13692	6.63372093023256	0.0361363454965634	0.284931184634773	1.44205577017376	RGN//FOLR1//
GO:0010862	positive regulation of pathway-restricted SMAD protein phosphorylation	Biological process	2	24	172	13692	6.63372093023256	0.0361363454965634	0.284931184634773	1.44205577017376	BMP6//BMP7//
GO:0014037	Schwann cell differentiation	Biological process	2	24	172	13692	6.63372093023256	0.0361363454965634	0.284931184634773	1.44205577017376	LAMA2//NDRG1//
GO:0060445	branching involved in salivary gland morphogenesis	Biological process	2	24	172	13692	6.63372093023256	0.0361363454965634	0.284931184634773	1.44205577017376	SEMA3C//BMP7//
GO:0032844	regulation of homeostatic process	Biological process	7	247	172	13692	2.25600225967423	0.0365023990155781	0.287300749163904	1.43767859184518	CD74//DHRS7C//PTGS2//TCF7L2//SPP1//XCL1//TSPO//
GO:0060541	respiratory system development	Biological process	6	195	172	13692	2.44937388193202	0.0365761035941357	0.287364942933138	1.43680256123511	CP//MGP//MMP14//FOXJ1//ATP7A//WNT2B//
GO:0045664	regulation of neuron differentiation	Biological process	9	358	172	13692	2.00123424710926	0.0370077955573526	0.290236450310257	1.4317067837455	NTRK1//RGD1560691//TRPV4//LPAR1//BMP7//LMX1A//BMP6//SPP1//ZFHX3//
GO:0002695	negative regulation of leukocyte activation	Biological process	4	100	172	13692	3.18418604651163	0.0372193111052498	0.290854652202166	1.42923166951684	FOXJ1//RT1-BB//CD74//XCL1//
GO:0003205	cardiac chamber development	Biological process	4	100	172	13692	3.18418604651163	0.0372193111052498	0.290854652202166	1.42923166951684	MSX2//MESP1//SEMA3C//ADAMTS1//
GO:0022600	digestive system process	Biological process	3	59	172	13692	4.04769412692156	0.0379427014747781	0.294930502243665	1.42087175110098	AQP1//APOA2//SLCO1A5//
GO:0050777	negative regulation of immune response	Biological process	3	59	172	13692	4.04769412692156	0.0379427014747781	0.294930502243665	1.42087175110098	SERPING1//FOXJ1//XCL1//
GO:0051897	positive regulation of protein kinase B signaling cascade	Biological process	3	59	172	13692	4.04769412692156	0.0379427014747781	0.294930502243665	1.42087175110098	IGF2//C1QTNF3//TCF7L2//
GO:0040012	regulation of locomotion	Biological process	10	418	172	13692	1.90441749193279	0.0383388286744423	0.297482167980097	1.41636115979382	XCL1//AQP1//ACE//ENPP2//LAMA2//CXCL16//RGD1560691//LPAR1//CD74//PTGS2//
GO:0006457	protein folding	Biological process	5	148	172	13692	2.68934632306725	0.0389021272013784	0.300182169843989	1.41002665043362	CD74//APOA2//FKBP9//FKBP14//DNAJC22//
GO:0010001	glial cell differentiation	Biological process	5	148	172	13692	2.68934632306725	0.0389021272013784	0.300182169843989	1.41002665043362	CD9//TCF7L2//LAMA2//NDRG1//CLCF1//
GO:0015914	phospholipid transport	Biological process	2	25	172	13692	6.36837209302326	0.0389606876462659	0.300182169843989	1.4093733865382	APOA2//PLSCR1//
GO:0042993	positive regulation of transcription factor import into nucleus	Biological process	2	25	172	13692	6.36837209302326	0.0389606876462659	0.300182169843989	1.4093733865382	PTGS2//TLR3//
GO:0030595	leukocyte chemotaxis	Biological process	4	102	172	13692	3.12175102599179	0.0395781690338409	0.303372871414344	1.40254430100614	XCL1//SPP1//RGD1560691//CD74//
GO:0002698	negative regulation of immune effector process	Biological process	3	60	172	13692	3.98023255813953	0.0395824093177474	0.303372871414344	1.40249777451676	SERPING1//XCL1//FOXJ1//
GO:0042100	B cell proliferation	Biological process	3	60	172	13692	3.98023255813953	0.0395824093177474	0.303372871414344	1.40249777451676	CD74//VAV3//CLCF1//
GO:0031346	positive regulation of cell projection organization	Biological process	5	149	172	13692	2.67129701888559	0.0398602695220428	0.304681004641393	1.39945976906904	AQP1//NTRK1//RGD1560691//BMP7//LCN2//
GO:0048858	cell projection morphogenesis	Biological process	11	480	172	13692	1.82427325581395	0.0398920840931021	0.304681004641393	1.39911327413161	NTRK1//BMP7//LMX1A//SEMA3C//LAMA2//TSPO//MMP2//FOXJ1//SPP1//ATP7A//DCDC2//
GO:0051345	positive regulation of hydrolase activity	Biological process	8	307	172	13692	2.07438830391637	0.0401290408947524	0.30595776570886	1.39654122000935	C6//PCOLCE//MMP14//NTRK1//RGN//FOXJ1//ABHD5//PLSCR1//
GO:0001558	regulation of cell growth	Biological process	7	253	172	13692	2.20250022980053	0.0406999886652114	0.30703072912157	1.39040571172409	CXCL16//DAB2//MSX1//RERG//SPP1//IGFBP2//LMX1A//
GO:0006897	endocytosis	Biological process	8	308	172	13692	2.0676532769556	0.0407759058581155	0.30703072912157	1.38959638210103	DAB2//SCARA5//CXCL16//GULP1//GHR//CD14//RGD1560691//ANXA1//
GO:0043270	positive regulation of ion transport	Biological process	4	103	172	13692	3.09144276360352	0.0407889462662581	0.30703072912157	1.38945751401756	STIM2//XCL1//TSPO//WFS1//
GO:0043524	negative regulation of neuron apoptotic process	Biological process	4	103	172	13692	3.09144276360352	0.0407889462662581	0.30703072912157	1.38945751401756	ATP7A//NTRK1//WFS1//CLCF1//
GO:1901215	negative regulation of neuron death	Biological process	4	103	172	13692	3.09144276360352	0.0407889462662581	0.30703072912157	1.38945751401756	ATP7A//NTRK1//WFS1//CLCF1//
GO:0016054	organic acid catabolic process	Biological process	5	150	172	13692	2.65348837209302	0.0408327024829564	0.30703072912157	1.3889918756588	HDC//HADHA//BDH2//PON1//PON3//
GO:0046395	carboxylic acid catabolic process	Biological process	5	150	172	13692	2.65348837209302	0.0408327024829564	0.30703072912157	1.3889918756588	HDC//HADHA//BDH2//PON1//PON3//
GO:0022603	regulation of anatomical structure morphogenesis	Biological process	12	543	172	13692	1.75921881022742	0.0412545621613783	0.30703072912157	1.38452801773332	SPTA1//BMP7//MESP1//MSX1//TCF7L2//C6//AQP1//NTRK1//SPP1//WNT2B//PTGS2//DAB2//
GO:0001776	leukocyte homeostasis	Biological process	3	61	172	13692	3.91498284407167	0.0412576298958418	0.30703072912157	1.38449572432027	SPTA1//CD74//ANXA1//
GO:0015908	fatty acid transport	Biological process	3	61	172	13692	3.91498284407167	0.0412576298958418	0.30703072912157	1.38449572432027	ACE//ANXA1//NMB//
GO:0045598	regulation of fat cell differentiation	Biological process	3	61	172	13692	3.91498284407167	0.0412576298958418	0.30703072912157	1.38449572432027	MSX2//TCF7L2//PTGS2//
GO:0048332	mesoderm morphogenesis	Biological process	3	61	172	13692	3.91498284407167	0.0412576298958418	0.30703072912157	1.38449572432027	BMP7//T//MESP1//
GO:0051153	regulation of striated muscle cell differentiation	Biological process	3	61	172	13692	3.91498284407167	0.0412576298958418	0.30703072912157	1.38449572432027	ZFHX3//MSX1//MESP1//
GO:0010959	regulation of metal ion transport	Biological process	6	201	172	13692	2.37625824366539	0.0414040744497907	0.30703072912157	1.38295691916915	DHRS7C//STIM2//XCL1//PTGS2//TSPO//WFS1//
GO:0051223	regulation of protein transport	Biological process	7	254	172	13692	2.19382896905329	0.0414289616784543	0.30703072912157	1.38269595115666	APOA2//MDFIC//PTGS2//TLR3//TCF7L2//ANXA1//CD14//
GO:0001913	T cell mediated cytotoxicity	Biological process	2	26	172	13692	6.12343470483005	0.041866115714677	0.30703072912157	1.37813733053305	XCL1//CTSC//
GO:0019439	aromatic compound catabolic process	Biological process	2	26	172	13692	6.12343470483005	0.041866115714677	0.30703072912157	1.37813733053305	PON3//PON1//
GO:0030166	proteoglycan biosynthetic process	Biological process	2	26	172	13692	6.12343470483005	0.041866115714677	0.30703072912157	1.37813733053305	TCF7L2//DSE//
GO:0035115	embryonic forelimb morphogenesis	Biological process	2	26	172	13692	6.12343470483005	0.041866115714677	0.30703072912157	1.37813733053305	MSX2//MSX1//
GO:0044058	regulation of digestive system process	Biological process	2	26	172	13692	6.12343470483005	0.041866115714677	0.30703072912157	1.37813733053305	AQP1//APOA2//
GO:0050974	detection of mechanical stimulus involved in sensory perception	Biological process	2	26	172	13692	6.12343470483005	0.041866115714677	0.30703072912157	1.37813733053305	SLC12A2//NTRK1//
GO:0060571	morphogenesis of an epithelial fold	Biological process	2	26	172	13692	6.12343470483005	0.041866115714677	0.30703072912157	1.37813733053305	WNT2B//BMP7//
GO:0019233	sensory perception of pain	Biological process	4	104	172	13692	3.06171735241503	0.0420206289856163	0.30703072912157	1.3765374511462	NTRK1//ACE//AQP1//PTGS2//
GO:0030326	embryonic limb morphogenesis	Biological process	4	104	172	13692	3.06171735241503	0.0420206289856163	0.30703072912157	1.3765374511462	MSX2//MSX1//BMP7//PRRX2//
GO:0035113	embryonic appendage morphogenesis	Biological process	4	104	172	13692	3.06171735241503	0.0420206289856163	0.30703072912157	1.3765374511462	MSX2//MSX1//BMP7//PRRX2//
GO:0055085	transmembrane transport	Biological process	12	546	172	13692	1.74955277280859	0.0427190760850264	0.311614691442189	1.36937814866475	ATP7A//CP//STIM2//S100A6//SCARA5//AQP1//MDFIC//PTGS2//TLR3//APOA2//TRPV4//SLC16A6//
GO:0051049	regulation of transport	Biological process	18	926	172	13692	1.54739062735446	0.042902644758573	0.31187488439252	1.36751593465326	APOA2//CD74//AQP1//PON1//DHRS7C//NMB//ANXA1//ANXA2//TCF7L2//STIM2//MDFIC//PTGS2//TLR3//CD14//RGD1560691//XCL1//TSPO//WFS1//
GO:0015711	organic anion transport	Biological process	3	62	172	13692	3.85183795948987	0.0429681638168526	0.31187488439252	1.36685320487433	SLC16A8//SLCO1A5//SLC22A8//
GO:0030856	regulation of epithelial cell differentiation	Biological process	3	62	172	13692	3.85183795948987	0.0429681638168526	0.31187488439252	1.36685320487433	BMP6//MSX2//FOXJ1//
GO:0016042	lipid catabolic process	Biological process	6	203	172	13692	2.35284683239775	0.0430987837763823	0.312305897645719	1.36553498521418	HADHA//BDH2//APOA2//ABHD5//ENPP2//CES1D//
GO:0002699	positive regulation of immune effector process	Biological process	4	105	172	13692	3.03255813953488	0.0432732156722923	0.313052438130907	1.36378083078137	XCL1//C6//CLCF1//CD74//
GO:0006650	glycerophospholipid metabolic process	Biological process	5	153	172	13692	2.60145918832649	0.0438360407963683	0.315561909443807	1.35816867756057	ABHD5//APOA2//PLSCR1//ENPP2//PON1//
GO:0006790	sulfur compound metabolic process	Biological process	5	153	172	13692	2.60145918832649	0.0438360407963683	0.315561909443807	1.35816867756057	GSTM2//MGST1//TCF7L2//GHR//DSE//
GO:0030162	regulation of proteolysis	Biological process	5	153	172	13692	2.60145918832649	0.0438360407963683	0.315561909443807	1.35816867756057	DAB2//WFS1//PTPN3//SERPINB1A//SERPING1//
GO:0050866	negative regulation of cell activation	Biological process	4	106	172	13692	3.00394910048267	0.0445466996820891	0.316114400890104	1.35118446587964	FOXJ1//RT1-BB//CD74//XCL1//
GO:0042310	vasoconstriction	Biological process	3	63	172	13692	3.7906976744186	0.0447137994500944	0.316114400890104	1.34955842541037	MMP2//PTGS2//ACE//
GO:0001525	angiogenesis	Biological process	8	314	172	13692	2.02814397866983	0.0448035043341917	0.316114400890104	1.34868801605806	C6//AQP1//NTRK1//PTGS2//ANXA2//MMP2//MMP14//TGFBI//
GO:0030811	regulation of nucleotide catabolic process	Biological process	6	205	172	13692	2.32989222915485	0.0448365901633157	0.316114400890104	1.3483674230522	ACAP2//NTRK1//RGN//FOXJ1//VAV3//PLSCR1//
GO:0033121	regulation of purine nucleotide catabolic process	Biological process	6	205	172	13692	2.32989222915485	0.0448365901633157	0.316114400890104	1.3483674230522	ACAP2//NTRK1//RGN//FOXJ1//VAV3//PLSCR1//
GO:0010470	regulation of gastrulation	Biological process	2	27	172	13692	5.89664082687339	0.0448501727540248	0.316114400890104	1.34823587979993	BMP7//MESP1//
GO:0030195	negative regulation of blood coagulation	Biological process	2	27	172	13692	5.89664082687339	0.0448501727540248	0.316114400890104	1.34823587979993	ANXA2//SERPING1//
GO:0030513	positive regulation of BMP signaling pathway	Biological process	2	27	172	13692	5.89664082687339	0.0448501727540248	0.316114400890104	1.34823587979993	MSX2//MSX1//
GO:0045599	negative regulation of fat cell differentiation	Biological process	2	27	172	13692	5.89664082687339	0.0448501727540248	0.316114400890104	1.34823587979993	MSX2//TCF7L2//
GO:0046579	positive regulation of Ras protein signal transduction	Biological process	2	27	172	13692	5.89664082687339	0.0448501727540248	0.316114400890104	1.34823587979993	LPAR1//NTRK1//
GO:0060444	branching involved in mammary gland duct morphogenesis	Biological process	2	27	172	13692	5.89664082687339	0.0448501727540248	0.316114400890104	1.34823587979993	MSX2//SLC12A2//
GO:0070613	regulation of protein processing	Biological process	2	27	172	13692	5.89664082687339	0.0448501727540248	0.316114400890104	1.34823587979993	SERPING1//C6//
GO:1900047	negative regulation of hemostasis	Biological process	2	27	172	13692	5.89664082687339	0.0448501727540248	0.316114400890104	1.34823587979993	ANXA2//SERPING1//
GO:0071222	cellular response to lipopolysaccharide	Biological process	4	107	172	13692	2.97587480982395	0.0458410693108802	0.322579852100961	1.33874526036008	TSPO//CD14//PLSCR1//LCN2//
GO:0010038	response to metal ion	Biological process	8	316	172	13692	2.01530762437445	0.0462023547503992	0.324601159015625	1.33533588961609	CYBRD1//ATP7A//TSPO//PTGS2//IGFBP2//CP//MGP//AQP1//
GO:0031016	pancreas development	Biological process	3	64	172	13692	3.73146802325581	0.0464943134027151	0.325089425769542	1.33260016127874	BMP6//IGF2//ANXA1//
GO:0046824	positive regulation of nucleocytoplasmic transport	Biological process	3	64	172	13692	3.73146802325581	0.0464943134027151	0.325089425769542	1.33260016127874	PTGS2//TLR3//TCF7L2//
GO:0071478	cellular response to radiation	Biological process	3	64	172	13692	3.73146802325581	0.0464943134027151	0.325089425769542	1.33260016127874	AQP1//PTGS2//GADD45A//
GO:0032990	cell part morphogenesis	Biological process	11	493	172	13692	1.77616868720223	0.0467919253447131	0.325642501238363	1.32982908454961	NTRK1//BMP7//LMX1A//SEMA3C//LAMA2//TSPO//MMP2//FOXJ1//SPP1//ATP7A//DCDC2//
GO:0051093	negative regulation of developmental process	Biological process	11	493	172	13692	1.77616868720223	0.0467919253447131	0.325642501238363	1.32982908454961	FOXJ1//TCF7L2//MESP1//CD74//MSX2//ZFHX3//BMP7//LMX1A//SPP1//MSX1//TSPO//
GO:0009314	response to radiation	Biological process	8	317	172	13692	2.00895018707358	0.0469124357350535	0.325642501238363	1.32871201751477	ANXA1//PLSCR1//AQP1//PTGS2//GADD45A//IGF2//NTRK1//MMP2//
GO:0070482	response to oxygen levels	Biological process	8	317	172	13692	2.00895018707358	0.0469124357350535	0.325642501238363	1.32871201751477	ACE//MMP2//MMP14//PLOD2//LPAR1//AQP1//PTGS2//NDRG1//
GO:0022602	ovulation cycle process	Biological process	4	108	172	13692	2.94832041343669	0.047156307860267	0.325642501238363	1.32646020566947	MMP2//MMP14//ADAMTS1//ANXA1//
GO:0042542	response to hydrogen peroxide	Biological process	4	108	172	13692	2.94832041343669	0.047156307860267	0.325642501238363	1.32646020566947	AQP1//ANXA1//LCN2//MMP2//
GO:0009914	hormone transport	Biological process	6	208	172	13692	2.29628801431127	0.0475245641553577	0.325642501238363	1.3230818573303	NMB//ANXA1//TRPV4//TCF7L2//AQP1//SLCO1A5//
GO:0051056	regulation of small GTPase mediated signal transduction	Biological process	7	262	172	13692	2.12684182496006	0.0475677997786804	0.325642501238363	1.32268693615792	ACAP2//NTRK1//FOXJ1//RASGRF2//VAV3//ARHGEF26//LPAR1//
GO:0010623	developmental programmed cell death	Biological process	2	28	172	13692	5.68604651162791	0.0479104501137647	0.325642501238363	1.31956974897058	BMP7//NTRK1//
GO:0030501	positive regulation of bone mineralization	Biological process	2	28	172	13692	5.68604651162791	0.0479104501137647	0.325642501238363	1.31956974897058	BMP6//BMP7//
GO:0032371	regulation of sterol transport	Biological process	2	28	172	13692	5.68604651162791	0.0479104501137647	0.325642501238363	1.31956974897058	PON1//APOA2//
GO:0032374	regulation of cholesterol transport	Biological process	2	28	172	13692	5.68604651162791	0.0479104501137647	0.325642501238363	1.31956974897058	PON1//APOA2//
GO:0032410	negative regulation of transporter activity	Biological process	2	28	172	13692	5.68604651162791	0.0479104501137647	0.325642501238363	1.31956974897058	STIM2//APOA2//
GO:0032722	positive regulation of chemokine production	Biological process	2	28	172	13692	5.68604651162791	0.0479104501137647	0.325642501238363	1.31956974897058	CD74//TLR3//
GO:0042088	T-helper 1 type immune response	Biological process	2	28	172	13692	5.68604651162791	0.0479104501137647	0.325642501238363	1.31956974897058	RT1-BB//XCL1//
GO:0042345	regulation of NF-kappaB import into nucleus	Biological process	2	28	172	13692	5.68604651162791	0.0479104501137647	0.325642501238363	1.31956974897058	PTGS2//TLR3//
GO:0045620	negative regulation of lymphocyte differentiation	Biological process	2	28	172	13692	5.68604651162791	0.0479104501137647	0.325642501238363	1.31956974897058	FOXJ1//CD74//
GO:0051926	negative regulation of calcium ion transport	Biological process	2	28	172	13692	5.68604651162791	0.0479104501137647	0.325642501238363	1.31956974897058	STIM2//PTGS2//
GO:0051101	regulation of DNA binding	Biological process	3	65	172	13692	3.67406082289803	0.0483094709844167	0.327846317021181	1.31596771825363	MSX1//PLSCR1//MSX2//
GO:0006898	receptor-mediated endocytosis	Biological process	4	109	172	13692	2.92127160230425	0.048492393704177	0.328579063368025	1.31432637750838	GHR//DAB2//SCARA5//CXCL16//
GO:0001817	regulation of cytokine production	Biological process	8	320	172	13692	1.99011627906977	0.0490855403413693	0.331573203168818	1.30904642386093	XCL1//APOA2//PTGS2//TLR3//TSPO//CD14//FOXJ1//CD74//
GO:0016049	cell growth	Biological process	8	320	172	13692	1.99011627906977	0.0490855403413693	0.331573203168818	1.30904642386093	IGFBP2//LMX1A//CXCL16//DAB2//MSX1//RERG//SPP1//MMP2//
GO:0048523	negative regulation of cellular process	Biological process	40	2472	172	13692	1.28810115150147	0.0492555846443129	0.332209973970258	1.30754452165962	MSX2//MSX1//FOXJ1//CDKN1C//ZFHX3//MOSPD1//TCF7L2//APOA2//CD74//GADD45A//MMP2//CD9//PTGS2//NTRK1//BMP7//RERG//TRPV4//LPAR1//DAB2//XCL1//MESP1//MDFIC//SOSTDC1//RT1-BB//AQP1//ANXA1//WFS1//KRT18//ATP7A//CLCF1//TSPO//LMX1A//C1QTNF3//PTPN3//NMB//OGN//SPP1//MMP14//RGD1305645//
GO:0007409	axonogenesis	Biological process	8	321	172	13692	1.98391653988263	0.0498242590541665	0.334676173961593	1.30255915105356	NTRK1//BMP7//LMX1A//SEMA3C//LAMA2//TSPO//MMP2//SPP1//
GO:0046483	heterocycle metabolic process	Biological process	16	813	172	13692	1.56663520123573	0.0498637862260141	0.334676173961593	1.30221474800162	GHR//HDC//AQP1//RERG//ATP7A//FMO2//SPTA1//ACAP2//NTRK1//RGN//FOXJ1//BDH2//VAV3//PON3//FOLR1//PLSCR1//
GO:0031329	regulation of cellular catabolic process	Biological process	9	379	172	13692	1.8903479167945	0.0499463018512942	0.334676173961593	1.30149666249373	ABHD5//ACAP2//NTRK1//DAB2//RGN//FOXJ1//VAV3//PTPN3//PLSCR1//
