# Supplementary material for: Gene Expression in the Hippocampus in a Rat Model of Premenstrual Dysphoric Disorder After Treatment With Baixiangdan Capsules
Source: Front Psychol. 2018 Nov 13;9:2065. doi: 10.3389/fpsyg.2018.02065 (PMC6242977; doi:10.3389/fpsyg.2018.02065)
Supplement: Supplementary file 3 [file Data_Sheet_3.ZIP › Data Analysis Folder/GO Analysis Report/BXD vs model (down)/CC_result(Rat).xls]

## Sheet: CC
#Column "GO.ID" stands for the ID of gene ontology term
#Column "Term" stands for the name of gene ontology term
#Column "Ontology" stands for the ontology of GOID belongs to
#Column "Count" stands for the number of DE genes associated with the listed GOID
#Column "Pop.Hits" stands for the number of background population genes associated with the listed GOID
#Column "List.Total" stands for the total number of DE genes
#Column "Pop.Total" stands for the total number of background population genes
#Column "Fold.Enrichment" stands for the Fold Enrichment value of the GOID, it equals (Count/Pop.Hits)/(List.Total/Pop.Total)
#Column "Pvalue" stands for the significance testing value of the GOID
#Column "FDR" stands for the false discovery rate of the GOID, using Benjamini & Hochberg (1995) method
#Column "Enrichment.Score" stands for the Enrichment Score value of the GOID, it equals (-log10(Pvalue))
#Column "GENES" stands for the DE genes associated with the GOID
GO.ID	Term	Ontology	Count	Pop.Hits	List.Total	Pop.Total	Fold.Enrichment	Pvalue	FDR	Enrichment.Score	GENES
GO:0044421	extracellular region part	Cellular component	46	887	196	15288	4.0451	1.6611e-16	8.9201e-14	15.7796	C1QTNF3//COL8A1//FMOD//MMP2//OMD//LGALS3//TGFBI//ANXA2//ADAMTS1//LAMA2//FBLN1//C6//CP//ACE//IGF2//TTR//GHR//MGP//SPP1//ANXA1//PTGDS//BMP6//APOA2//IGFBP2//GDF15//PCOLCE//CD14//PON1//ENPP2//BMP7//LCN2//XCL1//SOSTDC1//CCL6//OGN//SERPINB1A//CPXM2//SERPING1//SEMA3C//F5//AEBP1//PON3//RGD1305645//CXCL16//AQP1//CLCF1
GO:0005615	extracellular space	Cellular component	39	707	196	15288	4.30269	6.88896e-15	1.84968e-12	14.1618	APOA2//PON1//CLCF1//C6//CP//ACE//IGF2//TTR//GHR//MGP//SPP1//ANXA1//PTGDS//BMP6//IGFBP2//GDF15//PCOLCE//CD14//FMOD//MMP2//ENPP2//BMP7//TGFBI//LCN2//XCL1//SOSTDC1//CCL6//OGN//SERPINB1A//CPXM2//C1QTNF3//SERPING1//SEMA3C//F5//AEBP1//PON3//FBLN1//RGD1305645//CXCL16
GO:0005576	extracellular region	Cellular component	51	1410	196	15288	2.82128	4.81798e-12	8.62419e-10	11.3171	C1QTNF3//COL8A1//FMOD//MMP2//OMD//LGALS3//TGFBI//ANXA2//ADAMTS1//LAMA2//FBLN1//C6//CP//ACE//IGF2//TTR//GHR//MGP//SPP1//ANXA1//PTGDS//BMP6//APOA2//IGFBP2//GDF15//PCOLCE//CD14//PON1//ENPP2//BMP7//LCN2//XCL1//SOSTDC1//CCL6//OGN//SERPINB1A//CPXM2//SERPING1//SEMA3C//F5//AEBP1//PON3//RGD1305645//CXCL16//AQP1//CLCF1//MDK//WFIKKN2//SCGB1C1//FIBIN//RGD1563000
GO:0031012	extracellular matrix	Cellular component	20	350	196	15288	4.45714	2.46461e-08	3.30874e-06	7.60825	C1QTNF3//COL8A1//FMOD//MMP2//OMD//LGALS3//TGFBI//ANXA2//ADAMTS1//LAMA2//FBLN1//MGP//PCOLCE//MMP14//BMP7//PLSCR1//OGN//CPXM2//OLFML2B//AEBP1
GO:0044459	plasma membrane part	Cellular component	36	1426	196	15288	1.96914	5.81077e-05	0.00624076	4.23577	MR1//CD74//RT1-DB1//RT1-BB//CP//FOLR1//GHR//NTRK1//SLCO1A5//PLSCR1//SCARA5//C6//C7//PTGS2//CLDN1//EPCAM//CLDN19//TRPV4//KCNIP2//KCNE2//ACE//CD9//TMEM123//PTPN3//AQP1//SLC16A8//SLC4A2//ATP7A//ANXA1//SLC22A8//SLC12A2//IGFBP2//DAB2//ANXA2//S100A6//CYBRD1
GO:0071944	cell periphery	Cellular component	61	3081	196	15288	1.5443	0.000170527	0.0152621	3.76821	ACE//GSTM2//ATP7A//GHR//AQP1//ANXA1//CD74//ANXA2//NTRK1//CD14//CLDN1//TRPV4//DAB2//BST1//MMP2//SLC12A2//LGALS3//RASGRF2//SLC5A5//LPAR1//CDH3//MAGT1//STIM2//PLSCR1//KCNE2//EPCAM//MFAP3//RT1-DA//VAV3//NDRG1//BAIAP2L1//MTUS1//RT1-BB//MTFR1//CDH19//CABP7//EPS8L2//EXOC2//MR1//RT1-DB1//CP//FOLR1//SLCO1A5//SCARA5//C6//C7//PTGS2//CLDN19//EPN3//KCNIP2//SPTA1//CD9//TMEM123//PTPN3//SLC16A8//SLC4A2//SLC22A8/…
GO:0042613	MHC class II protein complex	Cellular component	3	11	196	15288	21.2727	0.000317409	0.0243498	3.49838	CD74//RT1-DB1//RT1-BB
GO:0005886	plasma membrane	Cellular component	58	2986	196	15288	1.51507	0.000443427	0.0297651	3.35318	MR1//CD74//RT1-DB1//RT1-BB//CP//FOLR1//GHR//NTRK1//SLCO1A5//PLSCR1//SCARA5//C6//C7//PTGS2//CLDN1//EPCAM//CLDN19//TRPV4//KCNIP2//KCNE2//ACE//CD9//TMEM123//PTPN3//AQP1//SLC16A8//SLC4A2//ATP7A//ANXA1//SLC22A8//SLC12A2//IGFBP2//DAB2//ANXA2//S100A6//CYBRD1//LAMA2//GSTM2//CD14//BST1//MMP2//LGALS3//RASGRF2//SLC5A5//LPAR1//CDH3//MAGT1//STIM2//MFAP3//RT1-DA//VAV3//NDRG1//BAIAP2L1//MTUS1//MTFR1//CDH19//CAB…
GO:0005578	proteinaceous extracellular matrix	Cellular component	11	262	196	15288	3.27481	0.000575529	0.0343399	3.23993	C1QTNF3//COL8A1//ANXA2//ADAMTS1//TGFBI//LAMA2//FBLN1//FMOD//MMP2//OMD//LGALS3
GO:0042611	MHC protein complex	Cellular component	4	32	196	15288	9.75	0.000711281	0.0381958	3.14796	MR1//CD74//RT1-DB1//RT1-BB
GO:0005903	brush border	Cellular component	5	61	196	15288	6.39344	0.0010943	0.0534215	2.96087	ATP7A//AQP1//SLCO1A5//CYBRD1//FOLR1
GO:0005783	endoplasmic reticulum	Cellular component	24	974	196	15288	1.92197	0.0015769	0.0689422	2.8022	CES1D//FKBP9//PTGS2//UGT1A6//RASGRF2//MGST1//ELOVL7//CREB3L1//PTGDS//MAGT1//DHRS7C//WFS1//PLOD2//FMO3//FMO2//ATP7A//MR1//MGP//CTSC//CD74//STIM2//KDELR3//DSE//FIBIN
GO:0005811	lipid particle	Cellular component	4	40	196	15288	7.8	0.00166899	0.0689422	2.77755	ANXA2//CES1D//ABHD5//PLIN3
GO:0031526	brush border membrane	Cellular component	4	42	196	15288	7.42857	0.0020038	0.0768599	2.69815	ATP7A//AQP1//SLCO1A5//CYBRD1
GO:0016323	basolateral plasma membrane	Cellular component	10	273	196	15288	2.85714	0.00279022	0.0998898	2.55436	TRPV4//AQP1//SLC16A8//SLC4A2//ATP7A//ANXA1//SLC22A8//SLC12A2//EPCAM//CLDN19
GO:0005930	axoneme	Cellular component	4	47	196	15288	6.6383	0.00303827	0.101972	2.51737	DNAH5//DNAH1//TEKT2//EFHC1
GO:0044420	extracellular matrix part	Cellular component	7	154	196	15288	3.54545	0.00372597	0.117697	2.42876	C1QTNF3//COL8A1//ANXA2//ADAMTS1//TGFBI//LAMA2//FBLN1
GO:0005604	basement membrane	Cellular component	5	86	196	15288	4.53488	0.0049547	0.147815	2.30498	LAMA2//ANXA2//ADAMTS1//TGFBI//FBLN1
GO:0030286	dynein complex	Cellular component	3	28	196	15288	8.35714	0.00536912	0.151748	2.2701	DNAH5//DYNLRB2//DNAH1
GO:0005929	cilium	Cellular component	7	190	196	15288	2.87368	0.0113628	0.302964	1.94451	DNAH1//TEKT2//KLC3//ANXA1//TRPV4//CCDC40//EFHC1
GO:0005875	microtubule associated complex	Cellular component	4	69	196	15288	4.52174	0.0118477	0.302964	1.92636	DNAH5//DYNLRB2//KLC3//DNAH1
GO:0044432	endoplasmic reticulum part	Cellular component	14	570	196	15288	1.91579	0.0152537	0.37233	1.81662	CES1D//FKBP9//PTGS2//UGT1A6//RASGRF2//MGST1//ELOVL7//CREB3L1//MAGT1//DHRS7C//WFS1//PLOD2//FMO3//FMO2
GO:0031225	anchored to membrane	Cellular component	4	80	196	15288	3.9	0.0194574	0.454288	1.71092	CP//FOLR1//CD14//BST1
GO:0042995	cell projection	Cellular component	24	1211	196	15288	1.54583	0.021665	0.484754	1.66424	DNAH5//S100A6//EFHC1//AQP1//FOLR1//ANXA1//TRPV4//CCDC40//KLC3//P2RX6//S100A4//ATP7A//PTGS2//NTRK1//HDC//KCNIP2//SLCO1A5//CYBRD1//FSCN2//DNAH1//TEKT2//LPAR1//LAMA2//SPP1
GO:0005770	late endosome	Cellular component	5	127	196	15288	3.07087	0.0238389	0.500496	1.62271	CD74//RT1-BB//RT1-DA//RT1-DB1//ATP7A
GO:0034364	high-density lipoprotein particle	Cellular component	2	19	196	15288	8.21053	0.0242326	0.500496	1.6156	APOA2//PON1
GO:0005789	endoplasmic reticulum membrane	Cellular component	12	508	196	15288	1.84252	0.0308996	0.614558	1.51005	MAGT1//WFS1//PLOD2//FMO3//FMO2//DHRS7C//PTGS2//UGT1A6//RASGRF2//MGST1//ELOVL7//CREB3L1
GO:0009986	cell surface	Cellular component	12	511	196	15288	1.8317	0.0321169	0.615956	1.49327	ACE//CD9//CD74//RT1-BB//TMEM123//GHR//NTRK1//CD14//LPAR1//EPCAM//SCARA5//TLR3
GO:0019861	flagellum	Cellular component	3	56	196	15288	4.17857	0.0350265	0.648595	1.4556	KLC3//TEKT2//EFHC1
GO:0042175	nuclear outer membrane-endoplasmic reticulum membrane network	Cellular component	12	522	196	15288	1.7931	0.0368763	0.660086	1.43325	PTGS2//UGT1A6//RASGRF2//MGST1//ELOVL7//CREB3L1//MAGT1//WFS1//PLOD2//FMO3//FMO2//DHRS7C
GO:0042383	sarcolemma	Cellular component	4	101	196	15288	3.08911	0.0409398	0.702427	1.38785	AQP1//ANXA1//ANXA2//LAMA2
GO:0005771	multivesicular body	Cellular component	2	26	196	15288	6	0.0434504	0.702427	1.36201	CD74//RT1-BB
GO:0045177	apical part of cell	Cellular component	8	306	196	15288	2.03922	0.043853	0.702427	1.358	CD9//AQP1//IGFBP2//DAB2//SLC12A2//EPCAM//SPP1//MGST1
GO:0031226	intrinsic to plasma membrane	Cellular component	11	480	196	15288	1.7875	0.045428	0.702427	1.34268	CP//FOLR1//GHR//NTRK1//SLCO1A5//PLSCR1//SCARA5//C6//C7//KCNIP2//KCNE2
GO:0034358	plasma lipoprotein particle	Cellular component	2	27	196	15288	5.77778	0.0465393	0.702427	1.33218	APOA2//PON1
GO:0048471	perinuclear region of cytoplasm	Cellular component	10	426	196	15288	1.83099	0.0481627	0.702427	1.31729	S100A4//ATP7A//SPP1//PTGDS//ANXA2//S100A6//NDRG1//MOSPD1//EPN3//CABP7
GO:0032994	protein-lipid complex	Cellular component	2	28	196	15288	5.57143	0.0497062	0.702427	1.30359	APOA2//PON1
GO:0046658	anchored to plasma membrane	Cellular component	2	28	196	15288	5.57143	0.0497062	0.702427	1.30359	CP//FOLR1
