# Supplementary material for: Gene Expression in the Hippocampus in a Rat Model of Premenstrual Dysphoric Disorder After Treatment With Baixiangdan Capsules
Source: Front Psychol. 2018 Nov 13;9:2065. doi: 10.3389/fpsyg.2018.02065 (PMC6242977; doi:10.3389/fpsyg.2018.02065)
Supplement: Supplementary file 3 [file Data_Sheet_3.ZIP › Data Analysis Folder/GO Analysis Report/BXD vs model (down)/CC_result.txt]

GO.ID	Term	Ontology	Count	Pop.Hits	List.Total	Pop.Total	Fold.Enrichment	Pvalue	FDR	Enrichment.Score	GENES
GO:0044421	extracellular region part	Cellular component	46	887	196	15288	4.04509582863585	1.66109874240094e-16	8.92010024669305e-14	15.7796045505677	C1QTNF3//COL8A1//FMOD//MMP2//OMD//LGALS3//TGFBI//ANXA2//ADAMTS1//LAMA2//FBLN1//C6//CP//ACE//IGF2//TTR//GHR//MGP//SPP1//ANXA1//PTGDS//BMP6//APOA2//IGFBP2//GDF15//PCOLCE//CD14//PON1//ENPP2//BMP7//LCN2//XCL1//SOSTDC1//CCL6//OGN//SERPINB1A//CPXM2//SERPING1//SEMA3C//F5//AEBP1//PON3//RGD1305645//CXCL16//AQP1//CLCF1//
GO:0005615	extracellular space	Cellular component	39	707	196	15288	4.3026874115983	6.88895582463657e-15	1.84968463891492e-12	14.1618466001481	APOA2//PON1//CLCF1//C6//CP//ACE//IGF2//TTR//GHR//MGP//SPP1//ANXA1//PTGDS//BMP6//IGFBP2//GDF15//PCOLCE//CD14//FMOD//MMP2//ENPP2//BMP7//TGFBI//LCN2//XCL1//SOSTDC1//CCL6//OGN//SERPINB1A//CPXM2//C1QTNF3//SERPING1//SEMA3C//F5//AEBP1//PON3//FBLN1//RGD1305645//CXCL16//
GO:0005576	extracellular region	Cellular component	51	1410	196	15288	2.82127659574468	4.81798197046383e-12	8.62418772713026e-10	11.317134829523	C1QTNF3//COL8A1//FMOD//MMP2//OMD//LGALS3//TGFBI//ANXA2//ADAMTS1//LAMA2//FBLN1//C6//CP//ACE//IGF2//TTR//GHR//MGP//SPP1//ANXA1//PTGDS//BMP6//APOA2//IGFBP2//GDF15//PCOLCE//CD14//PON1//ENPP2//BMP7//LCN2//XCL1//SOSTDC1//CCL6//OGN//SERPINB1A//CPXM2//SERPING1//SEMA3C//F5//AEBP1//PON3//RGD1305645//CXCL16//AQP1//CLCF1//MDK//WFIKKN2//SCGB1C1//FIBIN//RGD1563000//
GO:0031012	extracellular matrix	Cellular component	20	350	196	15288	4.45714285714286	2.4646097595719e-08	3.30873860222528e-06	7.60825183609519	C1QTNF3//COL8A1//FMOD//MMP2//OMD//LGALS3//TGFBI//ANXA2//ADAMTS1//LAMA2//FBLN1//MGP//PCOLCE//MMP14//BMP7//PLSCR1//OGN//CPXM2//OLFML2B//AEBP1//
GO:0044459	plasma membrane part	Cellular component	36	1426	196	15288	1.96914446002805	5.81076609982298e-05	0.00624076279120988	4.23576660582102	MR1//CD74//RT1-DB1//RT1-BB//CP//FOLR1//GHR//NTRK1//SLCO1A5//PLSCR1//SCARA5//C6//C7//PTGS2//CLDN1//EPCAM//CLDN19//TRPV4//KCNIP2//KCNE2//ACE//CD9//TMEM123//PTPN3//AQP1//SLC16A8//SLC4A2//ATP7A//ANXA1//SLC22A8//SLC12A2//IGFBP2//DAB2//ANXA2//S100A6//CYBRD1//
GO:0071944	cell periphery	Cellular component	61	3081	196	15288	1.54430379746835	0.000170526810873166	0.0152621495731484	3.76820732987453	ACE//GSTM2//ATP7A//GHR//AQP1//ANXA1//CD74//ANXA2//NTRK1//CD14//CLDN1//TRPV4//DAB2//BST1//MMP2//SLC12A2//LGALS3//RASGRF2//SLC5A5//LPAR1//CDH3//MAGT1//STIM2//PLSCR1//KCNE2//EPCAM//MFAP3//RT1-DA//VAV3//NDRG1//BAIAP2L1//MTUS1//RT1-BB//MTFR1//CDH19//CABP7//EPS8L2//EXOC2//MR1//RT1-DB1//CP//FOLR1//SLCO1A5//SCARA5//C6//C7//PTGS2//CLDN19//EPN3//KCNIP2//SPTA1//CD9//TMEM123//PTPN3//SLC16A8//SLC4A2//SLC22A8/…
GO:0042613	MHC class II protein complex	Cellular component	3	11	196	15288	21.2727272727273	0.00031740866142257	0.02434977874056	3.49838122642583	CD74//RT1-DB1//RT1-BB//
GO:0005886	plasma membrane	Cellular component	58	2986	196	15288	1.51507032819826	0.000443427395881402	0.0297650639485391	3.35317747876196	MR1//CD74//RT1-DB1//RT1-BB//CP//FOLR1//GHR//NTRK1//SLCO1A5//PLSCR1//SCARA5//C6//C7//PTGS2//CLDN1//EPCAM//CLDN19//TRPV4//KCNIP2//KCNE2//ACE//CD9//TMEM123//PTPN3//AQP1//SLC16A8//SLC4A2//ATP7A//ANXA1//SLC22A8//SLC12A2//IGFBP2//DAB2//ANXA2//S100A6//CYBRD1//LAMA2//GSTM2//CD14//BST1//MMP2//LGALS3//RASGRF2//SLC5A5//LPAR1//CDH3//MAGT1//STIM2//MFAP3//RT1-DA//VAV3//NDRG1//BAIAP2L1//MTUS1//MTFR1//CDH19//CAB…
GO:0005578	proteinaceous extracellular matrix	Cellular component	11	262	196	15288	3.27480916030534	0.000575528694421691	0.0343398787671609	3.23993301865741	C1QTNF3//COL8A1//ANXA2//ADAMTS1//TGFBI//LAMA2//FBLN1//FMOD//MMP2//OMD//LGALS3//
GO:0042611	MHC protein complex	Cellular component	4	32	196	15288	9.75	0.000711280842568995	0.038195781245955	3.14795888830569	MR1//CD74//RT1-DB1//RT1-BB//
GO:0005903	brush border	Cellular component	5	61	196	15288	6.39344262295082	0.00109429598310329	0.0534215402660424	2.96086519496531	ATP7A//AQP1//SLCO1A5//CYBRD1//FOLR1//
GO:0005783	endoplasmic reticulum	Cellular component	24	974	196	15288	1.92197125256673	0.00157690305806372	0.0689422422351896	2.8021950046052	CES1D//FKBP9//PTGS2//UGT1A6//RASGRF2//MGST1//ELOVL7//CREB3L1//PTGDS//MAGT1//DHRS7C//WFS1//PLOD2//FMO3//FMO2//ATP7A//MR1//MGP//CTSC//CD74//STIM2//KDELR3//DSE//FIBIN//
GO:0005811	lipid particle	Cellular component	4	40	196	15288	7.8	0.00166899282878485	0.0689422422351896	2.77754552936381	ANXA2//CES1D//ABHD5//PLIN3//
GO:0031526	brush border membrane	Cellular component	4	42	196	15288	7.42857142857143	0.0020037967735792	0.0768599191008593	2.69814632701072	ATP7A//AQP1//SLCO1A5//CYBRD1//
GO:0016323	basolateral plasma membrane	Cellular component	10	273	196	15288	2.85714285714286	0.00279021926236295	0.0998898495925936	2.55436166744585	TRPV4//AQP1//SLC16A8//SLC4A2//ATP7A//ANXA1//SLC22A8//SLC12A2//EPCAM//CLDN19//
GO:0005930	axoneme	Cellular component	4	47	196	15288	6.63829787234043	0.00303827295721841	0.101972036126643	2.51737321187921	DNAH5//DNAH1//TEKT2//EFHC1//
GO:0044420	extracellular matrix part	Cellular component	7	154	196	15288	3.54545454545454	0.00372596533756515	0.117696669780734	2.42876118963683	C1QTNF3//COL8A1//ANXA2//ADAMTS1//TGFBI//LAMA2//FBLN1//
GO:0005604	basement membrane	Cellular component	5	86	196	15288	4.53488372093023	0.00495469615898732	0.147815102076455	2.30498297296905	LAMA2//ANXA2//ADAMTS1//TGFBI//FBLN1//
GO:0030286	dynein complex	Cellular component	3	28	196	15288	8.35714285714286	0.00536911799687057	0.151748229701026	2.27009705146111	DNAH5//DYNLRB2//DNAH1//
GO:0005929	cilium	Cellular component	7	190	196	15288	2.87368421052632	0.011362835274342	0.302963781938522	1.94451328919145	DNAH1//TEKT2//KLC3//ANXA1//TRPV4//CCDC40//EFHC1//
GO:0005875	microtubule associated complex	Cellular component	4	69	196	15288	4.52173913043478	0.0118477456624003	0.302963781938522	1.92636427746133	DNAH5//DYNLRB2//KLC3//DNAH1//
GO:0044432	endoplasmic reticulum part	Cellular component	14	570	196	15288	1.91578947368421	0.0152537308327023	0.372329702598233	1.81662392143908	CES1D//FKBP9//PTGS2//UGT1A6//RASGRF2//MGST1//ELOVL7//CREB3L1//MAGT1//DHRS7C//WFS1//PLOD2//FMO3//FMO2//
GO:0031225	anchored to membrane	Cellular component	4	80	196	15288	3.9	0.0194573974142661	0.454287930933082	1.71091525061506	CP//FOLR1//CD14//BST1//
GO:0042995	cell projection	Cellular component	24	1211	196	15288	1.5458298926507	0.021664975207421	0.484753820266045	1.66424180361952	DNAH5//S100A6//EFHC1//AQP1//FOLR1//ANXA1//TRPV4//CCDC40//KLC3//P2RX6//S100A4//ATP7A//PTGS2//NTRK1//HDC//KCNIP2//SLCO1A5//CYBRD1//FSCN2//DNAH1//TEKT2//LPAR1//LAMA2//SPP1//
GO:0005770	late endosome	Cellular component	5	127	196	15288	3.07086614173228	0.0238389045049239	0.500495514005826	1.62271370607937	CD74//RT1-BB//RT1-DA//RT1-DB1//ATP7A//
GO:0034364	high-density lipoprotein particle	Cellular component	2	19	196	15288	8.21052631578947	0.0242325574751424	0.500495514005826	1.61560074852328	APOA2//PON1//
GO:0005789	endoplasmic reticulum membrane	Cellular component	12	508	196	15288	1.84251968503937	0.0308995617759516	0.61455795087726	1.51004767978667	MAGT1//WFS1//PLOD2//FMO3//FMO2//DHRS7C//PTGS2//UGT1A6//RASGRF2//MGST1//ELOVL7//CREB3L1//
GO:0009986	cell surface	Cellular component	12	511	196	15288	1.83170254403131	0.0321168927083422	0.615956120870706	1.49326647911251	ACE//CD9//CD74//RT1-BB//TMEM123//GHR//NTRK1//CD14//LPAR1//EPCAM//SCARA5//TLR3//
GO:0019861	flagellum	Cellular component	3	56	196	15288	4.17857142857143	0.0350265378126932	0.648594855359181	1.45560278826473	KLC3//TEKT2//EFHC1//
GO:0042175	nuclear outer membrane-endoplasmic reticulum membrane network	Cellular component	12	522	196	15288	1.79310344827586	0.0368763314405756	0.660086332786303	1.43325229028548	PTGS2//UGT1A6//RASGRF2//MGST1//ELOVL7//CREB3L1//MAGT1//WFS1//PLOD2//FMO3//FMO2//DHRS7C//
GO:0042383	sarcolemma	Cellular component	4	101	196	15288	3.08910891089109	0.0409397580715073	0.702427207915649	1.38785472807605	AQP1//ANXA1//ANXA2//LAMA2//
GO:0005771	multivesicular body	Cellular component	2	26	196	15288	6	0.0434503655819339	0.702427207915649	1.36200656514055	CD74//RT1-BB//
GO:0045177	apical part of cell	Cellular component	8	306	196	15288	2.03921568627451	0.0438530188477215	0.702427207915649	1.35800050437824	CD9//AQP1//IGFBP2//DAB2//SLC12A2//EPCAM//SPP1//MGST1//
GO:0031226	intrinsic to plasma membrane	Cellular component	11	480	196	15288	1.7875	0.0454280344975317	0.702427207915649	1.34267605308945	CP//FOLR1//GHR//NTRK1//SLCO1A5//PLSCR1//SCARA5//C6//C7//KCNIP2//KCNE2//
GO:0034358	plasma lipoprotein particle	Cellular component	2	27	196	15288	5.77777777777778	0.0465392733539039	0.702427207915649	1.33218040190132	APOA2//PON1//
GO:0048471	perinuclear region of cytoplasm	Cellular component	10	426	196	15288	1.83098591549296	0.048162743960615	0.702427207915649	1.31728877812469	S100A4//ATP7A//SPP1//PTGDS//ANXA2//S100A6//NDRG1//MOSPD1//EPN3//CABP7//
GO:0032994	protein-lipid complex	Cellular component	2	28	196	15288	5.57142857142857	0.0497062083813681	0.702427207915649	1.3035893638345	APOA2//PON1//
GO:0046658	anchored to plasma membrane	Cellular component	2	28	196	15288	5.57142857142857	0.0497062083813681	0.702427207915649	1.3035893638345	CP//FOLR1//
