# Supplementary material for: Gene Expression in the Hippocampus in a Rat Model of Premenstrual Dysphoric Disorder After Treatment With Baixiangdan Capsules
Source: Front Psychol. 2018 Nov 13;9:2065. doi: 10.3389/fpsyg.2018.02065 (PMC6242977; doi:10.3389/fpsyg.2018.02065)
Supplement: Supplementary file 3 [file Data_Sheet_3.ZIP › Data Analysis Folder/GO Analysis Report/BXD vs model (down)/MF_result(Rat).xls]

## Sheet: MF
#Column "GO.ID" stands for the ID of gene ontology term
#Column "Term" stands for the name of gene ontology term
#Column "Ontology" stands for the ontology of GOID belongs to
#Column "Count" stands for the number of DE genes associated with the listed GOID
#Column "Pop.Hits" stands for the number of background population genes associated with the listed GOID
#Column "List.Total" stands for the total number of DE genes
#Column "Pop.Total" stands for the total number of background population genes
#Column "Fold.Enrichment" stands for the Fold Enrichment value of the GOID, it equals (Count/Pop.Hits)/(List.Total/Pop.Total)
#Column "Pvalue" stands for the significance testing value of the GOID
#Column "FDR" stands for the false discovery rate of the GOID, using Benjamini & Hochberg (1995) method
#Column "Enrichment.Score" stands for the Enrichment Score value of the GOID, it equals (-log10(Pvalue))
#Column "GENES" stands for the DE genes associated with the GOID
GO.ID	Term	Ontology	Count	Pop.Hits	List.Total	Pop.Total	Fold.Enrichment	Pvalue	FDR	Enrichment.Score	GENES
GO:0005509	calcium ion binding	Molecular function	23	531	172	14392	3.62432	8.79819e-08	7.89198e-05	7.05561	S100A4//RGN//MGP//ANXA1//ANXA2//KCNIP2//MMP14//PON1//ENPP2//S100A6//STIM2//PLSCR1//SPTA1//CAPSL//FKBP9//EFHC1//FBLN1//PLS1//CDH19//CABP7//FKBP14//CDHR4//CALML4
GO:0005515	protein binding	Molecular function	85	4586	172	14392	1.55088	1.11447e-06	0.000499839	5.95293	DNAJC22//CD74//PTPN3//SERPING1//LPAR1//MMP2//LCN2//MSX1//CP//ACE//TRPV4//WIPF3//BAIAP2L1//PLS1//ANXA1//FSCN2//ANXA2//LAMA2//CLCF1//GHR//NTRK1//SLC22A8//AQP1//SPP1//BMP6//GDF15//PLSCR1//VAV3//IGF2//SMURF2//CD9//MMP14//TTR//RASGRF2//AEBP1//PCOLCE//IGFBP2//S100A6//XCL1//CCL6//CXCL16//TCF7L2//KLC3//NDRG1//DAB2//EFHC1//MDK//PDLIM3//MSX2//FOXJ1//RT1-BB//MDFIC//S100A4//P2RX6//CTSC//KCNIP2//CLDN1//MGST1/…
GO:0005488	binding	Molecular function	132	9220	172	14392	1.19794	0.000223027	0.0629062	3.65164	DNAJC22//HADHA//BST1//PTGR1//DHRS7C//RBM47//TSPO//IGF2//S100A4//CD9//AQP1//PTGS2//KCNIP2//NTRK1//CD14//TRPV4//DAB2//EXOC2//CDKN1C//ABHD5//MSX2//T//RGN//MGP//ANXA1//ANXA2//MMP14//PON1//ENPP2//S100A6//STIM2//PLSCR1//SPTA1//CAPSL//FKBP9//EFHC1//FBLN1//PLS1//CDH19//CABP7//FKBP14//CDHR4//CALML4//CD74//PTPN3//SERPING1//LPAR1//MMP2//LCN2//MSX1//EIF2C4//ZIC4//AEBP1//SP140//CREB3L1//TCF7L2//HMGN5//FOXJ1//…
GO:0055102	lipase inhibitor activity	Molecular function	3	12	172	14392	20.9186	0.000340891	0.0629062	3.46738	ANXA1//ANXA2//APOA2
GO:0042802	identical protein binding	Molecular function	22	827	172	14392	2.22592	0.000350648	0.0629062	3.45513	GSTM2//HDC//S100A4//GHR//ANXA1//APOA2//PTGS2//NTRK1//PON1//S100A6//UGT1A6//LCN2//MGST1//XCL1//OLFML2B//PON3//P2RX6//CTSC//KCNIP2//CLDN1//C1QTNF3//SMURF2
GO:0046983	protein dimerization activity	Molecular function	22	839	172	14392	2.19408	0.000426942	0.0638278	3.36963	GSTM2//HDC//S100A4//GHR//ANXA1//APOA2//PTGS2//NTRK1//PON1//S100A6//UGT1A6//LCN2//MGST1//XCL1//OLFML2B//PON3//TTR//BMP6//SPTA1//RT1-BB//CLCF1//CREB3L1
GO:0005102	receptor binding	Molecular function	25	1052	172	14392	1.98846	0.000732006	0.0820762	3.13549	AQP1//NTRK1//SPP1//BMP6//GDF15//CLCF1//PLSCR1//VAV3//IGF2//SMURF2//CD9//MMP14//TTR//XCL1//CCL6//CXCL16//MDK//SEMA3C//NMB//ACE//APOA2//TCF7L2//CD74//S100A4//LAMA2
GO:0005215	transporter activity	Molecular function	25	1052	172	14392	1.98846	0.000732006	0.0820762	3.13549	ATP7A//COX8B//P2RX6//TRPM3//AQP1//KCNIP2//KCNE2//TRPV4//APOA2//SLC4A2//SLC22A8//SLCO1A5//SLC5A5//SLC12A2//FOLR1//S100A6//MAGT1//SLC44A1//SLC16A8//SLC12A7//PLSCR1//SLC2A12//PTGDS//WFS1//LCN2
GO:0005125	cytokine activity	Molecular function	7	130	172	14392	4.50555	0.000949507	0.0946342	3.0225	XCL1//CCL6//CXCL16//SPP1//BMP6//GDF15//CLCF1
GO:0042803	protein homodimerization activity	Molecular function	16	558	172	14392	2.39927	0.00107471	0.0964017	2.96871	GSTM2//HDC//S100A4//GHR//ANXA1//APOA2//PTGS2//NTRK1//PON1//S100A6//UGT1A6//LCN2//MGST1//XCL1//OLFML2B//PON3
GO:0052689	carboxylic ester hydrolase activity	Molecular function	6	104	172	14392	4.82737	0.00154173	0.125721	2.81199	PON1//PON3//CES1D//RGN//ENPP2//ABHD5
GO:0022892	substrate-specific transporter activity	Molecular function	21	880	172	14392	1.99678	0.00189674	0.141782	2.72199	ATP7A//COX8B//P2RX6//TRPM3//AQP1//KCNIP2//KCNE2//TRPV4//APOA2//SLC4A2//SLC22A8//SLCO1A5//SLC5A5//SLC12A2//S100A6//MAGT1//SLC44A1//SLC16A8//SLC12A7//PLSCR1//SLC2A12
GO:0022891	substrate-specific transmembrane transporter activity	Molecular function	19	772	172	14392	2.05934	0.00222022	0.153195	2.6536	ATP7A//COX8B//P2RX6//TRPM3//AQP1//KCNIP2//KCNE2//TRPV4//SLC4A2//SLC22A8//SLCO1A5//SLC5A5//SLC12A2//S100A6//MAGT1//SLC44A1//SLC16A8//SLC12A7//SLC2A12
GO:0022857	transmembrane transporter activity	Molecular function	20	839	172	14392	1.99462	0.00246691	0.158058	2.60785	ATP7A//COX8B//P2RX6//TRPM3//AQP1//KCNIP2//KCNE2//TRPV4//SLC4A2//SLC22A8//SLCO1A5//SLC5A5//SLC12A2//FOLR1//S100A6//MAGT1//SLC44A1//SLC16A8//SLC12A7//SLC2A12
GO:0015291	secondary active transmembrane transporter activity	Molecular function	7	158	172	14392	3.70709	0.00290225	0.173555	2.53727	SLC4A2//SLC22A8//SLC5A5//SLC12A2//SLC16A8//SLCO1A5//SLC12A7
GO:0015296	anion:cation symporter activity	Molecular function	3	26	172	14392	9.65474	0.0035631	0.199756	2.44817	SLC5A5//SLC12A2//SLC12A7
GO:0016504	peptidase activator activity	Molecular function	3	27	172	14392	9.29716	0.00397363	0.209156	2.40081	PCOLCE//MMP14//FBLN1
GO:0008509	anion transmembrane transporter activity	Molecular function	6	127	172	14392	3.95312	0.0041971	0.209156	2.37705	SLC4A2//SLC22A8//SLC5A5//SLC12A2//SLCO1A5//SLC12A7
GO:0015075	ion transmembrane transporter activity	Molecular function	16	648	172	14392	2.06604	0.00478117	0.225722	2.32047	ATP7A//COX8B//P2RX6//TRPM3//AQP1//KCNIP2//KCNE2//TRPV4//SLC4A2//SLC22A8//SLC5A5//SLC12A2//SLCO1A5//MAGT1//SLC12A7//S100A6
GO:0043167	ion binding	Molecular function	48	2840	172	14392	1.41422	0.00584567	0.25189	2.23317	S100A4//RGN//MGP//ANXA1//ANXA2//KCNIP2//MMP14//PON1//ENPP2//S100A6//STIM2//PLSCR1//SPTA1//CAPSL//FKBP9//EFHC1//FBLN1//PLS1//CDH19//CABP7//FKBP14//CDHR4//CALML4//NT5DC2//VAV3//CYBRD1//ARHGAP29//PON3//LCN2//PLOD2//CP//ATP7A//ACE//ADAMTS1//MMP2//PDLIM3//PTGR1//LMX1A//RNF152//CPXM2//AEBP1//ZFHX3//ZIC4//SP140//ACAP2//PTGS2//APOA2//CTSC
GO:0008009	chemokine activity	Molecular function	3	31	172	14392	8.09752	0.0058971	0.25189	2.22936	XCL1//CCL6//CXCL16
GO:0004180	carboxypeptidase activity	Molecular function	3	34	172	14392	7.38304	0.0076482	0.291948	2.11644	CPXM2//AEBP1//ACE
GO:0008324	cation transmembrane transporter activity	Molecular function	13	507	172	14392	2.1455	0.00791079	0.291948	2.10178	ATP7A//COX8B//P2RX6//AQP1//KCNE2//TRPV4//TRPM3//KCNIP2//SLC5A5//SLC12A2//MAGT1//SLC12A7//SLC22A8
GO:0005452	inorganic anion exchanger activity	Molecular function	2	12	172	14392	13.9457	0.0086629	0.291948	2.06234	SLC4A2//SLC22A8
GO:0005527	macrolide binding	Molecular function	2	12	172	14392	13.9457	0.0086629	0.291948	2.06234	FKBP9//FKBP14
GO:0005528	FK506 binding	Molecular function	2	12	172	14392	13.9457	0.0086629	0.291948	2.06234	FKBP9//FKBP14
GO:0043169	cation binding	Molecular function	47	2827	172	14392	1.39112	0.00878773	0.291948	2.05612	S100A4//RGN//MGP//ANXA1//ANXA2//KCNIP2//MMP14//PON1//ENPP2//S100A6//STIM2//PLSCR1//SPTA1//CAPSL//FKBP9//EFHC1//FBLN1//PLS1//CDH19//CABP7//FKBP14//CDHR4//CALML4//NT5DC2//VAV3//CYBRD1//ARHGAP29//PON3//LCN2//PLOD2//CP//ATP7A//ACE//ADAMTS1//MMP2//PDLIM3//PTGR1//LMX1A//RNF152//CPXM2//AEBP1//ZFHX3//ZIC4//SP140//ACAP2//PTGS2//APOA2
GO:0022804	active transmembrane transporter activity	Molecular function	9	297	172	14392	2.53559	0.00947021	0.303385	2.02364	ATP7A//SLC4A2//SLC22A8//SLC5A5//SLC12A2//SLC44A1//SLC16A8//SLCO1A5//SLC12A7
GO:0046872	metal ion binding	Molecular function	46	2783	172	14392	1.38305	0.0106808	0.330367	1.9714	S100A4//RGN//MGP//ANXA1//ANXA2//KCNIP2//MMP14//PON1//ENPP2//S100A6//STIM2//PLSCR1//SPTA1//CAPSL//FKBP9//EFHC1//FBLN1//PLS1//CDH19//CABP7//FKBP14//CDHR4//CALML4//LCN2//PLOD2//CP//ATP7A//ACE//ADAMTS1//MMP2//PDLIM3//PTGR1//LMX1A//RNF152//CPXM2//AEBP1//ZFHX3//ZIC4//SP140//ACAP2//PTGS2//NT5DC2//VAV3//CYBRD1//ARHGAP29//PON3
GO:0050840	extracellular matrix binding	Molecular function	3	39	172	14392	6.43649	0.0111843	0.334411	1.95139	SPP1//TGFBI//OLFML2B
GO:0008514	organic anion transmembrane transporter activity	Molecular function	2	14	172	14392	11.9535	0.0117588	0.336005	1.92964	SLCO1A5//SLC22A8
GO:0048306	calcium-dependent protein binding	Molecular function	3	40	172	14392	6.27558	0.0119868	0.336005	1.9213	S100A4//MGP//S100A6
GO:0008237	metallopeptidase activity	Molecular function	6	160	172	14392	3.13779	0.0124968	0.339686	1.9032	CPXM2//AEBP1//ADAMTS1//MMP2//MMP14//ACE
GO:0015301	anion:anion antiporter activity	Molecular function	2	15	172	14392	11.1566	0.0134622	0.350824	1.87089	SLC4A2//SLC22A8
GO:0042379	chemokine receptor binding	Molecular function	3	42	172	14392	5.97674	0.0136888	0.350824	1.86364	XCL1//CCL6//CXCL16
GO:0004806	triglyceride lipase activity	Molecular function	2	16	172	14392	10.4593	0.0152657	0.380369	1.81628	CES1D//ABHD5
GO:0043168	anion binding	Molecular function	2	17	172	14392	9.84405	0.0171666	0.416175	1.76532	ACE//CTSC
GO:0031406	carboxylic acid binding	Molecular function	6	177	172	14392	2.83642	0.0196231	0.46321	1.70723	PTGDS//FOLR1//HDC//FMO3//PLOD2//MGST1
GO:0030234	enzyme regulator activity	Molecular function	16	766	172	14392	1.74777	0.021186	0.487279	1.67395	ANXA1//ANXA2//WFIKKN2//SERPINB1A//SERPING1//VAV3//RASGRF2//ARHGEF26//ARHGAP29//ACAP2//PCOLCE//MMP14//FBLN1//IGF2//APOA2//RGN
GO:0038024	cargo receptor activity	Molecular function	3	50	172	14392	5.02047	0.0218112	0.489116	1.66132	CXCL16//ENPP2//SCARA5
GO:0004181	metallocarboxypeptidase activity	Molecular function	2	20	172	14392	8.36744	0.0234291	0.494729	1.63024	CPXM2//AEBP1
GO:0000982	RNA polymerase II core promoter proximal region sequence-specific DNA binding transcription factor activity	Molecular function	4	91	172	14392	3.678	0.0235743	0.494729	1.62756	PLSCR1//CREB3L1//MSX2//MSX1
GO:0046982	protein heterodimerization activity	Molecular function	9	347	172	14392	2.17023	0.0237161	0.494729	1.62496	GSTM2//S100A4//TTR//BMP6//APOA2//UGT1A6//SPTA1//RT1-BB//CLCF1
GO:0003777	microtubule motor activity	Molecular function	3	53	172	14392	4.73629	0.0254045	0.510429	1.59509	DNAH1//KLC3//DNAH5
GO:0015103	inorganic anion transmembrane transporter activity	Molecular function	4	94	172	14392	3.56061	0.0261758	0.510429	1.5821	SLC12A2//SLC4A2//SLC5A5//SLC12A7
GO:0016597	amino acid binding	Molecular function	4	94	172	14392	3.56061	0.0261758	0.510429	1.5821	FOLR1//MGST1//HDC//FMO3
GO:0017124	SH3 domain binding	Molecular function	4	95	172	14392	3.52313	0.0270798	0.516821	1.56735	PLSCR1//WIPF3//CRB3//BAIAP2L1
GO:0061134	peptidase regulator activity	Molecular function	6	192	172	14392	2.61483	0.0278701	0.520823	1.55486	WFIKKN2//SERPINB1A//SERPING1//PCOLCE//MMP14//FBLN1
GO:0005126	cytokine receptor binding	Molecular function	6	193	172	14392	2.60128	0.0284901	0.521544	1.54531	CLCF1//SMURF2//NTRK1//XCL1//CCL6//CXCL16
GO:0005089	Rho guanyl-nucleotide exchange factor activity	Molecular function	3	56	172	14392	4.48256	0.0292964	0.525577	1.53319	VAV3//RASGRF2//ARHGEF26
GO:0008028	monocarboxylic acid transmembrane transporter activity	Molecular function	2	23	172	14392	7.27604	0.0304795	0.529334	1.51599	SLCO1A5//SLC16A8
GO:0008289	lipid binding	Molecular function	13	608	172	14392	1.78909	0.030686	0.529334	1.51306	TSPO//PTGDS//ANXA1//APOA2//PON1//RASGRF2//LPAR1//VAV3//ARHGEF26//ACAP2//ANXA2//PTGS2//EPN3
GO:0042277	peptide binding	Molecular function	5	148	172	14392	2.82684	0.0324705	0.538099	1.48851	RT1-BB//GHR//MGST1//KDELR3//ACE
GO:0005544	calcium-dependent phospholipid binding	Molecular function	2	24	172	14392	6.97287	0.0329938	0.538099	1.48157	ANXA1//ANXA2
GO:0016628	oxidoreductase activity, acting on the CH-CH group of donors, NAD or NADP as acceptor	Molecular function	2	24	172	14392	6.97287	0.0329938	0.538099	1.48157	PTGR1//BDH2
GO:0005154	epidermal growth factor receptor binding	Molecular function	2	26	172	14392	6.43649	0.0382549	0.599479	1.41731	PLSCR1//VAV3
GO:0015293	symporter activity	Molecular function	4	106	172	14392	3.15753	0.0382558	0.599479	1.4173	SLC5A5//SLC12A2//SLC12A7//SLC16A8
GO:0008201	heparin binding	Molecular function	4	107	172	14392	3.12802	0.0393847	0.599479	1.40467	PCOLCE//ADAMTS1//MDK//BMP7
GO:0003779	actin binding	Molecular function	7	264	172	14392	2.21864	0.0394306	0.599479	1.40417	ANXA2//TRPV4//FSCN2//ACE//WIPF3//BAIAP2L1//PLS1
GO:0051117	ATPase binding	Molecular function	2	27	172	14392	6.19811	0.0409974	0.612912	1.38724	WFS1//PTPN3
GO:0035326	enhancer binding	Molecular function	2	28	172	14392	5.97674	0.0438117	0.631327	1.35841	T//MESP1
GO:0051015	actin filament binding	Molecular function	3	66	172	14392	3.80338	0.0443973	0.631327	1.35264	ANXA2//TRPV4//FSCN2
GO:0001871	pattern binding	Molecular function	5	162	172	14392	2.58254	0.0450445	0.631327	1.34636	PCOLCE//ADAMTS1//MDK//BMP7//ENPP2
GO:0030247	polysaccharide binding	Molecular function	5	162	172	14392	2.58254	0.0450445	0.631327	1.34636	PCOLCE//ADAMTS1//MDK//BMP7//ENPP2
GO:0016709	oxidoreductase activity, acting on paired donors, with incorporation or reduction of molecular oxygen, NADH or NADPH as one donor, and incorporation of one atom of oxygen	Molecular function	2	29	172	14392	5.77065	0.0466957	0.634637	1.33072	FMO3//FMO2
GO:0042169	SH2 domain binding	Molecular function	2	29	172	14392	5.77065	0.0466957	0.634637	1.33072	GHR//TRPV4
GO:0000981	sequence-specific DNA binding RNA polymerase II transcription factor activity	Molecular function	6	219	172	14392	2.29245	0.0478973	0.641252	1.31969	MSX2//MSX1//PLSCR1//CREB3L1//FOXJ1//T
GO:0042562	hormone binding	Molecular function	3	69	172	14392	3.63802	0.0495511	0.643013	1.30495	TSPO//GHR//TTR
