# Supplementary material for: Gene Expression in the Hippocampus in a Rat Model of Premenstrual Dysphoric Disorder After Treatment With Baixiangdan Capsules
Source: Front Psychol. 2018 Nov 13;9:2065. doi: 10.3389/fpsyg.2018.02065 (PMC6242977; doi:10.3389/fpsyg.2018.02065)
Supplement: Supplementary file 3 [file Data_Sheet_3.ZIP › Data Analysis Folder/GO Analysis Report/BXD vs model (down)/MF_result.txt]

GO.ID	Term	Ontology	Count	Pop.Hits	List.Total	Pop.Total	Fold.Enrichment	Pvalue	FDR	Enrichment.Score	GENES
GO:0005509	calcium ion binding	Molecular function	23	531	172	14392	3.62431568344063	8.79819216444845e-08	7.89197837151026e-05	7.05560655667512	S100A4//RGN//MGP//ANXA1//ANXA2//KCNIP2//MMP14//PON1//ENPP2//S100A6//STIM2//PLSCR1//SPTA1//CAPSL//FKBP9//EFHC1//FBLN1//PLS1//CDH19//CABP7//FKBP14//CDHR4//CALML4//
GO:0005515	protein binding	Molecular function	85	4586	172	14392	1.55087779794927	1.11446727943586e-06	0.000499838574826983	5.95293267780649	DNAJC22//CD74//PTPN3//SERPING1//LPAR1//MMP2//LCN2//MSX1//CP//ACE//TRPV4//WIPF3//BAIAP2L1//PLS1//ANXA1//FSCN2//ANXA2//LAMA2//CLCF1//GHR//NTRK1//SLC22A8//AQP1//SPP1//BMP6//GDF15//PLSCR1//VAV3//IGF2//SMURF2//CD9//MMP14//TTR//RASGRF2//AEBP1//PCOLCE//IGFBP2//S100A6//XCL1//CCL6//CXCL16//TCF7L2//KLC3//NDRG1//DAB2//EFHC1//MDK//PDLIM3//MSX2//FOXJ1//RT1-BB//MDFIC//S100A4//P2RX6//CTSC//KCNIP2//CLDN1//MGST1/…
GO:0005488	binding	Molecular function	132	9220	172	14392	1.19794178479544	0.000223026696051901	0.062906172726495	3.65164314926525	DNAJC22//HADHA//BST1//PTGR1//DHRS7C//RBM47//TSPO//IGF2//S100A4//CD9//AQP1//PTGS2//KCNIP2//NTRK1//CD14//TRPV4//DAB2//EXOC2//CDKN1C//ABHD5//MSX2//T//RGN//MGP//ANXA1//ANXA2//MMP14//PON1//ENPP2//S100A6//STIM2//PLSCR1//SPTA1//CAPSL//FKBP9//EFHC1//FBLN1//PLS1//CDH19//CABP7//FKBP14//CDHR4//CALML4//CD74//PTPN3//SERPING1//LPAR1//MMP2//LCN2//MSX1//EIF2C4//ZIC4//AEBP1//SP140//CREB3L1//TCF7L2//HMGN5//FOXJ1//…
GO:0055102	lipase inhibitor activity	Molecular function	3	12	172	14392	20.9186046511628	0.000340890720719565	0.062906172726495	3.46738482040542	ANXA1//ANXA2//APOA2//
GO:0042802	identical protein binding	Molecular function	22	827	172	14392	2.22592165574646	0.00035064756257801	0.062906172726495	3.45512917562332	GSTM2//HDC//S100A4//GHR//ANXA1//APOA2//PTGS2//NTRK1//PON1//S100A6//UGT1A6//LCN2//MGST1//XCL1//OLFML2B//PON3//P2RX6//CTSC//KCNIP2//CLDN1//C1QTNF3//SMURF2//
GO:0046983	protein dimerization activity	Molecular function	22	839	172	14392	2.19408487401946	0.000426941989662978	0.0638278274546152	3.36963113031634	GSTM2//HDC//S100A4//GHR//ANXA1//APOA2//PTGS2//NTRK1//PON1//S100A6//UGT1A6//LCN2//MGST1//XCL1//OLFML2B//PON3//TTR//BMP6//SPTA1//RT1-BB//CLCF1//CREB3L1//
GO:0005102	receptor binding	Molecular function	25	1052	172	14392	1.98846051817137	0.000732006159074407	0.0820761905862179	3.13548526478754	AQP1//NTRK1//SPP1//BMP6//GDF15//CLCF1//PLSCR1//VAV3//IGF2//SMURF2//CD9//MMP14//TTR//XCL1//CCL6//CXCL16//MDK//SEMA3C//NMB//ACE//APOA2//TCF7L2//CD74//S100A4//LAMA2//
GO:0005215	transporter activity	Molecular function	25	1052	172	14392	1.98846051817137	0.000732006159074407	0.0820761905862179	3.13548526478754	ATP7A//COX8B//P2RX6//TRPM3//AQP1//KCNIP2//KCNE2//TRPV4//APOA2//SLC4A2//SLC22A8//SLCO1A5//SLC5A5//SLC12A2//FOLR1//S100A6//MAGT1//SLC44A1//SLC16A8//SLC12A7//PLSCR1//SLC2A12//PTGDS//WFS1//LCN2//
GO:0005125	cytokine activity	Molecular function	7	130	172	14392	4.50554561717353	0.000949506666760809	0.0946341644538273	3.02250198160915	XCL1//CCL6//CXCL16//SPP1//BMP6//GDF15//CLCF1//
GO:0042803	protein homodimerization activity	Molecular function	16	558	172	14392	2.39926648328749	0.00107471237748466	0.096401700260374	2.96870774931568	GSTM2//HDC//S100A4//GHR//ANXA1//APOA2//PTGS2//NTRK1//PON1//S100A6//UGT1A6//LCN2//MGST1//XCL1//OLFML2B//PON3//
GO:0052689	carboxylic ester hydrolase activity	Molecular function	6	104	172	14392	4.82737030411449	0.0015417255566511	0.125720711301458	2.81199292838614	PON1//PON3//CES1D//RGN//ENPP2//ABHD5//
GO:0022892	substrate-specific transporter activity	Molecular function	21	880	172	14392	1.99677589852008	0.00189674450520741	0.141781651764254	2.72199116539573	ATP7A//COX8B//P2RX6//TRPM3//AQP1//KCNIP2//KCNE2//TRPV4//APOA2//SLC4A2//SLC22A8//SLCO1A5//SLC5A5//SLC12A2//S100A6//MAGT1//SLC44A1//SLC16A8//SLC12A7//PLSCR1//SLC2A12//
GO:0022891	substrate-specific transmembrane transporter activity	Molecular function	19	772	172	14392	2.05934449933727	0.00222021540701027	0.153194863083709	2.6536048879198	ATP7A//COX8B//P2RX6//TRPM3//AQP1//KCNIP2//KCNE2//TRPV4//SLC4A2//SLC22A8//SLCO1A5//SLC5A5//SLC12A2//S100A6//MAGT1//SLC44A1//SLC16A8//SLC12A7//SLC2A12//
GO:0022857	transmembrane transporter activity	Molecular function	20	839	172	14392	1.99462261274496	0.00246690963325044	0.158058424358975	2.60784675910349	ATP7A//COX8B//P2RX6//TRPM3//AQP1//KCNIP2//KCNE2//TRPV4//SLC4A2//SLC22A8//SLCO1A5//SLC5A5//SLC12A2//FOLR1//S100A6//MAGT1//SLC44A1//SLC16A8//SLC12A7//SLC2A12//
GO:0015291	secondary active transmembrane transporter activity	Molecular function	7	158	172	14392	3.70709449514277	0.00290224935705943	0.173554511552154	2.53726527634261	SLC4A2//SLC22A8//SLC5A5//SLC12A2//SLC16A8//SLCO1A5//SLC12A7//
GO:0015296	anion:cation symporter activity	Molecular function	3	26	172	14392	9.65474060822898	0.00356310240645648	0.199756428661966	2.44817169549354	SLC5A5//SLC12A2//SLC12A7//
GO:0016504	peptidase activator activity	Molecular function	3	27	172	14392	9.29715762273902	0.00397362817382136	0.209155504469036	2.40081277376687	PCOLCE//MMP14//FBLN1//
GO:0008509	anion transmembrane transporter activity	Molecular function	6	127	172	14392	3.95312213880242	0.00419710042412782	0.209155504469036	2.37705063928916	SLC4A2//SLC22A8//SLC5A5//SLC12A2//SLCO1A5//SLC12A7//
GO:0015075	ion transmembrane transporter activity	Molecular function	16	648	172	14392	2.06603502727534	0.00478116927562405	0.225721517907093	2.32046587998795	ATP7A//COX8B//P2RX6//TRPM3//AQP1//KCNIP2//KCNE2//TRPV4//SLC4A2//SLC22A8//SLC5A5//SLC12A2//SLCO1A5//MAGT1//SLC12A7//S100A6//
GO:0043167	ion binding	Molecular function	48	2840	172	14392	1.41421552571241	0.0058456658706822	0.251890480270239	2.23316601187732	S100A4//RGN//MGP//ANXA1//ANXA2//KCNIP2//MMP14//PON1//ENPP2//S100A6//STIM2//PLSCR1//SPTA1//CAPSL//FKBP9//EFHC1//FBLN1//PLS1//CDH19//CABP7//FKBP14//CDHR4//CALML4//NT5DC2//VAV3//CYBRD1//ARHGAP29//PON3//LCN2//PLOD2//CP//ATP7A//ACE//ADAMTS1//MMP2//PDLIM3//PTGR1//LMX1A//RNF152//CPXM2//AEBP1//ZFHX3//ZIC4//SP140//ACAP2//PTGS2//APOA2//CTSC//
GO:0008009	chemokine activity	Molecular function	3	31	172	14392	8.09752438109527	0.00589710154478821	0.251890480270239	2.22936139384989	XCL1//CCL6//CXCL16//
GO:0004180	carboxypeptidase activity	Molecular function	3	34	172	14392	7.38303693570451	0.00764820217616318	0.291947841747394	2.11644064023621	CPXM2//AEBP1//ACE//
GO:0008324	cation transmembrane transporter activity	Molecular function	13	507	172	14392	2.14549791293977	0.00791078825625861	0.291947841747394	2.10178023985413	ATP7A//COX8B//P2RX6//AQP1//KCNE2//TRPV4//TRPM3//KCNIP2//SLC5A5//SLC12A2//MAGT1//SLC12A7//SLC22A8//
GO:0005452	inorganic anion exchanger activity	Molecular function	2	12	172	14392	13.9457364341085	0.00866289913298336	0.291947841747394	2.06233674230696	SLC4A2//SLC22A8//
GO:0005527	macrolide binding	Molecular function	2	12	172	14392	13.9457364341085	0.00866289913298336	0.291947841747394	2.06233674230696	FKBP9//FKBP14//
GO:0005528	FK506 binding	Molecular function	2	12	172	14392	13.9457364341085	0.00866289913298336	0.291947841747394	2.06233674230696	FKBP9//FKBP14//
GO:0043169	cation binding	Molecular function	47	2827	172	14392	1.39112050739958	0.0087877276780152	0.291947841747394	2.05612340984982	S100A4//RGN//MGP//ANXA1//ANXA2//KCNIP2//MMP14//PON1//ENPP2//S100A6//STIM2//PLSCR1//SPTA1//CAPSL//FKBP9//EFHC1//FBLN1//PLS1//CDH19//CABP7//FKBP14//CDHR4//CALML4//NT5DC2//VAV3//CYBRD1//ARHGAP29//PON3//LCN2//PLOD2//CP//ATP7A//ACE//ADAMTS1//MMP2//PDLIM3//PTGR1//LMX1A//RNF152//CPXM2//AEBP1//ZFHX3//ZIC4//SP140//ACAP2//PTGS2//APOA2//
GO:0022804	active transmembrane transporter activity	Molecular function	9	297	172	14392	2.53558844256519	0.00947020616356986	0.303384818882934	2.02364056643219	ATP7A//SLC4A2//SLC22A8//SLC5A5//SLC12A2//SLC44A1//SLC16A8//SLCO1A5//SLC12A7//
GO:0046872	metal ion binding	Molecular function	46	2783	172	14392	1.38304824139919	0.0106807608072552	0.330366980831307	1.97139781073214	S100A4//RGN//MGP//ANXA1//ANXA2//KCNIP2//MMP14//PON1//ENPP2//S100A6//STIM2//PLSCR1//SPTA1//CAPSL//FKBP9//EFHC1//FBLN1//PLS1//CDH19//CABP7//FKBP14//CDHR4//CALML4//LCN2//PLOD2//CP//ATP7A//ACE//ADAMTS1//MMP2//PDLIM3//PTGR1//LMX1A//RNF152//CPXM2//AEBP1//ZFHX3//ZIC4//SP140//ACAP2//PTGS2//NT5DC2//VAV3//CYBRD1//ARHGAP29//PON3//
GO:0050840	extracellular matrix binding	Molecular function	3	39	172	14392	6.43649373881932	0.0111843090991448	0.33441084206443	1.95139083889829	SPP1//TGFBI//OLFML2B//
GO:0008514	organic anion transmembrane transporter activity	Molecular function	2	14	172	14392	11.953488372093	0.0117587582928173	0.336004560006361	1.92963853668245	SLCO1A5//SLC22A8//
GO:0048306	calcium-dependent protein binding	Molecular function	3	40	172	14392	6.27558139534884	0.0119867847493908	0.336004560006361	1.92129729336957	S100A4//MGP//S100A6//
GO:0008237	metallopeptidase activity	Molecular function	6	160	172	14392	3.13779069767442	0.0124967959063886	0.339685634182745	1.90320132287577	CPXM2//AEBP1//ADAMTS1//MMP2//MMP14//ACE//
GO:0015301	anion:anion antiporter activity	Molecular function	2	15	172	14392	11.1565891472868	0.0134621586821894	0.350824070358585	1.87088529459987	SLC4A2//SLC22A8//
GO:0042379	chemokine receptor binding	Molecular function	3	42	172	14392	5.97674418604651	0.0136887875836683	0.350824070358585	1.86363501563811	XCL1//CCL6//CXCL16//
GO:0004806	triglyceride lipase activity	Molecular function	2	16	172	14392	10.4593023255814	0.0152656500720937	0.380369114296335	1.81628469698525	CES1D//ABHD5//
GO:0043168	anion binding	Molecular function	2	17	172	14392	9.84404924760602	0.0171666256747632	0.416174681898989	1.76531506272189	ACE//CTSC//
GO:0031406	carboxylic acid binding	Molecular function	6	177	172	14392	2.83642096964919	0.0196231485171318	0.463209584733348	1.70723130919293	PTGDS//FOLR1//HDC//FMO3//PLOD2//MGST1//
GO:0030234	enzyme regulator activity	Molecular function	16	766	172	14392	1.747768534823	0.0211860335793419	0.487278772324864	1.67395034370665	ANXA1//ANXA2//WFIKKN2//SERPINB1A//SERPING1//VAV3//RASGRF2//ARHGEF26//ARHGAP29//ACAP2//PCOLCE//MMP14//FBLN1//IGF2//APOA2//RGN//
GO:0038024	cargo receptor activity	Molecular function	3	50	172	14392	5.02046511627907	0.0218112035209895	0.48911623895819	1.66132036981315	CXCL16//ENPP2//SCARA5//
GO:0004181	metallocarboxypeptidase activity	Molecular function	2	20	172	14392	8.36744186046512	0.0234290960738223	0.49472937335331	1.63024446674763	CPXM2//AEBP1//
GO:0000982	RNA polymerase II core promoter proximal region sequence-specific DNA binding transcription factor activity	Molecular function	4	91	172	14392	3.67799642218247	0.0235742809419885	0.49472937335331	1.62756154515221	PLSCR1//CREB3L1//MSX2//MSX1//
GO:0046982	protein heterodimerization activity	Molecular function	9	347	172	14392	2.17022987735406	0.0237161238062345	0.49472937335331	1.62495629115621	GSTM2//S100A4//TTR//BMP6//APOA2//UGT1A6//SPTA1//RT1-BB//CLCF1//
GO:0003777	microtubule motor activity	Molecular function	3	53	172	14392	4.73628784554629	0.0254044518684951	0.510428938214563	1.59509017107669	DNAH1//KLC3//DNAH5//
GO:0015103	inorganic anion transmembrane transporter activity	Molecular function	4	94	172	14392	3.56061355764473	0.0261758429853622	0.510428938214563	1.58209932309722	SLC12A2//SLC4A2//SLC5A5//SLC12A7//
GO:0016597	amino acid binding	Molecular function	4	94	172	14392	3.56061355764473	0.0261758429853622	0.510428938214563	1.58209932309722	FOLR1//MGST1//HDC//FMO3//
GO:0017124	SH3 domain binding	Molecular function	4	95	172	14392	3.52313341493268	0.0270798290686231	0.516821418607551	1.56735408130108	PLSCR1//WIPF3//CRB3//BAIAP2L1//
GO:0061134	peptidase regulator activity	Molecular function	6	192	172	14392	2.61482558139535	0.0278701400814895	0.520823242772835	1.55486084842107	WFIKKN2//SERPINB1A//SERPING1//PCOLCE//MMP14//FBLN1//
GO:0005126	cytokine receptor binding	Molecular function	6	193	172	14392	2.60127726232076	0.0284901373364126	0.521543942668614	1.54530545724342	CLCF1//SMURF2//NTRK1//XCL1//CCL6//CXCL16//
GO:0005089	Rho guanyl-nucleotide exchange factor activity	Molecular function	3	56	172	14392	4.48255813953488	0.0292963804988293	0.525577066148998	1.53318603242698	VAV3//RASGRF2//ARHGEF26//
GO:0008028	monocarboxylic acid transmembrane transporter activity	Molecular function	2	23	172	14392	7.27603640040445	0.03047954383479	0.529333850630562	1.51599153705409	SLCO1A5//SLC16A8//
GO:0008289	lipid binding	Molecular function	13	608	172	14392	1.7890911872705	0.0306860203264094	0.529333850630562	1.51305943161869	TSPO//PTGDS//ANXA1//APOA2//PON1//RASGRF2//LPAR1//VAV3//ARHGEF26//ACAP2//ANXA2//PTGS2//EPN3//
GO:0042277	peptide binding	Molecular function	5	148	172	14392	2.82683846637335	0.0324705454105414	0.538098975268784	1.488510416431	RT1-BB//GHR//MGST1//KDELR3//ACE//
GO:0005544	calcium-dependent phospholipid binding	Molecular function	2	24	172	14392	6.97286821705426	0.0329938056184873	0.538098975268784	1.48156758855323	ANXA1//ANXA2//
GO:0016628	oxidoreductase activity, acting on the CH-CH group of donors, NAD or NADP as acceptor	Molecular function	2	24	172	14392	6.97286821705426	0.0329938056184873	0.538098975268784	1.48156758855323	PTGR1//BDH2//
GO:0005154	epidermal growth factor receptor binding	Molecular function	2	26	172	14392	6.43649373881932	0.038254944606244	0.599479057519441	1.41731242256474	PLSCR1//VAV3//
GO:0015293	symporter activity	Molecular function	4	106	172	14392	3.15752523036419	0.0382558139955747	0.599479057519441	1.41730255281581	SLC5A5//SLC12A2//SLC12A7//SLC16A8//
GO:0008201	heparin binding	Molecular function	4	107	172	14392	3.12801564877201	0.0393847410026554	0.599479057519441	1.40467200614204	PCOLCE//ADAMTS1//MDK//BMP7//
GO:0003779	actin binding	Molecular function	7	264	172	14392	2.21863988724454	0.0394306180531182	0.599479057519441	1.40416641554775	ANXA2//TRPV4//FSCN2//ACE//WIPF3//BAIAP2L1//PLS1//
GO:0051117	ATPase binding	Molecular function	2	27	172	14392	6.19810508182601	0.0409974499208378	0.612911876316525	1.38724315595712	WFS1//PTPN3//
GO:0035326	enhancer binding	Molecular function	2	28	172	14392	5.97674418604651	0.0438117322293274	0.631327327525568	1.35840957533664	T//MESP1//
GO:0051015	actin filament binding	Molecular function	3	66	172	14392	3.80338266384778	0.0443972910726886	0.631327327525568	1.35264352781498	ANXA2//TRPV4//FSCN2//
GO:0001871	pattern binding	Molecular function	5	162	172	14392	2.58254378409417	0.0450445361891152	0.631327327525568	1.34635788053011	PCOLCE//ADAMTS1//MDK//BMP7//ENPP2//
GO:0030247	polysaccharide binding	Molecular function	5	162	172	14392	2.58254378409417	0.0450445361891152	0.631327327525568	1.34635788053011	PCOLCE//ADAMTS1//MDK//BMP7//ENPP2//
GO:0016709	oxidoreductase activity, acting on paired donors, with incorporation or reduction of molecular oxygen, NADH or NADPH as one donor, and incorporation of one atom of oxygen	Molecular function	2	29	172	14392	5.77064955894146	0.0466957061724869	0.634637097526072	1.3307230524388	FMO3//FMO2//
GO:0042169	SH2 domain binding	Molecular function	2	29	172	14392	5.77064955894146	0.0466957061724869	0.634637097526072	1.3307230524388	GHR//TRPV4//
GO:0000981	sequence-specific DNA binding RNA polymerase II transcription factor activity	Molecular function	6	219	172	14392	2.29244982478496	0.0478973023264726	0.641251943087253	1.31968894624555	MSX2//MSX1//PLSCR1//CREB3L1//FOXJ1//T//
GO:0042562	hormone binding	Molecular function	3	69	172	14392	3.63801820020222	0.0495511026924024	0.643012928888934	1.3049466764381	TSPO//GHR//TTR//
