# Supplementary material for: Gene Expression in the Hippocampus in a Rat Model of Premenstrual Dysphoric Disorder After Treatment With Baixiangdan Capsules
Source: Front Psychol. 2018 Nov 13;9:2065. doi: 10.3389/fpsyg.2018.02065 (PMC6242977; doi:10.3389/fpsyg.2018.02065)
Supplement: Supplementary file 3 [file Data_Sheet_3.ZIP › Data Analysis Folder/GO Analysis Report/BXD vs model (up)/BP_result(Rat).xls]

## Sheet: BP
#Column "GO.ID" stands for the ID of gene ontology term
#Column "Term" stands for the name of gene ontology term
#Column "Ontology" stands for the ontology of GOID belongs to
#Column "Count" stands for the number of DE genes associated with the listed GOID
#Column "Pop.Hits" stands for the number of background population genes associated with the listed GOID
#Column "List.Total" stands for the total number of DE genes
#Column "Pop.Total" stands for the total number of background population genes
#Column "Fold.Enrichment" stands for the Fold Enrichment value of the GOID, it equals (Count/Pop.Hits)/(List.Total/Pop.Total)
#Column "Pvalue" stands for the significance testing value of the GOID
#Column "FDR" stands for the false discovery rate of the GOID, using Benjamini & Hochberg (1995) method
#Column "Enrichment.Score" stands for the Enrichment Score value of the GOID, it equals (-log10(Pvalue))
#Column "GENES" stands for the DE genes associated with the GOID
GO.ID	Term	Ontology	Count	Pop.Hits	List.Total	Pop.Total	Fold.Enrichment	Pvalue	FDR	Enrichment.Score	GENES
GO:0050877	neurological system process	Biological process	22	2227	55	13692	2.45927	2.16906e-05	0.0478682	4.66373	SLC17A6//CHRNA7//GRM8//CHRNA4//COL2A1//RXRG//CCKBR//TULP1//OLR1401//OLR19//OLR98//OLR153//OLR200//OLR305//OLR375//OLR1341//OLR25//OLR278//OLR7//OLR1585//CCL3//CBLN2
GO:0003008	system process	Biological process	24	2589	55	13692	2.30772	2.18377e-05	0.0478682	4.66079	SLC17A6//CHRNA7//GRM8//CHRNA4//COL2A1//POMC//CYP11B1//RXRG//CCKBR//TULP1//OLR1401//OLR19//OLR98//OLR153//OLR200//OLR305//OLR375//OLR1341//OLR25//OLR278//OLR7//OLR1585//CCL3//CBLN2
GO:0007600	sensory perception	Biological process	18	1660	55	13692	2.69941	5.02308e-05	0.0638809	4.29903	COL2A1//GRM8//CHRNA4//TULP1//OLR1401//OLR19//OLR98//OLR153//OLR200//OLR305//OLR375//OLR1341//OLR25//OLR278//OLR7//OLR1585//CCL3//CCKBR
GO:0023052	signaling	Biological process	33	4621	55	13692	1.7778	5.82855e-05	0.0638809	4.23444	CCL3//MET//CHRNA7//SLC17A6//POMC//CHRNA4//RASSF5//GRB7//SRGAP1//SSTR1//OLR1401//OLR19//OLR98//OLR153//OLR200//OLR305//OLR375//OLR1341//OLR25//OLR278//OLR7//OLR1585//GRM8//GRP//CNTN6//ITGA10//TULP1//GDF6//BMPER//RXRG//CCKBR//RGS16//CBLN2
GO:0007165	signal transduction	Biological process	31	4238	55	13692	1.82098	8.01214e-05	0.0702505	4.09625	CCL3//MET//CHRNA7//RASSF5//SSTR1//OLR1401//OLR19//OLR98//OLR153//OLR200//OLR305//OLR375//OLR1341//OLR25//OLR278//OLR7//OLR1585//GRM8//POMC//GRP//CNTN6//ITGA10//SRGAP1//TULP1//GDF6//BMPER//RGS16//RXRG//CCKBR//CHRNA4//GRB7
GO:0007154	cell communication	Biological process	33	4745	55	13692	1.73134	0.000105378	0.0769965	3.97725	CCL3//MET//CHRNA7//SLC17A6//POMC//CHRNA4//RASSF5//GRB7//SRGAP1//SSTR1//OLR1401//OLR19//OLR98//OLR153//OLR200//OLR305//OLR375//OLR1341//OLR25//OLR278//OLR7//OLR1585//GRM8//GRP//CNTN6//ITGA10//TULP1//GDF6//BMPER//RXRG//CCKBR//RGS16//CBLN2
GO:0007186	G-protein coupled receptor signaling pathway	Biological process	17	1738	55	13692	2.43502	0.00031221	0.195533	3.50555	GRM8//POMC//SSTR1//GRP//RGS16//OLR1401//OLR19//OLR98//OLR153//OLR200//OLR305//OLR375//OLR1341//OLR25//OLR278//OLR7//OLR1585
GO:0007166	cell surface receptor signaling pathway	Biological process	23	2870	55	13692	1.99503	0.000366239	0.200699	3.43624	SSTR1//OLR1401//OLR19//OLR98//OLR153//OLR200//OLR305//OLR375//OLR1341//OLR25//OLR278//OLR7//OLR1585//GRM8//POMC//GRP//CNTN6//ITGA10//GDF6//BMPER//CCL3//RGS16//MET
GO:0051716	cellular response to stimulus	Biological process	33	5068	55	13692	1.62099	0.000437062	0.212898	3.35946	CCL3//MET//CHRNA7//POMC//CHRNA4//RASSF5//GRB7//SRGAP1//SSTR1//OLR1401//OLR19//OLR98//OLR153//OLR200//OLR305//OLR375//OLR1341//OLR25//OLR278//OLR7//OLR1585//GRM8//GRP//CNTN6//ITGA10//TULP1//GDF6//BMPER//RXRG//CYP11B1//RGS16//CCKBR//COL2A1
GO:0065007	biological regulation	Biological process	44	8017	55	13692	1.3663	0.000639706	0.280447	3.19402	MET//FEZF2//CCL3//CHRNA7//SLC17A6//CHRNA4//NOV//COL2A1//POMC//RASSF5//GRB7//SRGAP1//RXRG//CYP11B1//SSTR1//OLR1401//OLR19//OLR98//OLR153//OLR200//OLR305//OLR375//OLR1341//OLR25//OLR278//OLR7//OLR1585//GRM8//CCKBR//GRP//CNTN6//ITGA10//TULP1//BMPER//GDF6//IL12RB2//LCP1//RGS16//CHRNE//MAP3K9//DKKL1//SPIC//KRT4//CBLN2
GO:0050794	regulation of cellular process	Biological process	41	7207	55	13692	1.41623	0.000704309	0.280699	3.15224	MET//FEZF2//CCL3//CHRNA7//NOV//POMC//CHRNA4//RASSF5//GRB7//SRGAP1//RXRG//SSTR1//OLR1401//OLR19//OLR98//OLR153//OLR200//OLR305//OLR375//OLR1341//OLR25//OLR278//OLR7//OLR1585//GRM8//GRP//CNTN6//ITGA10//TULP1//CCKBR//BMPER//GDF6//LCP1//RGS16//MAP3K9//COL2A1//DKKL1//IL12RB2//SPIC//KRT4//CBLN2
GO:0019233	sensory perception of pain	Biological process	4	104	55	13692	9.57483	0.000795662	0.290682	3.09927	GRM8//CCL3//CCKBR//CHRNA4
GO:0051606	detection of stimulus	Biological process	14	1397	55	13692	2.4948	0.000973405	0.328262	3.01171	TULP1//OLR1401//OLR19//OLR98//OLR153//OLR200//OLR305//OLR375//OLR1341//OLR25//OLR278//OLR7//OLR1585//GRM8
GO:0032501	multicellular organismal process	Biological process	35	5780	55	13692	1.50746	0.00108416	0.339498	2.96491	COL2A1//SLC17A6//CCL3//BMPER//MET//SPIC//CHRNA7//GRM8//CHRNA4//THEG//SSTR1//FEZF2//RXRG//SRPK3//CCKBR//POMC//CYP11B1//TULP1//LCP1//IL12RB2//GDF6//OLR1401//OLR19//OLR98//OLR153//OLR200//OLR305//OLR375//OLR1341//OLR25//OLR278//OLR7//OLR1585//CBLN2//ABCG2
GO:0050896	response to stimulus	Biological process	38	6556	55	13692	1.44294	0.00117394	0.343105	2.93035	CCL3//MET//CHRNA7//CHRNA4//CCKBR//LCP1//POMC//RASSF5//GRB7//SRGAP1//ABCG2//SSTR1//OLR1401//OLR19//OLR98//OLR153//OLR200//OLR305//OLR375//OLR1341//OLR25//OLR278//OLR7//OLR1585//GRM8//GRP//CNTN6//ITGA10//FEZF2//TULP1//CYP11B1//GDF6//RXRG//BMPER//IL12RB2//CLDN4//RGS16//COL2A1
GO:0007608	sensory perception of smell	Biological process	13	1296	55	13692	2.49714	0.00152659	0.418287	2.81628	OLR1401//OLR19//OLR98//OLR153//OLR200//OLR305//OLR375//OLR1341//OLR25//OLR278//OLR7//OLR1585//GRM8
GO:0042221	response to chemical stimulus	Biological process	25	3628	55	13692	1.71545	0.00186484	0.442067	2.72936	MET//CCL3//ABCG2//FEZF2//CYP11B1//RXRG//CHRNA7//IL12RB2//CLDN4//CCKBR//CHRNA4//SSTR1//OLR1401//OLR19//OLR98//OLR153//OLR200//OLR305//OLR375//OLR1341//OLR25//OLR278//OLR7//OLR1585//COL2A1
GO:0050906	detection of stimulus involved in sensory perception	Biological process	13	1333	55	13692	2.42783	0.00197007	0.442067	2.70552	OLR1401//OLR19//OLR98//OLR153//OLR200//OLR305//OLR375//OLR1341//OLR25//OLR278//OLR7//OLR1585//GRM8
GO:0007267	cell-cell signaling	Biological process	9	715	55	13692	3.13358	0.0020127	0.442067	2.69622	SLC17A6//GRM8//CHRNA7//CHRNA4//CCKBR//CBLN2//MET//POMC//CCL3
GO:0015837	amine transport	Biological process	4	136	55	13692	7.32193	0.00214594	0.442067	2.66838	CCKBR//CHRNA4//CHRNA7//SLC17A6
GO:0007271	synaptic transmission, cholinergic	Biological process	2	18	55	13692	27.6606	0.00232608	0.442067	2.63338	CHRNA7//CHRNA4
GO:0032640	tumor necrosis factor production	Biological process	3	66	55	13692	11.3157	0.00234682	0.442067	2.62952	POMC//CHRNA7//CCL3
GO:0032680	regulation of tumor necrosis factor production	Biological process	3	66	55	13692	11.3157	0.00234682	0.442067	2.62952	POMC//CHRNA7//CCL3
GO:0007606	sensory perception of chemical stimulus	Biological process	13	1364	55	13692	2.37265	0.00242007	0.442067	2.61617	GRM8//OLR1401//OLR19//OLR98//OLR153//OLR200//OLR305//OLR375//OLR1341//OLR25//OLR278//OLR7//OLR1585
GO:0071706	tumor necrosis factor superfamily cytokine production	Biological process	3	68	55	13692	10.9829	0.00255572	0.448171	2.59249	POMC//CHRNA7//CCL3
GO:0050789	regulation of biological process	Biological process	41	7619	55	13692	1.33965	0.00295125	0.488282	2.52999	MET//FEZF2//CCL3//CHRNA7//NOV//POMC//CHRNA4//RASSF5//GRB7//SRGAP1//RXRG//SSTR1//OLR1401//OLR19//OLR98//OLR153//OLR200//OLR305//OLR375//OLR1341//OLR25//OLR278//OLR7//OLR1585//GRM8//GRP//CNTN6//ITGA10//TULP1//CCKBR//COL2A1//BMPER//GDF6//IL12RB2//LCP1//RGS16//MAP3K9//DKKL1//SPIC//KRT4//CBLN2
GO:0007218	neuropeptide signaling pathway	Biological process	3	72	55	13692	10.3727	0.00300721	0.488282	2.52184	POMC//SSTR1//GRP
GO:0050911	detection of chemical stimulus involved in sensory perception of smell	Biological process	12	1265	55	13692	2.36154	0.00380609	0.595926	2.41952	OLR1401//OLR19//OLR98//OLR153//OLR200//OLR305//OLR375//OLR1341//OLR25//OLR278//OLR7//OLR1585
GO:0071705	nitrogen compound transport	Biological process	4	166	55	13692	5.99869	0.00439471	0.656168	2.35707	CCKBR//CHRNA4//CHRNA7//SLC17A6
GO:0050907	detection of chemical stimulus involved in sensory perception	Biological process	12	1291	55	13692	2.31398	0.0044902	0.656168	2.34773	OLR1401//OLR19//OLR98//OLR153//OLR200//OLR305//OLR375//OLR1341//OLR25//OLR278//OLR7//OLR1585
GO:0032720	negative regulation of tumor necrosis factor production	Biological process	2	26	55	13692	19.1497	0.00484045	0.684533	2.31511	POMC//CHRNA7
GO:0031644	regulation of neurological system process	Biological process	5	279	55	13692	4.46139	0.00513506	0.695995	2.28945	RXRG//CHRNA7//CCKBR//GRM8//CCL3
GO:0009593	detection of chemical stimulus	Biological process	12	1316	55	13692	2.27002	0.00523902	0.695995	2.28075	OLR1401//OLR19//OLR98//OLR153//OLR200//OLR305//OLR375//OLR1341//OLR25//OLR278//OLR7//OLR1585
GO:0032651	regulation of interleukin-1 beta production	Biological process	2	28	55	13692	17.7818	0.00560098	0.722197	2.25174	CHRNA7//CCL3
GO:0019226	transmission of nerve impulse	Biological process	7	547	55	13692	3.18577	0.00601599	0.750012	2.22069	SLC17A6//GRM8//CHRNA7//CHRNA4//RXRG//CCKBR//CBLN2
GO:0007610	behavior	Biological process	7	552	55	13692	3.15692	0.00631581	0.750012	2.19957	CCKBR//CHRNA7//CHRNA4//FEZF2//POMC//MET//CCL3
GO:0060393	regulation of pathway-restricted SMAD protein phosphorylation	Biological process	2	30	55	13692	16.5964	0.00641258	0.750012	2.19297	GDF6//BMPER
GO:0001775	cell activation	Biological process	7	555	55	13692	3.13985	0.00650102	0.750012	2.18702	LCP1//SSTR1//CHRNA7//CHRNA4//BMPER//CCL3//IL12RB2
GO:0035637	multicellular organismal signaling	Biological process	7	558	55	13692	3.12297	0.00669027	0.752055	2.17456	SLC17A6//GRM8//CHRNA7//CHRNA4//RXRG//CCKBR//CBLN2
GO:0032652	regulation of interleukin-1 production	Biological process	2	32	55	13692	15.5591	0.00727442	0.759311	2.1382	CHRNA7//CCL3
GO:0051930	regulation of sensory perception of pain	Biological process	2	32	55	13692	15.5591	0.00727442	0.759311	2.1382	CCL3//CCKBR
GO:0051931	regulation of sensory perception	Biological process	2	32	55	13692	15.5591	0.00727442	0.759311	2.1382	CCL3//CCKBR
GO:0030317	sperm motility	Biological process	2	33	55	13692	15.0876	0.00772391	0.769582	2.11216	MET//CHRNA7
GO:0060389	pathway-restricted SMAD protein phosphorylation	Biological process	2	33	55	13692	15.0876	0.00772391	0.769582	2.11216	GDF6//BMPER
GO:0032611	interleukin-1 beta production	Biological process	2	34	55	13692	14.6439	0.00818565	0.797465	2.08695	CHRNA7//CCL3
GO:0007268	synaptic transmission	Biological process	6	446	55	13692	3.34904	0.00868995	0.82819	2.06098	SLC17A6//CHRNA7//CHRNA4//CCKBR//GRM8//CBLN2
GO:0071346	cellular response to interferon-gamma	Biological process	2	36	55	13692	13.8303	0.00914547	0.853059	2.03879	CCL3//CYP11B1
GO:0050433	regulation of catecholamine secretion	Biological process	2	37	55	13692	13.4565	0.00964335	0.880759	2.01577	CHRNA4//CHRNA7
GO:0071702	organic substance transport	Biological process	6	462	55	13692	3.23306	0.0102362	0.899946	1.98986	CCKBR//SLC17A6//MET//CHRNA4//CHRNA7//SLC6A5
GO:0007270	neuron-neuron synaptic transmission	Biological process	3	112	55	13692	6.66818	0.0102674	0.899946	1.98854	CHRNA7//CCKBR//GRM8
GO:0002286	T cell activation involved in immune response	Biological process	2	39	55	13692	12.7664	0.0106745	0.899946	1.97165	IL12RB2//LCP1
GO:0032612	interleukin-1 production	Biological process	2	39	55	13692	12.7664	0.0106745	0.899946	1.97165	CHRNA7//CCL3
GO:0030534	adult behavior	Biological process	3	116	55	13692	6.43824	0.0112904	0.933905	1.94729	CHRNA7//CHRNA4//MET
GO:0050432	catecholamine secretion	Biological process	2	41	55	13692	12.1437	0.0117523	0.954113	1.92988	CHRNA4//CHRNA7
GO:0055082	cellular chemical homeostasis	Biological process	7	624	55	13692	2.79266	0.0119877	0.955532	1.92126	CHRNA4//CHRNA7//CCL3//CCKBR//RXRG//CHRNE//MET
GO:0045321	leukocyte activation	Biological process	6	483	55	13692	3.09249	0.0125527	0.982694	1.90126	LCP1//SSTR1//CHRNA7//CHRNA4//CCL3//IL12RB2
GO:0014070	response to organic cyclic compound	Biological process	5	358	55	13692	3.47689	0.0141915	1	1.84797	CHRNA7//CHRNA4//CCL3//MET//RXRG
GO:0002263	cell activation involved in immune response	Biological process	3	129	55	13692	5.78943	0.0150112	1	1.82358	LCP1//CCL3//IL12RB2
GO:0002366	leukocyte activation involved in immune response	Biological process	3	129	55	13692	5.78943	0.0150112	1	1.82358	LCP1//CCL3//IL12RB2
GO:0016358	dendrite development	Biological process	3	129	55	13692	5.78943	0.0150112	1	1.82358	MET//FEZF2//TULP1
GO:0070371	ERK1 and ERK2 cascade	Biological process	3	130	55	13692	5.7449	0.0153228	1	1.81466	CCL3//BMPER//CCKBR
GO:0051094	positive regulation of developmental process	Biological process	7	657	55	13692	2.65239	0.0155603	1	1.80798	DKKL1//GDF6//FEZF2//CCL3//CHRNA7//MET//CBLN2
GO:0035094	response to nicotine	Biological process	2	50	55	13692	9.95782	0.0171579	1	1.76554	CHRNA7//CHRNA4
GO:0007215	glutamate receptor signaling pathway	Biological process	2	53	55	13692	9.39417	0.0191538	1	1.71775	GRM8//SSTR1
GO:0051937	catecholamine transport	Biological process	2	53	55	13692	9.39417	0.0191538	1	1.71775	CHRNA4//CHRNA7
GO:0051969	regulation of transmission of nerve impulse	Biological process	4	256	55	13692	3.88977	0.0193283	1	1.71381	RXRG//CHRNA7//CCKBR//GRM8
GO:0001508	regulation of action potential	Biological process	3	145	55	13692	5.1506	0.0204378	1	1.68957	CHRNA7//RXRG//CHRNA4
GO:0019725	cellular homeostasis	Biological process	7	696	55	13692	2.50376	0.020701	1	1.68401	CHRNA4//CHRNA7//CCL3//CCKBR//RXRG//CHRNE//MET
GO:0042391	regulation of membrane potential	Biological process	4	262	55	13692	3.80069	0.0208474	1	1.68095	CHRNA4//CHRNA7//RXRG//CHRNE
GO:0008217	regulation of blood pressure	Biological process	3	148	55	13692	5.04619	0.0215605	1	1.66634	CHRNA7//POMC//CYP11B1
GO:0046649	lymphocyte activation	Biological process	5	400	55	13692	3.11182	0.0218482	1	1.66058	LCP1//SSTR1//CHRNA7//CHRNA4//IL12RB2
GO:0034341	response to interferon-gamma	Biological process	2	57	55	13692	8.73493	0.0219591	1	1.65839	CCL3//CYP11B1
GO:0051952	regulation of amine transport	Biological process	2	58	55	13692	8.58433	0.0226855	1	1.64425	CHRNA4//CHRNA7
GO:0006873	cellular ion homeostasis	Biological process	6	568	55	13692	2.62971	0.0257416	1	1.58936	CHRNA4//CHRNA7//CCL3//CCKBR//RXRG//CHRNE
GO:0032879	regulation of localization	Biological process	10	1252	55	13692	1.98838	0.025858	1	1.58741	BMPER//MET//CHRNA4//CHRNA7//CCL3//GRB7//LCP1//GRM8//TULP1//CCKBR
GO:0042110	T cell activation	Biological process	4	281	55	13692	3.54371	0.0261361	1	1.58276	LCP1//SSTR1//IL12RB2//CHRNA7
GO:0035249	synaptic transmission, glutamatergic	Biological process	2	63	55	13692	7.90303	0.026464	1	1.57734	CCKBR//GRM8
GO:0015844	monoamine transport	Biological process	2	65	55	13692	7.65986	0.0280421	1	1.55219	CHRNA4//CHRNA7
GO:0015850	organic alcohol transport	Biological process	2	66	55	13692	7.5438	0.0288451	1	1.53993	CHRNA4//CHRNA7
GO:0051046	regulation of secretion	Biological process	5	432	55	13692	2.88131	0.0292213	1	1.5343	CHRNA4//CHRNA7//GRM8//CCL3//CCKBR
GO:0060341	regulation of cellular localization	Biological process	6	587	55	13692	2.54459	0.0296236	1	1.52836	CHRNA4//CHRNA7//LCP1//GRM8//CCL3//CCKBR
GO:0051049	regulation of transport	Biological process	8	926	55	13692	2.15072	0.0305599	1	1.51485	MET//CHRNA4//CHRNA7//LCP1//GRM8//CCL3//TULP1//CCKBR
GO:0009582	detection of abiotic stimulus	Biological process	2	69	55	13692	7.21581	0.0313088	1	1.50433	TULP1//GRM8
GO:0006468	protein phosphorylation	Biological process	8	945	55	13692	2.10747	0.0339212	1	1.46953	MET//CHRNA7//GDF6//IL12RB2//MAP3K9//BMPER//CCL3//SRPK3
GO:0009605	response to external stimulus	Biological process	9	1128	55	13692	1.98627	0.0345134	1	1.46201	CCL3//FEZF2//TULP1//CHRNA7//POMC//RXRG//SSTR1//GRM8//ABCG2
GO:0007519	skeletal muscle tissue development	Biological process	3	181	55	13692	4.12617	0.0361081	1	1.4424	MET//RXRG//SRPK3
GO:0032504	multicellular organism reproduction	Biological process	6	618	55	13692	2.41695	0.0367597	1	1.43463	SSTR1//THEG//MET//CHRNA7//ABCG2//CCKBR
GO:0048609	multicellular organismal reproductive process	Biological process	6	618	55	13692	2.41695	0.0367597	1	1.43463	SSTR1//THEG//MET//CHRNA7//ABCG2//CCKBR
GO:0010033	response to organic substance	Biological process	12	1714	55	13692	1.74291	0.0368355	1	1.43373	MET//RXRG//CCL3//IL12RB2//CLDN4//CCKBR//CYP11B1//CHRNA7//CHRNA4//SSTR1//ABCG2//COL2A1
GO:0002285	lymphocyte activation involved in immune response	Biological process	2	76	55	13692	6.5512	0.0373662	1	1.42752	LCP1//IL12RB2
GO:0045666	positive regulation of neuron differentiation	Biological process	2	76	55	13692	6.5512	0.0373662	1	1.42752	GDF6//FEZF2
GO:0050801	ion homeostasis	Biological process	6	626	55	13692	2.38606	0.0387676	1	1.41153	CHRNA4//CHRNA7//CCL3//CCKBR//RXRG//CHRNE
GO:0001817	regulation of cytokine production	Biological process	4	320	55	13692	3.11182	0.0393381	1	1.40519	CHRNA7//POMC//IL12RB2//CCL3
GO:0018894	dibenzo-p-dioxin metabolic process	Biological process	1	10	55	13692	24.8945	0.0394638	1	1.4038	CYP11B1
GO:0032342	aldosterone biosynthetic process	Biological process	1	10	55	13692	24.8945	0.0394638	1	1.4038	CYP11B1
GO:0032692	negative regulation of interleukin-1 production	Biological process	1	10	55	13692	24.8945	0.0394638	1	1.4038	CHRNA7
GO:0046415	urate metabolic process	Biological process	1	10	55	13692	24.8945	0.0394638	1	1.4038	ABCG2
GO:0071621	granulocyte chemotaxis	Biological process	1	10	55	13692	24.8945	0.0394638	1	1.4038	CCL3
GO:0071772	response to BMP stimulus	Biological process	1	10	55	13692	24.8945	0.0394638	1	1.4038	COL2A1
GO:0071773	cellular response to BMP stimulus	Biological process	1	10	55	13692	24.8945	0.0394638	1	1.4038	COL2A1
GO:0060538	skeletal muscle organ development	Biological process	3	188	55	13692	3.97253	0.0397074	1	1.40113	MET//RXRG//SRPK3
GO:0071495	cellular response to endogenous stimulus	Biological process	5	470	55	13692	2.64836	0.0398332	1	1.39975	RXRG//CYP11B1//SSTR1//MET//COL2A1
GO:0009725	response to hormone stimulus	Biological process	7	801	55	13692	2.17555	0.040249	1	1.39524	CLDN4//CCKBR//RXRG//CYP11B1//SSTR1//MET//ABCG2
GO:0045597	positive regulation of cell differentiation	Biological process	5	474	55	13692	2.62601	0.0410714	1	1.38646	DKKL1//GDF6//FEZF2//CCL3//MET
GO:0048878	chemical homeostasis	Biological process	7	807	55	13692	2.15938	0.0416419	1	1.38047	CHRNA4//CHRNA7//CCL3//CCKBR//RXRG//CHRNE//MET
GO:0032870	cellular response to hormone stimulus	Biological process	4	326	55	13692	3.05455	0.0416544	1	1.38034	SSTR1//MET//RXRG//CYP11B1
GO:0009719	response to endogenous stimulus	Biological process	8	987	55	13692	2.01779	0.0422398	1	1.37428	CLDN4//CCKBR//RXRG//CYP11B1//SSTR1//MET//ABCG2//COL2A1
GO:0009581	detection of external stimulus	Biological process	2	82	55	13692	6.07184	0.0428857	1	1.36769	TULP1//GRM8
GO:0051960	regulation of nervous system development	Biological process	5	480	55	13692	2.59318	0.0429726	1	1.36681	MET//RXRG//GDF6//FEZF2//CBLN2
GO:0001821	histamine secretion	Biological process	1	11	55	13692	22.6314	0.043325	1	1.36326	CCKBR
GO:0006705	mineralocorticoid biosynthetic process	Biological process	1	11	55	13692	22.6314	0.043325	1	1.36326	CYP11B1
GO:0032230	positive regulation of synaptic transmission, GABAergic	Biological process	1	11	55	13692	22.6314	0.043325	1	1.36326	CCKBR
GO:0032341	aldosterone metabolic process	Biological process	1	11	55	13692	22.6314	0.043325	1	1.36326	CYP11B1
GO:0046085	adenosine metabolic process	Biological process	1	11	55	13692	22.6314	0.043325	1	1.36326	CYP11B1
GO:0060080	regulation of inhibitory postsynaptic membrane potential	Biological process	1	11	55	13692	22.6314	0.043325	1	1.36326	CHRNA4
GO:0072498	embryonic skeletal joint development	Biological process	1	11	55	13692	22.6314	0.043325	1	1.36326	COL2A1
GO:0000187	activation of MAPK activity	Biological process	2	83	55	13692	5.99869	0.0438337	1	1.35819	MET//CHRNA7
GO:0070374	positive regulation of ERK1 and ERK2 cascade	Biological process	2	84	55	13692	5.92727	0.0447895	1	1.34882	CCL3//BMPER
GO:0031667	response to nutrient levels	Biological process	5	490	55	13692	2.54026	0.046259	1	1.3348	CHRNA7//POMC//RXRG//SSTR1//ABCG2
GO:0006855	drug transmembrane transport	Biological process	1	12	55	13692	20.7455	0.047171	1	1.32632	ABCG2
GO:0008212	mineralocorticoid metabolic process	Biological process	1	12	55	13692	20.7455	0.047171	1	1.32632	CYP11B1
GO:0014808	release of sequestered calcium ion into cytosol by sarcoplasmic reticulum	Biological process	1	12	55	13692	20.7455	0.047171	1	1.32632	CCL3
GO:0032225	regulation of synaptic transmission, dopaminergic	Biological process	1	12	55	13692	20.7455	0.047171	1	1.32632	CHRNA7
GO:0043922	negative regulation by host of viral transcription	Biological process	1	12	55	13692	20.7455	0.047171	1	1.32632	CCL3
GO:0050716	positive regulation of interleukin-1 secretion	Biological process	1	12	55	13692	20.7455	0.047171	1	1.32632	CCL3
GO:0050718	positive regulation of interleukin-1 beta secretion	Biological process	1	12	55	13692	20.7455	0.047171	1	1.32632	CCL3
GO:0060206	estrous cycle phase	Biological process	1	12	55	13692	20.7455	0.047171	1	1.32632	CCKBR
GO:0070296	sarcoplasmic reticulum calcium ion transport	Biological process	1	12	55	13692	20.7455	0.047171	1	1.32632	CCL3
GO:0044057	regulation of system process	Biological process	5	495	55	13692	2.5146	0.0479577	1	1.31914	CHRNA7//RXRG//CCKBR//GRM8//CCL3
GO:0022414	reproductive process	Biological process	8	1018	55	13692	1.95635	0.0491979	1	1.30805	SSTR1//THEG//CLDN4//MET//CHRNA7//CCL3//ABCG2//CCKBR
