# Supplementary material for: Gene Expression in the Hippocampus in a Rat Model of Premenstrual Dysphoric Disorder After Treatment With Baixiangdan Capsules
Source: Front Psychol. 2018 Nov 13;9:2065. doi: 10.3389/fpsyg.2018.02065 (PMC6242977; doi:10.3389/fpsyg.2018.02065)
Supplement: Supplementary file 3 [file Data_Sheet_3.ZIP › Data Analysis Folder/GO Analysis Report/BXD vs model (up)/BP_result.txt]

GO.ID	Term	Ontology	Count	Pop.Hits	List.Total	Pop.Total	Fold.Enrichment	Pvalue	FDR	Enrichment.Score	GENES
GO:0050877	neurological system process	Biological process	22	2227	55	13692	2.45927256398743	2.16906078770864e-05	0.0478682073674058	4.66372827675644	SLC17A6//CHRNA7//GRM8//CHRNA4//COL2A1//RXRG//CCKBR//TULP1//OLR1401//OLR19//OLR98//OLR153//OLR200//OLR305//OLR375//OLR1341//OLR25//OLR278//OLR7//OLR1585//CCL3//CBLN2//
GO:0003008	system process	Biological process	24	2589	55	13692	2.30772147898452	2.18376858427946e-05	0.0478682073674058	4.66079338606594	SLC17A6//CHRNA7//GRM8//CHRNA4//COL2A1//POMC//CYP11B1//RXRG//CCKBR//TULP1//OLR1401//OLR19//OLR98//OLR153//OLR200//OLR305//OLR375//OLR1341//OLR25//OLR278//OLR7//OLR1585//CCL3//CBLN2//
GO:0007600	sensory perception	Biological process	18	1660	55	13692	2.69940854326396	5.0230765299368e-05	0.06388092038989	4.2990302050226	COL2A1//GRM8//CHRNA4//TULP1//OLR1401//OLR19//OLR98//OLR153//OLR200//OLR305//OLR375//OLR1341//OLR25//OLR278//OLR7//OLR1585//CCL3//CCKBR//
GO:0023052	signaling	Biological process	33	4621	55	13692	1.77779701363341	5.82855113046442e-05	0.06388092038989	4.23443938936552	CCL3//MET//CHRNA7//SLC17A6//POMC//CHRNA4//RASSF5//GRB7//SRGAP1//SSTR1//OLR1401//OLR19//OLR98//OLR153//OLR200//OLR305//OLR375//OLR1341//OLR25//OLR278//OLR7//OLR1585//GRM8//GRP//CNTN6//ITGA10//TULP1//GDF6//BMPER//RXRG//CCKBR//RGS16//CBLN2//
GO:0007165	signal transduction	Biological process	31	4238	55	13692	1.82097902097902	8.01214285882523e-05	0.0702504685861796	4.09625131571316	CCL3//MET//CHRNA7//RASSF5//SSTR1//OLR1401//OLR19//OLR98//OLR153//OLR200//OLR305//OLR375//OLR1341//OLR25//OLR278//OLR7//OLR1585//GRM8//POMC//GRP//CNTN6//ITGA10//SRGAP1//TULP1//GDF6//BMPER//RGS16//RXRG//CCKBR//CHRNA4//GRB7//
GO:0007154	cell communication	Biological process	33	4745	55	13692	1.73133825079031	0.000105378378667867	0.0769964686799881	3.97724848768594	CCL3//MET//CHRNA7//SLC17A6//POMC//CHRNA4//RASSF5//GRB7//SRGAP1//SSTR1//OLR1401//OLR19//OLR98//OLR153//OLR200//OLR305//OLR375//OLR1341//OLR25//OLR278//OLR7//OLR1585//GRM8//GRP//CNTN6//ITGA10//TULP1//GDF6//BMPER//RXRG//CCKBR//RGS16//CBLN2//
GO:0007186	G-protein coupled receptor signaling pathway	Biological process	17	1738	55	13692	2.43502458416152	0.000312209937582414	0.1955326237659	3.50555327754356	GRM8//POMC//SSTR1//GRP//RGS16//OLR1401//OLR19//OLR98//OLR153//OLR200//OLR305//OLR375//OLR1341//OLR25//OLR278//OLR7//OLR1585//
GO:0007166	cell surface receptor signaling pathway	Biological process	23	2870	55	13692	1.9950332594235	0.00036623920651739	0.20069908517153	3.43623516559759	SSTR1//OLR1401//OLR19//OLR98//OLR153//OLR200//OLR305//OLR375//OLR1341//OLR25//OLR278//OLR7//OLR1585//GRM8//POMC//GRP//CNTN6//ITGA10//GDF6//BMPER//CCL3//RGS16//MET//
GO:0051716	cellular response to stimulus	Biological process	33	5068	55	13692	1.62099447513812	0.000437061802833957	0.212897660402674	3.35945714716697	CCL3//MET//CHRNA7//POMC//CHRNA4//RASSF5//GRB7//SRGAP1//SSTR1//OLR1401//OLR19//OLR98//OLR153//OLR200//OLR305//OLR375//OLR1341//OLR25//OLR278//OLR7//OLR1585//GRM8//GRP//CNTN6//ITGA10//TULP1//GDF6//BMPER//RXRG//CYP11B1//RGS16//CCKBR//COL2A1//
GO:0065007	biological regulation	Biological process	44	8017	55	13692	1.36629661968317	0.00063970644875794	0.280447307135481	3.19401927122105	MET//FEZF2//CCL3//CHRNA7//SLC17A6//CHRNA4//NOV//COL2A1//POMC//RASSF5//GRB7//SRGAP1//RXRG//CYP11B1//SSTR1//OLR1401//OLR19//OLR98//OLR153//OLR200//OLR305//OLR375//OLR1341//OLR25//OLR278//OLR7//OLR1585//GRM8//CCKBR//GRP//CNTN6//ITGA10//TULP1//BMPER//GDF6//IL12RB2//LCP1//RGS16//CHRNE//MAP3K9//DKKL1//SPIC//KRT4//CBLN2//
GO:0050794	regulation of cellular process	Biological process	41	7207	55	13692	1.41622917113412	0.000704308934846561	0.280699124578848	3.15223680212315	MET//FEZF2//CCL3//CHRNA7//NOV//POMC//CHRNA4//RASSF5//GRB7//SRGAP1//RXRG//SSTR1//OLR1401//OLR19//OLR98//OLR153//OLR200//OLR305//OLR375//OLR1341//OLR25//OLR278//OLR7//OLR1585//GRM8//GRP//CNTN6//ITGA10//TULP1//CCKBR//BMPER//GDF6//LCP1//RGS16//MAP3K9//COL2A1//DKKL1//IL12RB2//SPIC//KRT4//CBLN2//
GO:0019233	sensory perception of pain	Biological process	4	104	55	13692	9.57482517482518	0.000795661983043018	0.290681844471716	3.09927139215768	GRM8//CCL3//CCKBR//CHRNA4//
GO:0051606	detection of stimulus	Biological process	14	1397	55	13692	2.49480054662589	0.00097340509687927	0.328262149593748	3.01170638406257	TULP1//OLR1401//OLR19//OLR98//OLR153//OLR200//OLR305//OLR375//OLR1341//OLR25//OLR278//OLR7//OLR1585//GRM8//
GO:0032501	multicellular organismal process	Biological process	35	5780	55	13692	1.5074551745832	0.00108416298077836	0.339497893409452	2.96490542597828	COL2A1//SLC17A6//CCL3//BMPER//MET//SPIC//CHRNA7//GRM8//CHRNA4//THEG//SSTR1//FEZF2//RXRG//SRPK3//CCKBR//POMC//CYP11B1//TULP1//LCP1//IL12RB2//GDF6//OLR1401//OLR19//OLR98//OLR153//OLR200//OLR305//OLR375//OLR1341//OLR25//OLR278//OLR7//OLR1585//CBLN2//ABCG2//
GO:0050896	response to stimulus	Biological process	38	6556	55	13692	1.44294192689556	0.00117394489561816	0.343104961492668	2.93035228817411	CCL3//MET//CHRNA7//CHRNA4//CCKBR//LCP1//POMC//RASSF5//GRB7//SRGAP1//ABCG2//SSTR1//OLR1401//OLR19//OLR98//OLR153//OLR200//OLR305//OLR375//OLR1341//OLR25//OLR278//OLR7//OLR1585//GRM8//GRP//CNTN6//ITGA10//FEZF2//TULP1//CYP11B1//GDF6//RXRG//BMPER//IL12RB2//CLDN4//RGS16//COL2A1//
GO:0007608	sensory perception of smell	Biological process	13	1296	55	13692	2.49713804713805	0.001526594843792	0.418286987199008	2.81627620881965	OLR1401//OLR19//OLR98//OLR153//OLR200//OLR305//OLR375//OLR1341//OLR25//OLR278//OLR7//OLR1585//GRM8//
GO:0042221	response to chemical stimulus	Biological process	25	3628	55	13692	1.71544552470683	0.00186484477725292	0.442066771740475	2.72935731140919	MET//CCL3//ABCG2//FEZF2//CYP11B1//RXRG//CHRNA7//IL12RB2//CLDN4//CCKBR//CHRNA4//SSTR1//OLR1401//OLR19//OLR98//OLR153//OLR200//OLR305//OLR375//OLR1341//OLR25//OLR278//OLR7//OLR1585//COL2A1//
GO:0050906	detection of stimulus involved in sensory perception	Biological process	13	1333	55	13692	2.42782513810271	0.00197006561746125	0.442066771740475	2.70551930844412	OLR1401//OLR19//OLR98//OLR153//OLR200//OLR305//OLR375//OLR1341//OLR25//OLR278//OLR7//OLR1585//GRM8//
GO:0007267	cell-cell signaling	Biological process	9	715	55	13692	3.1335791481246	0.00201269853413085	0.442066771740475	2.69622126970551	SLC17A6//GRM8//CHRNA7//CHRNA4//CCKBR//CBLN2//MET//POMC//CCL3//
GO:0015837	amine transport	Biological process	4	136	55	13692	7.32192513368984	0.00214593699546288	0.442066771740475	2.66838303303385	CCKBR//CHRNA4//CHRNA7//SLC17A6//
GO:0007271	synaptic transmission, cholinergic	Biological process	2	18	55	13692	27.6606060606061	0.00232608021866643	0.442066771740475	2.63337531199646	CHRNA7//CHRNA4//
GO:0032640	tumor necrosis factor production	Biological process	3	66	55	13692	11.3157024793388	0.00234681997509593	0.442066771740475	2.62952022391701	POMC//CHRNA7//CCL3//
GO:0032680	regulation of tumor necrosis factor production	Biological process	3	66	55	13692	11.3157024793388	0.00234681997509593	0.442066771740475	2.62952022391701	POMC//CHRNA7//CCL3//
GO:0007606	sensory perception of chemical stimulus	Biological process	13	1364	55	13692	2.37264729405492	0.00242007356792231	0.442066771740475	2.61617143168194	GRM8//OLR1401//OLR19//OLR98//OLR153//OLR200//OLR305//OLR375//OLR1341//OLR25//OLR278//OLR7//OLR1585//
GO:0071706	tumor necrosis factor superfamily cytokine production	Biological process	3	68	55	13692	10.9828877005348	0.00255572236411743	0.448171473771633	2.59248632667983	POMC//CHRNA7//CCL3//
GO:0050789	regulation of biological process	Biological process	41	7619	55	13692	1.33964610006085	0.00295124761346401	0.488282147416071	2.52999435110672	MET//FEZF2//CCL3//CHRNA7//NOV//POMC//CHRNA4//RASSF5//GRB7//SRGAP1//RXRG//SSTR1//OLR1401//OLR19//OLR98//OLR153//OLR200//OLR305//OLR375//OLR1341//OLR25//OLR278//OLR7//OLR1585//GRM8//GRP//CNTN6//ITGA10//TULP1//CCKBR//COL2A1//BMPER//GDF6//IL12RB2//LCP1//RGS16//MAP3K9//DKKL1//SPIC//KRT4//CBLN2//
GO:0007218	neuropeptide signaling pathway	Biological process	3	72	55	13692	10.3727272727273	0.00300721213052781	0.488282147416071	2.5218359354285	POMC//SSTR1//GRP//
GO:0050911	detection of chemical stimulus involved in sensory perception of smell	Biological process	12	1265	55	13692	2.36153790873158	0.00380609423726741	0.59592561200644	2.41952046297003	OLR1401//OLR19//OLR98//OLR153//OLR200//OLR305//OLR375//OLR1341//OLR25//OLR278//OLR7//OLR1585//
GO:0071705	nitrogen compound transport	Biological process	4	166	55	13692	5.9986856516977	0.0043947055420323	0.656168036275759	2.35707021860037	CCKBR//CHRNA4//CHRNA7//SLC17A6//
GO:0050907	detection of chemical stimulus involved in sensory perception	Biological process	12	1291	55	13692	2.31397788888106	0.00449020097816441	0.656168036275759	2.34773421985316	OLR1401//OLR19//OLR98//OLR153//OLR200//OLR305//OLR375//OLR1341//OLR25//OLR278//OLR7//OLR1585//
GO:0032720	negative regulation of tumor necrosis factor production	Biological process	2	26	55	13692	19.1496503496504	0.00484044590393062	0.684532736865543	2.31511462912077	POMC//CHRNA7//
GO:0031644	regulation of neurological system process	Biological process	5	279	55	13692	4.4613880742913	0.00513506000520242	0.695995461350571	2.28945447713466	RXRG//CHRNA7//CCKBR//GRM8//CCL3//
GO:0009593	detection of chemical stimulus	Biological process	12	1316	55	13692	2.27001934235977	0.00523901693078669	0.695995461350571	2.28075019805227	OLR1401//OLR19//OLR98//OLR153//OLR200//OLR305//OLR375//OLR1341//OLR25//OLR278//OLR7//OLR1585//
GO:0032651	regulation of interleukin-1 beta production	Biological process	2	28	55	13692	17.7818181818182	0.00560098069364782	0.722197040028001	2.25173592432406	CHRNA7//CCL3//
GO:0019226	transmission of nerve impulse	Biological process	7	547	55	13692	3.18577364134951	0.00601598752140886	0.75001217691199	2.22069307324569	SLC17A6//GRM8//CHRNA7//CHRNA4//RXRG//CCKBR//CBLN2//
GO:0007610	behavior	Biological process	7	552	55	13692	3.15691699604743	0.00631581212228101	0.75001217691199	2.1995707975159	CCKBR//CHRNA7//CHRNA4//FEZF2//POMC//MET//CCL3//
GO:0060393	regulation of pathway-restricted SMAD protein phosphorylation	Biological process	2	30	55	13692	16.5963636363636	0.00641258351457913	0.75001217691199	2.19296696578895	GDF6//BMPER//
GO:0001775	cell activation	Biological process	7	555	55	13692	3.13985257985258	0.00650101795681013	0.75001217691199	2.1870186343708	LCP1//SSTR1//CHRNA7//CHRNA4//BMPER//CCL3//IL12RB2//
GO:0035637	multicellular organismal signaling	Biological process	7	558	55	13692	3.12297165200391	0.00669027293863143	0.752055296486159	2.17455616424659	SLC17A6//GRM8//CHRNA7//CHRNA4//RXRG//CCKBR//CBLN2//
GO:0032652	regulation of interleukin-1 production	Biological process	2	32	55	13692	15.5590909090909	0.00727441699698704	0.759310574161695	2.13820180717192	CHRNA7//CCL3//
GO:0051930	regulation of sensory perception of pain	Biological process	2	32	55	13692	15.5590909090909	0.00727441699698704	0.759310574161695	2.13820180717192	CCL3//CCKBR//
GO:0051931	regulation of sensory perception	Biological process	2	32	55	13692	15.5590909090909	0.00727441699698704	0.759310574161695	2.13820180717192	CCL3//CCKBR//
GO:0030317	sperm motility	Biological process	2	33	55	13692	15.0876033057851	0.00772391121893112	0.76958242690441	2.11216272678155	MET//CHRNA7//
GO:0060389	pathway-restricted SMAD protein phosphorylation	Biological process	2	33	55	13692	15.0876033057851	0.00772391121893112	0.76958242690441	2.11216272678155	GDF6//BMPER//
GO:0032611	interleukin-1 beta production	Biological process	2	34	55	13692	14.6438502673797	0.00818565349203048	0.797464553534703	2.08694664347821	CHRNA7//CCL3//
GO:0007268	synaptic transmission	Biological process	6	446	55	13692	3.34904198940073	0.00868994568739989	0.828189606381763	2.06098293790533	SLC17A6//CHRNA7//CHRNA4//CCKBR//GRM8//CBLN2//
GO:0071346	cellular response to interferon-gamma	Biological process	2	36	55	13692	13.830303030303	0.00914547497427936	0.853058772068951	2.03879373432623	CCL3//CYP11B1//
GO:0050433	regulation of catecholamine secretion	Biological process	2	37	55	13692	13.4565110565111	0.00964335206027192	0.880759488171502	2.01577197769129	CHRNA4//CHRNA7//
GO:0071702	organic substance transport	Biological process	6	462	55	13692	3.23305785123967	0.0102361898932755	0.899945668550427	1.98986166604035	CCKBR//SLC17A6//MET//CHRNA4//CHRNA7//SLC6A5//
GO:0007270	neuron-neuron synaptic transmission	Biological process	3	112	55	13692	6.66818181818182	0.0102673819155838	0.899945668550427	1.98854028323499	CHRNA7//CCKBR//GRM8//
GO:0002286	T cell activation involved in immune response	Biological process	2	39	55	13692	12.7664335664336	0.0106745380393755	0.899945668550427	1.97165091080329	IL12RB2//LCP1//
GO:0032612	interleukin-1 production	Biological process	2	39	55	13692	12.7664335664336	0.0106745380393755	0.899945668550427	1.97165091080329	CHRNA7//CCL3//
GO:0030534	adult behavior	Biological process	3	116	55	13692	6.43824451410658	0.0112903662607023	0.933905012960734	1.94729196928656	CHRNA7//CHRNA4//MET//
GO:0050432	catecholamine secretion	Biological process	2	41	55	13692	12.1436807095344	0.0117523054128425	0.954113091294473	1.92987693085048	CHRNA4//CHRNA7//
GO:0055082	cellular chemical homeostasis	Biological process	7	624	55	13692	2.79265734265734	0.0119877408423102	0.955531924594326	1.92126265444605	CHRNA4//CHRNA7//CCL3//CCKBR//RXRG//CHRNE//MET//
GO:0045321	leukocyte activation	Biological process	6	483	55	13692	3.09249011857708	0.0125526609013478	0.982694024848371	1.90126420308489	LCP1//SSTR1//CHRNA7//CHRNA4//CCL3//IL12RB2//
GO:0014070	response to organic cyclic compound	Biological process	5	358	55	13692	3.47689182326054	0.0141914866925815	1	1.84797210570083	CHRNA7//CHRNA4//CCL3//MET//RXRG//
GO:0002263	cell activation involved in immune response	Biological process	3	129	55	13692	5.78942917547569	0.0150112163535081	1	1.82358411560391	LCP1//CCL3//IL12RB2//
GO:0002366	leukocyte activation involved in immune response	Biological process	3	129	55	13692	5.78942917547569	0.0150112163535081	1	1.82358411560391	LCP1//CCL3//IL12RB2//
GO:0016358	dendrite development	Biological process	3	129	55	13692	5.78942917547569	0.0150112163535081	1	1.82358411560391	MET//FEZF2//TULP1//
GO:0070371	ERK1 and ERK2 cascade	Biological process	3	130	55	13692	5.7448951048951	0.0153228227856296	1	1.81466122117238	CCL3//BMPER//CCKBR//
GO:0051094	positive regulation of developmental process	Biological process	7	657	55	13692	2.65238688252387	0.0155603109468498	1	1.80798172860907	DKKL1//GDF6//FEZF2//CCL3//CHRNA7//MET//CBLN2//
GO:0035094	response to nicotine	Biological process	2	50	55	13692	9.95781818181818	0.0171578675549289	1	1.76553668890428	CHRNA7//CHRNA4//
GO:0007215	glutamate receptor signaling pathway	Biological process	2	53	55	13692	9.39416809605489	0.0191537919625563	1	1.71774523394664	GRM8//SSTR1//
GO:0051937	catecholamine transport	Biological process	2	53	55	13692	9.39416809605489	0.0191537919625563	1	1.71774523394664	CHRNA4//CHRNA7//
GO:0051969	regulation of transmission of nerve impulse	Biological process	4	256	55	13692	3.88977272727273	0.0193282951505349	1	1.71380645116379	RXRG//CHRNA7//CCKBR//GRM8//
GO:0001508	regulation of action potential	Biological process	3	145	55	13692	5.15059561128527	0.0204378061372174	1	1.68956572466434	CHRNA7//RXRG//CHRNA4//
GO:0019725	cellular homeostasis	Biological process	7	696	55	13692	2.50376175548589	0.0207009560944439	1	1.68400959575312	CHRNA4//CHRNA7//CCL3//CCKBR//RXRG//CHRNE//MET//
GO:0042391	regulation of membrane potential	Biological process	4	262	55	13692	3.80069396252602	0.0208473793552122	1	1.68094853076708	CHRNA4//CHRNA7//RXRG//CHRNE//
GO:0008217	regulation of blood pressure	Biological process	3	148	55	13692	5.04619164619165	0.0215605220858529	1	1.66634072696119	CHRNA7//POMC//CYP11B1//
GO:0046649	lymphocyte activation	Biological process	5	400	55	13692	3.11181818181818	0.0218482304825198	1	1.66058373136162	LCP1//SSTR1//CHRNA7//CHRNA4//IL12RB2//
GO:0034341	response to interferon-gamma	Biological process	2	57	55	13692	8.73492822966507	0.0219590707232371	1	1.65838604256027	CCL3//CYP11B1//
GO:0051952	regulation of amine transport	Biological process	2	58	55	13692	8.58432601880878	0.0226855125299327	1	1.64425140434563	CHRNA4//CHRNA7//
GO:0006873	cellular ion homeostasis	Biological process	6	568	55	13692	2.62970550576184	0.025741593986035	1	1.58936456396211	CHRNA4//CHRNA7//CCL3//CCKBR//RXRG//CHRNE//
GO:0032879	regulation of localization	Biological process	10	1252	55	13692	1.98838222480395	0.0258579860941046	1	1.58740530243614	BMPER//MET//CHRNA4//CHRNA7//CCL3//GRB7//LCP1//GRM8//TULP1//CCKBR//
GO:0042110	T cell activation	Biological process	4	281	55	13692	3.54370753801359	0.0261361203763561	1	1.58275887827754	LCP1//SSTR1//IL12RB2//CHRNA7//
GO:0035249	synaptic transmission, glutamatergic	Biological process	2	63	55	13692	7.9030303030303	0.0264640375535708	1	1.57734389584516	CCKBR//GRM8//
GO:0015844	monoamine transport	Biological process	2	65	55	13692	7.65986013986014	0.0280421087961133	1	1.5521893300749	CHRNA4//CHRNA7//
GO:0015850	organic alcohol transport	Biological process	2	66	55	13692	7.54380165289256	0.0288450865717701	1	1.53992815327073	CHRNA4//CHRNA7//
GO:0051046	regulation of secretion	Biological process	5	432	55	13692	2.88131313131313	0.0292213295756516	1	1.5343000274766	CHRNA4//CHRNA7//GRM8//CCL3//CCKBR//
GO:0060341	regulation of cellular localization	Biological process	6	587	55	13692	2.54458726962986	0.029623603840155	1	1.5283621087896	CHRNA4//CHRNA7//LCP1//GRM8//CCL3//CCKBR//
GO:0051049	regulation of transport	Biological process	8	926	55	13692	2.15071666993913	0.0305599043190001	1	1.51484800984096	MET//CHRNA4//CHRNA7//LCP1//GRM8//CCL3//TULP1//CCKBR//
GO:0009582	detection of abiotic stimulus	Biological process	2	69	55	13692	7.21581027667984	0.0313087781844281	1	1.50433388026282	TULP1//GRM8//
GO:0006468	protein phosphorylation	Biological process	8	945	55	13692	2.10747474747475	0.0339211522577521	1	1.46952940374185	MET//CHRNA7//GDF6//IL12RB2//MAP3K9//BMPER//CCL3//SRPK3//
GO:0009605	response to external stimulus	Biological process	9	1128	55	13692	1.9862669245648	0.0345134017199405	1	1.46201223353983	CCL3//FEZF2//TULP1//CHRNA7//POMC//RXRG//SSTR1//GRM8//ABCG2//
GO:0007519	skeletal muscle tissue development	Biological process	3	181	55	13692	4.12616775489704	0.0361080891674565	1	1.44239549373842	MET//RXRG//SRPK3//
GO:0032504	multicellular organism reproduction	Biological process	6	618	55	13692	2.41694616063548	0.0367596889221245	1	1.43462817247571	SSTR1//THEG//MET//CHRNA7//ABCG2//CCKBR//
GO:0048609	multicellular organismal reproductive process	Biological process	6	618	55	13692	2.41694616063548	0.0367596889221245	1	1.43462817247571	SSTR1//THEG//MET//CHRNA7//ABCG2//CCKBR//
GO:0010033	response to organic substance	Biological process	12	1714	55	13692	1.74290866659595	0.0368355099303973	1	1.43373331363522	MET//RXRG//CCL3//IL12RB2//CLDN4//CCKBR//CYP11B1//CHRNA7//CHRNA4//SSTR1//ABCG2//COL2A1//
GO:0002285	lymphocyte activation involved in immune response	Biological process	2	76	55	13692	6.5511961722488	0.0373662194827024	1	1.42752083955618	LCP1//IL12RB2//
GO:0045666	positive regulation of neuron differentiation	Biological process	2	76	55	13692	6.5511961722488	0.0373662194827024	1	1.42752083955618	GDF6//FEZF2//
GO:0050801	ion homeostasis	Biological process	6	626	55	13692	2.38605866976474	0.0387675833910736	1	1.41153127024975	CHRNA4//CHRNA7//CCL3//CCKBR//RXRG//CHRNE//
GO:0001817	regulation of cytokine production	Biological process	4	320	55	13692	3.11181818181818	0.0393380516215149	1	1.40518715410096	CHRNA7//POMC//IL12RB2//CCL3//
GO:0018894	dibenzo-p-dioxin metabolic process	Biological process	1	10	55	13692	24.8945454545455	0.0394637909581559	1	1.40380119802128	CYP11B1//
GO:0032342	aldosterone biosynthetic process	Biological process	1	10	55	13692	24.8945454545455	0.0394637909581559	1	1.40380119802128	CYP11B1//
GO:0032692	negative regulation of interleukin-1 production	Biological process	1	10	55	13692	24.8945454545455	0.0394637909581559	1	1.40380119802128	CHRNA7//
GO:0046415	urate metabolic process	Biological process	1	10	55	13692	24.8945454545455	0.0394637909581559	1	1.40380119802128	ABCG2//
GO:0071621	granulocyte chemotaxis	Biological process	1	10	55	13692	24.8945454545455	0.0394637909581559	1	1.40380119802128	CCL3//
GO:0071772	response to BMP stimulus	Biological process	1	10	55	13692	24.8945454545455	0.0394637909581559	1	1.40380119802128	COL2A1//
GO:0071773	cellular response to BMP stimulus	Biological process	1	10	55	13692	24.8945454545455	0.0394637909581559	1	1.40380119802128	COL2A1//
GO:0060538	skeletal muscle organ development	Biological process	3	188	55	13692	3.97253384912959	0.0397074044294442	1	1.40112850071782	MET//RXRG//SRPK3//
GO:0071495	cellular response to endogenous stimulus	Biological process	5	470	55	13692	2.64835589941973	0.0398332308059889	1	1.39975446727109	RXRG//CYP11B1//SSTR1//MET//COL2A1//
GO:0009725	response to hormone stimulus	Biological process	7	801	55	13692	2.17555328566564	0.0402490108617074	1	1.39524478815526	CLDN4//CCKBR//RXRG//CYP11B1//SSTR1//MET//ABCG2//
GO:0045597	positive regulation of cell differentiation	Biological process	5	474	55	13692	2.62600690448792	0.0410714143842254	1	1.38646034100591	DKKL1//GDF6//FEZF2//CCL3//MET//
GO:0048878	chemical homeostasis	Biological process	7	807	55	13692	2.1593781683001	0.0416418669603822	1	1.38046980768177	CHRNA4//CHRNA7//CCL3//CCKBR//RXRG//CHRNE//MET//
GO:0032870	cellular response to hormone stimulus	Biological process	4	326	55	13692	3.05454545454545	0.041654408488752	1	1.38033902832634	SSTR1//MET//RXRG//CYP11B1//
GO:0009719	response to endogenous stimulus	Biological process	8	987	55	13692	2.01779497098646	0.0422398310601512	1	1.37427782744846	CLDN4//CCKBR//RXRG//CYP11B1//SSTR1//MET//ABCG2//COL2A1//
GO:0009581	detection of external stimulus	Biological process	2	82	55	13692	6.07184035476718	0.0428856954206239	1	1.36768754314979	TULP1//GRM8//
GO:0051960	regulation of nervous system development	Biological process	5	480	55	13692	2.59318181818182	0.0429726264382397	1	1.36680810191823	MET//RXRG//GDF6//FEZF2//CBLN2//
GO:0001821	histamine secretion	Biological process	1	11	55	13692	22.6314049586777	0.0433250313833352	1	1.36326111402422	CCKBR//
GO:0006705	mineralocorticoid biosynthetic process	Biological process	1	11	55	13692	22.6314049586777	0.0433250313833352	1	1.36326111402422	CYP11B1//
GO:0032230	positive regulation of synaptic transmission, GABAergic	Biological process	1	11	55	13692	22.6314049586777	0.0433250313833352	1	1.36326111402422	CCKBR//
GO:0032341	aldosterone metabolic process	Biological process	1	11	55	13692	22.6314049586777	0.0433250313833352	1	1.36326111402422	CYP11B1//
GO:0046085	adenosine metabolic process	Biological process	1	11	55	13692	22.6314049586777	0.0433250313833352	1	1.36326111402422	CYP11B1//
GO:0060080	regulation of inhibitory postsynaptic membrane potential	Biological process	1	11	55	13692	22.6314049586777	0.0433250313833352	1	1.36326111402422	CHRNA4//
GO:0072498	embryonic skeletal joint development	Biological process	1	11	55	13692	22.6314049586777	0.0433250313833352	1	1.36326111402422	COL2A1//
GO:0000187	activation of MAPK activity	Biological process	2	83	55	13692	5.9986856516977	0.0438337077326407	1	1.35819179241422	MET//CHRNA7//
GO:0070374	positive regulation of ERK1 and ERK2 cascade	Biological process	2	84	55	13692	5.92727272727273	0.0447895441293231	1	1.3488233578082	CCL3//BMPER//
GO:0031667	response to nutrient levels	Biological process	5	490	55	13692	2.54025974025974	0.0462590369828295	1	1.33480341258132	CHRNA7//POMC//RXRG//SSTR1//ABCG2//
GO:0006855	drug transmembrane transport	Biological process	1	12	55	13692	20.7454545454545	0.0471710311840745	1	1.32632462973992	ABCG2//
GO:0008212	mineralocorticoid metabolic process	Biological process	1	12	55	13692	20.7454545454545	0.0471710311840745	1	1.32632462973992	CYP11B1//
GO:0014808	release of sequestered calcium ion into cytosol by sarcoplasmic reticulum	Biological process	1	12	55	13692	20.7454545454545	0.0471710311840745	1	1.32632462973992	CCL3//
GO:0032225	regulation of synaptic transmission, dopaminergic	Biological process	1	12	55	13692	20.7454545454545	0.0471710311840745	1	1.32632462973992	CHRNA7//
GO:0043922	negative regulation by host of viral transcription	Biological process	1	12	55	13692	20.7454545454545	0.0471710311840745	1	1.32632462973992	CCL3//
GO:0050716	positive regulation of interleukin-1 secretion	Biological process	1	12	55	13692	20.7454545454545	0.0471710311840745	1	1.32632462973992	CCL3//
GO:0050718	positive regulation of interleukin-1 beta secretion	Biological process	1	12	55	13692	20.7454545454545	0.0471710311840745	1	1.32632462973992	CCL3//
GO:0060206	estrous cycle phase	Biological process	1	12	55	13692	20.7454545454545	0.0471710311840745	1	1.32632462973992	CCKBR//
GO:0070296	sarcoplasmic reticulum calcium ion transport	Biological process	1	12	55	13692	20.7454545454545	0.0471710311840745	1	1.32632462973992	CCL3//
GO:0044057	regulation of system process	Biological process	5	495	55	13692	2.51460055096419	0.0479576609358322	1	1.31914200712935	CHRNA7//RXRG//CCKBR//GRM8//CCL3//
GO:0022414	reproductive process	Biological process	8	1018	55	13692	1.95634934809787	0.0491978981166726	1	1.30805345121292	SSTR1//THEG//CLDN4//MET//CHRNA7//CCL3//ABCG2//CCKBR//
