# Supplementary material for: Gene Expression in the Hippocampus in a Rat Model of Premenstrual Dysphoric Disorder After Treatment With Baixiangdan Capsules
Source: Front Psychol. 2018 Nov 13;9:2065. doi: 10.3389/fpsyg.2018.02065 (PMC6242977; doi:10.3389/fpsyg.2018.02065)
Supplement: Supplementary file 3 [file Data_Sheet_3.ZIP › Data Analysis Folder/GO Analysis Report/BXD vs model (up)/CC_result(Rat).xls]

## Sheet: CC
#Column "GO.ID" stands for the ID of gene ontology term
#Column "Term" stands for the name of gene ontology term
#Column "Ontology" stands for the ontology of GOID belongs to
#Column "Count" stands for the number of DE genes associated with the listed GOID
#Column "Pop.Hits" stands for the number of background population genes associated with the listed GOID
#Column "List.Total" stands for the total number of DE genes
#Column "Pop.Total" stands for the total number of background population genes
#Column "Fold.Enrichment" stands for the Fold Enrichment value of the GOID, it equals (Count/Pop.Hits)/(List.Total/Pop.Total)
#Column "Pvalue" stands for the significance testing value of the GOID
#Column "FDR" stands for the false discovery rate of the GOID, using Benjamini & Hochberg (1995) method
#Column "Enrichment.Score" stands for the Enrichment Score value of the GOID, it equals (-log10(Pvalue))
#Column "GENES" stands for the DE genes associated with the GOID
GO.ID	Term	Ontology	Count	Pop.Hits	List.Total	Pop.Total	Fold.Enrichment	Pvalue	FDR	Enrichment.Score	GENES
GO:0031224	intrinsic to membrane	Cellular component	41	4750	68	15288	1.94058	5.95454e-07	0.000274219	6.22515	MET//SSTR1//CHRNA4//CCKBR//CHRNE//FXYD6//FUT1//TPBG//SLC17A6//SLC16A10//SLC6A5//OLR1401//CLDN23//CBLN2//OLR19//OLR98//OLR153//OLR200//OLR305//OLR375//TAAR7B//TSPAN1//OLR1341//CLDN4//GPR123//ABCG2//OLR25//OLR278//OLR7//OLR1585//VOM1R40//VOM1R37//VOM1R57//LOC688657//VOM2R71//CNTN6//GRM8//ITGA10//CHRNA7//CYP11B1//PIGZL1
GO:0044425	membrane part	Cellular component	45	5668	68	15288	1.78494	1.0213e-06	0.000274219	5.99085	MET//SSTR1//CHRNA4//CCKBR//CHRNE//FXYD6//FUT1//TPBG//SLC17A6//SLC16A10//SLC6A5//OLR1401//CLDN23//CBLN2//OLR19//OLR98//OLR153//OLR200//OLR305//OLR375//TAAR7B//TSPAN1//OLR1341//CLDN4//GPR123//ABCG2//OLR25//OLR278//OLR7//OLR1585//VOM1R40//VOM1R37//VOM1R57//LOC688657//VOM2R71//LCP1//CNTN6//GRM8//ITGA10//CHRNA7//GRB7//IL12RB2//CYP11B1//PIGZL1//RGS16
GO:0016021	integral to membrane	Cellular component	39	4653	68	15288	1.8844	3.6139e-06	0.000646887	5.44202	GRM8//ITGA10//CHRNA7//CHRNA4//CYP11B1//MET//SSTR1//CCKBR//CHRNE//FXYD6//FUT1//TPBG//SLC17A6//SLC16A10//SLC6A5//OLR1401//CLDN23//CBLN2//OLR19//OLR98//OLR153//OLR200//OLR305//OLR375//TAAR7B//TSPAN1//OLR1341//CLDN4//GPR123//ABCG2//OLR25//OLR278//OLR7//OLR1585//VOM1R40//VOM1R37//VOM1R57//LOC688657//VOM2R71
GO:0016020	membrane	Cellular component	48	7097	68	15288	1.52058	4.60356e-05	0.00618028	4.33691	MET//SSTR1//CHRNA7//CHRNA4//CCKBR//CHRNE//FXYD6//TAAR7B//CLDN4//LCP1//GPR123//TULP1//GPRC5A//RGS16//VOM2R71//FUT1//TPBG//SLC17A6//SLC16A10//SLC6A5//OLR1401//CLDN23//CBLN2//OLR19//OLR98//OLR153//OLR200//OLR305//OLR375//TSPAN1//OLR1341//ABCG2//OLR25//OLR278//OLR7//OLR1585//VOM1R40//VOM1R37//VOM1R57//LOC688657//CNTN6//GRM8//ITGA10//GRB7//IL12RB2//CYP11B1//PIGZL1//PRPH
GO:0045211	postsynaptic membrane	Cellular component	5	172	68	15288	6.53557	0.00100035	0.107438	2.99985	MET//CHRNA7//CHRNA4//CHRNE//GRM8
GO:0005892	acetylcholine-gated channel complex	Cellular component	2	15	68	15288	29.9765	0.00197177	0.157236	2.70514	CHRNA7//CHRNA4
GO:0097060	synaptic membrane	Cellular component	5	203	68	15288	5.53753	0.00207977	0.157236	2.68199	CHRNA7//GRM8//MET//CHRNA4//CHRNE
GO:0043025	neuronal cell body	Cellular component	7	413	68	15288	3.81057	0.00234243	0.157236	2.63033	MET//PRPH//CHRNA7//CHRNA4//GRM8//NOV//KLHL14
GO:0044297	cell body	Cellular component	7	441	68	15288	3.56863	0.00337364	0.201294	2.4719	MET//PRPH//CHRNA7//CHRNA4//GRM8//NOV//KLHL14
GO:0005886	plasma membrane	Cellular component	23	2986	68	15288	1.73173	0.00384089	0.206256	2.41557	LCP1//CNTN6//GRM8//ITGA10//CHRNA7//CHRNA4//CLDN23//CLDN4//GRB7//IL12RB2//SLC16A10//ABCG2//MET//SSTR1//CCKBR//CHRNE//FXYD6//TAAR7B//GPR123//TULP1//GPRC5A//RGS16//VOM2R71
GO:0071944	cell periphery	Cellular component	23	3081	68	15288	1.67833	0.00574481	0.280451	2.24072	MET//SSTR1//CHRNA7//CHRNA4//CCKBR//CHRNE//FXYD6//TAAR7B//CLDN4//LCP1//GPR123//TULP1//GPRC5A//RGS16//VOM2R71//CNTN6//GRM8//ITGA10//CLDN23//GRB7//IL12RB2//SLC16A10//ABCG2
GO:0044456	synapse part	Cellular component	6	391	68	15288	3.44998	0.00776474	0.347472	2.10987	SLC17A6//MET//CHRNA7//GRM8//CHRNA4//CHRNE
GO:0045202	synapse	Cellular component	7	527	68	15288	2.98627	0.00877077	0.3623	2.05696	SLC17A6//MET//CHRNA7//GRM8//CHRNA4//CHRNE//TULP1
GO:0005615	extracellular space	Cellular component	8	707	68	15288	2.54397	0.012855	0.488196	1.89093	MET//POMC//COL2A1//CCL3//GRP//GDF6//CBLN2//BMPER
GO:0001750	photoreceptor outer segment	Cellular component	2	40	68	15288	11.2412	0.0136368	0.488196	1.86529	PRPH//TULP1
GO:0030054	cell junction	Cellular component	7	627	68	15288	2.50999	0.0210456	0.705255	1.67684	CLDN23//CLDN4//GRB7//CHRNA7//CHRNA4//CHRNE//SLC17A6
GO:0044459	plasma membrane part	Cellular component	12	1426	68	15288	1.89192	0.0223265	0.705255	1.65118	LCP1//CNTN6//GRM8//ITGA10//CHRNA7//CHRNA4//CLDN23//CLDN4//GRB7//IL12RB2//SLC16A10//ABCG2
GO:0042734	presynaptic membrane	Cellular component	2	54	68	15288	8.3268	0.0240424	0.717265	1.61902	CHRNA7//GRM8
GO:0043235	receptor complex	Cellular component	3	145	68	15288	4.65152	0.0267574	0.75625	1.57256	ITGA10//CHRNA7//CHRNA4
GO:0042995	cell projection	Cellular component	10	1211	68	15288	1.85651	0.0407033	0.945227	1.39037	LCP1//TULP1//PRPH//MET//CHRNA7//GRM8//KLHL14//NOV//CHRNA4//GRB7
GO:0044421	extracellular region part	Cellular component	8	887	68	15288	2.02772	0.0424222	0.945227	1.37241	COL2A1//MET//POMC//CCL3//GRP//GDF6//CBLN2//BMPER
GO:0043005	neuron projection	Cellular component	7	742	68	15288	2.12098	0.0461916	0.945227	1.33544	PRPH//MET//CHRNA7//NOV//CHRNA4//GRM8//KLHL14
GO:0031513	nonmotile primary cilium	Cellular component	2	78	68	15288	5.76471	0.0471478	0.945227	1.32654	TULP1//PRPH
