# Supplementary material for: Gene Expression in the Hippocampus in a Rat Model of Premenstrual Dysphoric Disorder After Treatment With Baixiangdan Capsules
Source: Front Psychol. 2018 Nov 13;9:2065. doi: 10.3389/fpsyg.2018.02065 (PMC6242977; doi:10.3389/fpsyg.2018.02065)
Supplement: Supplementary file 3 [file Data_Sheet_3.ZIP › Data Analysis Folder/GO Analysis Report/BXD vs model (up)/CC_result.txt]

GO.ID	Term	Ontology	Count	Pop.Hits	List.Total	Pop.Total	Fold.Enrichment	Pvalue	FDR	Enrichment.Score	GENES
GO:0031224	intrinsic to membrane	Cellular component	41	4750	68	15288	1.94058204334365	5.95453646353599e-07	0.000274218765012145	6.22515204092577	MET//SSTR1//CHRNA4//CCKBR//CHRNE//FXYD6//FUT1//TPBG//SLC17A6//SLC16A10//SLC6A5//OLR1401//CLDN23//CBLN2//OLR19//OLR98//OLR153//OLR200//OLR305//OLR375//TAAR7B//TSPAN1//OLR1341//CLDN4//GPR123//ABCG2//OLR25//OLR278//OLR7//OLR1585//VOM1R40//VOM1R37//VOM1R57//LOC688657//VOM2R71//CNTN6//GRM8//ITGA10//CHRNA7//CYP11B1//PIGZL1//
GO:0044425	membrane part	Cellular component	45	5668	68	15288	1.78494333513222	1.02129893859272e-06	0.000274218765012145	5.9908471194421	MET//SSTR1//CHRNA4//CCKBR//CHRNE//FXYD6//FUT1//TPBG//SLC17A6//SLC16A10//SLC6A5//OLR1401//CLDN23//CBLN2//OLR19//OLR98//OLR153//OLR200//OLR305//OLR375//TAAR7B//TSPAN1//OLR1341//CLDN4//GPR123//ABCG2//OLR25//OLR278//OLR7//OLR1585//VOM1R40//VOM1R37//VOM1R57//LOC688657//VOM2R71//LCP1//CNTN6//GRM8//ITGA10//CHRNA7//GRB7//IL12RB2//CYP11B1//PIGZL1//RGS16//
GO:0016021	integral to membrane	Cellular component	39	4653	68	15288	1.88440095574013	3.61389659263457e-06	0.000646887490081588	5.44202427841889	GRM8//ITGA10//CHRNA7//CHRNA4//CYP11B1//MET//SSTR1//CCKBR//CHRNE//FXYD6//FUT1//TPBG//SLC17A6//SLC16A10//SLC6A5//OLR1401//CLDN23//CBLN2//OLR19//OLR98//OLR153//OLR200//OLR305//OLR375//TAAR7B//TSPAN1//OLR1341//CLDN4//GPR123//ABCG2//OLR25//OLR278//OLR7//OLR1585//VOM1R40//VOM1R37//VOM1R57//LOC688657//VOM2R71//
GO:0016020	membrane	Cellular component	48	7097	68	15288	1.52057621695994	4.60356079022324e-05	0.0061802803608747	4.33690611759685	MET//SSTR1//CHRNA7//CHRNA4//CCKBR//CHRNE//FXYD6//TAAR7B//CLDN4//LCP1//GPR123//TULP1//GPRC5A//RGS16//VOM2R71//FUT1//TPBG//SLC17A6//SLC16A10//SLC6A5//OLR1401//CLDN23//CBLN2//OLR19//OLR98//OLR153//OLR200//OLR305//OLR375//TSPAN1//OLR1341//ABCG2//OLR25//OLR278//OLR7//OLR1585//VOM1R40//VOM1R37//VOM1R57//LOC688657//CNTN6//GRM8//ITGA10//GRB7//IL12RB2//CYP11B1//PIGZL1//PRPH//
GO:0045211	postsynaptic membrane	Cellular component	5	172	68	15288	6.53556771545828	0.00100035494506227	0.107438121099688	2.99984587666912	MET//CHRNA7//CHRNA4//CHRNE//GRM8//
GO:0005892	acetylcholine-gated channel complex	Cellular component	2	15	68	15288	29.9764705882353	0.00197176884178108	0.157235595734693	2.70514400046139	CHRNA7//CHRNA4//
GO:0097060	synaptic membrane	Cellular component	5	203	68	15288	5.53752535496957	0.00207976739213382	0.157235595734693	2.68198523521115	CHRNA7//GRM8//MET//CHRNA4//CHRNE//
GO:0043025	neuronal cell body	Cellular component	7	413	68	15288	3.81056829511466	0.00234242973161554	0.157235595734693	2.63033342824353	MET//PRPH//CHRNA7//CHRNA4//GRM8//NOV//KLHL14//
GO:0044297	cell body	Cellular component	7	441	68	15288	3.56862745098039	0.00337364432874156	0.201294111614913	2.47190070544785	MET//PRPH//CHRNA7//CHRNA4//GRM8//NOV//KLHL14//
GO:0005886	plasma membrane	Cellular component	23	2986	68	15288	1.73172845829558	0.00384089386145203	0.206256000359974	2.4155676938821	LCP1//CNTN6//GRM8//ITGA10//CHRNA7//CHRNA4//CLDN23//CLDN4//GRB7//IL12RB2//SLC16A10//ABCG2//MET//SSTR1//CCKBR//CHRNE//FXYD6//TAAR7B//GPR123//TULP1//GPRC5A//RGS16//VOM2R71//
GO:0071944	cell periphery	Cellular component	23	3081	68	15288	1.6783320923306	0.00574481366551141	0.280451358034512	2.24072405319894	MET//SSTR1//CHRNA7//CHRNA4//CCKBR//CHRNE//FXYD6//TAAR7B//CLDN4//LCP1//GPR123//TULP1//GPRC5A//RGS16//VOM2R71//CNTN6//GRM8//ITGA10//CLDN23//GRB7//IL12RB2//SLC16A10//ABCG2//
GO:0044456	synapse part	Cellular component	6	391	68	15288	3.44997743342861	0.00776474312115086	0.347472254671501	2.109872907342	SLC17A6//MET//CHRNA7//GRM8//CHRNA4//CHRNE//
GO:0045202	synapse	Cellular component	7	527	68	15288	2.98627078915057	0.00877077317221713	0.362300399498508	2.05696212047355	SLC17A6//MET//CHRNA7//GRM8//CHRNA4//CHRNE//TULP1//
GO:0005615	extracellular space	Cellular component	8	707	68	15288	2.54397204426325	0.0128550406505295	0.488195930577023	1.89092654568213	MET//POMC//COL2A1//CCL3//GRP//GDF6//CBLN2//BMPER//
GO:0001750	photoreceptor outer segment	Cellular component	2	40	68	15288	11.2411764705882	0.013636757837347	0.488195930577023	1.8652888716678	PRPH//TULP1//
GO:0030054	cell junction	Cellular component	7	627	68	15288	2.50999155643118	0.0210456364370244	0.705255191542743	1.67683793630187	CLDN23//CLDN4//GRB7//CHRNA7//CHRNA4//CHRNE//SLC17A6//
GO:0044459	plasma membrane part	Cellular component	12	1426	68	15288	1.8919231086544	0.022326514443625	0.705255191542743	1.65117907254235	LCP1//CNTN6//GRM8//ITGA10//CHRNA7//CHRNA4//CLDN23//CLDN4//GRB7//IL12RB2//SLC16A10//ABCG2//
GO:0042734	presynaptic membrane	Cellular component	2	54	68	15288	8.32679738562091	0.0240424123186813	0.717265300840659	1.6190219591264	CHRNA7//GRM8//
GO:0043235	receptor complex	Cellular component	3	145	68	15288	4.65152129817444	0.0267574403401222	0.756249761191875	1.57255543422745	ITGA10//CHRNA7//CHRNA4//
GO:0042995	cell projection	Cellular component	10	1211	68	15288	1.85651139068344	0.0407032808492906	0.94522709287952	1.3903705834697	LCP1//TULP1//PRPH//MET//CHRNA7//GRM8//KLHL14//NOV//CHRNA4//GRB7//
GO:0044421	extracellular region part	Cellular component	8	887	68	15288	2.02772067113204	0.0424221893825049	0.94522709287952	1.37240692157608	COL2A1//MET//POMC//CCL3//GRP//GDF6//CBLN2//BMPER//
GO:0043005	neuron projection	Cellular component	7	742	68	15288	2.12097669256382	0.0461915510576819	0.94522709287952	1.33543745441328	PRPH//MET//CHRNA7//NOV//CHRNA4//GRM8//KLHL14//
GO:0031513	nonmotile primary cilium	Cellular component	2	78	68	15288	5.76470588235294	0.0471477713004824	0.94522709287952	1.32653883176608	TULP1//PRPH//
