# Supplementary material for: Gene Expression in the Hippocampus in a Rat Model of Premenstrual Dysphoric Disorder After Treatment With Baixiangdan Capsules
Source: Front Psychol. 2018 Nov 13;9:2065. doi: 10.3389/fpsyg.2018.02065 (PMC6242977; doi:10.3389/fpsyg.2018.02065)
Supplement: Supplementary file 3 [file Data_Sheet_3.ZIP › Data Analysis Folder/GO Analysis Report/BXD vs model (up)/MF_result(Rat).xls]

## Sheet: MF
#Column "GO.ID" stands for the ID of gene ontology term
#Column "Term" stands for the name of gene ontology term
#Column "Ontology" stands for the ontology of GOID belongs to
#Column "Count" stands for the number of DE genes associated with the listed GOID
#Column "Pop.Hits" stands for the number of background population genes associated with the listed GOID
#Column "List.Total" stands for the total number of DE genes
#Column "Pop.Total" stands for the total number of background population genes
#Column "Fold.Enrichment" stands for the Fold Enrichment value of the GOID, it equals (Count/Pop.Hits)/(List.Total/Pop.Total)
#Column "Pvalue" stands for the significance testing value of the GOID
#Column "FDR" stands for the false discovery rate of the GOID, using Benjamini & Hochberg (1995) method
#Column "Enrichment.Score" stands for the Enrichment Score value of the GOID, it equals (-log10(Pvalue))
#Column "GENES" stands for the DE genes associated with the GOID
GO.ID	Term	Ontology	Count	Pop.Hits	List.Total	Pop.Total	Fold.Enrichment	Pvalue	FDR	Enrichment.Score	GENES
GO:0038023	signaling receptor activity	Molecular function	28	2232	65	14392	2.77761	9.97992e-08	5.62268e-05	7.00087	TAAR7B//GRM8//RXRG//IL12RB2//OLR1401//OLR19//OLR98//OLR153//OLR305//OLR375//OLR1341//GPR123//OLR278//OLR1585//LOC688657//VOM2R71//OLR200//OLR25//OLR7//SSTR1//MET//TULP1//CCKBR//CHRNA7//CHRNA4//VOM1R40//VOM1R37//VOM1R57
GO:0004872	receptor activity	Molecular function	30	2579	65	14392	2.5756	1.45641e-07	5.62268e-05	6.83672	TAAR7B//GRM8//RXRG//IL12RB2//OLR1401//OLR19//OLR98//OLR153//OLR305//OLR375//OLR1341//GPR123//OLR278//OLR1585//LOC688657//VOM2R71//OLR200//OLR25//OLR7//SSTR1//MET//TULP1//CCKBR//CHRNA7//CHRNA4//VOM1R40//VOM1R37//VOM1R57//CHRNE//ITGA10
GO:0004888	transmembrane signaling receptor activity	Molecular function	27	2149	65	14392	2.78186	1.88049e-07	5.62268e-05	6.72573	TAAR7B//GRM8//IL12RB2//OLR1401//OLR19//OLR98//OLR153//OLR305//OLR375//OLR1341//GPR123//OLR278//OLR1585//LOC688657//VOM2R71//OLR200//OLR25//OLR7//SSTR1//MET//TULP1//CCKBR//CHRNA7//CHRNA4//VOM1R40//VOM1R37//VOM1R57
GO:0004871	signal transducer activity	Molecular function	28	2433	65	14392	2.54814	6.30235e-07	0.000113064	6.2005	TAAR7B//GRM8//RXRG//IL12RB2//OLR1401//OLR19//OLR98//OLR153//OLR305//OLR375//OLR1341//GPR123//OLR278//OLR1585//LOC688657//VOM2R71//OLR200//OLR25//OLR7//SSTR1//MET//TULP1//CCKBR//CHRNA7//CHRNA4//VOM1R40//VOM1R37//VOM1R57
GO:0060089	molecular transducer activity	Molecular function	28	2433	65	14392	2.54814	6.30235e-07	0.000113064	6.2005	TAAR7B//GRM8//RXRG//IL12RB2//OLR1401//OLR19//OLR98//OLR153//OLR305//OLR375//OLR1341//GPR123//OLR278//OLR1585//LOC688657//VOM2R71//OLR200//OLR25//OLR7//SSTR1//MET//TULP1//CCKBR//CHRNA7//CHRNA4//VOM1R40//VOM1R37//VOM1R57
GO:0004930	G-protein coupled receptor activity	Molecular function	20	1569	65	14392	2.82238	1.12282e-05	0.00167861	4.94969	TAAR7B//GRM8//SSTR1//TULP1//CCKBR//VOM1R40//VOM1R37//VOM1R57//OLR1401//OLR19//OLR98//OLR153//OLR305//OLR375//OLR1341//GPR123//OLR278//OLR1585//LOC688657//VOM2R71
GO:0004889	acetylcholine-activated cation-selective channel activity	Molecular function	3	16	65	14392	41.5154	4.72163e-05	0.00605043	4.32591	CHRNA7//CHRNA4//CHRNE
GO:0030594	neurotransmitter receptor activity	Molecular function	4	65	65	14392	13.6256	0.000208624	0.023392	3.68064	SSTR1//CCKBR//CHRNA7//CHRNA4
GO:0005231	excitatory extracellular ligand-gated ion channel activity	Molecular function	3	47	65	14392	14.1329	0.00123721	0.123308	2.90756	CHRNA7//CHRNA4//CHRNE
GO:0042166	acetylcholine binding	Molecular function	2	14	65	14392	31.6308	0.00176488	0.15831	2.75328	CHRNA7//CHRNA4
GO:0015464	acetylcholine receptor activity	Molecular function	2	15	65	14392	29.5221	0.00203048	0.165577	2.6924	CHRNA7//CHRNA4
GO:0005230	extracellular ligand-gated ion channel activity	Molecular function	3	66	65	14392	10.0643	0.00328502	0.245555	2.48346	CHRNA7//CHRNA4//CHRNE
GO:0042165	neurotransmitter binding	Molecular function	2	24	65	14392	18.4513	0.00519943	0.347325	2.28404	CHRNA7//CHRNA4
GO:0004984	olfactory receptor activity	Molecular function	13	1318	65	14392	2.18392	0.0054209	0.347325	2.26593	OLR1401//OLR19//OLR98//OLR153//OLR200//OLR305//OLR375//OLR1341//OLR25//OLR278//OLR7//OLR1585//LOC688657
GO:0071855	neuropeptide receptor binding	Molecular function	2	27	65	14392	16.4011	0.00655501	0.391989	2.18343	CCKBR//POMC
GO:0016503	pheromone receptor activity	Molecular function	3	96	65	14392	6.91923	0.00931973	0.522487	2.0306	VOM1R40//VOM1R37//VOM1R57
GO:0008188	neuropeptide receptor activity	Molecular function	2	40	65	14392	11.0708	0.0140288	0.740227	1.85298	SSTR1//CCKBR
GO:0015276	ligand-gated ion channel activity	Molecular function	3	118	65	14392	5.6292	0.0162342	0.766423	1.78957	CHRNA7//CHRNA4//CHRNE
GO:0022834	ligand-gated channel activity	Molecular function	3	118	65	14392	5.6292	0.0162342	0.766423	1.78957	CHRNA7//CHRNA4//CHRNE
GO:0015171	amino acid transmembrane transporter activity	Molecular function	2	66	65	14392	6.70956	0.0358002	1	1.44611	SLC17A6//SLC6A5
GO:0051015	actin filament binding	Molecular function	2	66	65	14392	6.70956	0.0358002	1	1.44611	LCP1//TULP1
GO:0005096	GTPase activator activity	Molecular function	3	161	65	14392	4.12575	0.0362444	1	1.44076	TBC1D22A//SRGAP1//RGS16
GO:0008047	enzyme activator activity	Molecular function	4	284	65	14392	3.11853	0.0393419	1	1.40514	RGS16//TBC1D22A//SRGAP1//CCL3
GO:0008417	fucosyltransferase activity	Molecular function	1	10	65	14392	22.1415	0.0442706	1	1.35388	FUT1
GO:0009881	photoreceptor activity	Molecular function	1	10	65	14392	22.1415	0.0442706	1	1.35388	TULP1
GO:0015172	acidic amino acid transmembrane transporter activity	Molecular function	1	10	65	14392	22.1415	0.0442706	1	1.35388	SLC17A6
GO:0005099	Ras GTPase activator activity	Molecular function	2	78	65	14392	5.67732	0.048431	1	1.31488	TBC1D22A//SRGAP1
GO:0000030	mannosyltransferase activity	Molecular function	1	11	65	14392	20.1287	0.0485901	1	1.31345	PIGZL1
GO:0048407	platelet-derived growth factor binding	Molecular function	1	11	65	14392	20.1287	0.0485901	1	1.31345	COL2A1
GO:0060229	lipase activator activity	Molecular function	1	11	65	14392	20.1287	0.0485901	1	1.31345	CCL3
GO:0005275	amine transmembrane transporter activity	Molecular function	2	79	65	14392	5.60545	0.0495475	1	1.30498	SLC17A6//SLC6A5
