# Supplementary material for: Gene Expression in the Hippocampus in a Rat Model of Premenstrual Dysphoric Disorder After Treatment With Baixiangdan Capsules
Source: Front Psychol. 2018 Nov 13;9:2065. doi: 10.3389/fpsyg.2018.02065 (PMC6242977; doi:10.3389/fpsyg.2018.02065)
Supplement: Supplementary file 3 [file Data_Sheet_3.ZIP › Data Analysis Folder/GO Analysis Report/BXD vs model (up)/MF_result.txt]

GO.ID	Term	Ontology	Count	Pop.Hits	List.Total	Pop.Total	Fold.Enrichment	Pvalue	FDR	Enrichment.Score	GENES
GO:0038023	signaling receptor activity	Molecular function	28	2232	65	14392	2.7776123518059	9.97992310037915e-08	5.62267514371501e-05	7.00087280512642	TAAR7B//GRM8//RXRG//IL12RB2//OLR1401//OLR19//OLR98//OLR153//OLR305//OLR375//OLR1341//GPR123//OLR278//OLR1585//LOC688657//VOM2R71//OLR200//OLR25//OLR7//SSTR1//MET//TULP1//CCKBR//CHRNA7//CHRNA4//VOM1R40//VOM1R37//VOM1R57//
GO:0004872	receptor activity	Molecular function	30	2579	65	14392	2.575595788469	1.45641120716165e-07	5.62267514371501e-05	6.83671598780611	TAAR7B//GRM8//RXRG//IL12RB2//OLR1401//OLR19//OLR98//OLR153//OLR305//OLR375//OLR1341//GPR123//OLR278//OLR1585//LOC688657//VOM2R71//OLR200//OLR25//OLR7//SSTR1//MET//TULP1//CCKBR//CHRNA7//CHRNA4//VOM1R40//VOM1R37//VOM1R57//CHRNE//ITGA10//
GO:0004888	transmembrane signaling receptor activity	Molecular function	27	2149	65	14392	2.78185918316212	1.88049335910201e-07	5.62267514371501e-05	6.72572819593498	TAAR7B//GRM8//IL12RB2//OLR1401//OLR19//OLR98//OLR153//OLR305//OLR375//OLR1341//GPR123//OLR278//OLR1585//LOC688657//VOM2R71//OLR200//OLR25//OLR7//SSTR1//MET//TULP1//CCKBR//CHRNA7//CHRNA4//VOM1R40//VOM1R37//VOM1R57//
GO:0004871	signal transducer activity	Molecular function	28	2433	65	14392	2.54814252742736	6.30234524712238e-07	0.000113064073733376	6.20049780953822	TAAR7B//GRM8//RXRG//IL12RB2//OLR1401//OLR19//OLR98//OLR153//OLR305//OLR375//OLR1341//GPR123//OLR278//OLR1585//LOC688657//VOM2R71//OLR200//OLR25//OLR7//SSTR1//MET//TULP1//CCKBR//CHRNA7//CHRNA4//VOM1R40//VOM1R37//VOM1R57//
GO:0060089	molecular transducer activity	Molecular function	28	2433	65	14392	2.54814252742736	6.30234524712238e-07	0.000113064073733376	6.20049780953822	TAAR7B//GRM8//RXRG//IL12RB2//OLR1401//OLR19//OLR98//OLR153//OLR305//OLR375//OLR1341//GPR123//OLR278//OLR1585//LOC688657//VOM2R71//OLR200//OLR25//OLR7//SSTR1//MET//TULP1//CCKBR//CHRNA7//CHRNA4//VOM1R40//VOM1R37//VOM1R57//
GO:0004930	G-protein coupled receptor activity	Molecular function	20	1569	65	14392	2.82237583958425	1.12281852137151e-05	0.00167861368945041	4.94969043210537	TAAR7B//GRM8//SSTR1//TULP1//CCKBR//VOM1R40//VOM1R37//VOM1R57//OLR1401//OLR19//OLR98//OLR153//OLR305//OLR375//OLR1341//GPR123//OLR278//OLR1585//LOC688657//VOM2R71//
GO:0004889	acetylcholine-activated cation-selective channel activity	Molecular function	3	16	65	14392	41.5153846153846	4.72162954252746e-05	0.0060504309994959	4.32590809052022	CHRNA7//CHRNA4//CHRNE//
GO:0030594	neurotransmitter receptor activity	Molecular function	4	65	65	14392	13.6255621301775	0.000208624311231458	0.0233920008968272	3.68063508412394	SSTR1//CCKBR//CHRNA7//CHRNA4//
GO:0005231	excitatory extracellular ligand-gated ion channel activity	Molecular function	3	47	65	14392	14.1328968903437	0.00123720758161402	0.123308355634197	2.90755742730203	CHRNA7//CHRNA4//CHRNE//
GO:0042166	acetylcholine binding	Molecular function	2	14	65	14392	31.6307692307692	0.00176488294329956	0.158310000013971	2.75328409410898	CHRNA7//CHRNA4//
GO:0015464	acetylcholine receptor activity	Molecular function	2	15	65	14392	29.5220512820513	0.00203048226138006	0.165576598950719	2.69240080022389	CHRNA7//CHRNA4//
GO:0005230	extracellular ligand-gated ion channel activity	Molecular function	3	66	65	14392	10.0643356643357	0.0032850188953069	0.245555162424191	2.48346212805126	CHRNA7//CHRNA4//CHRNE//
GO:0042165	neurotransmitter binding	Molecular function	2	24	65	14392	18.4512820512821	0.00519942923853606	0.347324650375235	2.28404432793425	CHRNA7//CHRNA4//
GO:0004984	olfactory receptor activity	Molecular function	13	1318	65	14392	2.18391502276176	0.00542089755323667	0.347324650375235	2.26592880015058	OLR1401//OLR19//OLR98//OLR153//OLR200//OLR305//OLR375//OLR1341//OLR25//OLR278//OLR7//OLR1585//LOC688657//
GO:0071855	neuropeptide receptor binding	Molecular function	2	27	65	14392	16.4011396011396	0.0065550083259147	0.391989497889699	2.18342675234971	CCKBR//POMC//
GO:0016503	pheromone receptor activity	Molecular function	3	96	65	14392	6.91923076923077	0.0093197278851865	0.522487244563268	2.03059676786997	VOM1R40//VOM1R37//VOM1R57//
GO:0008188	neuropeptide receptor activity	Molecular function	2	40	65	14392	11.0707692307692	0.0140288255503246	0.740226854037716	1.85297868523414	SSTR1//CCKBR//
GO:0015276	ligand-gated ion channel activity	Molecular function	3	118	65	14392	5.62920469361147	0.016234154809641	0.766422992855157	1.78957031689717	CHRNA7//CHRNA4//CHRNE//
GO:0022834	ligand-gated channel activity	Molecular function	3	118	65	14392	5.62920469361147	0.016234154809641	0.766422992855157	1.78957031689717	CHRNA7//CHRNA4//CHRNE//
GO:0015171	amino acid transmembrane transporter activity	Molecular function	2	66	65	14392	6.70955710955711	0.0358001905170262	1	1.44611466217531	SLC17A6//SLC6A5//
GO:0051015	actin filament binding	Molecular function	2	66	65	14392	6.70955710955711	0.0358001905170262	1	1.44611466217531	LCP1//TULP1//
GO:0005096	GTPase activator activity	Molecular function	3	161	65	14392	4.1257525083612	0.0362444167922506	1	1.44075888407412	TBC1D22A//SRGAP1//RGS16//
GO:0008047	enzyme activator activity	Molecular function	4	284	65	14392	3.11852654387866	0.0393419406193082	1	1.40514422145099	RGS16//TBC1D22A//SRGAP1//CCL3//
GO:0008417	fucosyltransferase activity	Molecular function	1	10	65	14392	22.1415384615385	0.0442706085016012	1	1.353884508582	FUT1//
GO:0009881	photoreceptor activity	Molecular function	1	10	65	14392	22.1415384615385	0.0442706085016012	1	1.353884508582	TULP1//
GO:0015172	acidic amino acid transmembrane transporter activity	Molecular function	1	10	65	14392	22.1415384615385	0.0442706085016012	1	1.353884508582	SLC17A6//
GO:0005099	Ras GTPase activator activity	Molecular function	2	78	65	14392	5.67731755424063	0.0484310378892288	1	1.3148762238146	TBC1D22A//SRGAP1//
GO:0000030	mannosyltransferase activity	Molecular function	1	11	65	14392	20.1286713286713	0.0485900641021716	1	1.31345252799604	PIGZL1//
GO:0048407	platelet-derived growth factor binding	Molecular function	1	11	65	14392	20.1286713286713	0.0485900641021716	1	1.31345252799604	COL2A1//
GO:0060229	lipase activator activity	Molecular function	1	11	65	14392	20.1286713286713	0.0485900641021716	1	1.31345252799604	CCL3//
GO:0005275	amine transmembrane transporter activity	Molecular function	2	79	65	14392	5.60545277507303	0.0495475413313471	1	1.30497789138499	SLC17A6//SLC6A5//
