# Supplementary material for: Gene Expression in the Hippocampus in a Rat Model of Premenstrual Dysphoric Disorder After Treatment With Baixiangdan Capsules
Source: Front Psychol. 2018 Nov 13;9:2065. doi: 10.3389/fpsyg.2018.02065 (PMC6242977; doi:10.3389/fpsyg.2018.02065)
Supplement: Supplementary file 3 [file Data_Sheet_3.ZIP › Data Analysis Folder/GO Analysis Report/fluoxetine vs blank (down)/BP_result(Rat).xls]

## Sheet: BP
#Column "GO.ID" stands for the ID of gene ontology term
#Column "Term" stands for the name of gene ontology term
#Column "Ontology" stands for the ontology of GOID belongs to
#Column "Count" stands for the number of DE genes associated with the listed GOID
#Column "Pop.Hits" stands for the number of background population genes associated with the listed GOID
#Column "List.Total" stands for the total number of DE genes
#Column "Pop.Total" stands for the total number of background population genes
#Column "Fold.Enrichment" stands for the Fold Enrichment value of the GOID, it equals (Count/Pop.Hits)/(List.Total/Pop.Total)
#Column "Pvalue" stands for the significance testing value of the GOID
#Column "FDR" stands for the false discovery rate of the GOID, using Benjamini & Hochberg (1995) method
#Column "Enrichment.Score" stands for the Enrichment Score value of the GOID, it equals (-log10(Pvalue))
#Column "GENES" stands for the DE genes associated with the GOID
GO.ID	Term	Ontology	Count	Pop.Hits	List.Total	Pop.Total	Fold.Enrichment	Pvalue	FDR	Enrichment.Score	GENES
GO:0007272	ensheathment of neurons	Biological process	8	92	63	13692	18.8986	8.72756e-09	1.91308e-05	8.05911	PLP1//CLDN11//CD9//UGT8//FA2H//NDRG1//MAL//LPAR1
GO:0008366	axon ensheathment	Biological process	8	92	63	13692	18.8986	8.72756e-09	1.91308e-05	8.05911	PLP1//CD9//UGT8//FA2H//NDRG1//MAL//LPAR1//CLDN11
GO:0001508	regulation of action potential	Biological process	9	145	63	13692	13.4897	1.90036e-08	2.77706e-05	7.72116	PLP1//CLDN11//CD9//UGT8//FA2H//NDRG1//MAL//LPAR1//SCN4B
GO:0019228	regulation of action potential in neuron	Biological process	8	111	63	13692	15.6637	3.86726e-08	4.23852e-05	7.4126	PLP1//CLDN11//CD9//UGT8//FA2H//NDRG1//MAL//LPAR1
GO:0007399	nervous system development	Biological process	23	1503	63	13692	3.32579	8.75065e-08	7.67257e-05	7.05796	ROBO3//SATB2//BMP4//CNP//RTN4//CD9//NT5E//CHN1//PLP1//CLDN11//GFAP//P2RY2//TNR//LPAR1//UGT8//FA2H//NDRG1//MAL//S1PR5//SEMA7A//EGR1//MOBP//BHLHE40
GO:0042552	myelination	Biological process	7	89	63	13692	17.0936	1.58938e-07	0.000109812	6.79877	PLP1//CD9//UGT8//FA2H//NDRG1//MAL//LPAR1
GO:0035637	multicellular organismal signaling	Biological process	14	558	63	13692	5.45281	1.75338e-07	0.000109812	6.75612	PLP1//CLDN11//CD9//UGT8//FA2H//NDRG1//PRIMA1//MAL//LPAR1//BHLHE40//EGR1//TNR//GFAP//SCN4B
GO:0010001	glial cell differentiation	Biological process	8	148	63	13692	11.7477	3.61233e-07	0.000185299	6.44221	GFAP//CD9//PLP1//FA2H//NDRG1//RTN4//EGR1//BMP4
GO:0022008	neurogenesis	Biological process	18	1009	63	13692	3.87711	3.80403e-07	0.000185299	6.41976	ROBO3//SATB2//CNP//RTN4//CHN1//PLP1//GFAP//P2RY2//TNR//LPAR1//CD9//FA2H//NDRG1//S1PR5//BMP4//SEMA7A//EGR1//UGT8
GO:0048709	oligodendrocyte differentiation	Biological process	6	67	63	13692	19.4627	5.96447e-07	0.000261483	6.22443	CD9//PLP1//FA2H//BMP4//EGR1//RTN4
GO:0007275	multicellular organismal development	Biological process	34	3429	63	13692	2.15495	8.22894e-07	0.000327961	6.08466	BMP4//RTN4//PLEKHA1//RPE65//ROBO3//SATB2//WFS1//WNT10A//FA2H//P2RY2//FOXN3//MOBP//TNR//BHLHE40//CNP//CD9//NT5E//MKX//CHN1//PLP1//CLDN11//ITPR1//PNLIP//GFAP//LPAR1//EGR1//CLCN2//UGT8//NDRG1//MGST1//MAL//S1PR5//SEMA7A//ZAR1
GO:0019226	transmission of nerve impulse	Biological process	13	547	63	13692	5.16514	9.56652e-07	0.000349497	6.01925	PLP1//CLDN11//CD9//UGT8//FA2H//NDRG1//PRIMA1//MAL//LPAR1//BHLHE40//EGR1//TNR//GFAP
GO:0006873	cellular ion homeostasis	Biological process	13	568	63	13692	4.97418	1.45859e-06	0.000491883	5.83607	RGN//ITPR1//P2RY2//PLP1//CLDN11//CD9//UGT8//FA2H//NDRG1//WFS1//MAL//LPAR1//SCN4B
GO:0032502	developmental process	Biological process	36	3887	63	13692	2.01286	1.60864e-06	0.000503735	5.79354	BMP4//RTN4//PLEKHA1//RPE65//CHN2//ERMN//ROBO3//SATB2//WFS1//WNT10A//FA2H//MKX//ZAR1//P2RY2//FOXN3//MOBP//TNR//BHLHE40//CNP//CD9//NT5E//CHN1//PLP1//CLDN11//ITPR1//PNLIP//GFAP//LPAR1//EGR1//CLCN2//UGT8//NDRG1//MGST1//MAL//S1PR5//SEMA7A
GO:0042063	gliogenesis	Biological process	8	182	63	13692	9.55311	1.73421e-06	0.000506852	5.7609	PLP1//GFAP//CD9//FA2H//NDRG1//RTN4//EGR1//BMP4
GO:0065008	regulation of biological quality	Biological process	25	2106	63	13692	2.57993	2.5684e-06	0.000703743	5.59034	WFS1//RGN//ITPR1//P2RY2//PLEKHA1//ERMN//PLP1//CLDN11//BMP4//TNR//RTN4//CD9//UGT8//FA2H//NDRG1//PRIMA1//MAL//LPAR1//SEMA7A//CNP//BHLHE40//EGR1//NTS//GFAP//SCN4B
GO:0042391	regulation of membrane potential	Biological process	9	262	63	13692	7.46565	2.8782e-06	0.000742236	5.54088	PLP1//CLDN11//CD9//UGT8//FA2H//NDRG1//MAL//LPAR1//SCN4B
GO:0055082	cellular chemical homeostasis	Biological process	13	624	63	13692	4.52778	4.12274e-06	0.000985152	5.38481	RGN//ITPR1//P2RY2//PLP1//CLDN11//CD9//UGT8//FA2H//NDRG1//WFS1//MAL//LPAR1//SCN4B
GO:0050801	ion homeostasis	Biological process	13	626	63	13692	4.51331	4.26959e-06	0.000985152	5.36961	RGN//ITPR1//P2RY2//PLP1//CLDN11//CD9//UGT8//FA2H//NDRG1//WFS1//MAL//LPAR1//SCN4B
GO:0048468	cell development	Biological process	19	1333	63	13692	3.09777	4.96007e-06	0.00108725	5.30451	CHN2//SATB2//BMP4//CNP//ROBO3//RTN4//CHN1//GFAP//P2RY2//TNR//LPAR1//CD9//PLP1//FA2H//NDRG1//MKX//S1PR5//SEMA7A//UGT8
GO:0048856	anatomical structure development	Biological process	33	3546	63	13692	2.02256	6.31535e-06	0.00131841	5.1996	BMP4//RTN4//PLEKHA1//RPE65//CHN2//ERMN//ROBO3//SATB2//WFS1//WNT10A//FA2H//MKX//P2RY2//FOXN3//MOBP//TNR//BHLHE40//CNP//CD9//NT5E//CHN1//PLP1//CLDN11//GFAP//LPAR1//EGR1//CLCN2//UGT8//NDRG1//MGST1//MAL//S1PR5//SEMA7A
GO:0048731	system development	Biological process	30	3069	63	13692	2.12447	8.82801e-06	0.00175918	5.05414	BMP4//RTN4//PLEKHA1//RPE65//ROBO3//SATB2//WFS1//WNT10A//FA2H//MOBP//TNR//BHLHE40//CNP//CD9//NT5E//MKX//CHN1//PLP1//CLDN11//GFAP//P2RY2//LPAR1//EGR1//CLCN2//UGT8//NDRG1//MGST1//MAL//S1PR5//SEMA7A
GO:0019725	cellular homeostasis	Biological process	13	696	63	13692	4.05939	1.34194e-05	0.00255785	4.87227	RGN//ITPR1//P2RY2//PLP1//CLDN11//CD9//UGT8//FA2H//NDRG1//WFS1//MAL//LPAR1//SCN4B
GO:0021782	glial cell development	Biological process	5	68	63	13692	15.9804	1.46359e-05	0.00267349	4.83458	GFAP//CD9//PLP1//FA2H//NDRG1
GO:0010977	negative regulation of neuron projection development	Biological process	4	36	63	13692	24.1481	2.14658e-05	0.00376424	4.66825	TNR//RTN4//GFAP//LPAR1
GO:0045664	regulation of neuron differentiation	Biological process	9	358	63	13692	5.46369	3.5167e-05	0.00577732	4.45386	P2RY2//GFAP//TNR//RTN4//LPAR1//BMP4//SEMA7A//CHN1//S1PR5
GO:0031344	regulation of cell projection organization	Biological process	8	275	63	13692	6.32242	3.55811e-05	0.00577732	4.44878	P2RY2//GFAP//TNR//RTN4//LPAR1//SEMA7A//CHN1//ERMN
GO:0048869	cellular developmental process	Biological process	25	2442	63	13692	2.22495	3.70322e-05	0.00579818	4.43142	BMP4//CHN2//ROBO3//SATB2//FA2H//CNP//RTN4//CHN1//ERMN//PLP1//GFAP//P2RY2//TNR//LPAR1//CD9//WNT10A//EGR1//UGT8//NDRG1//MGST1//PLEKHA1//MKX//S1PR5//SEMA7A//CLCN2
GO:0030154	cell differentiation	Biological process	24	2291	63	13692	2.27674	3.95409e-05	0.0059775	4.40295	BMP4//CHN2//ROBO3//SATB2//FA2H//CNP//RTN4//CHN1//PLP1//GFAP//P2RY2//TNR//LPAR1//CD9//WNT10A//EGR1//NDRG1//MGST1//PLEKHA1//MKX//S1PR5//SEMA7A//UGT8//CLCN2
GO:0048878	chemical homeostasis	Biological process	13	807	63	13692	3.50103	6.31248e-05	0.00922464	4.1998	WFS1//RGN//ITPR1//P2RY2//PLP1//CLDN11//CD9//UGT8//FA2H//NDRG1//MAL//LPAR1//SCN4B
GO:0010975	regulation of neuron projection development	Biological process	7	228	63	13692	6.67251	8.11064e-05	0.01147	4.09094	P2RY2//GFAP//TNR//RTN4//LPAR1//SEMA7A//CHN1
GO:0060284	regulation of cell development	Biological process	10	512	63	13692	4.24479	0.000105163	0.0144074	3.97814	GFAP//P2RY2//TNR//RTN4//LPAR1//BMP4//MKX//S1PR5//SEMA7A//CHN1
GO:0050767	regulation of neurogenesis	Biological process	9	428	63	13692	4.57009	0.000138743	0.0184318	3.85779	GFAP//P2RY2//TNR//RTN4//LPAR1//S1PR5//BMP4//SEMA7A//CHN1
GO:0030030	cell projection organization	Biological process	12	756	63	13692	3.44974	0.000145359	0.0187428	3.83756	CNP//ROBO3//RTN4//CHN1//P2RY2//GFAP//TNR//LPAR1//ERMN//PLEKHA1//SEMA7A//UGT8
GO:0031175	neuron projection development	Biological process	10	543	63	13692	4.00246	0.000170247	0.0213247	3.76892	CNP//ROBO3//RTN4//CHN1//P2RY2//GFAP//TNR//LPAR1//SEMA7A//UGT8
GO:0048640	negative regulation of developmental growth	Biological process	3	25	63	13692	26.08	0.000198645	0.0239092	3.70192	TNR//RTN4//BMP4
GO:0032989	cellular component morphogenesis	Biological process	12	783	63	13692	3.33078	0.000201789	0.0239092	3.6951	CHN2//BMP4//CNP//ROBO3//RTN4//CHN1//ERMN//TNR//CD9//UGT8//GFAP//SEMA7A
GO:0048699	generation of neurons	Biological process	13	929	63	13692	3.04126	0.000258905	0.0298695	3.58686	ROBO3//SATB2//CNP//RTN4//CHN1//GFAP//P2RY2//TNR//LPAR1//S1PR5//BMP4//SEMA7A//UGT8
GO:0060291	long-term synaptic potentiation	Biological process	3	28	63	13692	23.2857	0.000280169	0.0314939	3.55258	EGR1//GFAP//TNR
GO:0051960	regulation of nervous system development	Biological process	9	480	63	13692	4.075	0.000325967	0.035726	3.48683	GFAP//P2RY2//TNR//RTN4//LPAR1//S1PR5//BMP4//SEMA7A//CHN1
GO:0031345	negative regulation of cell projection organization	Biological process	4	74	63	13692	11.7477	0.000367937	0.0384057	3.43423	GFAP//TNR//RTN4//LPAR1
GO:0071453	cellular response to oxygen levels	Biological process	4	74	63	13692	11.7477	0.000367937	0.0384057	3.43423	EGR1//ITPR1//NDRG1//LPAR1
GO:0048812	neuron projection morphogenesis	Biological process	8	390	63	13692	4.45812	0.000396922	0.0404675	3.4013	CNP//ROBO3//RTN4//CHN1//TNR//GFAP//SEMA7A//UGT8
GO:0030182	neuron differentiation	Biological process	12	846	63	13692	3.08274	0.000410571	0.0407869	3.38661	CNP//ROBO3//RTN4//CHN1//P2RY2//GFAP//TNR//LPAR1//S1PR5//BMP4//SEMA7A//UGT8
GO:0014003	oligodendrocyte development	Biological process	3	32	63	13692	20.375	0.000418661	0.0407869	3.37814	PLP1//FA2H//CD9
GO:0042592	homeostatic process	Biological process	14	1125	63	13692	2.70459	0.000482259	0.0459614	3.31672	WFS1//RGN//ITPR1//P2RY2//PLP1//CLDN11//BMP4//CD9//UGT8//FA2H//NDRG1//MAL//LPAR1//SCN4B
GO:0032501	multicellular organismal process	Biological process	40	5780	63	13692	1.50404	0.000523461	0.0488266	3.28112	BMP4//RTN4//PLEKHA1//RPE65//CHN2//ERMN//ROBO3//SATB2//WFS1//WNT10A//FA2H//ZAR1//CLDN11//EIF4G3//P2RY2//FOXN3//MOBP//TNR//BHLHE40//CNP//CD9//NT5E//MKX//EGR1//CHN1//PLP1//ITPR1//PNLIP//GFAP//LPAR1//CLCN2//UGT8//NDRG1//MGST1//PRIMA1//MAL//S1PR5//SEMA7A//NTS//SCN4B
GO:0048666	neuron development	Biological process	10	644	63	13692	3.37474	0.000660796	0.0603527	3.17993	CNP//ROBO3//RTN4//CHN1//P2RY2//GFAP//TNR//LPAR1//SEMA7A//UGT8
GO:0023052	signaling	Biological process	34	4621	63	13692	1.59908	0.000742634	0.066443	3.12923	RGD1306565//LPAR1//BMP4//TNR//CHN1//CHN2//PLCL1//SPTBN1//GCGR//S1PR5//PLP1//SEMA7A//GJC2//CLDN11//PLEKHA1//ITPR1//NDRG1//EGR1//CD9//UGT8//WFS1//FA2H//RTN4//MOG//P2RY2//PRIMA1//MAL//OTUD7B//BHLHE40//RGN//GFAP//WNT10A//SCN4B
GO:0070887	cellular response to chemical stimulus	Biological process	14	1182	63	13692	2.57417	0.000790347	0.0692976	3.10218	GCGR//WFS1//EGR1//BMP4//PLEKHA1//RGD1306565//RPL5//SATB2//P2RY2//MGST1//LPAR1//ITPR1//NDRG1//WNT10A
GO:0030516	regulation of axon extension	Biological process	3	40	63	13692	16.3	0.000812381	0.0698329	3.09024	TNR//RTN4//SEMA7A
GO:0045662	negative regulation of myoblast differentiation	Biological process	2	10	63	13692	43.4667	0.000915626	0.0771943	3.03828	BMP4//MKX
GO:0031102	neuron projection regeneration	Biological process	3	42	63	13692	15.5238	0.000937783	0.0775706	3.0279	RTN4//TNR//GFAP
GO:0050770	regulation of axonogenesis	Biological process	4	97	63	13692	8.9622	0.00102393	0.0831278	2.98973	TNR//RTN4//SEMA7A//CHN1
GO:0042487	regulation of odontogenesis of dentin-containing tooth	Biological process	2	11	63	13692	39.5152	0.00111578	0.088938	2.95242	BMP4//WNT10A
GO:0009791	post-embryonic development	Biological process	4	101	63	13692	8.60726	0.00119017	0.0931731	2.92439	ITPR1//BMP4//PNLIP//PLEKHA1
GO:0061387	regulation of extent of cell growth	Biological process	3	46	63	13692	14.1739	0.00122391	0.0941339	2.91225	TNR//RTN4//SEMA7A
GO:0007154	cell communication	Biological process	34	4745	63	13692	1.55729	0.00126222	0.0954065	2.89886	RGD1306565//LPAR1//BMP4//TNR//CHN1//CHN2//PLCL1//SPTBN1//GCGR//S1PR5//PLP1//SEMA7A//GJC2//CLDN11//PLEKHA1//ITPR1//NDRG1//EGR1//CD9//UGT8//WFS1//FA2H//RTN4//MOG//P2RY2//PRIMA1//MAL//OTUD7B//BHLHE40//RGN//GFAP//WNT10A//SCN4B
GO:0032288	myelin assembly	Biological process	2	12	63	13692	36.2222	0.00133497	0.097542	2.87453	CD9//UGT8
GO:0090192	regulation of glomerulus development	Biological process	2	12	63	13692	36.2222	0.00133497	0.097542	2.87453	BMP4//EGR1
GO:0048638	regulation of developmental growth	Biological process	4	105	63	13692	8.27937	0.00137448	0.0987823	2.86186	TNR//RTN4//SEMA7A//BMP4
GO:0007417	central nervous system development	Biological process	10	712	63	13692	3.05243	0.00142116	0.10049	2.84736	CD9//BMP4//NT5E//GFAP//RTN4//PLP1//TNR//CNP//FA2H//EGR1
GO:0048858	cell projection morphogenesis	Biological process	8	480	63	13692	3.62222	0.00153244	0.101414	2.81462	CNP//ROBO3//RTN4//CHN1//TNR//GFAP//SEMA7A//UGT8
GO:0022010	central nervous system myelination	Biological process	2	13	63	13692	33.4359	0.00157302	0.101414	2.80326	FA2H//PLP1
GO:0032291	axon ensheathment in central nervous system	Biological process	2	13	63	13692	33.4359	0.00157302	0.101414	2.80326	PLP1//FA2H
GO:0032469	endoplasmic reticulum calcium ion homeostasis	Biological process	2	13	63	13692	33.4359	0.00157302	0.101414	2.80326	ITPR1//WFS1
GO:0048679	regulation of axon regeneration	Biological process	2	13	63	13692	33.4359	0.00157302	0.101414	2.80326	TNR//RTN4
GO:0070570	regulation of neuron projection regeneration	Biological process	2	13	63	13692	33.4359	0.00157302	0.101414	2.80326	RTN4//TNR
GO:0000902	cell morphogenesis	Biological process	10	725	63	13692	2.9977	0.00162698	0.103372	2.78862	BMP4//CNP//ROBO3//RTN4//CHN1//ERMN//TNR//GFAP//SEMA7A//UGT8
GO:0032990	cell part morphogenesis	Biological process	8	493	63	13692	3.52671	0.00181378	0.109886	2.74142	CNP//ROBO3//RTN4//CHN1//TNR//GFAP//SEMA7A//UGT8
GO:0022011	myelination in peripheral nervous system	Biological process	2	14	63	13692	31.0476	0.00182976	0.109886	2.73761	NDRG1//FA2H
GO:0032292	peripheral nervous system axon ensheathment	Biological process	2	14	63	13692	31.0476	0.00182976	0.109886	2.73761	NDRG1//FA2H
GO:0072111	cell proliferation involved in kidney development	Biological process	2	14	63	13692	31.0476	0.00182976	0.109886	2.73761	EGR1//BMP4
GO:0048167	regulation of synaptic plasticity	Biological process	4	118	63	13692	7.36723	0.00211053	0.125034	2.67561	BHLHE40//EGR1//GFAP//TNR
GO:0007184	SMAD protein import into nucleus	Biological process	2	16	63	13692	27.1667	0.00239862	0.136565	2.62004	BMP4//SPTBN1
GO:0033327	Leydig cell differentiation	Biological process	2	16	63	13692	27.1667	0.00239862	0.136565	2.62004	MGST1//PLEKHA1
GO:0072215	regulation of metanephros development	Biological process	2	16	63	13692	27.1667	0.00239862	0.136565	2.62004	EGR1//BMP4
GO:0060560	developmental growth involved in morphogenesis	Biological process	4	125	63	13692	6.95467	0.00260241	0.143161	2.58462	TNR//RTN4//SEMA7A//BMP4
GO:0014044	Schwann cell development	Biological process	2	17	63	13692	25.5686	0.00271039	0.143161	2.56697	NDRG1//FA2H
GO:0030517	negative regulation of axon extension	Biological process	2	17	63	13692	25.5686	0.00271039	0.143161	2.56697	TNR//RTN4
GO:0061437	renal system vasculature development	Biological process	2	17	63	13692	25.5686	0.00271039	0.143161	2.56697	BMP4//EGR1
GO:0061440	kidney vasculature development	Biological process	2	17	63	13692	25.5686	0.00271039	0.143161	2.56697	BMP4//EGR1
GO:0072012	glomerulus vasculature development	Biological process	2	17	63	13692	25.5686	0.00271039	0.143161	2.56697	BMP4//EGR1
GO:0010714	positive regulation of collagen metabolic process	Biological process	2	18	63	13692	24.1481	0.00304018	0.156802	2.5171	BMP4//MKX
GO:0032967	positive regulation of collagen biosynthetic process	Biological process	2	18	63	13692	24.1481	0.00304018	0.156802	2.5171	BMP4//MKX
GO:0048675	axon extension	Biological process	3	64	63	13692	10.1875	0.00316753	0.161471	2.49928	TNR//RTN4//SEMA7A
GO:2000026	regulation of multicellular organismal development	Biological process	12	1078	63	13692	2.41929	0.00333174	0.167889	2.47733	BMP4//GFAP//P2RY2//TNR//RTN4//LPAR1//WNT10A//MKX//S1PR5//SEMA7A//CHN1//EGR1
GO:0014013	regulation of gliogenesis	Biological process	3	66	63	13692	9.87879	0.00345634	0.171862	2.46138	GFAP//RTN4//BMP4
GO:0007409	axonogenesis	Biological process	6	321	63	13692	4.06231	0.00350446	0.171862	2.45538	ROBO3//RTN4//CHN1//TNR//SEMA7A//CNP
GO:0036294	cellular response to decreased oxygen levels	Biological process	3	67	63	13692	9.73134	0.00360658	0.171862	2.4429	EGR1//ITPR1//NDRG1
GO:0050806	positive regulation of synaptic transmission	Biological process	3	67	63	13692	9.73134	0.00360658	0.171862	2.4429	TNR//EGR1//GFAP
GO:0071456	cellular response to hypoxia	Biological process	3	67	63	13692	9.73134	0.00360658	0.171862	2.4429	EGR1//ITPR1//NDRG1
GO:0043586	tongue development	Biological process	2	20	63	13692	21.7333	0.00375311	0.176921	2.42561	BMP4//WNT10A
GO:0030198	extracellular matrix organization	Biological process	4	140	63	13692	6.20952	0.003911	0.182402	2.40771	MKX//GFAP//TNR//OLFML2B
GO:0043062	extracellular structure organization	Biological process	4	141	63	13692	6.16548	0.00401148	0.185119	2.3967	GFAP//TNR//OLFML2B//MKX
GO:0051971	positive regulation of transmission of nerve impulse	Biological process	3	71	63	13692	9.1831	0.0042473	0.19396	2.37189	TNR//EGR1//GFAP
GO:0022412	cellular process involved in reproduction in multicellular organism	Biological process	2	22	63	13692	19.7576	0.00453608	0.200621	2.34332	CHN2//CD9
GO:0032965	regulation of collagen biosynthetic process	Biological process	2	22	63	13692	19.7576	0.00453608	0.200621	2.34332	BMP4//MKX
GO:0045661	regulation of myoblast differentiation	Biological process	2	22	63	13692	19.7576	0.00453608	0.200621	2.34332	BMP4//MKX
GO:0003008	system process	Biological process	21	2589	63	13692	1.76284	0.0045762	0.200621	2.3395	BMP4//WFS1//RPE65//EGR1//TNR//PLP1//CLDN11//P2RY2//PNLIP//CD9//UGT8//FA2H//NDRG1//PRIMA1//MAL//LPAR1//BHLHE40//NTS//GFAP//RTN4//SCN4B
GO:0008361	regulation of cell size	Biological process	3	75	63	13692	8.69333	0.00495302	0.203572	2.30513	TNR//RTN4//SEMA7A
GO:0031646	positive regulation of neurological system process	Biological process	3	75	63	13692	8.69333	0.00495302	0.203572	2.30513	TNR//EGR1//GFAP
GO:0010712	regulation of collagen metabolic process	Biological process	2	23	63	13692	18.8986	0.00495342	0.203572	2.30509	BMP4//MKX
GO:0014911	positive regulation of smooth muscle cell migration	Biological process	2	23	63	13692	18.8986	0.00495342	0.203572	2.30509	LPAR1//P2RY2
GO:0042481	regulation of odontogenesis	Biological process	2	23	63	13692	18.8986	0.00495342	0.203572	2.30509	BMP4//WNT10A
GO:0016053	organic acid biosynthetic process	Biological process	5	241	63	13692	4.50899	0.00496857	0.203572	2.30377	SC5DL//FA2H//SLC27A2//RGN//PLP1
GO:0046394	carboxylic acid biosynthetic process	Biological process	5	241	63	13692	4.50899	0.00496857	0.203572	2.30377	SC5DL//FA2H//SLC27A2//RGN//PLP1
GO:0014037	Schwann cell differentiation	Biological process	2	24	63	13692	18.1111	0.00538779	0.217795	2.26859	NDRG1//FA2H
GO:0006874	cellular calcium ion homeostasis	Biological process	5	246	63	13692	4.41734	0.00541507	0.217795	2.2664	ITPR1//P2RY2//WFS1//LPAR1//RGN
GO:0055074	calcium ion homeostasis	Biological process	5	254	63	13692	4.27822	0.00618762	0.246605	2.20848	RGN//ITPR1//P2RY2//WFS1//LPAR1
GO:0044253	positive regulation of multicellular organismal metabolic process	Biological process	2	26	63	13692	16.7179	0.00630695	0.24855	2.20018	BMP4//MKX
GO:0048588	developmental cell growth	Biological process	3	82	63	13692	7.95122	0.00634981	0.24855	2.19724	TNR//RTN4//SEMA7A
GO:0010720	positive regulation of cell development	Biological process	4	162	63	13692	5.36626	0.00654419	0.253891	2.18414	GFAP//RTN4//SEMA7A//BMP4
GO:0050793	regulation of developmental process	Biological process	13	1333	63	13692	2.11953	0.00685189	0.261366	2.16419	BMP4//ERMN//GFAP//P2RY2//TNR//RTN4//LPAR1//WNT10A//MKX//S1PR5//SEMA7A//CHN1//EGR1
GO:0022604	regulation of cell morphogenesis	Biological process	5	261	63	13692	4.16347	0.00692481	0.261366	2.15959	ERMN//TNR//RTN4//SEMA7A//CHN1
GO:0009166	nucleotide catabolic process	Biological process	6	370	63	13692	3.52432	0.00695054	0.261366	2.15798	NT5E//CNP//ACAP2//RGN//CHN2//CHN1
GO:0009653	anatomical structure morphogenesis	Biological process	16	1819	63	13692	1.91167	0.00700571	0.261366	2.15455	BMP4//RTN4//CHN2//ERMN//CNP//ROBO3//CHN1//TNR//CD9//UGT8//WNT10A//GFAP//MKX//SEMA7A//SATB2//PLEKHA1
GO:0072503	cellular divalent inorganic cation homeostasis	Biological process	5	262	63	13692	4.14758	0.00703494	0.261366	2.15274	RGN//ITPR1//P2RY2//WFS1//LPAR1
GO:0007009	plasma membrane organization	Biological process	3	86	63	13692	7.5814	0.00724314	0.264616	2.14007	FA2H//NDRG1//SPTBN1
GO:0050768	negative regulation of neurogenesis	Biological process	3	86	63	13692	7.5814	0.00724314	0.264616	2.14007	TNR//RTN4//BMP4
GO:0000904	cell morphogenesis involved in differentiation	Biological process	7	495	63	13692	3.0734	0.00744721	0.267244	2.12801	BMP4//CNP//ROBO3//RTN4//CHN1//TNR//SEMA7A
GO:0044057	regulation of system process	Biological process	7	495	63	13692	3.0734	0.00744721	0.267244	2.12801	P2RY2//BHLHE40//EGR1//TNR//GFAP//RTN4//SCN4B
GO:0006629	lipid metabolic process	Biological process	10	898	63	13692	2.42019	0.00749795	0.267244	2.12506	SLC27A2//SC5DL//FA2H//UGT8//PLEKHA1//PNLIP//NT5E//PLP1//CES1D//PLCL1
GO:0048667	cell morphogenesis involved in neuron differentiation	Biological process	6	378	63	13692	3.44974	0.00768816	0.271814	2.11418	CNP//ROBO3//RTN4//CHN1//TNR//SEMA7A
GO:0032964	collagen biosynthetic process	Biological process	2	29	63	13692	14.9885	0.0078094	0.273891	2.10738	BMP4//MKX
GO:1901292	nucleoside phosphate catabolic process	Biological process	6	380	63	13692	3.43158	0.00788111	0.274213	2.10341	NT5E//CNP//ACAP2//RGN//CHN2//CHN1
GO:0051240	positive regulation of multicellular organismal process	Biological process	7	502	63	13692	3.03054	0.00801805	0.274663	2.09593	BMP4//P2RY2//MKX//TNR//EGR1//GFAP//SEMA7A
GO:0048610	cellular process involved in reproduction	Biological process	6	382	63	13692	3.41361	0.00807755	0.274663	2.09272	CHN2//EIF4G3//BMP4//CD9//MGST1//PLEKHA1
GO:0072507	divalent inorganic cation homeostasis	Biological process	5	271	63	13692	4.00984	0.00808201	0.274663	2.09248	RGN//ITPR1//P2RY2//WFS1//LPAR1
GO:0010769	regulation of cell morphogenesis involved in differentiation	Biological process	4	173	63	13692	5.02505	0.00821814	0.277141	2.08523	TNR//RTN4//SEMA7A//CHN1
GO:0071842	cellular component organization at cellular level	Biological process	20	2544	63	13692	1.7086	0.0083355	0.278953	2.07907	CNP//CHN2//UGT8//SATB2//ERMN//ROBO3//RTN4//CHN1//P2RY2//GFAP//TNR//LPAR1//OLFML2B//MKX//CD9//PLEKHA1//LSM14A//SEMA7A//BMP4//SPTBN1
GO:0034655	nucleobase-containing compound catabolic process	Biological process	6	387	63	13692	3.36951	0.00858411	0.285097	2.0663	NT5E//CNP//ACAP2//RGN//CHN2//CHN1
GO:0033554	cellular response to stress	Biological process	10	919	63	13692	2.36489	0.00876774	0.286626	2.05711	RGD1306565//NDRG1//WFS1//GFAP//RTN4//TNR//PLEKHA1//MGST1//EGR1//ITPR1
GO:0090066	regulation of anatomical structure size	Biological process	5	277	63	13692	3.92298	0.00883762	0.286626	2.05366	TNR//RTN4//P2RY2//SEMA7A//NTS
GO:0044246	regulation of multicellular organismal metabolic process	Biological process	2	31	63	13692	14.0215	0.00889167	0.286626	2.05102	BMP4//MKX
GO:0051148	negative regulation of muscle cell differentiation	Biological process	2	31	63	13692	14.0215	0.00889167	0.286626	2.05102	BMP4//MKX
GO:0048518	positive regulation of biological process	Biological process	23	3107	63	13692	1.60884	0.00895793	0.286654	2.04779	BMP4//RGD1306565//LPAR1//EIF4G3//MAL//PRUNE2//GFAP//EGR1//PLP1//MKX//WNT10A//P2RY2//NT5E//WFS1//RTN4//MOG//SEMA7A//SATB2//PLEKHA1//ITPR1//TNR//SCN4B//NDRG1
GO:0031644	regulation of neurological system process	Biological process	5	279	63	13692	3.89486	0.00910003	0.289091	2.04096	BHLHE40//EGR1//TNR//GFAP//RTN4
GO:0046434	organophosphate catabolic process	Biological process	6	396	63	13692	3.29293	0.00955312	0.301301	2.01985	NT5E//CNP//ACAP2//RGN//CHN2//CHN1
GO:0006928	cellular component movement	Biological process	10	932	63	13692	2.3319	0.00963364	0.301671	2.01621	ROBO3//SATB2//UGT8//BMP4//P2RY2//RTN4//TNR//LPAR1//CD9
GO:0051129	negative regulation of cellular component organization	Biological process	5	285	63	13692	3.81287	0.00991963	0.308423	2.0035	GFAP//TNR//RTN4//LPAR1//BMP4
GO:0061448	connective tissue development	Biological process	4	184	63	13692	4.72464	0.0101519	0.313423	1.99345	BMP4//MKX//SATB2//EGR1
GO:0050771	negative regulation of axonogenesis	Biological process	2	34	63	13692	12.7843	0.010633	0.323589	1.97335	TNR//RTN4
GO:0045595	regulation of cell differentiation	Biological process	10	947	63	13692	2.29497	0.0107133	0.323589	1.97008	GFAP//P2RY2//TNR//RTN4//LPAR1//BMP4//MKX//S1PR5//SEMA7A//CHN1
GO:0008610	lipid biosynthetic process	Biological process	6	406	63	13692	3.21182	0.0107193	0.323589	1.96983	SC5DL//FA2H//UGT8//SLC27A2//NT5E//PLP1
GO:0071840	cellular component organization or biogenesis	Biological process	24	3342	63	13692	1.56074	0.0107765	0.323589	1.96752	CNP//CHN2//BMP4//UGT8//SATB2//SPTBN1//ERMN//CD9//ROBO3//RTN4//CHN1//P2RY2//GFAP//TNR//LPAR1//LYZL4//OLFML2B//MKX//PLEKHA1//FA2H//NDRG1//LSM14A//SEMA7A//MGST1
GO:0016044	cellular membrane organization	Biological process	5	293	63	13692	3.70876	0.0110899	0.330734	1.95507	SPTBN1//CD9//FA2H//NDRG1//CNP
GO:0023051	regulation of signaling	Biological process	15	1744	63	13692	1.86927	0.0112206	0.332371	1.94999	LPAR1//RGD1306565//BMP4//ACAP2//CHN2//RTN4//MOG//OTUD7B//BHLHE40//EGR1//TNR//RGN//GFAP//PLEKHA1//SEMA7A
GO:0051239	regulation of multicellular organismal process	Biological process	15	1747	63	13692	1.86606	0.0113915	0.335169	1.94342	BMP4//GFAP//P2RY2//TNR//RTN4//LPAR1//MKX//WNT10A//FA2H//S1PR5//SEMA7A//BHLHE40//EGR1//CHN1//SCN4B
GO:0043270	positive regulation of ion transport	Biological process	3	103	63	13692	6.3301	0.0118456	0.340138	1.92644	ITPR1//WFS1//SCN4B
GO:0061024	membrane organization	Biological process	5	298	63	13692	3.64653	0.0118675	0.340138	1.92564	SPTBN1//CD9//FA2H//NDRG1//CNP
GO:0000186	activation of MAPKK activity	Biological process	2	36	63	13692	12.0741	0.0118707	0.340138	1.92552	BMP4//RGD1306565
GO:0031103	axon regeneration	Biological process	2	36	63	13692	12.0741	0.0118707	0.340138	1.92552	RTN4//TNR
GO:0022603	regulation of anatomical structure morphogenesis	Biological process	7	543	63	13692	2.80172	0.0120357	0.34203	1.91953	BMP4//ERMN//TNR//RTN4//WNT10A//SEMA7A//CHN1
GO:0010721	negative regulation of cell development	Biological process	3	104	63	13692	6.26923	0.0121581	0.34203	1.91513	TNR//RTN4//BMP4
GO:0006875	cellular metal ion homeostasis	Biological process	5	300	63	13692	3.62222	0.0121887	0.34203	1.91404	RGN//ITPR1//P2RY2//WFS1//LPAR1
GO:0044270	cellular nitrogen compound catabolic process	Biological process	6	418	63	13692	3.11962	0.0122488	0.34203	1.91191	NT5E//CNP//ACAP2//RGN//CHN2//CHN1
GO:0071841	cellular component organization or biogenesis at cellular level	Biological process	20	2640	63	13692	1.64646	0.0125118	0.342832	1.90268	CNP//CHN2//UGT8//SATB2//ERMN//ROBO3//RTN4//CHN1//P2RY2//GFAP//TNR//LPAR1//OLFML2B//MKX//CD9//PLEKHA1//LSM14A//SEMA7A//BMP4//SPTBN1
GO:0007043	cell-cell junction assembly	Biological process	2	37	63	13692	11.7477	0.0125121	0.342832	1.90267	CD9//UGT8
GO:0072210	metanephric nephron development	Biological process	2	37	63	13692	11.7477	0.0125121	0.342832	1.90267	BMP4//EGR1
GO:0034599	cellular response to oxidative stress	Biological process	3	107	63	13692	6.09346	0.0131238	0.352015	1.88194	PLEKHA1//RGD1306565//MGST1
GO:0014015	positive regulation of gliogenesis	Biological process	2	38	63	13692	11.4386	0.0131685	0.352015	1.88046	GFAP//RTN4
GO:0014910	regulation of smooth muscle cell migration	Biological process	2	38	63	13692	11.4386	0.0131685	0.352015	1.88046	P2RY2//LPAR1
GO:0022029	telencephalon cell migration	Biological process	2	38	63	13692	11.4386	0.0131685	0.352015	1.88046	RTN4//TNR
GO:0044283	small molecule biosynthetic process	Biological process	5	307	63	13692	3.53963	0.0133597	0.352826	1.8742	SC5DL//FA2H//SLC27A2//RGN//PLP1
GO:0051345	positive regulation of hydrolase activity	Biological process	5	307	63	13692	3.53963	0.0133597	0.352826	1.8742	RGD1306565//RPL5//RGN//CHN2//CHN1
GO:0008585	female gonad development	Biological process	3	108	63	13692	6.03704	0.0134552	0.353219	1.87111	BMP4//PLEKHA1//WNT10A
GO:0016043	cellular component organization	Biological process	23	3233	63	13692	1.54614	0.0144899	0.374729	1.83893	CNP//CHN2//BMP4//UGT8//SATB2//SPTBN1//ERMN//CD9//ROBO3//RTN4//CHN1//P2RY2//GFAP//TNR//LPAR1//OLFML2B//MKX//PLEKHA1//FA2H//NDRG1//LSM14A//SEMA7A//MGST1
GO:0009755	hormone-mediated signaling pathway	Biological process	2	40	63	13692	10.8667	0.0145252	0.374729	1.83788	BMP4//GCGR
GO:0030811	regulation of nucleotide catabolic process	Biological process	4	205	63	13692	4.24065	0.0146165	0.374729	1.83516	ACAP2//RGN//CHN2//CHN1
GO:0033121	regulation of purine nucleotide catabolic process	Biological process	4	205	63	13692	4.24065	0.0146165	0.374729	1.83516	ACAP2//RGN//CHN2//CHN1
GO:0008406	gonad development	Biological process	4	206	63	13692	4.22006	0.0148555	0.378644	1.82811	BMP4//PLEKHA1//WNT10A//MGST1
GO:0001676	long-chain fatty acid metabolic process	Biological process	2	41	63	13692	10.6016	0.0152252	0.379247	1.81744	PLP1//SLC27A2
GO:0014909	smooth muscle cell migration	Biological process	2	41	63	13692	10.6016	0.0152252	0.379247	1.81744	P2RY2//LPAR1
GO:0021885	forebrain cell migration	Biological process	2	41	63	13692	10.6016	0.0152252	0.379247	1.81744	RTN4//TNR
GO:0048742	regulation of skeletal muscle fiber development	Biological process	2	41	63	13692	10.6016	0.0152252	0.379247	1.81744	BMP4//MKX
GO:0055065	metal ion homeostasis	Biological process	5	321	63	13692	3.38525	0.0159262	0.394465	1.79789	RGN//ITPR1//P2RY2//WFS1//LPAR1
GO:0007267	cell-cell signaling	Biological process	8	715	63	13692	2.4317	0.0162621	0.400522	1.78882	BMP4//RTN4//PRIMA1//BHLHE40//EGR1//TNR//GFAP//GJC2
GO:0009056	catabolic process	Biological process	13	1487	63	13692	1.90002	0.0163868	0.401338	1.78551	SLC27A2//NT5E//CNP//PNLIP//LYZL4//WFS1//ACAP2//RGN//CHN2//PRIMA1//CHN1//CES1D//PTPN3
GO:0006633	fatty acid biosynthetic process	Biological process	3	117	63	13692	5.57265	0.016653	0.403719	1.77851	PLP1//SC5DL//FA2H
GO:0045445	myoblast differentiation	Biological process	2	43	63	13692	10.1085	0.0166681	0.403719	1.77811	BMP4//MKX
GO:0048519	negative regulation of biological process	Biological process	20	2719	63	13692	1.59863	0.0171075	0.412083	1.76681	EGR1//BMP4//BHLHE40//MKX//SATB2//TNR//CD9//GFAP//RTN4//LPAR1//FOXN3//P2RY2//WFS1//OTUD7B//SERBP1//PTPN3//NT5E//ITPR1//PLEKHA1
GO:0000003	reproduction	Biological process	10	1027	63	13692	2.1162	0.0181192	0.430511	1.74186	BMP4//PLEKHA1//CHN2//EIF4G3//CLDN11//CD9//WNT10A//MGST1//P2RY2//ZAR1
GO:0014812	muscle cell migration	Biological process	2	45	63	13692	9.65926	0.0181671	0.430511	1.74071	P2RY2//LPAR1
GO:0032835	glomerulus development	Biological process	2	45	63	13692	9.65926	0.0181671	0.430511	1.74071	BMP4//EGR1
GO:0048762	mesenchymal cell differentiation	Biological process	3	122	63	13692	5.34426	0.0185982	0.438358	1.73053	WNT10A//RTN4//BMP4
GO:0030003	cellular cation homeostasis	Biological process	5	337	63	13692	3.22453	0.0192419	0.451105	1.71575	RGN//ITPR1//P2RY2//WFS1//LPAR1
GO:0032963	collagen metabolic process	Biological process	2	47	63	13692	9.24823	0.019721	0.459822	1.70507	BMP4//MKX
GO:0010927	cellular component assembly involved in morphogenesis	Biological process	3	125	63	13692	5.216	0.0198235	0.459822	1.70282	CHN2//CD9//UGT8
GO:0035556	intracellular signal transduction	Biological process	13	1527	63	13692	1.85025	0.0200512	0.462201	1.69786	RGD1306565//PLEKHA1//ITPR1//NDRG1//LPAR1//OTUD7B//RGN//BMP4//SEMA7A//CHN1//CHN2//PLCL1
GO:0032101	regulation of response to external stimulus	Biological process	5	341	63	13692	3.18671	0.020137	0.462201	1.69601	RTN4//TNR//SEMA7A//NT5E//LPAR1
GO:0046545	development of primary female sexual characteristics	Biological process	3	127	63	13692	5.13386	0.0206648	0.471845	1.68477	BMP4//PLEKHA1//WNT10A
GO:0050877	neurological system process	Biological process	17	2227	63	13692	1.65903	0.0209033	0.474818	1.67979	WFS1//RPE65//EGR1//TNR//PLP1//CLDN11//P2RY2//CD9//UGT8//FA2H//NDRG1//PRIMA1//MAL//LPAR1//BHLHE40//GFAP//RTN4
GO:0045685	regulation of glial cell differentiation	Biological process	2	49	63	13692	8.87075	0.0213287	0.479513	1.67104	RTN4//BMP4
GO:0090183	regulation of kidney development	Biological process	2	49	63	13692	8.87075	0.0213287	0.479513	1.67104	BMP4//EGR1
GO:0044259	multicellular organismal macromolecule metabolic process	Biological process	2	50	63	13692	8.69333	0.0221524	0.49549	1.65458	BMP4//MKX
GO:0050804	regulation of synaptic transmission	Biological process	4	233	63	13692	3.73104	0.0222685	0.495558	1.65231	BHLHE40//EGR1//TNR//GFAP
GO:0045137	development of primary sexual characteristics	Biological process	4	234	63	13692	3.7151	0.0225794	0.499941	1.64629	BMP4//PLEKHA1//WNT10A//MGST1
GO:0046660	female sex differentiation	Biological process	3	132	63	13692	4.93939	0.022853	0.501415	1.64106	BMP4//PLEKHA1//WNT10A
GO:0070301	cellular response to hydrogen peroxide	Biological process	2	51	63	13692	8.52288	0.0229891	0.501415	1.63848	PLEKHA1//RGD1306565
GO:0071347	cellular response to interleukin-1	Biological process	2	51	63	13692	8.52288	0.0229891	0.501415	1.63848	EGR1//P2RY2
GO:0050769	positive regulation of neurogenesis	Biological process	3	133	63	13692	4.90226	0.0233052	0.505793	1.63255	GFAP//RTN4//SEMA7A
GO:0044248	cellular catabolic process	Biological process	11	1232	63	13692	1.94048	0.0237601	0.51194	1.62415	SLC27A2//NT5E//CNP//WFS1//ACAP2//RGN//CHN2//PRIMA1//CHN1//CES1D//PTPN3
GO:0065007	biological regulation	Biological process	45	8017	63	13692	1.21991	0.023822	0.51194	1.62302	EGR1//BMP4//BHLHE40//MKX//SATB2//RGD1306565//LPAR1//EIF4G3//WFS1//TNR//CHN1//CHN2//PLCL1//RGN//MAL//PRUNE2//SPTBN1//GCGR//S1PR5//ITPR1//P2RY2//PLP1//SEMA7A//PLEKHA1//CD9//ERMN//CLDN11//GFAP//WNT10A//RPL5//RTN4//NT5E//FOXN3//NDRG1//UGT8//FA2H//ACAP2//MOG//SCN4B//PRIMA1//OTUD7B//SERBP1//PTPN3//CNP//NTS
GO:0048511	rhythmic process	Biological process	4	240	63	13692	3.62222	0.0245012	0.523966	1.61081	BMP4//PLEKHA1//EGR1//BHLHE40
GO:0007229	integrin-mediated signaling pathway	Biological process	2	53	63	13692	8.20126	0.0247013	0.525682	1.60728	PLP1//SEMA7A
GO:0006195	purine nucleotide catabolic process	Biological process	5	361	63	13692	3.01016	0.0250237	0.529971	1.60165	NT5E//ACAP2//RGN//CHN2//CHN1
GO:0051050	positive regulation of transport	Biological process	6	492	63	13692	2.65041	0.0252181	0.531519	1.59829	P2RY2//RTN4//ITPR1//WFS1//BMP4//SCN4B
GO:0060688	regulation of morphogenesis of a branching structure	Biological process	2	54	63	13692	8.04938	0.0255764	0.536492	1.59216	BMP4//RTN4
GO:0019953	sexual reproduction	Biological process	6	495	63	13692	2.63434	0.0258846	0.540372	1.58696	CHN2//BMP4//CLDN11//EIF4G3//PLEKHA1//CD9
GO:0072523	purine-containing compound catabolic process	Biological process	5	366	63	13692	2.96903	0.0263551	0.544687	1.57913	NT5E//ACAP2//RGN//CHN2//CHN1
GO:0051179	localization	Biological process	23	3407	63	13692	1.46718	0.0264353	0.544687	1.57782	ROBO3//SATB2//UGT8//SLC44A1//LMBRD1//SCN4B//ITPR1//CLCN2//MAL//GCGR//SPTBN1//BMP4//P2RY2//SLC27A2//RTN4//TNR//PNLIP//PLEKHA1//CNP//GFAP//PRIMA1//WFS1//LPAR1
GO:0045767	regulation of anti-apoptosis	Biological process	2	55	63	13692	7.90303	0.026464	0.544687	1.57734	RTN4//SERBP1
GO:0070848	response to growth factor stimulus	Biological process	4	249	63	13692	3.4913	0.0275654	0.564704	1.55964	EGR1//BMP4//WNT10A//P2RY2
GO:0060485	mesenchyme development	Biological process	3	143	63	13692	4.55944	0.0280957	0.572891	1.55136	WNT10A//RTN4//BMP4
GO:0048641	regulation of skeletal muscle tissue development	Biological process	2	58	63	13692	7.49425	0.0292008	0.592668	1.53461	BMP4//MKX
GO:0031329	regulation of cellular catabolic process	Biological process	5	379	63	13692	2.86719	0.0300278	0.601707	1.52248	ACAP2//RGN//CHN2//CHN1//PTPN3
GO:0051969	regulation of transmission of nerve impulse	Biological process	4	256	63	13692	3.39583	0.030101	0.601707	1.52142	BHLHE40//EGR1//TNR//GFAP
GO:0048168	regulation of neuronal synaptic plasticity	Biological process	2	59	63	13692	7.36723	0.0301372	0.601707	1.5209	EGR1//BHLHE40
GO:0043085	positive regulation of catalytic activity	Biological process	7	655	63	13692	2.32265	0.0301952	0.601707	1.52006	BMP4//RGD1306565//LPAR1//RPL5//RGN//CHN2//CHN1
GO:0007548	sex differentiation	Biological process	4	259	63	13692	3.3565	0.0312289	0.61949	1.50544	BMP4//PLEKHA1//WNT10A//MGST1
GO:0043065	positive regulation of apoptotic process	Biological process	6	520	63	13692	2.50769	0.0319032	0.624392	1.49617	MAL//PRUNE2//RGD1306565//EGR1//BMP4//LPAR1
GO:0007422	peripheral nervous system development	Biological process	2	61	63	13692	7.12568	0.0320457	0.624392	1.49423	NDRG1//FA2H
GO:0015908	fatty acid transport	Biological process	2	61	63	13692	7.12568	0.0320457	0.624392	1.49423	P2RY2//SLC27A2
GO:0051153	regulation of striated muscle cell differentiation	Biological process	2	61	63	13692	7.12568	0.0320457	0.624392	1.49423	BMP4//MKX
GO:0009605	response to external stimulus	Biological process	10	1128	63	13692	1.92671	0.0322538	0.625666	1.49142	BMP4//ROBO3//CHN1//BHLHE40//EGR1//RTN4//TNR//SEMA7A//NT5E//LPAR1
GO:0043068	positive regulation of programmed cell death	Biological process	6	524	63	13692	2.48855	0.0329447	0.636254	1.48221	MAL//PRUNE2//RGD1306565//BMP4//LPAR1//EGR1
GO:0055080	cation homeostasis	Biological process	5	390	63	13692	2.78632	0.0333777	0.64179	1.47654	RGN//ITPR1//P2RY2//WFS1//LPAR1
GO:0044236	multicellular organismal metabolic process	Biological process	2	63	63	13692	6.89947	0.0340006	0.650911	1.46851	BMP4//MKX
GO:0051234	establishment of localization	Biological process	19	2726	63	13692	1.5148	0.03434	0.654551	1.4642	SLC44A1//LMBRD1//SCN4B//ITPR1//CLCN2//MAL//GCGR//SPTBN1//UGT8//SLC27A2//PNLIP//P2RY2//RTN4//PLEKHA1//CNP//GFAP//PRIMA1//WFS1//BMP4
GO:0006631	fatty acid metabolic process	Biological process	4	269	63	13692	3.23172	0.0351678	0.667426	1.45386	SLC27A2//SC5DL//FA2H//PLP1
GO:0071407	cellular response to organic cyclic compound	Biological process	2	65	63	13692	6.68718	0.0360011	0.680297	1.44368	EGR1//P2RY2
GO:0032535	regulation of cellular component size	Biological process	3	158	63	13692	4.12658	0.03619	0.680931	1.44141	TNR//RTN4//SEMA7A
GO:0015850	organic alcohol transport	Biological process	2	66	63	13692	6.58586	0.0370181	0.693536	1.43159	SLC44A1//RTN4
GO:0065009	regulation of molecular function	Biological process	12	1493	63	13692	1.74682	0.0376704	0.702754	1.424	BMP4//RGD1306565//LPAR1//RPL5//ACAP2//RGN//CHN2//BHLHE40//WFS1//CHN1//FOXN3//SCN4B
GO:0060021	palate development	Biological process	2	67	63	13692	6.48756	0.0380462	0.706548	1.41969	PLEKHA1//SATB2
GO:0010942	positive regulation of cell death	Biological process	6	543	63	13692	2.40147	0.0381961	0.706548	1.41798	MAL//PRUNE2//RGD1306565//BMP4//LPAR1//EGR1
GO:0048608	reproductive structure development	Biological process	4	277	63	13692	3.13839	0.0385187	0.706552	1.41433	BMP4//PLEKHA1//WNT10A//MGST1
GO:0061458	reproductive system development	Biological process	4	277	63	13692	3.13839	0.0385187	0.706552	1.41433	BMP4//PLEKHA1//WNT10A//MGST1
GO:0006869	lipid transport	Biological process	3	164	63	13692	3.97561	0.0397298	0.712308	1.40088	SLC27A2//PNLIP//P2RY2
GO:0032147	activation of protein kinase activity	Biological process	3	164	63	13692	3.97561	0.0397298	0.712308	1.40088	BMP4//RGD1306565//LPAR1
GO:0007420	brain development	Biological process	6	549	63	13692	2.37523	0.0399605	0.712308	1.39837	BMP4//RTN4//TNR//CNP//CD9//NT5E
GO:0045216	cell-cell junction organization	Biological process	2	69	63	13692	6.29952	0.0401349	0.712308	1.39648	CD9//UGT8
GO:0051928	positive regulation of calcium ion transport	Biological process	2	69	63	13692	6.29952	0.0401349	0.712308	1.39648	ITPR1//WFS1
GO:0046700	heterocycle catabolic process	Biological process	5	412	63	13692	2.63754	0.0407593	0.712308	1.38977	NT5E//ACAP2//RGN//CHN2//CHN1
GO:0007610	behavior	Biological process	6	552	63	13692	2.36232	0.0408619	0.712308	1.38868	EGR1//TNR//CNP//WFS1//LPAR1//PLCL1
GO:0048678	response to axon injury	Biological process	2	71	63	13692	6.12207	0.0422662	0.712308	1.37401	RTN4//TNR
GO:0022414	reproductive process	Biological process	9	1018	63	13692	1.92141	0.0423316	0.712308	1.37333	BMP4//PLEKHA1//CHN2//EIF4G3//CLDN11//CD9//WNT10A//MGST1//P2RY2
GO:0009798	axis specification	Biological process	2	72	63	13692	6.03704	0.0433476	0.712308	1.36303	BMP4//WNT10A
GO:0034614	cellular response to reactive oxygen species	Biological process	2	73	63	13692	5.95434	0.0444393	0.712308	1.35223	PLEKHA1//RGD1306565
GO:0007204	elevation of cytosolic calcium ion concentration	Biological process	3	172	63	13692	3.7907	0.0447138	0.712308	1.34956	ITPR1//LPAR1//P2RY2
GO:0048589	developmental growth	Biological process	4	291	63	13692	2.9874	0.0448121	0.712308	1.3486	TNR//RTN4//SEMA7A//BMP4
GO:0006677	glycosylceramide metabolic process	Biological process	1	10	63	13692	21.7333	0.0450857	0.712308	1.34596	UGT8
GO:0010044	response to aluminum ion	Biological process	1	10	63	13692	21.7333	0.0450857	0.712308	1.34596	NT5E
GO:0010935	regulation of macrophage cytokine production	Biological process	1	10	63	13692	21.7333	0.0450857	0.712308	1.34596	SEMA7A
GO:0016338	calcium-independent cell-cell adhesion	Biological process	1	10	63	13692	21.7333	0.0450857	0.712308	1.34596	CLDN11
GO:0021801	cerebral cortex radial glia guided migration	Biological process	1	10	63	13692	21.7333	0.0450857	0.712308	1.34596	RTN4
GO:0033194	response to hydroperoxide	Biological process	1	10	63	13692	21.7333	0.0450857	0.712308	1.34596	MGST1
GO:0035590	purinergic nucleotide receptor signaling pathway	Biological process	1	10	63	13692	21.7333	0.0450857	0.712308	1.34596	P2RY2
GO:0042135	neurotransmitter catabolic process	Biological process	1	10	63	13692	21.7333	0.0450857	0.712308	1.34596	PRIMA1
GO:0042364	water-soluble vitamin biosynthetic process	Biological process	1	10	63	13692	21.7333	0.0450857	0.712308	1.34596	RGN
GO:0043587	tongue morphogenesis	Biological process	1	10	63	13692	21.7333	0.0450857	0.712308	1.34596	BMP4
GO:0060390	regulation of SMAD protein import into nucleus	Biological process	1	10	63	13692	21.7333	0.0450857	0.712308	1.34596	BMP4
GO:0060405	regulation of penile erection	Biological process	1	10	63	13692	21.7333	0.0450857	0.712308	1.34596	P2RY2
GO:0060513	prostatic bud formation	Biological process	1	10	63	13692	21.7333	0.0450857	0.712308	1.34596	BMP4
GO:0072044	collecting duct development	Biological process	1	10	63	13692	21.7333	0.0450857	0.712308	1.34596	BMP4
GO:0072203	cell proliferation involved in metanephros development	Biological process	1	10	63	13692	21.7333	0.0450857	0.712308	1.34596	EGR1
GO:1900542	regulation of purine nucleotide metabolic process	Biological process	4	293	63	13692	2.96701	0.0457558	0.712308	1.33955	ACAP2//RGN//CHN2//CHN1
GO:0010646	regulation of cell communication	Biological process	11	1369	63	13692	1.74629	0.0463321	0.712308	1.33412	BMP4//RTN4//MOG//LPAR1//OTUD7B//BHLHE40//EGR1//TNR//GFAP//PLEKHA1//SEMA7A
GO:0042475	odontogenesis of dentin-containing tooth	Biological process	2	75	63	13692	5.79556	0.0466532	0.712308	1.33112	BMP4//WNT10A
GO:0048583	regulation of response to stimulus	Biological process	14	1898	63	13692	1.60309	0.0470738	0.712308	1.32722	LPAR1//RGD1306565//BMP4//ACAP2//CHN2//MOG//OTUD7B//RTN4//TNR//SEMA7A//NT5E//RGN//PLEKHA1//EGR1
GO:0001656	metanephros development	Biological process	2	76	63	13692	5.7193	0.0477752	0.712308	1.3208	BMP4//EGR1
GO:0016477	cell migration	Biological process	7	725	63	13692	2.09839	0.0480676	0.712308	1.31815	ROBO3//SATB2//BMP4//P2RY2//RTN4//TNR//LPAR1
GO:0045926	negative regulation of growth	Biological process	3	178	63	13692	3.66292	0.0486474	0.712308	1.31294	RTN4//TNR//BMP4
GO:0006140	regulation of nucleotide metabolic process	Biological process	4	299	63	13692	2.90747	0.0486539	0.712308	1.31288	ACAP2//RGN//CHN2//CHN1
GO:0007276	gamete generation	Biological process	5	434	63	13692	2.50384	0.0490681	0.712308	1.3092	CHN2//BMP4//CLDN11//EIF4G3//PLEKHA1
GO:0001675	acrosome assembly	Biological process	1	11	63	13692	19.7576	0.0494827	0.712308	1.30555	CHN2
GO:0003128	heart field specification	Biological process	1	11	63	13692	19.7576	0.0494827	0.712308	1.30555	BMP4
GO:0003323	type B pancreatic cell development	Biological process	1	11	63	13692	19.7576	0.0494827	0.712308	1.30555	BMP4
GO:0010934	macrophage cytokine production	Biological process	1	11	63	13692	19.7576	0.0494827	0.712308	1.30555	SEMA7A
GO:0015697	quaternary ammonium group transport	Biological process	1	11	63	13692	19.7576	0.0494827	0.712308	1.30555	SLC44A1
GO:0033962	cytoplasmic mRNA processing body assembly	Biological process	1	11	63	13692	19.7576	0.0494827	0.712308	1.30555	LSM14A
GO:0034123	positive regulation of toll-like receptor signaling pathway	Biological process	1	11	63	13692	19.7576	0.0494827	0.712308	1.30555	MOG
GO:0035640	exploration behavior	Biological process	1	11	63	13692	19.7576	0.0494827	0.712308	1.30555	TNR
GO:0044241	lipid digestion	Biological process	1	11	63	13692	19.7576	0.0494827	0.712308	1.30555	PNLIP
GO:0046085	adenosine metabolic process	Biological process	1	11	63	13692	19.7576	0.0494827	0.712308	1.30555	NT5E
GO:0060363	cranial suture morphogenesis	Biological process	1	11	63	13692	19.7576	0.0494827	0.712308	1.30555	BMP4
GO:0061036	positive regulation of cartilage development	Biological process	1	11	63	13692	19.7576	0.0494827	0.712308	1.30555	BMP4
GO:0070233	negative regulation of T cell apoptotic process	Biological process	1	11	63	13692	19.7576	0.0494827	0.712308	1.30555	BMP4
GO:0070243	regulation of thymocyte apoptotic process	Biological process	1	11	63	13692	19.7576	0.0494827	0.712308	1.30555	BMP4
GO:0072498	embryonic skeletal joint development	Biological process	1	11	63	13692	19.7576	0.0494827	0.712308	1.30555	BMP4
GO:0051336	regulation of hydrolase activity	Biological process	6	579	63	13692	2.25216	0.0495628	0.712308	1.30484	RGD1306565//RPL5//ACAP2//RGN//CHN2//CHN1
GO:0031099	regeneration	Biological process	3	180	63	13692	3.62222	0.0499955	0.712308	1.30107	GFAP//RTN4//TNR
