# Supplementary material for: Gene Expression in the Hippocampus in a Rat Model of Premenstrual Dysphoric Disorder After Treatment With Baixiangdan Capsules
Source: Front Psychol. 2018 Nov 13;9:2065. doi: 10.3389/fpsyg.2018.02065 (PMC6242977; doi:10.3389/fpsyg.2018.02065)
Supplement: Supplementary file 3 [file Data_Sheet_3.ZIP › Data Analysis Folder/GO Analysis Report/fluoxetine vs blank (down)/BP_result.txt]

GO.ID	Term	Ontology	Count	Pop.Hits	List.Total	Pop.Total	Fold.Enrichment	Pvalue	FDR	Enrichment.Score	GENES
GO:0007272	ensheathment of neurons	Biological process	8	92	63	13692	18.8985507246377	8.7275636325748e-09	1.9130819482604e-05	8.05910697606573	PLP1//CLDN11//CD9//UGT8//FA2H//NDRG1//MAL//LPAR1//
GO:0008366	axon ensheathment	Biological process	8	92	63	13692	18.8985507246377	8.7275636325748e-09	1.9130819482604e-05	8.05910697606573	PLP1//CD9//UGT8//FA2H//NDRG1//MAL//LPAR1//CLDN11//
GO:0001508	regulation of action potential	Biological process	9	145	63	13692	13.4896551724138	1.90035780990208e-08	2.77705621287024e-05	7.72116461997569	PLP1//CLDN11//CD9//UGT8//FA2H//NDRG1//MAL//LPAR1//SCN4B//
GO:0019228	regulation of action potential in neuron	Biological process	8	111	63	13692	15.6636636636637	3.86726235749588e-08	4.23851954381548e-05	7.41259636411836	PLP1//CLDN11//CD9//UGT8//FA2H//NDRG1//MAL//LPAR1//
GO:0007399	nervous system development	Biological process	23	1503	63	13692	3.32579285872699	8.75065036133399e-08	7.67257023681764e-05	7.05795966836713	ROBO3//SATB2//BMP4//CNP//RTN4//CD9//NT5E//CHN1//PLP1//CLDN11//GFAP//P2RY2//TNR//LPAR1//UGT8//FA2H//NDRG1//MAL//S1PR5//SEMA7A//EGR1//MOBP//BHLHE40//
GO:0042552	myelination	Biological process	7	89	63	13692	17.0936329588015	1.58937969949452e-07	0.0001098117390072	6.79877233835185	PLP1//CD9//UGT8//FA2H//NDRG1//MAL//LPAR1//
GO:0035637	multicellular organismal signaling	Biological process	14	558	63	13692	5.45280764635603	1.7533808691843e-07	0.0001098117390072	6.75612373626293	PLP1//CLDN11//CD9//UGT8//FA2H//NDRG1//PRIMA1//MAL//LPAR1//BHLHE40//EGR1//TNR//GFAP//SCN4B//
GO:0010001	glial cell differentiation	Biological process	8	148	63	13692	11.7477477477477	3.6123328582782e-07	0.000185298704764013	6.44221223846565	GFAP//CD9//PLP1//FA2H//NDRG1//RTN4//EGR1//BMP4//
GO:0022008	neurogenesis	Biological process	18	1009	63	13692	3.87710604558969	3.80403362882326e-07	0.000185298704764013	6.41975565242132	ROBO3//SATB2//CNP//RTN4//CHN1//PLP1//GFAP//P2RY2//TNR//LPAR1//CD9//FA2H//NDRG1//S1PR5//BMP4//SEMA7A//EGR1//UGT8//
GO:0048709	oligodendrocyte differentiation	Biological process	6	67	63	13692	19.4626865671642	5.96447368475568e-07	0.000261482526339689	6.22442787318241	CD9//PLP1//FA2H//BMP4//EGR1//RTN4//
GO:0007275	multicellular organismal development	Biological process	34	3429	63	13692	2.15495285311558	8.22894406887486e-07	0.000327960825435885	6.08465588951219	BMP4//RTN4//PLEKHA1//RPE65//ROBO3//SATB2//WFS1//WNT10A//FA2H//P2RY2//FOXN3//MOBP//TNR//BHLHE40//CNP//CD9//NT5E//MKX//CHN1//PLP1//CLDN11//ITPR1//PNLIP//GFAP//LPAR1//EGR1//CLCN2//UGT8//NDRG1//MGST1//MAL//S1PR5//SEMA7A//ZAR1//
GO:0019226	transmission of nerve impulse	Biological process	13	547	63	13692	5.16514320536258	9.56652231039495e-07	0.000349496948406429	6.0192459113242	PLP1//CLDN11//CD9//UGT8//FA2H//NDRG1//PRIMA1//MAL//LPAR1//BHLHE40//EGR1//TNR//GFAP//
GO:0006873	cellular ion homeostasis	Biological process	13	568	63	13692	4.97417840375587	1.45859322721513e-06	0.000491882516008549	5.83606580735737	RGN//ITPR1//P2RY2//PLP1//CLDN11//CD9//UGT8//FA2H//NDRG1//WFS1//MAL//LPAR1//SCN4B//
GO:0032502	developmental process	Biological process	36	3887	63	13692	2.01286339078981	1.60864357596006e-06	0.000503735245500636	5.79354017102906	BMP4//RTN4//PLEKHA1//RPE65//CHN2//ERMN//ROBO3//SATB2//WFS1//WNT10A//FA2H//MKX//ZAR1//P2RY2//FOXN3//MOBP//TNR//BHLHE40//CNP//CD9//NT5E//CHN1//PLP1//CLDN11//ITPR1//PNLIP//GFAP//LPAR1//EGR1//CLCN2//UGT8//NDRG1//MGST1//MAL//S1PR5//SEMA7A//
GO:0042063	gliogenesis	Biological process	8	182	63	13692	9.55311355311355	1.73420922168555e-06	0.00050685154852463	5.76089850873857	PLP1//GFAP//CD9//FA2H//NDRG1//RTN4//EGR1//BMP4//
GO:0065008	regulation of biological quality	Biological process	25	2106	63	13692	2.57993035770814	2.56840379736366e-06	0.000703742640477643	5.59033669665429	WFS1//RGN//ITPR1//P2RY2//PLEKHA1//ERMN//PLP1//CLDN11//BMP4//TNR//RTN4//CD9//UGT8//FA2H//NDRG1//PRIMA1//MAL//LPAR1//SEMA7A//CNP//BHLHE40//EGR1//NTS//GFAP//SCN4B//
GO:0042391	regulation of membrane potential	Biological process	9	262	63	13692	7.46564885496183	2.8781969127767e-06	0.000742236192094885	5.54087949698493	PLP1//CLDN11//CD9//UGT8//FA2H//NDRG1//MAL//LPAR1//SCN4B//
GO:0055082	cellular chemical homeostasis	Biological process	13	624	63	13692	4.52777777777778	4.12273523689173e-06	0.000985152415165925	5.38481455480549	RGN//ITPR1//P2RY2//PLP1//CLDN11//CD9//UGT8//FA2H//NDRG1//WFS1//MAL//LPAR1//SCN4B//
GO:0050801	ion homeostasis	Biological process	13	626	63	13692	4.51331203407881	4.26959304018079e-06	0.000985152415165925	5.36961351814281	RGN//ITPR1//P2RY2//PLP1//CLDN11//CD9//UGT8//FA2H//NDRG1//WFS1//MAL//LPAR1//SCN4B//
GO:0048468	cell development	Biological process	19	1333	63	13692	3.0977744436109	4.96006543160158e-06	0.00108724634260707	5.30451259439769	CHN2//SATB2//BMP4//CNP//ROBO3//RTN4//CHN1//GFAP//P2RY2//TNR//LPAR1//CD9//PLP1//FA2H//NDRG1//MKX//S1PR5//SEMA7A//UGT8//
GO:0048856	anatomical structure development	Biological process	33	3546	63	13692	2.02256063169769	6.31535294525609e-06	0.00131840511009537	5.19960237307479	BMP4//RTN4//PLEKHA1//RPE65//CHN2//ERMN//ROBO3//SATB2//WFS1//WNT10A//FA2H//MKX//P2RY2//FOXN3//MOBP//TNR//BHLHE40//CNP//CD9//NT5E//CHN1//PLP1//CLDN11//GFAP//LPAR1//EGR1//CLCN2//UGT8//NDRG1//MGST1//MAL//S1PR5//SEMA7A//
GO:0048731	system development	Biological process	30	3069	63	13692	2.12447051156729	8.82801471576926e-06	0.00175918256881511	5.05413695156701	BMP4//RTN4//PLEKHA1//RPE65//ROBO3//SATB2//WFS1//WNT10A//FA2H//MOBP//TNR//BHLHE40//CNP//CD9//NT5E//MKX//CHN1//PLP1//CLDN11//GFAP//P2RY2//LPAR1//EGR1//CLCN2//UGT8//NDRG1//MGST1//MAL//S1PR5//SEMA7A//
GO:0019725	cellular homeostasis	Biological process	13	696	63	13692	4.05938697318008	1.34193730686687e-05	0.00255784919708885	4.87226777322647	RGN//ITPR1//P2RY2//PLP1//CLDN11//CD9//UGT8//FA2H//NDRG1//WFS1//MAL//LPAR1//SCN4B//
GO:0021782	glial cell development	Biological process	5	68	63	13692	15.9803921568627	1.46359160715893e-05	0.00267349400241031	4.8345800896029	GFAP//CD9//PLP1//FA2H//NDRG1//
GO:0010977	negative regulation of neuron projection development	Biological process	4	36	63	13692	24.1481481481481	2.14657709390918e-05	0.00376423759187914	4.6682535093005	TNR//RTN4//GFAP//LPAR1//
GO:0045664	regulation of neuron differentiation	Biological process	9	358	63	13692	5.46368715083799	3.51669794870778e-05	0.00577731802613683	4.45386493189427	P2RY2//GFAP//TNR//RTN4//LPAR1//BMP4//SEMA7A//CHN1//S1PR5//
GO:0031344	regulation of cell projection organization	Biological process	8	275	63	13692	6.32242424242424	3.55811101062259e-05	0.00577731802613683	4.44878050635082	P2RY2//GFAP//TNR//RTN4//LPAR1//SEMA7A//CHN1//ERMN//
GO:0048869	cellular developmental process	Biological process	25	2442	63	13692	2.22495222495222	3.70321585900948e-05	0.00579817797353484	4.4314209723566	BMP4//CHN2//ROBO3//SATB2//FA2H//CNP//RTN4//CHN1//ERMN//PLP1//GFAP//P2RY2//TNR//LPAR1//CD9//WNT10A//EGR1//UGT8//NDRG1//MGST1//PLEKHA1//MKX//S1PR5//SEMA7A//CLCN2//
GO:0030154	cell differentiation	Biological process	24	2291	63	13692	2.27673505019642	3.95409128617657e-05	0.00597749524089589	4.40295330856177	BMP4//CHN2//ROBO3//SATB2//FA2H//CNP//RTN4//CHN1//PLP1//GFAP//P2RY2//TNR//LPAR1//CD9//WNT10A//EGR1//NDRG1//MGST1//PLEKHA1//MKX//S1PR5//SEMA7A//UGT8//CLCN2//
GO:0048878	chemical homeostasis	Biological process	13	807	63	13692	3.50103263114416	6.31248373229831e-05	0.00922464289413193	4.19979972807838	WFS1//RGN//ITPR1//P2RY2//PLP1//CLDN11//CD9//UGT8//FA2H//NDRG1//MAL//LPAR1//SCN4B//
GO:0010975	regulation of neuron projection development	Biological process	7	228	63	13692	6.67251461988304	8.11064095648819e-05	0.0114700161139498	4.09094482361047	P2RY2//GFAP//TNR//RTN4//LPAR1//SEMA7A//CHN1//
GO:0060284	regulation of cell development	Biological process	10	512	63	13692	4.24479166666667	0.000105163351664647	0.0144073791780566	3.97813558093135	GFAP//P2RY2//TNR//RTN4//LPAR1//BMP4//MKX//S1PR5//SEMA7A//CHN1//
GO:0050767	regulation of neurogenesis	Biological process	9	428	63	13692	4.57009345794393	0.000138743237824786	0.0184318289279958	3.85778817466977	GFAP//P2RY2//TNR//RTN4//LPAR1//S1PR5//BMP4//SEMA7A//CHN1//
GO:0030030	cell projection organization	Biological process	12	756	63	13692	3.44973544973545	0.000145359276632811	0.0187427961399483	3.83755724692154	CNP//ROBO3//RTN4//CHN1//P2RY2//GFAP//TNR//LPAR1//ERMN//PLEKHA1//SEMA7A//UGT8//
GO:0031175	neuron projection development	Biological process	10	543	63	13692	4.0024554941682	0.000170247271418311	0.0213246867970822	3.7689198398702	CNP//ROBO3//RTN4//CHN1//P2RY2//GFAP//TNR//LPAR1//SEMA7A//UGT8//
GO:0048640	negative regulation of developmental growth	Biological process	3	25	63	13692	26.08	0.000198645182695393	0.0239092355984302	3.70192196246956	TNR//RTN4//BMP4//
GO:0032989	cellular component morphogenesis	Biological process	12	783	63	13692	3.33077905491699	0.000201788712851715	0.0239092355984302	3.69510312988955	CHN2//BMP4//CNP//ROBO3//RTN4//CHN1//ERMN//TNR//CD9//UGT8//GFAP//SEMA7A//
GO:0048699	generation of neurons	Biological process	13	929	63	13692	3.04126300681737	0.0002589051297252	0.0298694760188231	3.5868593447398	ROBO3//SATB2//CNP//RTN4//CHN1//GFAP//P2RY2//TNR//LPAR1//S1PR5//BMP4//SEMA7A//UGT8//
GO:0060291	long-term synaptic potentiation	Biological process	3	28	63	13692	23.2857142857143	0.000280169113295724	0.0314938818638065	3.55257974437002	EGR1//GFAP//TNR//
GO:0051960	regulation of nervous system development	Biological process	9	480	63	13692	4.075	0.000325967394364777	0.0357260264223796	3.48682583905982	GFAP//P2RY2//TNR//RTN4//LPAR1//S1PR5//BMP4//SEMA7A//CHN1//
GO:0031345	negative regulation of cell projection organization	Biological process	4	74	63	13692	11.7477477477477	0.000367937382853778	0.0384056544388324	3.43422608511715	GFAP//TNR//RTN4//LPAR1//
GO:0071453	cellular response to oxygen levels	Biological process	4	74	63	13692	11.7477477477477	0.000367937382853778	0.0384056544388324	3.43422608511715	EGR1//ITPR1//NDRG1//LPAR1//
GO:0048812	neuron projection morphogenesis	Biological process	8	390	63	13692	4.45811965811966	0.000396921513997602	0.0404675329619881	3.40129536076222	CNP//ROBO3//RTN4//CHN1//TNR//GFAP//SEMA7A//UGT8//
GO:0030182	neuron differentiation	Biological process	12	846	63	13692	3.08274231678487	0.000410570641292197	0.0407869249934747	3.38661210898553	CNP//ROBO3//RTN4//CHN1//P2RY2//GFAP//TNR//LPAR1//S1PR5//BMP4//SEMA7A//UGT8//
GO:0014003	oligodendrocyte development	Biological process	3	32	63	13692	20.375	0.000418661410745064	0.0407869249934747	3.37813706746517	PLP1//FA2H//CD9//
GO:0042592	homeostatic process	Biological process	14	1125	63	13692	2.70459259259259	0.000482259378074485	0.0459614155104031	3.31671931825868	WFS1//RGN//ITPR1//P2RY2//PLP1//CLDN11//BMP4//CD9//UGT8//FA2H//NDRG1//MAL//LPAR1//SCN4B//
GO:0032501	multicellular organismal process	Biological process	40	5780	63	13692	1.5040369088812	0.000523460808993733	0.048826642268692	3.2811158279773	BMP4//RTN4//PLEKHA1//RPE65//CHN2//ERMN//ROBO3//SATB2//WFS1//WNT10A//FA2H//ZAR1//CLDN11//EIF4G3//P2RY2//FOXN3//MOBP//TNR//BHLHE40//CNP//CD9//NT5E//MKX//EGR1//CHN1//PLP1//ITPR1//PNLIP//GFAP//LPAR1//CLCN2//UGT8//NDRG1//MGST1//PRIMA1//MAL//S1PR5//SEMA7A//NTS//SCN4B//
GO:0048666	neuron development	Biological process	10	644	63	13692	3.37474120082816	0.000660795514774118	0.0603526570160361	3.17993291350163	CNP//ROBO3//RTN4//CHN1//P2RY2//GFAP//TNR//LPAR1//SEMA7A//UGT8//
GO:0023052	signaling	Biological process	34	4621	63	13692	1.59907667892952	0.000742633733718977	0.0664429854821224	3.12922532707962	RGD1306565//LPAR1//BMP4//TNR//CHN1//CHN2//PLCL1//SPTBN1//GCGR//S1PR5//PLP1//SEMA7A//GJC2//CLDN11//PLEKHA1//ITPR1//NDRG1//EGR1//CD9//UGT8//WFS1//FA2H//RTN4//MOG//P2RY2//PRIMA1//MAL//OTUD7B//BHLHE40//RGN//GFAP//WNT10A//SCN4B//
GO:0070887	cellular response to chemical stimulus	Biological process	14	1182	63	13692	2.57416807670615	0.000790347171523307	0.0692976399991636	3.10218209661208	GCGR//WFS1//EGR1//BMP4//PLEKHA1//RGD1306565//RPL5//SATB2//P2RY2//MGST1//LPAR1//ITPR1//NDRG1//WNT10A//
GO:0030516	regulation of axon extension	Biological process	3	40	63	13692	16.3	0.000812380581203682	0.0698328719215087	3.09024046633183	TNR//RTN4//SEMA7A//
GO:0045662	negative regulation of myoblast differentiation	Biological process	2	10	63	13692	43.4666666666667	0.000915626090803142	0.0771943227323264	3.03828184058204	BMP4//MKX//
GO:0031102	neuron projection regeneration	Biological process	3	42	63	13692	15.5238095238095	0.000937782729995026	0.0775705563829848	3.02789776939726	RTN4//TNR//GFAP//
GO:0050770	regulation of axonogenesis	Biological process	4	97	63	13692	8.96219931271478	0.00102392772941216	0.0831277623285724	2.98973069553318	TNR//RTN4//SEMA7A//CHN1//
GO:0042487	regulation of odontogenesis of dentin-containing tooth	Biological process	2	11	63	13692	39.5151515151515	0.00111578270915376	0.0889380253987288	2.95242037296445	BMP4//WNT10A//
GO:0009791	post-embryonic development	Biological process	4	101	63	13692	8.60726072607261	0.00119016773814383	0.0931731315004027	2.92439182632463	ITPR1//BMP4//PNLIP//PLEKHA1//
GO:0061387	regulation of extent of cell growth	Biological process	3	46	63	13692	14.1739130434783	0.00122391298672058	0.0941339391891758	2.91224945697018	TNR//RTN4//SEMA7A//
GO:0007154	cell communication	Biological process	34	4745	63	13692	1.55728837372673	0.00126222039059551	0.0954064515925986	2.89886480827503	RGD1306565//LPAR1//BMP4//TNR//CHN1//CHN2//PLCL1//SPTBN1//GCGR//S1PR5//PLP1//SEMA7A//GJC2//CLDN11//PLEKHA1//ITPR1//NDRG1//EGR1//CD9//UGT8//WFS1//FA2H//RTN4//MOG//P2RY2//PRIMA1//MAL//OTUD7B//BHLHE40//RGN//GFAP//WNT10A//SCN4B//
GO:0032288	myelin assembly	Biological process	2	12	63	13692	36.2222222222222	0.00133497329873998	0.0975420490279345	2.87452742068581	CD9//UGT8//
GO:0090192	regulation of glomerulus development	Biological process	2	12	63	13692	36.2222222222222	0.00133497329873998	0.0975420490279345	2.87452742068581	BMP4//EGR1//
GO:0048638	regulation of developmental growth	Biological process	4	105	63	13692	8.27936507936508	0.00137448044567663	0.0987823323581368	2.86186143435463	TNR//RTN4//SEMA7A//BMP4//
GO:0007417	central nervous system development	Biological process	10	712	63	13692	3.05243445692884	0.00142116021177594	0.100489780135899	2.84735695995561	CD9//BMP4//NT5E//GFAP//RTN4//PLP1//TNR//CNP//FA2H//EGR1//
GO:0048858	cell projection morphogenesis	Biological process	8	480	63	13692	3.62222222222222	0.00153243623496323	0.101413786936524	2.81461758753043	CNP//ROBO3//RTN4//CHN1//TNR//GFAP//SEMA7A//UGT8//
GO:0022010	central nervous system myelination	Biological process	2	13	63	13692	33.4358974358974	0.00157302406744609	0.101413786936524	2.8032646325712	FA2H//PLP1//
GO:0032291	axon ensheathment in central nervous system	Biological process	2	13	63	13692	33.4358974358974	0.00157302406744609	0.101413786936524	2.8032646325712	PLP1//FA2H//
GO:0032469	endoplasmic reticulum calcium ion homeostasis	Biological process	2	13	63	13692	33.4358974358974	0.00157302406744609	0.101413786936524	2.8032646325712	ITPR1//WFS1//
GO:0048679	regulation of axon regeneration	Biological process	2	13	63	13692	33.4358974358974	0.00157302406744609	0.101413786936524	2.8032646325712	TNR//RTN4//
GO:0070570	regulation of neuron projection regeneration	Biological process	2	13	63	13692	33.4358974358974	0.00157302406744609	0.101413786936524	2.8032646325712	RTN4//TNR//
GO:0000902	cell morphogenesis	Biological process	10	725	63	13692	2.99770114942529	0.00162698276981869	0.103372354534567	2.78861704633314	BMP4//CNP//ROBO3//RTN4//CHN1//ERMN//TNR//GFAP//SEMA7A//UGT8//
GO:0032990	cell part morphogenesis	Biological process	8	493	63	13692	3.52670723461798	0.00181377980345669	0.10988600348087	2.74141543830586	CNP//ROBO3//RTN4//CHN1//TNR//GFAP//SEMA7A//UGT8//
GO:0022011	myelination in peripheral nervous system	Biological process	2	14	63	13692	31.047619047619	0.00182976237547981	0.10988600348087	2.73760530683713	NDRG1//FA2H//
GO:0032292	peripheral nervous system axon ensheathment	Biological process	2	14	63	13692	31.047619047619	0.00182976237547981	0.10988600348087	2.73760530683713	NDRG1//FA2H//
GO:0072111	cell proliferation involved in kidney development	Biological process	2	14	63	13692	31.047619047619	0.00182976237547981	0.10988600348087	2.73760530683713	EGR1//BMP4//
GO:0048167	regulation of synaptic plasticity	Biological process	4	118	63	13692	7.36723163841808	0.00211052690721529	0.125034458935565	2.67560910663176	BHLHE40//EGR1//GFAP//TNR//
GO:0007184	SMAD protein import into nucleus	Biological process	2	16	63	13692	27.1666666666667	0.00239861677209579	0.13656540167361	2.62003913388252	BMP4//SPTBN1//
GO:0033327	Leydig cell differentiation	Biological process	2	16	63	13692	27.1666666666667	0.00239861677209579	0.13656540167361	2.62003913388252	MGST1//PLEKHA1//
GO:0072215	regulation of metanephros development	Biological process	2	16	63	13692	27.1666666666667	0.00239861677209579	0.13656540167361	2.62003913388252	EGR1//BMP4//
GO:0060560	developmental growth involved in morphogenesis	Biological process	4	125	63	13692	6.95466666666667	0.00260241138714595	0.143161013888191	2.58462404941732	TNR//RTN4//SEMA7A//BMP4//
GO:0014044	Schwann cell development	Biological process	2	17	63	13692	25.5686274509804	0.00271039328301092	0.143161013888191	2.56696768763145	NDRG1//FA2H//
GO:0030517	negative regulation of axon extension	Biological process	2	17	63	13692	25.5686274509804	0.00271039328301092	0.143161013888191	2.56696768763145	TNR//RTN4//
GO:0061437	renal system vasculature development	Biological process	2	17	63	13692	25.5686274509804	0.00271039328301092	0.143161013888191	2.56696768763145	BMP4//EGR1//
GO:0061440	kidney vasculature development	Biological process	2	17	63	13692	25.5686274509804	0.00271039328301092	0.143161013888191	2.56696768763145	BMP4//EGR1//
GO:0072012	glomerulus vasculature development	Biological process	2	17	63	13692	25.5686274509804	0.00271039328301092	0.143161013888191	2.56696768763145	BMP4//EGR1//
GO:0010714	positive regulation of collagen metabolic process	Biological process	2	18	63	13692	24.1481481481481	0.0030401781647896	0.156801659699266	2.51710096451042	BMP4//MKX//
GO:0032967	positive regulation of collagen biosynthetic process	Biological process	2	18	63	13692	24.1481481481481	0.0030401781647896	0.156801659699266	2.51710096451042	BMP4//MKX//
GO:0048675	axon extension	Biological process	3	64	63	13692	10.1875	0.00316753470237536	0.161470606223414	2.49927861844371	TNR//RTN4//SEMA7A//
GO:2000026	regulation of multicellular organismal development	Biological process	12	1078	63	13692	2.41929499072356	0.00333173738851195	0.167888927715361	2.4773292375218	BMP4//GFAP//P2RY2//TNR//RTN4//LPAR1//WNT10A//MKX//S1PR5//SEMA7A//CHN1//EGR1//
GO:0014013	regulation of gliogenesis	Biological process	3	66	63	13692	9.87878787878788	0.00345633663244396	0.171861562991699	2.46138396570324	GFAP//RTN4//BMP4//
GO:0007409	axonogenesis	Biological process	6	321	63	13692	4.06230529595016	0.00350445516376116	0.171861562991699	2.45537949203817	ROBO3//RTN4//CHN1//TNR//SEMA7A//CNP//
GO:0036294	cellular response to decreased oxygen levels	Biological process	3	67	63	13692	9.73134328358209	0.0036065838948988	0.171861562991699	2.44290396097348	EGR1//ITPR1//NDRG1//
GO:0050806	positive regulation of synaptic transmission	Biological process	3	67	63	13692	9.73134328358209	0.0036065838948988	0.171861562991699	2.44290396097348	TNR//EGR1//GFAP//
GO:0071456	cellular response to hypoxia	Biological process	3	67	63	13692	9.73134328358209	0.0036065838948988	0.171861562991699	2.44290396097348	EGR1//ITPR1//NDRG1//
GO:0043586	tongue development	Biological process	2	20	63	13692	21.7333333333333	0.0037531062448123	0.176920621260829	2.42560914118708	BMP4//WNT10A//
GO:0030198	extracellular matrix organization	Biological process	4	140	63	13692	6.20952380952381	0.00391099551573222	0.182402173840107	2.40771268200079	MKX//GFAP//TNR//OLFML2B//
GO:0043062	extracellular structure organization	Biological process	4	141	63	13692	6.16548463356974	0.00401148160067653	0.185119319340694	2.39669519542035	GFAP//TNR//OLFML2B//MKX//
GO:0051971	positive regulation of transmission of nerve impulse	Biological process	3	71	63	13692	9.1830985915493	0.0042472971237165	0.193959901983053	2.37188735646237	TNR//EGR1//GFAP//
GO:0022412	cellular process involved in reproduction in multicellular organism	Biological process	2	22	63	13692	19.7575757575758	0.00453607851061369	0.200620547477638	2.34331943726523	CHN2//CD9//
GO:0032965	regulation of collagen biosynthetic process	Biological process	2	22	63	13692	19.7575757575758	0.00453607851061369	0.200620547477638	2.34331943726523	BMP4//MKX//
GO:0045661	regulation of myoblast differentiation	Biological process	2	22	63	13692	19.7575757575758	0.00453607851061369	0.200620547477638	2.34331943726523	BMP4//MKX//
GO:0003008	system process	Biological process	21	2589	63	13692	1.7628427964465	0.00457619861947167	0.200620547477638	2.33949513424375	BMP4//WFS1//RPE65//EGR1//TNR//PLP1//CLDN11//P2RY2//PNLIP//CD9//UGT8//FA2H//NDRG1//PRIMA1//MAL//LPAR1//BHLHE40//NTS//GFAP//RTN4//SCN4B//
GO:0008361	regulation of cell size	Biological process	3	75	63	13692	8.69333333333333	0.00495302212583995	0.203571904775617	2.30512973195925	TNR//RTN4//SEMA7A//
GO:0031646	positive regulation of neurological system process	Biological process	3	75	63	13692	8.69333333333333	0.00495302212583995	0.203571904775617	2.30512973195925	TNR//EGR1//GFAP//
GO:0010712	regulation of collagen metabolic process	Biological process	2	23	63	13692	18.8985507246377	0.00495342274995013	0.203571904775617	2.30509460556575	BMP4//MKX//
GO:0014911	positive regulation of smooth muscle cell migration	Biological process	2	23	63	13692	18.8985507246377	0.00495342274995013	0.203571904775617	2.30509460556575	LPAR1//P2RY2//
GO:0042481	regulation of odontogenesis	Biological process	2	23	63	13692	18.8985507246377	0.00495342274995013	0.203571904775617	2.30509460556575	BMP4//WNT10A//
GO:0016053	organic acid biosynthetic process	Biological process	5	241	63	13692	4.50899031811895	0.00496856610652167	0.203571904775617	2.30376892753924	SC5DL//FA2H//SLC27A2//RGN//PLP1//
GO:0046394	carboxylic acid biosynthetic process	Biological process	5	241	63	13692	4.50899031811895	0.00496856610652167	0.203571904775617	2.30376892753924	SC5DL//FA2H//SLC27A2//RGN//PLP1//
GO:0014037	Schwann cell differentiation	Biological process	2	24	63	13692	18.1111111111111	0.00538779006219773	0.217795068403219	2.26858933511041	NDRG1//FA2H//
GO:0006874	cellular calcium ion homeostasis	Biological process	5	246	63	13692	4.41734417344173	0.0054150689908647	0.217795068403219	2.26639600586027	ITPR1//P2RY2//WFS1//LPAR1//RGN//
GO:0055074	calcium ion homeostasis	Biological process	5	254	63	13692	4.27821522309711	0.00618762289782712	0.246604898037037	2.20847616206757	RGN//ITPR1//P2RY2//WFS1//LPAR1//
GO:0044253	positive regulation of multicellular organismal metabolic process	Biological process	2	26	63	13692	16.7179487179487	0.00630695339766212	0.24854973085203	2.2001803780146	BMP4//MKX//
GO:0048588	developmental cell growth	Biological process	3	82	63	13692	7.95121951219512	0.00634981064220514	0.24854973085203	2.19723922561694	TNR//RTN4//SEMA7A//
GO:0010720	positive regulation of cell development	Biological process	4	162	63	13692	5.36625514403292	0.00654419174335993	0.253891474361858	2.18414398441876	GFAP//RTN4//SEMA7A//BMP4//
GO:0050793	regulation of developmental process	Biological process	13	1333	63	13692	2.11952988247062	0.00685188752365336	0.261365912047123	2.16418977475755	BMP4//ERMN//GFAP//P2RY2//TNR//RTN4//LPAR1//WNT10A//MKX//S1PR5//SEMA7A//CHN1//EGR1//
GO:0022604	regulation of cell morphogenesis	Biological process	5	261	63	13692	4.16347381864623	0.00692481338825416	0.261365912047123	2.15959192559109	ERMN//TNR//RTN4//SEMA7A//CHN1//
GO:0009166	nucleotide catabolic process	Biological process	6	370	63	13692	3.52432432432432	0.0069505400725103	0.261365912047123	2.15798144844611	NT5E//CNP//ACAP2//RGN//CHN2//CHN1//
GO:0009653	anatomical structure morphogenesis	Biological process	16	1819	63	13692	1.91167308044713	0.00700570944092377	0.261365912047123	2.15454787883966	BMP4//RTN4//CHN2//ERMN//CNP//ROBO3//CHN1//TNR//CD9//UGT8//WNT10A//GFAP//MKX//SEMA7A//SATB2//PLEKHA1//
GO:0072503	cellular divalent inorganic cation homeostasis	Biological process	5	262	63	13692	4.14758269720102	0.0070349401509034	0.261365912047123	2.15273959293328	RGN//ITPR1//P2RY2//WFS1//LPAR1//
GO:0007009	plasma membrane organization	Biological process	3	86	63	13692	7.58139534883721	0.00724314297877221	0.264616156824478	2.14007294179377	FA2H//NDRG1//SPTBN1//
GO:0050768	negative regulation of neurogenesis	Biological process	3	86	63	13692	7.58139534883721	0.00724314297877221	0.264616156824478	2.14007294179377	TNR//RTN4//BMP4//
GO:0000904	cell morphogenesis involved in differentiation	Biological process	7	495	63	13692	3.07340067340067	0.00744720715857872	0.267244129415604	2.12800656524132	BMP4//CNP//ROBO3//RTN4//CHN1//TNR//SEMA7A//
GO:0044057	regulation of system process	Biological process	7	495	63	13692	3.07340067340067	0.00744720715857872	0.267244129415604	2.12800656524132	P2RY2//BHLHE40//EGR1//TNR//GFAP//RTN4//SCN4B//
GO:0006629	lipid metabolic process	Biological process	10	898	63	13692	2.42019302152932	0.00749795344847612	0.267244129415604	2.12505726025119	SLC27A2//SC5DL//FA2H//UGT8//PLEKHA1//PNLIP//NT5E//PLP1//CES1D//PLCL1//
GO:0048667	cell morphogenesis involved in neuron differentiation	Biological process	6	378	63	13692	3.44973544973545	0.00768816484852475	0.271813828193004	2.11417731315987	CNP//ROBO3//RTN4//CHN1//TNR//SEMA7A//
GO:0032964	collagen biosynthetic process	Biological process	2	29	63	13692	14.9885057471264	0.00780939635640687	0.273891149011902	2.1073825345239	BMP4//MKX//
GO:1901292	nucleoside phosphate catabolic process	Biological process	6	380	63	13692	3.43157894736842	0.0078811125318892	0.274212677300018	2.10341247129777	NT5E//CNP//ACAP2//RGN//CHN2//CHN1//
GO:0051240	positive regulation of multicellular organismal process	Biological process	7	502	63	13692	3.03054448871182	0.0080180456726023	0.274662985279001	2.09593147423882	BMP4//P2RY2//MKX//TNR//EGR1//GFAP//SEMA7A//
GO:0048610	cellular process involved in reproduction	Biological process	6	382	63	13692	3.41361256544503	0.0080775467054769	0.274662985279001	2.09272052215312	CHN2//EIF4G3//BMP4//CD9//MGST1//PLEKHA1//
GO:0072507	divalent inorganic cation homeostasis	Biological process	5	271	63	13692	4.00984009840098	0.00808200846281733	0.274662985279001	2.09248069913552	RGN//ITPR1//P2RY2//WFS1//LPAR1//
GO:0010769	regulation of cell morphogenesis involved in differentiation	Biological process	4	173	63	13692	5.02504816955684	0.00821813612967163	0.277140836865234	2.08522666912482	TNR//RTN4//SEMA7A//CHN1//
GO:0071842	cellular component organization at cellular level	Biological process	20	2544	63	13692	1.70859538784067	0.00833549962891795	0.278952903612033	2.07906836349298	CNP//CHN2//UGT8//SATB2//ERMN//ROBO3//RTN4//CHN1//P2RY2//GFAP//TNR//LPAR1//OLFML2B//MKX//CD9//PLEKHA1//LSM14A//SEMA7A//BMP4//SPTBN1//
GO:0034655	nucleobase-containing compound catabolic process	Biological process	6	387	63	13692	3.36950904392765	0.00858411386689839	0.28509663024608	2.06630453015701	NT5E//CNP//ACAP2//RGN//CHN2//CHN1//
GO:0033554	cellular response to stress	Biological process	10	919	63	13692	2.36488937250635	0.00876773982501096	0.286625555584096	2.05711234597633	RGD1306565//NDRG1//WFS1//GFAP//RTN4//TNR//PLEKHA1//MGST1//EGR1//ITPR1//
GO:0090066	regulation of anatomical structure size	Biological process	5	277	63	13692	3.92298435619735	0.00883762212895047	0.286625555584096	2.0536645715472	TNR//RTN4//P2RY2//SEMA7A//NTS//
GO:0044246	regulation of multicellular organismal metabolic process	Biological process	2	31	63	13692	14.0215053763441	0.00889166869512706	0.286625555584096	2.05101672754735	BMP4//MKX//
GO:0051148	negative regulation of muscle cell differentiation	Biological process	2	31	63	13692	14.0215053763441	0.00889166869512706	0.286625555584096	2.05101672754735	BMP4//MKX//
GO:0048518	positive regulation of biological process	Biological process	23	3107	63	13692	1.60884025319172	0.00895793353246726	0.286653873038952	2.04779216432824	BMP4//RGD1306565//LPAR1//EIF4G3//MAL//PRUNE2//GFAP//EGR1//PLP1//MKX//WNT10A//P2RY2//NT5E//WFS1//RTN4//MOG//SEMA7A//SATB2//PLEKHA1//ITPR1//TNR//SCN4B//NDRG1//
GO:0031644	regulation of neurological system process	Biological process	5	279	63	13692	3.89486260454002	0.00910003326691797	0.289090911899771	2.04095702002918	BHLHE40//EGR1//TNR//GFAP//RTN4//
GO:0046434	organophosphate catabolic process	Biological process	6	396	63	13692	3.29292929292929	0.00955312220460742	0.301301350683446	2.01985466667514	NT5E//CNP//ACAP2//RGN//CHN2//CHN1//
GO:0006928	cellular component movement	Biological process	10	932	63	13692	2.33190271816881	0.0096336386639904	0.301670513592385	2.0162096471204	ROBO3//SATB2//UGT8//BMP4//P2RY2//RTN4//TNR//LPAR1//CD9//
GO:0051129	negative regulation of cellular component organization	Biological process	5	285	63	13692	3.81286549707602	0.00991962674345628	0.308423004562499	2.00350466920742	GFAP//TNR//RTN4//LPAR1//BMP4//
GO:0061448	connective tissue development	Biological process	4	184	63	13692	4.72463768115942	0.0101519206081758	0.313422675677766	1.9934517872457	BMP4//MKX//SATB2//EGR1//
GO:0050771	negative regulation of axonogenesis	Biological process	2	34	63	13692	12.7843137254902	0.0106329722606192	0.323588980352282	1.9733453191123	TNR//RTN4//
GO:0045595	regulation of cell differentiation	Biological process	10	947	63	13692	2.29496656107005	0.0107133077292417	0.323588980352282	1.97007642022597	GFAP//P2RY2//TNR//RTN4//LPAR1//BMP4//MKX//S1PR5//SEMA7A//CHN1//
GO:0008610	lipid biosynthetic process	Biological process	6	406	63	13692	3.21182266009852	0.0107192893924746	0.323588980352282	1.96983400411678	SC5DL//FA2H//UGT8//SLC27A2//NT5E//PLP1//
GO:0071840	cellular component organization or biogenesis	Biological process	24	3342	63	13692	1.5607420706164	0.0107764578310751	0.323588980352282	1.96752396616352	CNP//CHN2//BMP4//UGT8//SATB2//SPTBN1//ERMN//CD9//ROBO3//RTN4//CHN1//P2RY2//GFAP//TNR//LPAR1//LYZL4//OLFML2B//MKX//PLEKHA1//FA2H//NDRG1//LSM14A//SEMA7A//MGST1//
GO:0016044	cellular membrane organization	Biological process	5	293	63	13692	3.70875995449374	0.0110898584858433	0.330734283006374	1.95507399570923	SPTBN1//CD9//FA2H//NDRG1//CNP//
GO:0023051	regulation of signaling	Biological process	15	1744	63	13692	1.86926605504587	0.0112205694627743	0.332371463005422	1.94998510134504	LPAR1//RGD1306565//BMP4//ACAP2//CHN2//RTN4//MOG//OTUD7B//BHLHE40//EGR1//TNR//RGN//GFAP//PLEKHA1//SEMA7A//
GO:0051239	regulation of multicellular organismal process	Biological process	15	1747	63	13692	1.86605609616485	0.0113914596622909	0.335168853419351	1.94342062336056	BMP4//GFAP//P2RY2//TNR//RTN4//LPAR1//MKX//WNT10A//FA2H//S1PR5//SEMA7A//BHLHE40//EGR1//CHN1//SCN4B//
GO:0043270	positive regulation of ion transport	Biological process	3	103	63	13692	6.33009708737864	0.0118456499175778	0.340137566946237	1.92644110650098	ITPR1//WFS1//SCN4B//
GO:0061024	membrane organization	Biological process	5	298	63	13692	3.64653243847875	0.0118675006533128	0.340137566946237	1.92564073570144	SPTBN1//CD9//FA2H//NDRG1//CNP//
GO:0000186	activation of MAPKK activity	Biological process	2	36	63	13692	12.0740740740741	0.0118706769486255	0.340137566946237	1.92552451384494	BMP4//RGD1306565//
GO:0031103	axon regeneration	Biological process	2	36	63	13692	12.0740740740741	0.0118706769486255	0.340137566946237	1.92552451384494	RTN4//TNR//
GO:0022603	regulation of anatomical structure morphogenesis	Biological process	7	543	63	13692	2.80171884591774	0.0120356937132615	0.342029871117536	1.91952887280409	BMP4//ERMN//TNR//RTN4//WNT10A//SEMA7A//CHN1//
GO:0010721	negative regulation of cell development	Biological process	3	104	63	13692	6.26923076923077	0.0121580953864089	0.342029871117536	1.9151344536783	TNR//RTN4//BMP4//
GO:0006875	cellular metal ion homeostasis	Biological process	5	300	63	13692	3.62222222222222	0.0121887351879663	0.342029871117536	1.91404135831813	RGN//ITPR1//P2RY2//WFS1//LPAR1//
GO:0044270	cellular nitrogen compound catabolic process	Biological process	6	418	63	13692	3.11961722488038	0.0122487887238716	0.342029871117536	1.91190685632379	NT5E//CNP//ACAP2//RGN//CHN2//CHN1//
GO:0071841	cellular component organization or biogenesis at cellular level	Biological process	20	2640	63	13692	1.64646464646465	0.0125117793979133	0.342832450952067	1.90268092150238	CNP//CHN2//UGT8//SATB2//ERMN//ROBO3//RTN4//CHN1//P2RY2//GFAP//TNR//LPAR1//OLFML2B//MKX//CD9//PLEKHA1//LSM14A//SEMA7A//BMP4//SPTBN1//
GO:0007043	cell-cell junction assembly	Biological process	2	37	63	13692	11.7477477477477	0.0125121332464258	0.342832450952067	1.90266863929387	CD9//UGT8//
GO:0072210	metanephric nephron development	Biological process	2	37	63	13692	11.7477477477477	0.0125121332464258	0.342832450952067	1.90266863929387	BMP4//EGR1//
GO:0034599	cellular response to oxidative stress	Biological process	3	107	63	13692	6.09345794392523	0.0131237937047342	0.352015489242162	1.88194060498515	PLEKHA1//RGD1306565//MGST1//
GO:0014015	positive regulation of gliogenesis	Biological process	2	38	63	13692	11.4385964912281	0.0131684626450079	0.352015489242162	1.88046492388116	GFAP//RTN4//
GO:0014910	regulation of smooth muscle cell migration	Biological process	2	38	63	13692	11.4385964912281	0.0131684626450079	0.352015489242162	1.88046492388116	P2RY2//LPAR1//
GO:0022029	telencephalon cell migration	Biological process	2	38	63	13692	11.4385964912281	0.0131684626450079	0.352015489242162	1.88046492388116	RTN4//TNR//
GO:0044283	small molecule biosynthetic process	Biological process	5	307	63	13692	3.53963083604777	0.0133597422292518	0.352825963452048	1.87420192131358	SC5DL//FA2H//SLC27A2//RGN//PLP1//
GO:0051345	positive regulation of hydrolase activity	Biological process	5	307	63	13692	3.53963083604777	0.0133597422292518	0.352825963452048	1.87420192131358	RGD1306565//RPL5//RGN//CHN2//CHN1//
GO:0008585	female gonad development	Biological process	3	108	63	13692	6.03703703703704	0.013455182524374	0.353218683753626	1.87111040649995	BMP4//PLEKHA1//WNT10A//
GO:0016043	cellular component organization	Biological process	23	3233	63	13692	1.54613877719353	0.0144899339749905	0.374729305308793	1.83893359343584	CNP//CHN2//BMP4//UGT8//SATB2//SPTBN1//ERMN//CD9//ROBO3//RTN4//CHN1//P2RY2//GFAP//TNR//LPAR1//OLFML2B//MKX//PLEKHA1//FA2H//NDRG1//LSM14A//SEMA7A//MGST1//
GO:0009755	hormone-mediated signaling pathway	Biological process	2	40	63	13692	10.8666666666667	0.0145251581165504	0.374729305308793	1.83787913131136	BMP4//GCGR//
GO:0030811	regulation of nucleotide catabolic process	Biological process	4	205	63	13692	4.24065040650406	0.0146164943448457	0.374729305308793	1.83515677712185	ACAP2//RGN//CHN2//CHN1//
GO:0033121	regulation of purine nucleotide catabolic process	Biological process	4	205	63	13692	4.24065040650406	0.0146164943448457	0.374729305308793	1.83515677712185	ACAP2//RGN//CHN2//CHN1//
GO:0008406	gonad development	Biological process	4	206	63	13692	4.22006472491909	0.0148555482270442	0.378643740856755	1.82811131642263	BMP4//PLEKHA1//WNT10A//MGST1//
GO:0001676	long-chain fatty acid metabolic process	Biological process	2	41	63	13692	10.6016260162602	0.0152252353457077	0.379246771338537	1.81743598548969	PLP1//SLC27A2//
GO:0014909	smooth muscle cell migration	Biological process	2	41	63	13692	10.6016260162602	0.0152252353457077	0.379246771338537	1.81743598548969	P2RY2//LPAR1//
GO:0021885	forebrain cell migration	Biological process	2	41	63	13692	10.6016260162602	0.0152252353457077	0.379246771338537	1.81743598548969	RTN4//TNR//
GO:0048742	regulation of skeletal muscle fiber development	Biological process	2	41	63	13692	10.6016260162602	0.0152252353457077	0.379246771338537	1.81743598548969	BMP4//MKX//
GO:0055065	metal ion homeostasis	Biological process	5	321	63	13692	3.3852544132918	0.0159261795778208	0.39446537440207	1.7978883916352	RGN//ITPR1//P2RY2//WFS1//LPAR1//
GO:0007267	cell-cell signaling	Biological process	8	715	63	13692	2.43170163170163	0.0162620613395448	0.400521780407665	1.78882440513502	BMP4//RTN4//PRIMA1//BHLHE40//EGR1//TNR//GFAP//GJC2//
GO:0009056	catabolic process	Biological process	13	1487	63	13692	1.90002241649854	0.0163867633057596	0.401338381745531	1.78550681929485	SLC27A2//NT5E//CNP//PNLIP//LYZL4//WFS1//ACAP2//RGN//CHN2//PRIMA1//CHN1//CES1D//PTPN3//
GO:0006633	fatty acid biosynthetic process	Biological process	3	117	63	13692	5.57264957264957	0.016652962596493	0.403718782281974	1.77850849339764	PLP1//SC5DL//FA2H//
GO:0045445	myoblast differentiation	Biological process	2	43	63	13692	10.1085271317829	0.0166681340312585	0.403718782281974	1.77811301596602	BMP4//MKX//
GO:0048519	negative regulation of biological process	Biological process	20	2719	63	13692	1.59862694618119	0.0171074776301068	0.412083417199935	1.76681401921869	EGR1//BMP4//BHLHE40//MKX//SATB2//TNR//CD9//GFAP//RTN4//LPAR1//FOXN3//P2RY2//WFS1//OTUD7B//SERBP1//PTPN3//NT5E//ITPR1//PLEKHA1//
GO:0000003	reproduction	Biological process	10	1027	63	13692	2.11619604024667	0.0181191672031798	0.430510774779859	1.74186176733113	BMP4//PLEKHA1//CHN2//EIF4G3//CLDN11//CD9//WNT10A//MGST1//P2RY2//ZAR1//
GO:0014812	muscle cell migration	Biological process	2	45	63	13692	9.65925925925926	0.0181670833335479	0.430510774779859	1.74071479166951	P2RY2//LPAR1//
GO:0032835	glomerulus development	Biological process	2	45	63	13692	9.65925925925926	0.0181670833335479	0.430510774779859	1.74071479166951	BMP4//EGR1//
GO:0048762	mesenchymal cell differentiation	Biological process	3	122	63	13692	5.34426229508197	0.0185982016285458	0.438357612578198	1.73052904828524	WNT10A//RTN4//BMP4//
GO:0030003	cellular cation homeostasis	Biological process	5	337	63	13692	3.22453016815035	0.0192419243105063	0.451104792391763	1.71575149801315	RGN//ITPR1//P2RY2//WFS1//LPAR1//
GO:0032963	collagen metabolic process	Biological process	2	47	63	13692	9.24822695035461	0.0197209666779336	0.459822369771107	1.70507180072327	BMP4//MKX//
GO:0010927	cellular component assembly involved in morphogenesis	Biological process	3	125	63	13692	5.216	0.0198235465070117	0.459822369771107	1.70281864598391	CHN2//CD9//UGT8//
GO:0035556	intracellular signal transduction	Biological process	13	1527	63	13692	1.85025103689151	0.020051160516798	0.462201457289047	1.69786048631283	RGD1306565//PLEKHA1//ITPR1//NDRG1//LPAR1//OTUD7B//RGN//BMP4//SEMA7A//CHN1//CHN2//PLCL1//
GO:0032101	regulation of response to external stimulus	Biological process	5	341	63	13692	3.18670576735093	0.0201369704247737	0.462201457289047	1.69600586778304	RTN4//TNR//SEMA7A//NT5E//LPAR1//
GO:0046545	development of primary female sexual characteristics	Biological process	3	127	63	13692	5.13385826771654	0.0206647520942694	0.471845172819151	1.68476980038647	BMP4//PLEKHA1//WNT10A//
GO:0050877	neurological system process	Biological process	17	2227	63	13692	1.65903307888041	0.020903272498241	0.474818376333101	1.6797857178759	WFS1//RPE65//EGR1//TNR//PLP1//CLDN11//P2RY2//CD9//UGT8//FA2H//NDRG1//PRIMA1//MAL//LPAR1//BHLHE40//GFAP//RTN4//
GO:0045685	regulation of glial cell differentiation	Biological process	2	49	63	13692	8.87074829931973	0.021328682698155	0.479512538198521	1.67103596661287	RTN4//BMP4//
GO:0090183	regulation of kidney development	Biological process	2	49	63	13692	8.87074829931973	0.021328682698155	0.479512538198521	1.67103596661287	BMP4//EGR1//
GO:0044259	multicellular organismal macromolecule metabolic process	Biological process	2	50	63	13692	8.69333333333333	0.0221523878994608	0.495490145669572	1.65457945248095	BMP4//MKX//
GO:0050804	regulation of synaptic transmission	Biological process	4	233	63	13692	3.7310443490701	0.0222684776556216	0.495558406305813	1.65230947171143	BHLHE40//EGR1//TNR//GFAP//
GO:0045137	development of primary sexual characteristics	Biological process	4	234	63	13692	3.71509971509971	0.0225794354150287	0.499940630603464	1.64628692154316	BMP4//PLEKHA1//WNT10A//MGST1//
GO:0046660	female sex differentiation	Biological process	3	132	63	13692	4.93939393939394	0.0228529717506513	0.501414984756233	1.64105731721376	BMP4//PLEKHA1//WNT10A//
GO:0070301	cellular response to hydrogen peroxide	Biological process	2	51	63	13692	8.52287581699346	0.0229891450583948	0.501414984756233	1.63847717937559	PLEKHA1//RGD1306565//
GO:0071347	cellular response to interleukin-1	Biological process	2	51	63	13692	8.52287581699346	0.0229891450583948	0.501414984756233	1.63847717937559	EGR1//P2RY2//
GO:0050769	positive regulation of neurogenesis	Biological process	3	133	63	13692	4.90225563909774	0.0233052316296118	0.505792749822862	1.63254657627732	GFAP//RTN4//SEMA7A//
GO:0044248	cellular catabolic process	Biological process	11	1232	63	13692	1.94047619047619	0.0237600700219259	0.511940012618698	1.62415228380485	SLC27A2//NT5E//CNP//WFS1//ACAP2//RGN//CHN2//PRIMA1//CHN1//CES1D//PTPN3//
GO:0065007	biological regulation	Biological process	45	8017	63	13692	1.21990769614569	0.0238220261346292	0.511940012618698	1.62302130323665	EGR1//BMP4//BHLHE40//MKX//SATB2//RGD1306565//LPAR1//EIF4G3//WFS1//TNR//CHN1//CHN2//PLCL1//RGN//MAL//PRUNE2//SPTBN1//GCGR//S1PR5//ITPR1//P2RY2//PLP1//SEMA7A//PLEKHA1//CD9//ERMN//CLDN11//GFAP//WNT10A//RPL5//RTN4//NT5E//FOXN3//NDRG1//UGT8//FA2H//ACAP2//MOG//SCN4B//PRIMA1//OTUD7B//SERBP1//PTPN3//CNP//NTS//
GO:0048511	rhythmic process	Biological process	4	240	63	13692	3.62222222222222	0.0245011646489503	0.523966369858527	1.61081327120319	BMP4//PLEKHA1//EGR1//BHLHE40//
GO:0007229	integrin-mediated signaling pathway	Biological process	2	53	63	13692	8.20125786163522	0.024701282277247	0.525681657783742	1.60728050133637	PLP1//SEMA7A//
GO:0006195	purine nucleotide catabolic process	Biological process	5	361	63	13692	3.01015697137581	0.0250237311705951	0.529971195419753	1.60164793421145	NT5E//ACAP2//RGN//CHN2//CHN1//
GO:0051050	positive regulation of transport	Biological process	6	492	63	13692	2.65040650406504	0.0252180741343259	0.53151940867733	1.59828808290058	P2RY2//RTN4//ITPR1//WFS1//BMP4//SCN4B//
GO:0060688	regulation of morphogenesis of a branching structure	Biological process	2	54	63	13692	8.04938271604938	0.0255763981395718	0.536492485377429	1.59216061616109	BMP4//RTN4//
GO:0019953	sexual reproduction	Biological process	6	495	63	13692	2.63434343434343	0.025884621241426	0.540372283440055	1.58695818548074	CHN2//BMP4//CLDN11//EIF4G3//PLEKHA1//CD9//
GO:0072523	purine-containing compound catabolic process	Biological process	5	366	63	13692	2.96903460837887	0.0263551374783059	0.544687045234058	1.57913471399981	NT5E//ACAP2//RGN//CHN2//CHN1//
GO:0051179	localization	Biological process	23	3407	63	13692	1.46717542314842	0.0264353426106477	0.544687045234058	1.5778150566245	ROBO3//SATB2//UGT8//SLC44A1//LMBRD1//SCN4B//ITPR1//CLCN2//MAL//GCGR//SPTBN1//BMP4//P2RY2//SLC27A2//RTN4//TNR//PNLIP//PLEKHA1//CNP//GFAP//PRIMA1//WFS1//LPAR1//
GO:0045767	regulation of anti-apoptosis	Biological process	2	55	63	13692	7.9030303030303	0.0264640375535708	0.544687045234058	1.57734389584516	RTN4//SERBP1//
GO:0070848	response to growth factor stimulus	Biological process	4	249	63	13692	3.49129852744311	0.0275653822612323	0.564703905762815	1.55963598059111	EGR1//BMP4//WNT10A//P2RY2//
GO:0060485	mesenchyme development	Biological process	3	143	63	13692	4.55944055944056	0.0280956848519542	0.572890615771941	1.55136037720853	WNT10A//RTN4//BMP4//
GO:0048641	regulation of skeletal muscle tissue development	Biological process	2	58	63	13692	7.49425287356322	0.0292008032345927	0.592668154539141	1.53460520212852	BMP4//MKX//
GO:0031329	regulation of cellular catabolic process	Biological process	5	379	63	13692	2.86719437115215	0.0300278118751746	0.601707078067084	1.5224763136605	ACAP2//RGN//CHN2//CHN1//PTPN3//
GO:0051969	regulation of transmission of nerve impulse	Biological process	4	256	63	13692	3.39583333333333	0.0301010176345887	0.601707078067084	1.52141882182756	BHLHE40//EGR1//TNR//GFAP//
GO:0048168	regulation of neuronal synaptic plasticity	Biological process	2	59	63	13692	7.36723163841808	0.0301372474435804	0.601707078067084	1.52089641607758	EGR1//BHLHE40//
GO:0043085	positive regulation of catalytic activity	Biological process	7	655	63	13692	2.32264631043257	0.0301951544650453	0.601707078067084	1.52006274439164	BMP4//RGD1306565//LPAR1//RPL5//RGN//CHN2//CHN1//
GO:0007548	sex differentiation	Biological process	4	259	63	13692	3.35649935649936	0.0312288552230123	0.619490051120751	1.50544393570068	BMP4//PLEKHA1//WNT10A//MGST1//
GO:0043065	positive regulation of apoptotic process	Biological process	6	520	63	13692	2.50769230769231	0.0319031961020885	0.624391888093888	1.49616580659893	MAL//PRUNE2//RGD1306565//EGR1//BMP4//LPAR1//
GO:0007422	peripheral nervous system development	Biological process	2	61	63	13692	7.12568306010929	0.0320456603150376	0.624391888093888	1.49423077515738	NDRG1//FA2H//
GO:0015908	fatty acid transport	Biological process	2	61	63	13692	7.12568306010929	0.0320456603150376	0.624391888093888	1.49423077515738	P2RY2//SLC27A2//
GO:0051153	regulation of striated muscle cell differentiation	Biological process	2	61	63	13692	7.12568306010929	0.0320456603150376	0.624391888093888	1.49423077515738	BMP4//MKX//
GO:0009605	response to external stimulus	Biological process	10	1128	63	13692	1.92671394799054	0.0322537789201825	0.625666224717169	1.49141939519808	BMP4//ROBO3//CHN1//BHLHE40//EGR1//RTN4//TNR//SEMA7A//NT5E//LPAR1//
GO:0043068	positive regulation of programmed cell death	Biological process	6	524	63	13692	2.48854961832061	0.0329447066902218	0.636253718634063	1.48221435466327	MAL//PRUNE2//RGD1306565//BMP4//LPAR1//EGR1//
GO:0055080	cation homeostasis	Biological process	5	390	63	13692	2.78632478632479	0.0333777428902735	0.641789582591926	1.4765430350457	RGN//ITPR1//P2RY2//WFS1//LPAR1//
GO:0044236	multicellular organismal metabolic process	Biological process	2	63	63	13692	6.8994708994709	0.0340006074241237	0.650911191909861	1.46851332417573	BMP4//MKX//
GO:0051234	establishment of localization	Biological process	19	2726	63	13692	1.51479579359257	0.0343400291679811	0.654550816836649	1.46419934029077	SLC44A1//LMBRD1//SCN4B//ITPR1//CLCN2//MAL//GCGR//SPTBN1//UGT8//SLC27A2//PNLIP//P2RY2//RTN4//PLEKHA1//CNP//GFAP//PRIMA1//WFS1//BMP4//
GO:0006631	fatty acid metabolic process	Biological process	4	269	63	13692	3.23172242874845	0.035167753523239	0.667426110155324	1.45385537304278	SLC27A2//SC5DL//FA2H//PLP1//
GO:0071407	cellular response to organic cyclic compound	Biological process	2	65	63	13692	6.68717948717949	0.0360011028235572	0.680296701631357	1.44368419526467	EGR1//P2RY2//
GO:0032535	regulation of cellular component size	Biological process	3	158	63	13692	4.12658227848101	0.0361900065882903	0.680931282759934	1.44141133782969	TNR//RTN4//SEMA7A//
GO:0015850	organic alcohol transport	Biological process	2	66	63	13692	6.58585858585859	0.0370181267670295	0.693536186951527	1.43158556168592	SLC44A1//RTN4//
GO:0065009	regulation of molecular function	Biological process	12	1493	63	13692	1.74681848626926	0.0376704461603405	0.702754195603969	1.42399923607954	BMP4//RGD1306565//LPAR1//RPL5//ACAP2//RGN//CHN2//BHLHE40//WFS1//CHN1//FOXN3//SCN4B//
GO:0060021	palate development	Biological process	2	67	63	13692	6.48756218905473	0.0380461742400182	0.706548024363881	1.41968900748693	PLEKHA1//SATB2//
GO:0010942	positive regulation of cell death	Biological process	6	543	63	13692	2.40147329650092	0.0381961409156569	0.706548024363881	1.41798051310131	MAL//PRUNE2//RGD1306565//BMP4//LPAR1//EGR1//
GO:0048608	reproductive structure development	Biological process	4	277	63	13692	3.13838748495788	0.0385186652608432	0.706551583696806	1.41432877035056	BMP4//PLEKHA1//WNT10A//MGST1//
GO:0061458	reproductive system development	Biological process	4	277	63	13692	3.13838748495788	0.0385186652608432	0.706551583696806	1.41432877035056	BMP4//PLEKHA1//WNT10A//MGST1//
GO:0006869	lipid transport	Biological process	3	164	63	13692	3.97560975609756	0.0397297562688083	0.712308042687102	1.40088409921437	SLC27A2//PNLIP//P2RY2//
GO:0032147	activation of protein kinase activity	Biological process	3	164	63	13692	3.97560975609756	0.0397297562688083	0.712308042687102	1.40088409921437	BMP4//RGD1306565//LPAR1//
GO:0007420	brain development	Biological process	6	549	63	13692	2.3752276867031	0.0399604581964346	0.712308042687102	1.39836954069024	BMP4//RTN4//TNR//CNP//CD9//NT5E//
GO:0045216	cell-cell junction organization	Biological process	2	69	63	13692	6.29951690821256	0.0401348629126874	0.712308042687102	1.39647821608985	CD9//UGT8//
GO:0051928	positive regulation of calcium ion transport	Biological process	2	69	63	13692	6.29951690821256	0.0401348629126874	0.712308042687102	1.39647821608985	ITPR1//WFS1//
GO:0046700	heterocycle catabolic process	Biological process	5	412	63	13692	2.63754045307443	0.0407593140206728	0.712308042687102	1.38977313378101	NT5E//ACAP2//RGN//CHN2//CHN1//
GO:0007610	behavior	Biological process	6	552	63	13692	2.36231884057971	0.0408619359965207	0.712308042687102	1.38868106079002	EGR1//TNR//CNP//WFS1//LPAR1//PLCL1//
GO:0048678	response to axon injury	Biological process	2	71	63	13692	6.12206572769953	0.0422662234335257	0.712308042687102	1.37400655546535	RTN4//TNR//
GO:0022414	reproductive process	Biological process	9	1018	63	13692	1.92141453831041	0.0423316311534114	0.712308042687102	1.37333499665055	BMP4//PLEKHA1//CHN2//EIF4G3//CLDN11//CD9//WNT10A//MGST1//P2RY2//
GO:0009798	axis specification	Biological process	2	72	63	13692	6.03703703703704	0.0433476138092292	0.712308042687102	1.36303480448552	BMP4//WNT10A//
GO:0034614	cellular response to reactive oxygen species	Biological process	2	73	63	13692	5.95433789954338	0.044439323589275	0.712308042687102	1.35223256007503	PLEKHA1//RGD1306565//
GO:0007204	elevation of cytosolic calcium ion concentration	Biological process	3	172	63	13692	3.7906976744186	0.0447137994500944	0.712308042687102	1.34955842541037	ITPR1//LPAR1//P2RY2//
GO:0048589	developmental growth	Biological process	4	291	63	13692	2.98739977090493	0.0448120858797033	0.712308042687102	1.34860484039935	TNR//RTN4//SEMA7A//BMP4//
GO:0006677	glycosylceramide metabolic process	Biological process	1	10	63	13692	21.7333333333333	0.0450856720952101	0.712308042687102	1.34596145188303	UGT8//
GO:0010044	response to aluminum ion	Biological process	1	10	63	13692	21.7333333333333	0.0450856720952101	0.712308042687102	1.34596145188303	NT5E//
GO:0010935	regulation of macrophage cytokine production	Biological process	1	10	63	13692	21.7333333333333	0.0450856720952101	0.712308042687102	1.34596145188303	SEMA7A//
GO:0016338	calcium-independent cell-cell adhesion	Biological process	1	10	63	13692	21.7333333333333	0.0450856720952101	0.712308042687102	1.34596145188303	CLDN11//
GO:0021801	cerebral cortex radial glia guided migration	Biological process	1	10	63	13692	21.7333333333333	0.0450856720952101	0.712308042687102	1.34596145188303	RTN4//
GO:0033194	response to hydroperoxide	Biological process	1	10	63	13692	21.7333333333333	0.0450856720952101	0.712308042687102	1.34596145188303	MGST1//
GO:0035590	purinergic nucleotide receptor signaling pathway	Biological process	1	10	63	13692	21.7333333333333	0.0450856720952101	0.712308042687102	1.34596145188303	P2RY2//
GO:0042135	neurotransmitter catabolic process	Biological process	1	10	63	13692	21.7333333333333	0.0450856720952101	0.712308042687102	1.34596145188303	PRIMA1//
GO:0042364	water-soluble vitamin biosynthetic process	Biological process	1	10	63	13692	21.7333333333333	0.0450856720952101	0.712308042687102	1.34596145188303	RGN//
GO:0043587	tongue morphogenesis	Biological process	1	10	63	13692	21.7333333333333	0.0450856720952101	0.712308042687102	1.34596145188303	BMP4//
GO:0060390	regulation of SMAD protein import into nucleus	Biological process	1	10	63	13692	21.7333333333333	0.0450856720952101	0.712308042687102	1.34596145188303	BMP4//
GO:0060405	regulation of penile erection	Biological process	1	10	63	13692	21.7333333333333	0.0450856720952101	0.712308042687102	1.34596145188303	P2RY2//
GO:0060513	prostatic bud formation	Biological process	1	10	63	13692	21.7333333333333	0.0450856720952101	0.712308042687102	1.34596145188303	BMP4//
GO:0072044	collecting duct development	Biological process	1	10	63	13692	21.7333333333333	0.0450856720952101	0.712308042687102	1.34596145188303	BMP4//
GO:0072203	cell proliferation involved in metanephros development	Biological process	1	10	63	13692	21.7333333333333	0.0450856720952101	0.712308042687102	1.34596145188303	EGR1//
GO:1900542	regulation of purine nucleotide metabolic process	Biological process	4	293	63	13692	2.96700796359499	0.0457558056182465	0.712308042687102	1.33955379366302	ACAP2//RGN//CHN2//CHN1//
GO:0010646	regulation of cell communication	Biological process	11	1369	63	13692	1.74628682736791	0.0463320678592165	0.712308042687102	1.33411831624826	BMP4//RTN4//MOG//LPAR1//OTUD7B//BHLHE40//EGR1//TNR//GFAP//PLEKHA1//SEMA7A//
GO:0042475	odontogenesis of dentin-containing tooth	Biological process	2	75	63	13692	5.79555555555555	0.0466532442051634	0.712308042687102	1.33111815060105	BMP4//WNT10A//
GO:0048583	regulation of response to stimulus	Biological process	14	1898	63	13692	1.60309097295399	0.0470738384572144	0.712308042687102	1.32722038735688	LPAR1//RGD1306565//BMP4//ACAP2//CHN2//MOG//OTUD7B//RTN4//TNR//SEMA7A//NT5E//RGN//PLEKHA1//EGR1//
GO:0001656	metanephros development	Biological process	2	76	63	13692	5.71929824561404	0.0477752284706727	0.712308042687102	1.32079722738514	BMP4//EGR1//
GO:0016477	cell migration	Biological process	7	725	63	13692	2.0983908045977	0.0480676304248358	0.712308042687102	1.31814728662491	ROBO3//SATB2//BMP4//P2RY2//RTN4//TNR//LPAR1//
GO:0045926	negative regulation of growth	Biological process	3	178	63	13692	3.66292134831461	0.0486474419280916	0.712308042687102	1.31293999169003	RTN4//TNR//BMP4//
GO:0006140	regulation of nucleotide metabolic process	Biological process	4	299	63	13692	2.90746934225195	0.0486539108722895	0.712308042687102	1.3128822447689	ACAP2//RGN//CHN2//CHN1//
GO:0007276	gamete generation	Biological process	5	434	63	13692	2.50384024577573	0.0490681148315388	0.712308042687102	1.30920062704022	CHN2//BMP4//CLDN11//EIF4G3//PLEKHA1//
GO:0001675	acrosome assembly	Biological process	1	11	63	13692	19.7575757575758	0.0494826610338154	0.712308042687102	1.30554695331884	CHN2//
GO:0003128	heart field specification	Biological process	1	11	63	13692	19.7575757575758	0.0494826610338154	0.712308042687102	1.30554695331884	BMP4//
GO:0003323	type B pancreatic cell development	Biological process	1	11	63	13692	19.7575757575758	0.0494826610338154	0.712308042687102	1.30554695331884	BMP4//
GO:0010934	macrophage cytokine production	Biological process	1	11	63	13692	19.7575757575758	0.0494826610338154	0.712308042687102	1.30554695331884	SEMA7A//
GO:0015697	quaternary ammonium group transport	Biological process	1	11	63	13692	19.7575757575758	0.0494826610338154	0.712308042687102	1.30554695331884	SLC44A1//
GO:0033962	cytoplasmic mRNA processing body assembly	Biological process	1	11	63	13692	19.7575757575758	0.0494826610338154	0.712308042687102	1.30554695331884	LSM14A//
GO:0034123	positive regulation of toll-like receptor signaling pathway	Biological process	1	11	63	13692	19.7575757575758	0.0494826610338154	0.712308042687102	1.30554695331884	MOG//
GO:0035640	exploration behavior	Biological process	1	11	63	13692	19.7575757575758	0.0494826610338154	0.712308042687102	1.30554695331884	TNR//
GO:0044241	lipid digestion	Biological process	1	11	63	13692	19.7575757575758	0.0494826610338154	0.712308042687102	1.30554695331884	PNLIP//
GO:0046085	adenosine metabolic process	Biological process	1	11	63	13692	19.7575757575758	0.0494826610338154	0.712308042687102	1.30554695331884	NT5E//
GO:0060363	cranial suture morphogenesis	Biological process	1	11	63	13692	19.7575757575758	0.0494826610338154	0.712308042687102	1.30554695331884	BMP4//
GO:0061036	positive regulation of cartilage development	Biological process	1	11	63	13692	19.7575757575758	0.0494826610338154	0.712308042687102	1.30554695331884	BMP4//
GO:0070233	negative regulation of T cell apoptotic process	Biological process	1	11	63	13692	19.7575757575758	0.0494826610338154	0.712308042687102	1.30554695331884	BMP4//
GO:0070243	regulation of thymocyte apoptotic process	Biological process	1	11	63	13692	19.7575757575758	0.0494826610338154	0.712308042687102	1.30554695331884	BMP4//
GO:0072498	embryonic skeletal joint development	Biological process	1	11	63	13692	19.7575757575758	0.0494826610338154	0.712308042687102	1.30554695331884	BMP4//
GO:0051336	regulation of hydrolase activity	Biological process	6	579	63	13692	2.25215889464594	0.0495627719372226	0.712308042687102	1.30484441247807	RGD1306565//RPL5//ACAP2//RGN//CHN2//CHN1//
GO:0031099	regeneration	Biological process	3	180	63	13692	3.62222222222222	0.0499954595468985	0.712308042687102	1.30106943532929	GFAP//RTN4//TNR//
