# Supplementary material for: Gene Expression in the Hippocampus in a Rat Model of Premenstrual Dysphoric Disorder After Treatment With Baixiangdan Capsules
Source: Front Psychol. 2018 Nov 13;9:2065. doi: 10.3389/fpsyg.2018.02065 (PMC6242977; doi:10.3389/fpsyg.2018.02065)
Supplement: Supplementary file 3 [file Data_Sheet_3.ZIP › Data Analysis Folder/GO Analysis Report/fluoxetine vs blank (down)/CC_result(Rat).xls]

## Sheet: CC
#Column "GO.ID" stands for the ID of gene ontology term
#Column "Term" stands for the name of gene ontology term
#Column "Ontology" stands for the ontology of GOID belongs to
#Column "Count" stands for the number of DE genes associated with the listed GOID
#Column "Pop.Hits" stands for the number of background population genes associated with the listed GOID
#Column "List.Total" stands for the total number of DE genes
#Column "Pop.Total" stands for the total number of background population genes
#Column "Fold.Enrichment" stands for the Fold Enrichment value of the GOID, it equals (Count/Pop.Hits)/(List.Total/Pop.Total)
#Column "Pvalue" stands for the significance testing value of the GOID
#Column "FDR" stands for the false discovery rate of the GOID, using Benjamini & Hochberg (1995) method
#Column "Enrichment.Score" stands for the Enrichment Score value of the GOID, it equals (-log10(Pvalue))
#Column "GENES" stands for the DE genes associated with the GOID
GO.ID	Term	Ontology	Count	Pop.Hits	List.Total	Pop.Total	Fold.Enrichment	Pvalue	FDR	Enrichment.Score	GENES
GO:0043209	myelin sheath	Cellular component	5	41	64	15288	29.1311	7.31628e-07	0.000392884	6.13571	CNP//PLP1//RTN4//ERMN//GJC2
GO:0005886	plasma membrane	Cellular component	23	2986	64	15288	1.83996	0.00156796	0.268821	2.80467	SCN4B//PLP1//GJC2//CLDN11//CLDN12//CD9//SEMA7A//PTPN3//P2RY2//PRIMA1//PLEKHA1//GCGR//ITPR1//CNP//NT5E//S1PR5//RTN4//RPE65//LPAR1//SERBP1//NDRG1//SPTBN1//WNT10A
GO:0005788	endoplasmic reticulum lumen	Cellular component	3	61	64	15288	11.748	0.0021181	0.268821	2.67405	SLC27A2//CES1D//FKBP9
GO:0071944	cell periphery	Cellular component	23	3081	64	15288	1.78323	0.00240987	0.268821	2.61801	GCGR//ITPR1//CNP//NT5E//S1PR5//RTN4//RPE65//LPAR1//SERBP1//NDRG1//SPTBN1//SCN4B//WNT10A//PLEKHA1//PLP1//GJC2//CLDN11//CLDN12//CD9//SEMA7A//PTPN3//P2RY2//PRIMA1
GO:0044432	endoplasmic reticulum part	Cellular component	8	570	64	15288	3.35263	0.00250299	0.268821	2.60154	SLC27A2//CES1D//FKBP9//ITPR1//MGST1//FA2H//WFS1//RTN4
GO:0030176	integral to endoplasmic reticulum membrane	Cellular component	3	70	64	15288	10.2375	0.00313663	0.280729	2.50354	SLC27A2//WFS1//RTN4
GO:0005911	cell-cell junction	Cellular component	5	264	64	15288	4.52415	0.00491817	0.310884	2.3082	NDRG1//GJC2//CLDN11//CLDN12//SCN4B
GO:0044464	cell part	Cellular component	58	11835	64	15288	1.17066	0.00515382	0.310884	2.28787	GCGR//ITPR1//CNP//NT5E//S1PR5//RTN4//RPE65//LPAR1//SERBP1//NDRG1//SPTBN1//SCN4B//WNT10A//PLEKHA1//SATB2//MAL//UGT8//CHN1//CHN2//PLCL1//FUS//LSM14A//GFAP//RPL5//P2RY2//MOBP//SLC27A2//MGST1//CES1D//WFS1//FKBP9//FA2H//PLP1//EGR1//RGN//TNR//BHLHE40//MKX//OTUD7B//BMP4//BCAS1//PRUNE2//ERMN//ZAR1//PTPN3//FOXN3//LMBRD1//OPALIN//NTS//GJC2//CLDN11//CLDN12//CD9//SEMA7A//CLCN2//ROBO3//PRIMA1//CDC40
GO:0005623	cell	Cellular component	58	11848	64	15288	1.16937	0.00538171	0.310884	2.26908	GCGR//ITPR1//CNP//NT5E//S1PR5//RTN4//RPE65//LPAR1//SERBP1//NDRG1//SPTBN1//SCN4B//WNT10A//PLEKHA1//SATB2//MAL//UGT8//CHN1//CHN2//PLCL1//FUS//LSM14A//GFAP//RPL5//P2RY2//MOBP//SLC27A2//MGST1//CES1D//WFS1//FKBP9//FA2H//PLP1//EGR1//RGN//TNR//BHLHE40//MKX//OTUD7B//BMP4//BCAS1//PRUNE2//ERMN//ZAR1//PTPN3//FOXN3//LMBRD1//OPALIN//NTS//GJC2//CLDN11//CLDN12//CD9//SEMA7A//CLCN2//ROBO3//PRIMA1//CDC40
GO:0031227	intrinsic to endoplasmic reticulum membrane	Cellular component	3	89	64	15288	8.05197	0.00615114	0.310884	2.21104	SLC27A2//WFS1//RTN4
GO:0005783	endoplasmic reticulum	Cellular component	10	974	64	15288	2.45252	0.0068933	0.310884	2.16157	SLC27A2//CES1D//FKBP9//ITPR1//MGST1//FA2H//WFS1//RTN4//MAL//RPE65
GO:0016020	membrane	Cellular component	40	7097	64	15288	1.34634	0.00694713	0.310884	2.15819	GCGR//ITPR1//CNP//NT5E//S1PR5//RTN4//RPE65//LPAR1//SERBP1//NDRG1//SPTBN1//SCN4B//WNT10A//PLEKHA1//MOG//CD9//MAL//P2RY2//UGT8//CLDN11//SLC44A1//SC5DL//MGST1//LMBRD1//FA2H//OPALIN//GJC2//FAM18B2//PRIMA1//SLC27A2//PLP1//CLDN12//SEMA7A//PTPN3//WFS1//CLCN2//TNR//GFAP//CHN2//FKBP9
GO:0005778	peroxisomal membrane	Cellular component	2	48	64	15288	9.95312	0.0171958	0.659581	1.76458	SLC27A2//MGST1
GO:0031903	microbody membrane	Cellular component	2	48	64	15288	9.95312	0.0171958	0.659581	1.76458	SLC27A2//MGST1
GO:0005789	endoplasmic reticulum membrane	Cellular component	6	508	64	15288	2.82136	0.0192717	0.689927	1.71508	SLC27A2//WFS1//RTN4//ITPR1//MGST1//FA2H
GO:0042175	nuclear outer membrane-endoplasmic reticulum membrane network	Cellular component	6	522	64	15288	2.74569	0.0217055	0.694992	1.66343	ITPR1//SLC27A2//MGST1//FA2H//WFS1//RTN4
GO:0031301	integral to organelle membrane	Cellular component	3	143	64	15288	5.01136	0.0220476	0.694992	1.65664	SLC27A2//WFS1//RTN4
GO:0005737	cytoplasm	Cellular component	40	7544	64	15288	1.26657	0.0232958	0.694992	1.63272	LSM14A//P2RY2//MOBP//SLC27A2//MGST1//CES1D//NDRG1//MAL//WFS1//RTN4//RPE65//FKBP9//FA2H//RPL5//CNP//LMBRD1//GCGR//ITPR1//BHLHE40//OPALIN//NTS//LPAR1//SPTBN1//SERBP1//EGR1//GFAP//RGN//BMP4//TNR//NT5E//PLCL1//BCAS1//PRUNE2//ERMN//OTUD7B//FUS//ZAR1//PLEKHA1//PTPN3//SATB2
GO:0044438	microbody part	Cellular component	2	60	64	15288	7.9625	0.0261331	0.701674	1.58281	SLC27A2//MGST1
GO:0044439	peroxisomal part	Cellular component	2	60	64	15288	7.9625	0.0261331	0.701674	1.58281	SLC27A2//MGST1
GO:0042995	cell projection	Cellular component	10	1211	64	15288	1.97254	0.028129	0.7193	1.55085	CNP//ITPR1//BCAS1//RTN4//ERMN//ROBO3//CLCN2//PLEKHA1//LPAR1//GFAP
GO:0031300	intrinsic to organelle membrane	Cellular component	3	163	64	15288	4.39647	0.0308772	0.753685	1.51036	SLC27A2//WFS1//RTN4
GO:0044459	plasma membrane part	Cellular component	11	1426	64	15288	1.84265	0.0333453	0.77854	1.47697	SCN4B//PLP1//GJC2//CLDN11//CLDN12//CD9//SEMA7A//PTPN3//P2RY2//PRIMA1//PLEKHA1
GO:0043005	neuron projection	Cellular component	7	742	64	15288	2.25354	0.0348592	0.779975	1.45768	ITPR1//BCAS1//ROBO3//CLCN2//ERMN//LPAR1//RTN4
GO:0044297	cell body	Cellular component	5	441	64	15288	2.70833	0.037103	0.785208	1.43059	ITPR1//RTN4//ERMN//CLCN2//GFAP
GO:0044425	membrane part	Cellular component	31	5668	64	15288	1.30648	0.0410402	0.785208	1.38679	MOG//CD9//GCGR//ITPR1//MAL//P2RY2//UGT8//NT5E//S1PR5//RTN4//CLDN11//SLC44A1//SC5DL//LPAR1//MGST1//LMBRD1//FA2H//OPALIN//GJC2//FAM18B2//PRIMA1//SCN4B//PLP1//SLC27A2//CLDN12//SEMA7A//PTPN3//WFS1//PLEKHA1//CLCN2//TNR
GO:0031430	M band	Cellular component	1	11	64	15288	21.7159	0.0451118	0.785208	1.34571	SPTBN1
GO:0005923	tight junction	Cellular component	2	82	64	15288	5.82622	0.0462537	0.785208	1.33485	CLDN11//CLDN12
GO:0070160	occluding junction	Cellular component	2	82	64	15288	5.82622	0.0462537	0.785208	1.33485	CLDN11//CLDN12
GO:0043197	dendritic spine	Cellular component	3	192	64	15288	3.73242	0.0465074	0.785208	1.33248	ITPR1//BCAS1//LPAR1
GO:0044309	neuron spine	Cellular component	3	192	64	15288	3.73242	0.0465074	0.785208	1.33248	ITPR1//BCAS1//LPAR1
GO:0030054	cell junction	Cellular component	6	627	64	15288	2.28589	0.0467908	0.785208	1.32984	NDRG1//GJC2//CLDN11//CLDN12//SCN4B//PRIMA1
