# Supplementary material for: Gene Expression in the Hippocampus in a Rat Model of Premenstrual Dysphoric Disorder After Treatment With Baixiangdan Capsules
Source: Front Psychol. 2018 Nov 13;9:2065. doi: 10.3389/fpsyg.2018.02065 (PMC6242977; doi:10.3389/fpsyg.2018.02065)
Supplement: Supplementary file 3 [file Data_Sheet_3.ZIP › Data Analysis Folder/GO Analysis Report/fluoxetine vs blank (down)/CC_result.txt]

GO.ID	Term	Ontology	Count	Pop.Hits	List.Total	Pop.Total	Fold.Enrichment	Pvalue	FDR	Enrichment.Score	GENES
GO:0043209	myelin sheath	Cellular component	5	41	64	15288	29.1310975609756	7.31628180565004e-07	0.000392884332963407	6.1357095748903	CNP//PLP1//RTN4//ERMN//GJC2//
GO:0005886	plasma membrane	Cellular component	23	2986	64	15288	1.83996148693905	0.00156795933023716	0.268821162700105	2.8046652062451	SCN4B//PLP1//GJC2//CLDN11//CLDN12//CD9//SEMA7A//PTPN3//P2RY2//PRIMA1//PLEKHA1//GCGR//ITPR1//CNP//NT5E//S1PR5//RTN4//RPE65//LPAR1//SERBP1//NDRG1//SPTBN1//WNT10A//
GO:0005788	endoplasmic reticulum lumen	Cellular component	3	61	64	15288	11.7479508196721	0.00211809742098022	0.268821162700105	2.67405406858117	SLC27A2//CES1D//FKBP9//
GO:0071944	cell periphery	Cellular component	23	3081	64	15288	1.78322784810127	0.00240986675553758	0.268821162700105	2.61800696943116	GCGR//ITPR1//CNP//NT5E//S1PR5//RTN4//RPE65//LPAR1//SERBP1//NDRG1//SPTBN1//SCN4B//WNT10A//PLEKHA1//PLP1//GJC2//CLDN11//CLDN12//CD9//SEMA7A//PTPN3//P2RY2//PRIMA1//
GO:0044432	endoplasmic reticulum part	Cellular component	8	570	64	15288	3.35263157894737	0.0025029903417142	0.268821162700105	2.60154082620013	SLC27A2//CES1D//FKBP9//ITPR1//MGST1//FA2H//WFS1//RTN4//
GO:0030176	integral to endoplasmic reticulum membrane	Cellular component	3	70	64	15288	10.2375	0.00313663390336427	0.280728734351102	2.50353616763537	SLC27A2//WFS1//RTN4//
GO:0005911	cell-cell junction	Cellular component	5	264	64	15288	4.52414772727273	0.00491816684566469	0.310883880576339	2.30819674218486	NDRG1//GJC2//CLDN11//CLDN12//SCN4B//
GO:0044464	cell part	Cellular component	58	11835	64	15288	1.17065906210393	0.00515381884453083	0.310883880576339	2.28787085086143	GCGR//ITPR1//CNP//NT5E//S1PR5//RTN4//RPE65//LPAR1//SERBP1//NDRG1//SPTBN1//SCN4B//WNT10A//PLEKHA1//SATB2//MAL//UGT8//CHN1//CHN2//PLCL1//FUS//LSM14A//GFAP//RPL5//P2RY2//MOBP//SLC27A2//MGST1//CES1D//WFS1//FKBP9//FA2H//PLP1//EGR1//RGN//TNR//BHLHE40//MKX//OTUD7B//BMP4//BCAS1//PRUNE2//ERMN//ZAR1//PTPN3//FOXN3//LMBRD1//OPALIN//NTS//GJC2//CLDN11//CLDN12//CD9//SEMA7A//CLCN2//ROBO3//PRIMA1//CDC40//
GO:0005623	cell	Cellular component	58	11848	64	15288	1.16937457798785	0.00538170818513549	0.310883880576339	2.2690798548854	GCGR//ITPR1//CNP//NT5E//S1PR5//RTN4//RPE65//LPAR1//SERBP1//NDRG1//SPTBN1//SCN4B//WNT10A//PLEKHA1//SATB2//MAL//UGT8//CHN1//CHN2//PLCL1//FUS//LSM14A//GFAP//RPL5//P2RY2//MOBP//SLC27A2//MGST1//CES1D//WFS1//FKBP9//FA2H//PLP1//EGR1//RGN//TNR//BHLHE40//MKX//OTUD7B//BMP4//BCAS1//PRUNE2//ERMN//ZAR1//PTPN3//FOXN3//LMBRD1//OPALIN//NTS//GJC2//CLDN11//CLDN12//CD9//SEMA7A//CLCN2//ROBO3//PRIMA1//CDC40//
GO:0031227	intrinsic to endoplasmic reticulum membrane	Cellular component	3	89	64	15288	8.05196629213483	0.0061511432853633	0.310883880576339	2.21104415635817	SLC27A2//WFS1//RTN4//
GO:0005783	endoplasmic reticulum	Cellular component	10	974	64	15288	2.45251540041068	0.00689329521314764	0.310883880576339	2.16157312195618	SLC27A2//CES1D//FKBP9//ITPR1//MGST1//FA2H//WFS1//RTN4//MAL//RPE65//
GO:0016020	membrane	Cellular component	40	7097	64	15288	1.34634352543328	0.00694712582293494	0.310883880576339	2.1581948353258	GCGR//ITPR1//CNP//NT5E//S1PR5//RTN4//RPE65//LPAR1//SERBP1//NDRG1//SPTBN1//SCN4B//WNT10A//PLEKHA1//MOG//CD9//MAL//P2RY2//UGT8//CLDN11//SLC44A1//SC5DL//MGST1//LMBRD1//FA2H//OPALIN//GJC2//FAM18B2//PRIMA1//SLC27A2//PLP1//CLDN12//SEMA7A//PTPN3//WFS1//CLCN2//TNR//GFAP//CHN2//FKBP9//
GO:0005778	peroxisomal membrane	Cellular component	2	48	64	15288	9.953125	0.0171957909708077	0.659581410808838	1.76457784273487	SLC27A2//MGST1//
GO:0031903	microbody membrane	Cellular component	2	48	64	15288	9.953125	0.0171957909708077	0.659581410808838	1.76457784273487	SLC27A2//MGST1//
GO:0005789	endoplasmic reticulum membrane	Cellular component	6	508	64	15288	2.82135826771654	0.0192717079057585	0.689927143026154	1.71507979540275	SLC27A2//WFS1//RTN4//ITPR1//MGST1//FA2H//
GO:0042175	nuclear outer membrane-endoplasmic reticulum membrane network	Cellular component	6	522	64	15288	2.74568965517241	0.0217054976184924	0.694992063623594	1.66343025311079	ITPR1//SLC27A2//MGST1//FA2H//WFS1//RTN4//
GO:0031301	integral to organelle membrane	Cellular component	3	143	64	15288	5.01136363636364	0.0220475753602965	0.694992063623594	1.65663916427065	SLC27A2//WFS1//RTN4//
GO:0005737	cytoplasm	Cellular component	40	7544	64	15288	1.26656945917285	0.0232958233616847	0.694992063623594	1.63272193535025	LSM14A//P2RY2//MOBP//SLC27A2//MGST1//CES1D//NDRG1//MAL//WFS1//RTN4//RPE65//FKBP9//FA2H//RPL5//CNP//LMBRD1//GCGR//ITPR1//BHLHE40//OPALIN//NTS//LPAR1//SPTBN1//SERBP1//EGR1//GFAP//RGN//BMP4//TNR//NT5E//PLCL1//BCAS1//PRUNE2//ERMN//OTUD7B//FUS//ZAR1//PLEKHA1//PTPN3//SATB2//
GO:0044438	microbody part	Cellular component	2	60	64	15288	7.9625	0.0261331008252605	0.701673757158245	1.5828090559672	SLC27A2//MGST1//
GO:0044439	peroxisomal part	Cellular component	2	60	64	15288	7.9625	0.0261331008252605	0.701673757158245	1.5828090559672	SLC27A2//MGST1//
GO:0042995	cell projection	Cellular component	10	1211	64	15288	1.97254335260116	0.0281290348434973	0.719299605283717	1.55084516898426	CNP//ITPR1//BCAS1//RTN4//ERMN//ROBO3//CLCN2//PLEKHA1//LPAR1//GFAP//
GO:0031300	intrinsic to organelle membrane	Cellular component	3	163	64	15288	4.39647239263804	0.0308772330246549	0.753685187919986	1.51036162465641	SLC27A2//WFS1//RTN4//
GO:0044459	plasma membrane part	Cellular component	11	1426	64	15288	1.84265427769986	0.0333452815896991	0.778539835376888	1.47696561075886	SCN4B//PLP1//GJC2//CLDN11//CLDN12//CD9//SEMA7A//PTPN3//P2RY2//PRIMA1//PLEKHA1//
GO:0043005	neuron projection	Cellular component	7	742	64	15288	2.25353773584906	0.0348592312673449	0.779975299606842	1.45768219439273	ITPR1//BCAS1//ROBO3//CLCN2//ERMN//LPAR1//RTN4//
GO:0044297	cell body	Cellular component	5	441	64	15288	2.70833333333333	0.0371029510285871	0.785207937997673	1.43059154686844	ITPR1//RTN4//ERMN//CLCN2//GFAP//
GO:0044425	membrane part	Cellular component	31	5668	64	15288	1.30647935779817	0.0410402145362742	0.785207937997673	1.38679037763122	MOG//CD9//GCGR//ITPR1//MAL//P2RY2//UGT8//NT5E//S1PR5//RTN4//CLDN11//SLC44A1//SC5DL//LPAR1//MGST1//LMBRD1//FA2H//OPALIN//GJC2//FAM18B2//PRIMA1//SCN4B//PLP1//SLC27A2//CLDN12//SEMA7A//PTPN3//WFS1//PLEKHA1//CLCN2//TNR//
GO:0031430	M band	Cellular component	1	11	64	15288	21.7159090909091	0.0451117654242689	0.785207937997673	1.34571017669268	SPTBN1//
GO:0005923	tight junction	Cellular component	2	82	64	15288	5.82621951219512	0.0462536602613139	0.785207937997673	1.33485389387864	CLDN11//CLDN12//
GO:0070160	occluding junction	Cellular component	2	82	64	15288	5.82621951219512	0.0462536602613139	0.785207937997673	1.33485389387864	CLDN11//CLDN12//
GO:0043197	dendritic spine	Cellular component	3	192	64	15288	3.732421875	0.0465073931520681	0.785207937997673	1.33247800302559	ITPR1//BCAS1//LPAR1//
GO:0044309	neuron spine	Cellular component	3	192	64	15288	3.732421875	0.0465073931520681	0.785207937997673	1.33247800302559	ITPR1//BCAS1//LPAR1//
GO:0030054	cell junction	Cellular component	6	627	64	15288	2.28588516746411	0.0467907896013511	0.785207937997673	1.3298396259637	NDRG1//GJC2//CLDN11//CLDN12//SCN4B//PRIMA1//
