# Supplementary material for: Gene Expression in the Hippocampus in a Rat Model of Premenstrual Dysphoric Disorder After Treatment With Baixiangdan Capsules
Source: Front Psychol. 2018 Nov 13;9:2065. doi: 10.3389/fpsyg.2018.02065 (PMC6242977; doi:10.3389/fpsyg.2018.02065)
Supplement: Supplementary file 3 [file Data_Sheet_3.ZIP › Data Analysis Folder/GO Analysis Report/fluoxetine vs blank (down)/MF_result(Rat).xls]

## Sheet: MF
#Column "GO.ID" stands for the ID of gene ontology term
#Column "Term" stands for the name of gene ontology term
#Column "Ontology" stands for the ontology of GOID belongs to
#Column "Count" stands for the number of DE genes associated with the listed GOID
#Column "Pop.Hits" stands for the number of background population genes associated with the listed GOID
#Column "List.Total" stands for the total number of DE genes
#Column "Pop.Total" stands for the total number of background population genes
#Column "Fold.Enrichment" stands for the Fold Enrichment value of the GOID, it equals (Count/Pop.Hits)/(List.Total/Pop.Total)
#Column "Pvalue" stands for the significance testing value of the GOID
#Column "FDR" stands for the false discovery rate of the GOID, using Benjamini & Hochberg (1995) method
#Column "Enrichment.Score" stands for the Enrichment Score value of the GOID, it equals (-log10(Pvalue))
#Column "GENES" stands for the DE genes associated with the GOID
GO.ID	Term	Ontology	Count	Pop.Hits	List.Total	Pop.Total	Fold.Enrichment	Pvalue	FDR	Enrichment.Score	GENES
GO:0005178	integrin binding	Molecular function	4	60	62	14392	15.4753	0.000127095	0.114004	3.89587	GFAP//CD9//TNR//SEMA7A
GO:0052689	carboxylic ester hydrolase activity	Molecular function	4	104	62	14392	8.92804	0.0010406	0.315094	2.98272	CES1D//RGN//PNLIP//RPE65
GO:0016788	hydrolase activity, acting on ester bonds	Molecular function	9	639	62	14392	3.26942	0.00156395	0.315094	2.80578	CES1D//CNP//OTUD7B//RGN//PLCL1//PTPN3//PNLIP//NT5E//RPE65
GO:0050253	retinyl-palmitate esterase activity	Molecular function	2	14	62	14392	33.1613	0.00160719	0.315094	2.79393	PNLIP//CES1D
GO:0032403	protein complex binding	Molecular function	7	410	62	14392	3.96318	0.00184456	0.315094	2.73411	GFAP//CD9//TNR//SEMA7A//ITPR1//RTN4//SPTBN1
GO:0004806	triglyceride lipase activity	Molecular function	2	16	62	14392	29.0161	0.00210765	0.315094	2.6762	PNLIP//CES1D
GO:0005200	structural constituent of cytoskeleton	Molecular function	2	25	62	14392	18.5703	0.00513946	0.658585	2.28908	GFAP//SPTBN1
GO:0051117	ATPase binding	Molecular function	2	27	62	14392	17.1947	0.00598002	0.67051	2.2233	WFS1//PTPN3
GO:0016298	lipase activity	Molecular function	3	92	62	14392	7.56942	0.00728263	0.708604	2.13771	PLCL1//PNLIP//CES1D
GO:0005198	structural molecule activity	Molecular function	8	672	62	14392	2.76344	0.00789971	0.708604	2.10239	RPL5//GFAP//SPTBN1//PLP1//MOBP//MAL//CLDN11//CLDN12
GO:0005515	protein binding	Molecular function	29	4586	62	14392	1.46789	0.00987748	0.805464	2.00535	MKX//BHLHE40//WNT10A//PTPN3//LPAR1//ERMN//TNR//SLC27A2//BMP4//GFAP//CD9//SEMA7A//NTS//NDRG1//FOXN3//EGR1//CLDN11//MGST1//PRIMA1//RGD1306565//ITPR1//PLEKHA1//SPTBN1//WFS1//P2RY2//RTN4//OLFML2B//ROBO3//SCN4B
GO:0000981	sequence-specific DNA binding RNA polymerase II transcription factor activity	Molecular function	4	219	62	14392	4.2398	0.0146287	1	1.83479	EGR1//BHLHE40//FOXN3//MKX
GO:0033613	activating transcription factor binding	Molecular function	2	44	62	14392	10.5513	0.0153794	1	1.81306	BHLHE40//WFS1
GO:0005488	binding	Molecular function	48	9220	62	14392	1.20848	0.0170699	1	1.76777	NT5E//FUS//CD9//ITPR1//P2RY2//SLC27A2//RTN4//RGD1306565//EGR1//MKX//BHLHE40//RGN//PLCL1//FKBP9//WNT10A//PTPN3//LPAR1//EIF4G3//OTUD7B//SATB2//FOXN3//CNP//SERBP1//ERMN//TNR//BMP4//GFAP//SEMA7A//NTS//CHN1//CHN2//RPE65//SC5DL//ACAP2//NDRG1//RPL5//CLDN11//MGST1//GCGR//PRIMA1//FA2H//OLFML2B//PLEKHA1//SPTBN1//LMBRD1//WFS1//ROBO3//SCN4B
GO:0008134	transcription factor binding	Molecular function	5	378	62	14392	3.07049	0.0232017	1	1.63448	MKX//BHLHE40//WFS1//EGR1//FOXN3
GO:0001085	RNA polymerase II transcription factor binding	Molecular function	2	59	62	14392	7.86878	0.0266953	1	1.57357	BHLHE40//MKX
GO:0005543	phospholipid binding	Molecular function	5	403	62	14392	2.88001	0.0295214	1	1.52986	ITPR1//PLEKHA1//PLCL1//LPAR1//ACAP2
GO:0005096	GTPase activator activity	Molecular function	3	161	62	14392	4.32539	0.0321446	1	1.49289	ACAP2//CHN2//CHN1
GO:0042803	protein homodimerization activity	Molecular function	6	558	62	14392	2.49601	0.0325073	1	1.48802	BMP4//BHLHE40//MGST1//OLFML2B//ROBO3//RGD1306565
GO:0008047	enzyme activator activity	Molecular function	4	284	62	14392	3.26942	0.033914	1	1.46962	CHN1//ACAP2//RGD1306565//CHN2
GO:0005102	receptor binding	Molecular function	9	1052	62	14392	1.98589	0.0353139	1	1.45205	WNT10A//BMP4//GFAP//CD9//TNR//SEMA7A//NTS//P2RY2//SLC27A2
GO:0019899	enzyme binding	Molecular function	9	1076	62	14392	1.9416	0.0399325	1	1.39867	NDRG1//GFAP//RGD1306565//ITPR1//WFS1//EGR1//PTPN3//SLC27A2//PRIMA1
GO:0008253	5'-nucleotidase activity	Molecular function	1	10	62	14392	23.2129	0.0422668	1	1.374	NT5E
GO:0042578	phosphoric ester hydrolase activity	Molecular function	4	309	62	14392	3.00491	0.0440159	1	1.35639	CNP//PLCL1//PTPN3//NT5E
GO:0008656	cysteine-type endopeptidase activator activity involved in apoptotic process	Molecular function	1	11	62	14392	21.1026	0.0463956	1	1.33352	RGD1306565
GO:0070696	transmembrane receptor protein serine/threonine kinase binding	Molecular function	1	11	62	14392	21.1026	0.0463956	1	1.33352	BMP4
GO:0019903	protein phosphatase binding	Molecular function	2	80	62	14392	5.80323	0.0465592	1	1.33199	ITPR1//RGD1306565
GO:0008081	phosphoric diester hydrolase activity	Molecular function	2	81	62	14392	5.73158	0.0476084	1	1.32232	CNP//PLCL1
