# Supplementary material for: Gene Expression in the Hippocampus in a Rat Model of Premenstrual Dysphoric Disorder After Treatment With Baixiangdan Capsules
Source: Front Psychol. 2018 Nov 13;9:2065. doi: 10.3389/fpsyg.2018.02065 (PMC6242977; doi:10.3389/fpsyg.2018.02065)
Supplement: Supplementary file 3 [file Data_Sheet_3.ZIP › Data Analysis Folder/GO Analysis Report/fluoxetine vs blank (down)/MF_result.txt]

GO.ID	Term	Ontology	Count	Pop.Hits	List.Total	Pop.Total	Fold.Enrichment	Pvalue	FDR	Enrichment.Score	GENES
GO:0005178	integrin binding	Molecular function	4	60	62	14392	15.4752688172043	0.000127095287748996	0.114004473110849	3.89587055127563	GFAP//CD9//TNR//SEMA7A//
GO:0052689	carboxylic ester hydrolase activity	Molecular function	4	104	62	14392	8.92803970223325	0.00104060075114494	0.315093983444106	2.9827158649497	CES1D//RGN//PNLIP//RPE65//
GO:0016788	hydrolase activity, acting on ester bonds	Molecular function	9	639	62	14392	3.2694229895502	0.00156394562663632	0.315093983444106	2.80577835003723	CES1D//CNP//OTUD7B//RGN//PLCL1//PTPN3//PNLIP//NT5E//RPE65//
GO:0050253	retinyl-palmitate esterase activity	Molecular function	2	14	62	14392	33.1612903225806	0.00160719226030453	0.315093983444106	2.79393216767041	PNLIP//CES1D//
GO:0032403	protein complex binding	Molecular function	7	410	62	14392	3.96317859952793	0.00184456059380482	0.315093983444106	2.73410707363163	GFAP//CD9//TNR//SEMA7A//ITPR1//RTN4//SPTBN1//
GO:0004806	triglyceride lipase activity	Molecular function	2	16	62	14392	29.0161290322581	0.00210765206317128	0.315093983444106	2.67620108203475	PNLIP//CES1D//
GO:0005200	structural constituent of cytoskeleton	Molecular function	2	25	62	14392	18.5703225806452	0.00513945990262489	0.658585076093504	2.28908251789852	GFAP//SPTBN1//
GO:0051117	ATPase binding	Molecular function	2	27	62	14392	17.194743130227	0.00598001945317184	0.670509681186893	2.2232974032371	WFS1//PTPN3//
GO:0016298	lipase activity	Molecular function	3	92	62	14392	7.56942496493689	0.00728263024518298	0.708604179974695	2.13771173955186	PLCL1//PNLIP//CES1D//
GO:0005198	structural molecule activity	Molecular function	8	672	62	14392	2.76344086021505	0.00789971215133439	0.708604179974695	2.1023887331861	RPL5//GFAP//SPTBN1//PLP1//MOBP//MAL//CLDN11//CLDN12//
GO:0005515	protein binding	Molecular function	29	4586	62	14392	1.46788965012732	0.00987748199465481	0.80546375901867	2.00535375330728	MKX//BHLHE40//WNT10A//PTPN3//LPAR1//ERMN//TNR//SLC27A2//BMP4//GFAP//CD9//SEMA7A//NTS//NDRG1//FOXN3//EGR1//CLDN11//MGST1//PRIMA1//RGD1306565//ITPR1//PLEKHA1//SPTBN1//WFS1//P2RY2//RTN4//OLFML2B//ROBO3//SCN4B//
GO:0000981	sequence-specific DNA binding RNA polymerase II transcription factor activity	Molecular function	4	219	62	14392	4.23979967594638	0.0146287118205129	1	1.83479391542454	EGR1//BHLHE40//FOXN3//MKX//
GO:0033613	activating transcription factor binding	Molecular function	2	44	62	14392	10.5513196480938	0.0153794129705022	1	1.81306024116249	BHLHE40//WFS1//
GO:0005488	binding	Molecular function	48	9220	62	14392	1.20848086208103	0.0170699174473772	1	1.76776857919196	NT5E//FUS//CD9//ITPR1//P2RY2//SLC27A2//RTN4//RGD1306565//EGR1//MKX//BHLHE40//RGN//PLCL1//FKBP9//WNT10A//PTPN3//LPAR1//EIF4G3//OTUD7B//SATB2//FOXN3//CNP//SERBP1//ERMN//TNR//BMP4//GFAP//SEMA7A//NTS//CHN1//CHN2//RPE65//SC5DL//ACAP2//NDRG1//RPL5//CLDN11//MGST1//GCGR//PRIMA1//FA2H//OLFML2B//PLEKHA1//SPTBN1//LMBRD1//WFS1//ROBO3//SCN4B//
GO:0008134	transcription factor binding	Molecular function	5	378	62	14392	3.07048984468339	0.0232016647097721	1	1.63448085354312	MKX//BHLHE40//WFS1//EGR1//FOXN3//
GO:0001085	RNA polymerase II transcription factor binding	Molecular function	2	59	62	14392	7.86878075451066	0.0266953008932279	1	1.5735651796747	BHLHE40//MKX//
GO:0005543	phospholipid binding	Molecular function	5	403	62	14392	2.88001280717202	0.0295213988596278	1	1.52986306749183	ITPR1//PLEKHA1//PLCL1//LPAR1//ACAP2//
GO:0005096	GTPase activator activity	Molecular function	3	161	62	14392	4.32538569424965	0.0321446340830875	1	1.49289151364492	ACAP2//CHN2//CHN1//
GO:0042803	protein homodimerization activity	Molecular function	6	558	62	14392	2.49601109954908	0.0325072802975199	1	1.48801936397629	BMP4//BHLHE40//MGST1//OLFML2B//ROBO3//RGD1306565//
GO:0008047	enzyme activator activity	Molecular function	4	284	62	14392	3.2694229895502	0.0339140332457454	1	1.46962055843155	CHN1//ACAP2//RGD1306565//CHN2//
GO:0005102	receptor binding	Molecular function	9	1052	62	14392	1.98589476266405	0.0353139323790722	1	1.45205391892963	WNT10A//BMP4//GFAP//CD9//TNR//SEMA7A//NTS//P2RY2//SLC27A2//
GO:0019899	enzyme binding	Molecular function	9	1076	62	14392	1.94159971219571	0.0399324989988775	1	1.39867351055541	NDRG1//GFAP//RGD1306565//ITPR1//WFS1//EGR1//PTPN3//SLC27A2//PRIMA1//
GO:0008253	5'-nucleotidase activity	Molecular function	1	10	62	14392	23.2129032258064	0.0422668435625908	1	1.37400018355337	NT5E//
GO:0042578	phosphoric ester hydrolase activity	Molecular function	4	309	62	14392	3.00490656644744	0.0440158879120073	1	1.35639053289902	CNP//PLCL1//PTPN3//NT5E//
GO:0008656	cysteine-type endopeptidase activator activity involved in apoptotic process	Molecular function	1	11	62	14392	21.1026392961877	0.0463955777928174	1	1.33352341236975	RGD1306565//
GO:0070696	transmembrane receptor protein serine/threonine kinase binding	Molecular function	1	11	62	14392	21.1026392961877	0.0463955777928174	1	1.33352341236975	BMP4//
GO:0019903	protein phosphatase binding	Molecular function	2	80	62	14392	5.80322580645161	0.0465591844706578	1	1.33199463538126	ITPR1//RGD1306565//
GO:0008081	phosphoric diester hydrolase activity	Molecular function	2	81	62	14392	5.731581043409	0.0476083764248121	1	1.32231662889659	CNP//PLCL1//
