# Supplementary material for: Gene Expression in the Hippocampus in a Rat Model of Premenstrual Dysphoric Disorder After Treatment With Baixiangdan Capsules
Source: Front Psychol. 2018 Nov 13;9:2065. doi: 10.3389/fpsyg.2018.02065 (PMC6242977; doi:10.3389/fpsyg.2018.02065)
Supplement: Supplementary file 3 [file Data_Sheet_3.ZIP › Data Analysis Folder/GO Analysis Report/fluoxetine vs blank (up)/BP_result(Rat).xls]

## Sheet: BP
#Column "GO.ID" stands for the ID of gene ontology term
#Column "Term" stands for the name of gene ontology term
#Column "Ontology" stands for the ontology of GOID belongs to
#Column "Count" stands for the number of DE genes associated with the listed GOID
#Column "Pop.Hits" stands for the number of background population genes associated with the listed GOID
#Column "List.Total" stands for the total number of DE genes
#Column "Pop.Total" stands for the total number of background population genes
#Column "Fold.Enrichment" stands for the Fold Enrichment value of the GOID, it equals (Count/Pop.Hits)/(List.Total/Pop.Total)
#Column "Pvalue" stands for the significance testing value of the GOID
#Column "FDR" stands for the false discovery rate of the GOID, using Benjamini & Hochberg (1995) method
#Column "Enrichment.Score" stands for the Enrichment Score value of the GOID, it equals (-log10(Pvalue))
#Column "GENES" stands for the DE genes associated with the GOID
GO.ID	Term	Ontology	Count	Pop.Hits	List.Total	Pop.Total	Fold.Enrichment	Pvalue	FDR	Enrichment.Score	GENES
GO:0008015	blood circulation	Biological process	14	312	72	13692	8.53312	6.92375e-10	1.58237e-06	9.15966	CALCA//DRD2//HSD11B2//P2RX2//TACR1//PTPRO//NPPA//TAC1//ADRA2A//TACR3//SLIT2//HRH3//HTR2C//HTR2A
GO:0003013	circulatory system process	Biological process	14	313	72	13692	8.50586	7.21882e-10	1.58237e-06	9.14153	CALCA//DRD2//HSD11B2//P2RX2//TACR1//PTPRO//NPPA//TAC1//ADRA2A//TACR3//SLIT2//HRH3//HTR2C//HTR2A
GO:0008217	regulation of blood pressure	Biological process	10	148	72	13692	12.8491	4.85071e-09	7.08851e-06	8.31419	CALCA//DRD2//HSD11B2//P2RX2//TACR1//PTPRO//HRH3//TACR3//NPPA//TAC1
GO:0007631	feeding behavior	Biological process	8	95	72	13692	16.014	3.31132e-08	3.6292e-05	7.48	TACR1//HRH3//TACR3//MC4R//CALCA//DRD2//HTR2C//NPW
GO:0007610	behavior	Biological process	15	552	72	13692	5.16757	1.37695e-07	0.000120731	6.86108	TACR1//SNCG//SLIT2//HRH3//HTR2A//ITGA8//DRD2//TAC1//CALCA//HTR2C//MC4R//NPW//SCN9A//P2RX2//TACR3
GO:0007204	elevation of cytosolic calcium ion concentration	Biological process	9	172	72	13692	9.95058	2.72752e-07	0.000199291	6.56423	CALCA//DRD2//HTR2C//HTR2A//EPOR//TAC1//TACR1//TRHR//HRH3
GO:0051480	cytosolic calcium ion homeostasis	Biological process	9	187	72	13692	9.15241	5.53309e-07	0.000345081	6.25703	CALCA//EPOR//TAC1//TACR1//TRHR//HRH3//DRD2//HTR2C//HTR2A
GO:0048265	response to pain	Biological process	5	32	72	13692	29.7135	6.2971e-07	0.000345081	6.20086	TACR1//SCN9A//P2RX2//CALCA//TAC1
GO:0003001	generation of a signal involved in cell-cell signaling	Biological process	11	325	72	13692	6.43641	9.45441e-07	0.000414482	6.02437	HRH3//HTR2C//DRD2//HTR2A//SNCG//TACR1//MC4R//NNAT//ADRA2A//LRP2//TAC1
GO:0023061	signal release	Biological process	11	325	72	13692	6.43641	9.45441e-07	0.000414482	6.02437	HRH3//HTR2C//DRD2//HTR2A//SNCG//TACR1//MC4R//NNAT//ADRA2A//LRP2//TAC1
GO:0065008	regulation of biological quality	Biological process	28	2106	72	13692	2.52833	1.06009e-06	0.000422495	5.97466	DRD2//HTR2A//SCX//CALCA//HSD11B2//P2RX2//TACR1//TAC1//PTPRO//MT4//EPOR//TRHR//HRH3//NPPA//ADRA2A//TACR3//HTR2C//SCN9A//MC4R//SLIT2//NNAT//CHRNE//DIO3//BHLHA15//TRPV2//LRP2//SNCG//CAMP
GO:0033555	multicellular organismal response to stress	Biological process	6	67	72	13692	17.0299	1.32512e-06	0.000477961	5.87774	ADRA2A//CALCA//TAC1//TACR1//SCN9A//P2RX2
GO:0009190	cyclic nucleotide biosynthetic process	Biological process	7	107	72	13692	12.4408	1.41731e-06	0.000477961	5.84853	NPPA//HTR2C//CALCA//DRD2//HRH3//ADRA2A//MC4R
GO:0003073	regulation of systemic arterial blood pressure	Biological process	6	73	72	13692	15.6301	2.20499e-06	0.000690475	5.65659	CALCA//DRD2//HSD11B2//P2RX2//TACR1//PTPRO
GO:0001976	neurological system process involved in regulation of systemic arterial blood pressure	Biological process	4	19	72	13692	40.0351	2.56639e-06	0.000750069	5.59068	CALCA//P2RX2//TACR1//DRD2
GO:0048878	chemical homeostasis	Biological process	16	807	72	13692	3.77034	3.34567e-06	0.000857623	5.47552	DRD2//TAC1//TACR1//CALCA//MT4//EPOR//TRHR//HRH3//SCN9A//P2RX2//CHRNE//ADRA2A//BHLHA15//NPPA//HTR2C//HTR2A
GO:0006875	cellular metal ion homeostasis	Biological process	10	300	72	13692	6.33889	3.54238e-06	0.000857623	5.4507	CALCA//EPOR//TAC1//TACR1//TRHR//HRH3//DRD2//HTR2C//HTR2A//MT4
GO:0007267	cell-cell signaling	Biological process	15	715	72	13692	3.98951	3.61008e-06	0.000857623	5.44248	DRD2//TAC1//SNCG//HTR3A//P2RX2//HRH3//HTR2C//HTR2A//TACR1//MC4R//NNAT//SCN9A//ADRA2A//LRP2//BHLHA15
GO:0055082	cellular chemical homeostasis	Biological process	14	624	72	13692	4.26656	3.71689e-06	0.000857623	5.42982	CALCA//MT4//EPOR//TAC1//TACR1//TRHR//HRH3//SCN9A//P2RX2//DRD2//CHRNE//HTR2C//HTR2A//ADRA2A
GO:0007613	memory	Biological process	6	83	72	13692	13.747	4.69104e-06	0.00102828	5.32873	DRD2//TAC1//TACR1//HTR2A//HRH3//ITGA8
GO:0007200	phospholipase C-activating G-protein coupled receptor signaling pathway	Biological process	5	48	72	13692	19.809	5.01609e-06	0.00104717	5.29963	HTR2C//HTR2A//CALCA//DRD2//ADRA2A
GO:0006874	cellular calcium ion homeostasis	Biological process	9	246	72	13692	6.95732	5.3525e-06	0.00106661	5.27144	CALCA//EPOR//TAC1//TACR1//TRHR//HRH3//DRD2//HTR2C//HTR2A
GO:0009187	cyclic nucleotide metabolic process	Biological process	7	132	72	13692	10.0846	5.77251e-06	0.00110029	5.23864	NPPA//HTR2C//CALCA//DRD2//HRH3//ADRA2A//MC4R
GO:0043279	response to alkaloid	Biological process	7	134	72	13692	9.93408	6.37576e-06	0.00113095	5.19547	DRD2//TACR1//HTR2C//TACR3//SNCG//HTR3A//TAC1
GO:0055065	metal ion homeostasis	Biological process	10	321	72	13692	5.9242	6.4493e-06	0.00113095	5.19049	DRD2//TAC1//TACR1//CALCA//MT4//EPOR//TRHR//HRH3//HTR2C//HTR2A
GO:0055074	calcium ion homeostasis	Biological process	9	254	72	13692	6.73819	6.93738e-06	0.00113889	5.1588	CALCA//EPOR//TAC1//TACR1//TRHR//HRH3//DRD2//HTR2C//HTR2A
GO:0006873	cellular ion homeostasis	Biological process	13	568	72	13692	4.35241	7.01414e-06	0.00113889	5.15403	CALCA//MT4//EPOR//TAC1//TACR1//TRHR//HRH3//SCN9A//P2RX2//DRD2//CHRNE//HTR2C//HTR2A
GO:0003018	vascular process in circulatory system	Biological process	7	138	72	13692	9.64614	7.74034e-06	0.00121192	5.11124	CALCA//ADRA2A//NPPA//SLIT2//TACR1//HTR2C//HTR2A
GO:0032940	secretion by cell	Biological process	13	577	72	13692	4.28452	8.30996e-06	0.00125624	5.0804	CBLN4//HRH3//HTR2C//DRD2//HTR2A//SNCG//TACR1//MC4R//NNAT//ADRA2A//LRP2//TGFB3//TAC1
GO:0072503	cellular divalent inorganic cation homeostasis	Biological process	9	262	72	13692	6.53244	8.90895e-06	0.00130189	5.05017	CALCA//EPOR//TAC1//TACR1//TRHR//HRH3//DRD2//HTR2C//HTR2A
GO:0044057	regulation of system process	Biological process	12	495	72	13692	4.6101	9.29835e-06	0.00131497	5.03159	CALCA//DRD2//TAC1//TACR1//PTPRO//ADRA2A//TACR3//HTR2C//NPPA//SCN9A//HTR2A//SNCG
GO:0030003	cellular cation homeostasis	Biological process	10	337	72	13692	5.64293	9.8802e-06	0.00135359	5.00523	CALCA//MT4//EPOR//TAC1//TACR1//TRHR//HRH3//DRD2//HTR2C//HTR2A
GO:0051240	positive regulation of multicellular organismal process	Biological process	12	502	72	13692	4.54582	1.07111e-05	0.00142296	4.97016	ADRA2A//MC4R//DRD2//TAC1//TACR1//CALCA//TACR3//TGFB3//SCX//DIO3//HTR2C//HTR2A
GO:0072507	divalent inorganic cation homeostasis	Biological process	9	271	72	13692	6.3155	1.16829e-05	0.00150641	4.93245	CALCA//EPOR//TAC1//TACR1//TRHR//HRH3//DRD2//HTR2C//HTR2A
GO:0051952	regulation of amine transport	Biological process	5	58	72	13692	16.3937	1.28869e-05	0.00157931	4.88985	HRH3//HTR2C//DRD2//HTR2A//SNCG
GO:0019725	cellular homeostasis	Biological process	14	696	72	13692	3.82519	1.29688e-05	0.00157931	4.8871	CALCA//MT4//EPOR//TAC1//TACR1//TRHR//HRH3//SCN9A//P2RX2//DRD2//CHRNE//HTR2C//HTR2A//ADRA2A
GO:0042592	homeostatic process	Biological process	18	1125	72	13692	3.04267	1.46545e-05	0.00173636	4.83403	DRD2//HTR2A//SCX//TAC1//TACR1//CALCA//MT4//EPOR//TRHR//HRH3//SCN9A//P2RX2//CHRNE//ADRA2A//BHLHA15//MC4R//NPPA//HTR2C
GO:0043278	response to morphine	Biological process	4	30	72	13692	25.3556	1.73694e-05	0.00200388	4.76021	DRD2//TAC1//TACR1//TACR3
GO:0050801	ion homeostasis	Biological process	13	626	72	13692	3.94915	1.98067e-05	0.00217705	4.70319	DRD2//TAC1//TACR1//CALCA//MT4//EPOR//TRHR//HRH3//SCN9A//P2RX2//CHRNE//HTR2C//HTR2A
GO:0014072	response to isoquinoline alkaloid	Biological process	4	31	72	13692	24.5376	1.98636e-05	0.00217705	4.70194	DRD2//TAC1//TACR1//TACR3
GO:0035815	positive regulation of renal sodium excretion	Biological process	3	11	72	13692	51.8636	2.23212e-05	0.00238673	4.65128	DRD2//TAC1//TACR1
GO:0030817	regulation of cAMP biosynthetic process	Biological process	5	70	72	13692	13.5833	3.24149e-05	0.00338349	4.48926	CALCA//DRD2//HRH3//ADRA2A//MC4R
GO:0055080	cation homeostasis	Biological process	10	390	72	13692	4.87607	3.47685e-05	0.00354477	4.45881	DRD2//TAC1//TACR1//CALCA//MT4//EPOR//TRHR//HRH3//HTR2C//HTR2A
GO:0007218	neuropeptide signaling pathway	Biological process	5	72	72	13692	13.206	3.71689e-05	0.00370337	4.42982	CALCA//TAC1//TACR1//SSTR1//NPW
GO:0007210	serotonin receptor signaling pathway	Biological process	3	13	72	13692	43.8846	3.83985e-05	0.00372879	4.41569	HTR2C//HTR2A//HTR3A
GO:0030814	regulation of cAMP metabolic process	Biological process	5	73	72	13692	13.0251	3.97397e-05	0.00372879	4.40077	CALCA//DRD2//HRH3//ADRA2A//MC4R
GO:0050433	regulation of catecholamine secretion	Biological process	4	37	72	13692	20.5586	4.07124e-05	0.00372879	4.39027	DRD2//HTR2A//SNCG//HRH3
GO:0050880	regulation of blood vessel size	Biological process	6	121	72	13692	9.42975	4.08261e-05	0.00372879	4.38906	CALCA//ADRA2A//NPPA//TACR1//HTR2C//HTR2A
GO:0010033	response to organic substance	Biological process	22	1714	72	13692	2.44088	4.24897e-05	0.00374928	4.37172	DRD2//TAC1//TACR1//P2RX2//NNAT//SST//NNMT//HRH3//TACR3//NR2F2//TGFB3//NPPA//HSD11B2//MC4R//ADRA2A//SLIT2//HTR2C//EPOR//SSTR1//SNCG//HTR3A//CAMP
GO:0035150	regulation of tube size	Biological process	6	122	72	13692	9.35246	4.27609e-05	0.00374928	4.36895	CALCA//ADRA2A//NPPA//TACR1//HTR2C//HTR2A
GO:0032844	regulation of homeostatic process	Biological process	8	247	72	13692	6.15924	4.42722e-05	0.00380567	4.35387	DRD2//TAC1//TACR1//CALCA//MC4R//HTR2C//HTR2A//ADRA2A
GO:0006939	smooth muscle contraction	Biological process	5	77	72	13692	12.3485	5.14295e-05	0.00433591	4.28879	P2RX2//DRD2//CALCA//TACR1//TACR3
GO:0046903	secretion	Biological process	13	688	72	13692	3.59327	5.29444e-05	0.0043794	4.27618	DRD2//TAC1//TACR1//CBLN4//HRH3//HTR2C//HTR2A//SNCG//MC4R//NNAT//ADRA2A//LRP2//TGFB3
GO:0014073	response to tropane	Biological process	4	40	72	13692	19.0167	5.56694e-05	0.00443736	4.25438	DRD2//TACR3//SNCG//HTR3A
GO:0042220	response to cocaine	Biological process	4	40	72	13692	19.0167	5.56694e-05	0.00443736	4.25438	DRD2//TACR3//SNCG//HTR3A
GO:2000021	regulation of ion homeostasis	Biological process	6	129	72	13692	8.84496	5.84603e-05	0.00457661	4.23314	DRD2//TAC1//TACR1//CALCA//HTR2C//HTR2A
GO:0048266	behavioral response to pain	Biological process	3	15	72	13692	38.0333	6.06285e-05	0.00464428	4.21732	TACR1//SCN9A//P2RX2
GO:0050432	catecholamine secretion	Biological process	4	41	72	13692	18.5528	6.14435e-05	0.00464428	4.21152	DRD2//HTR2A//SNCG//HRH3
GO:0006171	cAMP biosynthetic process	Biological process	5	81	72	13692	11.7387	6.5616e-05	0.0048756	4.18299	CALCA//DRD2//HRH3//ADRA2A//MC4R
GO:0045778	positive regulation of ossification	Biological process	4	42	72	13692	18.1111	6.76425e-05	0.00494241	4.16978	TGFB3//CALCA//TAC1//TACR1
GO:0003014	renal system process	Biological process	5	82	72	13692	11.5955	6.9593e-05	0.00500157	4.15743	HSD11B2//DRD2//TAC1//TACR1//PTPRO
GO:0015837	amine transport	Biological process	6	136	72	13692	8.38971	7.84662e-05	0.00548979	4.10532	HRH3//HTR2C//DRD2//HTR2A//SNCG//SLC7A3
GO:0046879	hormone secretion	Biological process	7	198	72	13692	6.72306	7.9147e-05	0.00548979	4.10157	TACR1//MC4R//NNAT//DRD2//ADRA2A//TAC1//LRP2
GO:0051046	regulation of secretion	Biological process	10	432	72	13692	4.40201	8.2076e-05	0.00548979	4.08578	DRD2//TAC1//TACR1//HRH3//HTR2C//HTR2A//SNCG//NNAT//ADRA2A//TGFB3
GO:0030802	regulation of cyclic nucleotide biosynthetic process	Biological process	5	85	72	13692	11.1863	8.26474e-05	0.00548979	4.08277	CALCA//DRD2//HRH3//ADRA2A//MC4R
GO:1900371	regulation of purine nucleotide biosynthetic process	Biological process	5	85	72	13692	11.1863	8.26474e-05	0.00548979	4.08277	CALCA//DRD2//HRH3//ADRA2A//MC4R
GO:0030808	regulation of nucleotide biosynthetic process	Biological process	5	86	72	13692	11.0562	8.73929e-05	0.00571836	4.05852	CALCA//DRD2//HRH3//ADRA2A//MC4R
GO:0006164	purine nucleotide biosynthetic process	Biological process	7	203	72	13692	6.55747	9.25508e-05	0.00596681	4.03362	NPPA//HTR2C//CALCA//DRD2//HRH3//ADRA2A//MC4R
GO:0010817	regulation of hormone levels	Biological process	9	354	72	13692	4.83475	9.44285e-05	0.00599963	4.0249	HSD11B2//TACR1//MC4R//NNAT//DIO3//DRD2//ADRA2A//LRP2//TAC1
GO:0002027	regulation of heart rate	Biological process	4	46	72	13692	16.5362	9.70656e-05	0.00607908	4.01293	TAC1//TACR3//CALCA//DRD2
GO:0090066	regulation of anatomical structure size	Biological process	8	277	72	13692	5.49218	9.8958e-05	0.00611031	4.00455	CALCA//ADRA2A//SLIT2//NPPA//TRPV2//TACR1//HTR2C//HTR2A
GO:0031644	regulation of neurological system process	Biological process	8	279	72	13692	5.45281	0.000104026	0.00629846	3.98286	HTR2C//CALCA//TAC1//TACR1//DRD2//SCN9A//SNCG//HTR2A
GO:0030803	negative regulation of cyclic nucleotide biosynthetic process	Biological process	3	18	72	13692	31.6944	0.000107506	0.00629846	3.96857	DRD2//HRH3//ADRA2A
GO:0030818	negative regulation of cAMP biosynthetic process	Biological process	3	18	72	13692	31.6944	0.000107506	0.00629846	3.96857	DRD2//HRH3//ADRA2A
GO:0009914	hormone transport	Biological process	7	208	72	13692	6.39984	0.000107752	0.00629846	3.96757	TACR1//MC4R//NNAT//DRD2//ADRA2A//LRP2//TAC1
GO:0072522	purine-containing compound biosynthetic process	Biological process	7	209	72	13692	6.36922	0.000111023	0.0064043	3.95459	NPPA//HTR2C//CALCA//DRD2//HRH3//ADRA2A//MC4R
GO:0030799	regulation of cyclic nucleotide metabolic process	Biological process	5	93	72	13692	10.224	0.000126756	0.00651415	3.89703	CALCA//DRD2//HRH3//ADRA2A//MC4R
GO:0014046	dopamine secretion	Biological process	3	19	72	13692	30.0263	0.000127182	0.00651415	3.89557	DRD2//HTR2A//SNCG
GO:0014059	regulation of dopamine secretion	Biological process	3	19	72	13692	30.0263	0.000127182	0.00651415	3.89557	DRD2//HTR2A//SNCG
GO:0030800	negative regulation of cyclic nucleotide metabolic process	Biological process	3	19	72	13692	30.0263	0.000127182	0.00651415	3.89557	DRD2//HRH3//ADRA2A
GO:0030809	negative regulation of nucleotide biosynthetic process	Biological process	3	19	72	13692	30.0263	0.000127182	0.00651415	3.89557	DRD2//HRH3//ADRA2A
GO:0030815	negative regulation of cAMP metabolic process	Biological process	3	19	72	13692	30.0263	0.000127182	0.00651415	3.89557	DRD2//HRH3//ADRA2A
GO:0035812	renal sodium excretion	Biological process	3	19	72	13692	30.0263	0.000127182	0.00651415	3.89557	DRD2//TAC1//TACR1
GO:0035813	regulation of renal sodium excretion	Biological process	3	19	72	13692	30.0263	0.000127182	0.00651415	3.89557	DRD2//TAC1//TACR1
GO:1900372	negative regulation of purine nucleotide biosynthetic process	Biological process	3	19	72	13692	30.0263	0.000127182	0.00651415	3.89557	DRD2//HRH3//ADRA2A
GO:0007420	brain development	Biological process	11	549	72	13692	3.81026	0.000127787	0.00651415	3.89351	SSTR1//MYO16//KIRREL3//SLIT2//DRD2//LRP2//NR2F2//EPOR//HRH3//NNAT//ITGA8
GO:0046058	cAMP metabolic process	Biological process	5	97	72	13692	9.80241	0.000154646	0.00779273	3.81066	CALCA//DRD2//HRH3//ADRA2A//MC4R
GO:0051937	catecholamine transport	Biological process	4	53	72	13692	14.3522	0.000169413	0.00839702	3.77105	DRD2//HTR2A//SNCG//HRH3
GO:0002548	monocyte chemotaxis	Biological process	3	21	72	13692	27.1667	0.000173251	0.00839702	3.76132	SLIT2//CALCA//PTPRO
GO:1900543	negative regulation of purine nucleotide metabolic process	Biological process	3	21	72	13692	27.1667	0.000173251	0.00839702	3.76132	DRD2//HRH3//ADRA2A
GO:0051239	regulation of multicellular organismal process	Biological process	21	1747	72	13692	2.28592	0.000174299	0.00839702	3.7587	ADRA2A//MC4R//CALCA//DRD2//SMARCD3//TAC1//TACR1//PTPRO//TACR3//TGFB3//HTR2C//SCX//DIO3//NPPA//SCN9A//CAMP//TRPV2//HTR2A//SNCG//GPR149//SLIT2
GO:0044062	regulation of excretion	Biological process	3	22	72	13692	25.9318	0.000199851	0.00952332	3.69929	DRD2//TAC1//TACR1
GO:0032879	regulation of localization	Biological process	17	1252	72	13692	2.58214	0.000206779	0.00974752	3.68449	DRD2//TACR1//SLIT2//TAC1//HTR2A//CALCA//NR2F2//HRH3//HTR2C//SNCG//SST//ADRA2A//NNAT//LCP1//SCN11A//TGFB3//TRPV2
GO:0019233	sensory perception of pain	Biological process	5	104	72	13692	9.14263	0.000214485	0.0100032	3.6686	CALCA//HTR2C//TAC1//TACR1//HTR2A
GO:0050804	regulation of synaptic transmission	Biological process	7	233	72	13692	5.71316	0.000217339	0.0100296	3.66286	HTR2C//TAC1//TACR1//DRD2//SCN9A//SNCG//HTR2A
GO:0060341	regulation of cellular localization	Biological process	11	587	72	13692	3.5636	0.000229213	0.0104674	3.63976	HRH3//HTR2C//DRD2//HTR2A//SNCG//TACR1//NNAT//LCP1//ADRA2A//TGFB3//TAC1
GO:0071705	nitrogen compound transport	Biological process	6	166	72	13692	6.87349	0.00023401	0.0105763	3.63077	HRH3//HTR2C//DRD2//HTR2A//SNCG//SLC7A3
GO:0045761	regulation of adenylate cyclase activity	Biological process	3	24	72	13692	23.7708	0.000260686	0.0115439	3.58388	CALCA//DRD2//HRH3
GO:0045980	negative regulation of nucleotide metabolic process	Biological process	3	24	72	13692	23.7708	0.000260686	0.0115439	3.58388	DRD2//HRH3//ADRA2A
GO:0023052	signaling	Biological process	39	4621	72	13692	1.60496	0.000282651	0.0122937	3.54875	TGFB3//DRD2//P2RX2//EPOR//ADRA2A//ARHGAP8//IGSF1//RGD1564053//ASB2//PLCXD3//NPPA//SSTR1//BHLHA15//HTR2A//NPW//OLR278//HTR2C//CALCA//HTR3A//TAC1//TACR1//TACR3//RAB20//DOK3//SNCG//HRH3//SCN9A//MC4R//SCX//ITGA8//NR2F2//SLC7A3//NNAT//SLIT2//TPD52L1//LRP2//EFNB1//PTPRO//HRK
GO:0051049	regulation of transport	Biological process	14	926	72	13692	2.87509	0.000283227	0.0122937	3.54787	DRD2//TAC1//TACR1//HTR2A//CALCA//HRH3//HTR2C//SNCG//NNAT//LCP1//SCN11A//ADRA2A//TGFB3//TRPV2
GO:0009165	nucleotide biosynthetic process	Biological process	7	247	72	13692	5.38934	0.000310111	0.0133287	3.50848	NPPA//HTR2C//CALCA//DRD2//HRH3//ADRA2A//MC4R
GO:0007616	long-term memory	Biological process	3	26	72	13692	21.9423	0.000332358	0.0139295	3.47839	DRD2//TAC1//TACR1
GO:0044253	positive regulation of multicellular organismal metabolic process	Biological process	3	26	72	13692	21.9423	0.000332358	0.0139295	3.47839	MC4R//TGFB3//SCX
GO:1901293	nucleoside phosphate biosynthetic process	Biological process	7	250	72	13692	5.32467	0.000333623	0.0139295	3.47674	NPPA//HTR2C//CALCA//DRD2//HRH3//ADRA2A//MC4R
GO:0007611	learning or memory	Biological process	6	179	72	13692	6.3743	0.000351033	0.0145182	3.45465	HRH3//HTR2A//ITGA8//DRD2//TAC1//TACR1
GO:0032228	regulation of synaptic transmission, GABAergic	Biological process	3	27	72	13692	21.1296	0.000372495	0.0150234	3.42888	TAC1//TACR1//DRD2
GO:0045907	positive regulation of vasoconstriction	Biological process	3	27	72	13692	21.1296	0.000372495	0.0150234	3.42888	TACR1//HTR2C//HTR2A
GO:0015844	monoamine transport	Biological process	4	65	72	13692	11.7026	0.000373529	0.0150234	3.42768	DRD2//HTR2A//SNCG//HRH3
GO:0051969	regulation of transmission of nerve impulse	Biological process	7	256	72	13692	5.19987	0.000384945	0.0153418	3.4146	HTR2C//TAC1//TACR1//DRD2//SCN9A//SNCG//HTR2A
GO:0015850	organic alcohol transport	Biological process	4	66	72	13692	11.5253	0.000396059	0.0156425	3.40224	DRD2//HTR2A//SNCG//HRH3
GO:0034654	nucleobase-containing compound biosynthetic process	Biological process	7	258	72	13692	5.15956	0.000403394	0.01579	3.39427	NPPA//HTR2C//CALCA//DRD2//HRH3//ADRA2A//MC4R
GO:0042417	dopamine metabolic process	Biological process	3	28	72	13692	20.375	0.000415625	0.0161135	3.3813	TACR3//HTR2C//DRD2
GO:0050896	response to stimulus	Biological process	49	6556	72	13692	1.42132	0.000419011	0.0161135	3.37777	TGFB3//SST//DRD2//HSD11B2//DIO3//CLDN3//P2RX2//KRT1//MC4R//TACR1//SNCG//LCP1//ADRA2A//CALCA//PTPRO//TAC1//SLIT2//MX1//EPOR//ARHGAP8//IGSF1//RGD1564053//ASB2//PLCXD3//HTR2A//SCN9A//NPPA//SSTR1//BHLHA15//NPW//OLR278//HTR2C//HTR3A//TACR3//RAB20//DOK3//EFNB1//HRH3//ITGA8//CAMP//TRPV2//LRP2//NNMT//NNAT//SCX//NR2F2//SLC7A3//TPD52L1//HRK
GO:0018958	phenol-containing compound metabolic process	Biological process	4	68	72	13692	11.1863	0.000444005	0.0169262	3.35261	TACR3//DIO3//DRD2//HTR2C
GO:0090407	organophosphate biosynthetic process	Biological process	7	267	72	13692	4.98564	0.000495388	0.0185772	3.30505	NPPA//HTR2C//CALCA//DRD2//HRH3//ADRA2A//MC4R
GO:0050890	cognition	Biological process	6	191	72	13692	5.97382	0.000495788	0.0185772	3.3047	TACR1//HRH3//HTR2A//ITGA8//DRD2//TAC1
GO:0015872	dopamine transport	Biological process	3	30	72	13692	19.0167	0.000511223	0.0186435	3.29139	DRD2//HTR2A//SNCG
GO:0048521	negative regulation of behavior	Biological process	3	30	72	13692	19.0167	0.000511223	0.0186435	3.29139	SLIT2//DRD2//MC4R
GO:0055078	sodium ion homeostasis	Biological process	3	30	72	13692	19.0167	0.000511223	0.0186435	3.29139	DRD2//TAC1//TACR1
GO:0007154	cell communication	Biological process	39	4745	72	13692	1.56301	0.000519567	0.0186435	3.28436	TGFB3//DRD2//P2RX2//EPOR//ADRA2A//ARHGAP8//IGSF1//RGD1564053//ASB2//PLCXD3//NPPA//SSTR1//BHLHA15//HTR2A//NPW//OLR278//HTR2C//CALCA//HTR3A//TAC1//TACR1//TACR3//RAB20//DOK3//SNCG//HRH3//SCN9A//MC4R//SCX//ITGA8//NR2F2//SLC7A3//NNAT//SLIT2//TPD52L1//LRP2//EFNB1//HRK//PTPRO
GO:0060402	calcium ion transport into cytosol	Biological process	4	71	72	13692	10.7136	0.000523493	0.0186435	3.28109	CALCA//DRD2//HTR2C//HTR2A
GO:0007268	synaptic transmission	Biological process	9	446	72	13692	3.83744	0.000525197	0.0186435	3.27968	DRD2//P2RX2//HTR2C//TAC1//TACR1//SCN9A//SNCG//HTR2A//HTR3A
GO:0006950	response to stress	Biological process	23	2176	72	13692	2.01003	0.000527326	0.0186435	3.27792	DRD2//HSD11B2//TGFB3//DIO3//CLDN3//P2RX2//KRT1//TACR1//ADRA2A//TAC1//CALCA//SCN9A//SST//CAMP//TRPV2//TACR3//SSTR1//MX1//TPD52L1//SLIT2//HRK//SNCG//HTR2A
GO:0009719	response to endogenous stimulus	Biological process	14	987	72	13692	2.6974	0.000540801	0.0188702	3.26696	DRD2//TAC1//TACR1//SST//NNMT//TACR3//NR2F2//TGFB3//NPPA//HSD11B2//MC4R//ADRA2A//SLIT2//SSTR1
GO:0060401	cytosolic calcium ion transport	Biological process	4	72	72	13692	10.5648	0.0005521	0.0188702	3.25798	CALCA//DRD2//HTR2C//HTR2A
GO:0009628	response to abiotic stimulus	Biological process	13	873	72	13692	2.83181	0.000557023	0.0188702	3.25413	DRD2//HSD11B2//TGFB3//DIO3//CLDN3//P2RX2//SST//TRPV2//CALCA//TACR1//LRP2//TACR3//SNCG
GO:0014070	response to organic cyclic compound	Biological process	8	358	72	13692	4.24953	0.000562292	0.0188702	3.25004	DRD2//TACR1//HTR2C//TACR3//SNCG//HTR3A//TAC1//HRH3
GO:0031279	regulation of cyclase activity	Biological process	3	31	72	13692	18.4032	0.000563869	0.0188702	3.24882	CALCA//DRD2//HRH3
GO:0042312	regulation of vasodilation	Biological process	3	31	72	13692	18.4032	0.000563869	0.0188702	3.24882	CALCA//ADRA2A//NPPA
GO:0044246	regulation of multicellular organismal metabolic process	Biological process	3	31	72	13692	18.4032	0.000563869	0.0188702	3.24882	MC4R//TGFB3//SCX
GO:0010646	regulation of cell communication	Biological process	17	1369	72	13692	2.36146	0.000591281	0.0196377	3.22821	CALCA//DRD2//ADRA2A//TGFB3//HRH3//HTR2C//HTR2A//SNCG//TACR1//ITGA8//NNAT//TAC1//SCN9A//TPD52L1//SLIT2//ARHGAP8//PTPRO
GO:0048513	organ development	Biological process	24	2341	72	13692	1.94959	0.000597857	0.0197068	3.2234	GPR149//SLIT2//ITGA8//EFNB1//SCX//SMARCD3//TGFB3//EPOR//HRH3//NNAT//NPPA//NR2F2//SRPK3//P2RX2//SSTR1//MYO16//KIRREL3//DRD2//LRP2//HTR2C//NNMT//LCP1//PTPRO//CALCA
GO:0051339	regulation of lyase activity	Biological process	3	34	72	13692	16.7794	0.000742222	0.024103	3.12947	CALCA//DRD2//HRH3
GO:0051932	synaptic transmission, GABAergic	Biological process	3	34	72	13692	16.7794	0.000742222	0.024103	3.12947	DRD2//TAC1//TACR1
GO:0008283	cell proliferation	Biological process	16	1280	72	13692	2.37708	0.000826232	0.0266338	3.0829	CALCA//NR2F2//DRD2//SMARCD3//HTR2A//CAMP//SCX//TGFB3//MYO16//SLIT2//EFNB1//TACR1//TAC1//HRH3//DIO3//LRP2
GO:0046887	positive regulation of hormone secretion	Biological process	4	81	72	13692	9.39095	0.000861663	0.0275732	3.06466	NNAT//DRD2//TAC1//TACR1
GO:0009725	response to hormone stimulus	Biological process	12	801	72	13692	2.84894	0.000884852	0.0281101	3.05313	TACR1//TACR3//NR2F2//TGFB3//NPPA//HSD11B2//MC4R//ADRA2A//SLIT2//SSTR1//SST//TAC1
GO:0018130	heterocycle biosynthetic process	Biological process	7	296	72	13692	4.49718	0.000910984	0.028732	3.04049	NPPA//HTR2C//CALCA//DRD2//HRH3//ADRA2A//MC4R
GO:0051649	establishment of localization in cell	Biological process	16	1299	72	13692	2.34231	0.000968486	0.0303274	3.01391	BHLHA15//AP1S2//TGFB3//CBLN4//HRH3//HTR2C//DRD2//HTR2A//SNCG//LRP2//TACR1//MC4R//NNAT//LCP1//ADRA2A//TAC1
GO:0009408	response to heat	Biological process	4	85	72	13692	8.94902	0.00103222	0.0320941	2.98623	CALCA//SST//TACR1//TRPV2
GO:0007417	central nervous system development	Biological process	11	712	72	13692	2.93797	0.00115589	0.0351348	2.93708	EPOR//HRH3//NNAT//SLIT2//ITGA8//SSTR1//MYO16//KIRREL3//DRD2//LRP2//NR2F2
GO:0048731	system development	Biological process	28	3069	72	13692	1.73498	0.00117195	0.0351348	2.93109	GPR149//SLIT2//ITGA8//EFNB1//NR2F2//KIRREL3//CALCA//SCX//DRD2//SMARCD3//TGFB3//PTPRO//NTNG1//EPOR//HRH3//NNAT//SNCG//NPPA//SRPK3//P2RX2//SSTR1//MYO16//LRP2//HTR2C//NNMT//LCP1//CAMP//TRPV2
GO:0032502	developmental process	Biological process	33	3887	72	13692	1.61448	0.00118685	0.0351348	2.9256	PTPRO//GPR149//SLIT2//ITGA8//TGFB3//SCX//EFNB1//NR2F2//KIRREL3//CALCA//DRD2//SMARCD3//EPOR//NTNG1//HRH3//NNAT//SNCG//NPPA//SRPK3//P2RX2//TACR3//LRP2//HTR2A//SCN9A//SSTR1//MYO16//HTR2C//NNMT//LCP1//RSPH9//CAMP//TRPV2//BHLHA15
GO:0030432	peristalsis	Biological process	2	10	72	13692	38.0333	0.00119413	0.0351348	2.92295	DRD2//P2RX2
GO:0046541	saliva secretion	Biological process	2	10	72	13692	38.0333	0.00119413	0.0351348	2.92295	TAC1//TACR1
GO:0051350	negative regulation of lyase activity	Biological process	2	10	72	13692	38.0333	0.00119413	0.0351348	2.92295	DRD2//HRH3
GO:0051967	negative regulation of synaptic transmission, glutamatergic	Biological process	2	10	72	13692	38.0333	0.00119413	0.0351348	2.92295	DRD2//HTR2A
GO:0060456	positive regulation of digestive system process	Biological process	2	10	72	13692	38.0333	0.00119413	0.0351348	2.92295	TAC1//TACR1
GO:0051179	localization	Biological process	30	3407	72	13692	1.67449	0.00127949	0.0366617	2.89296	EFNB1//NR2F2//KIRREL3//DRD2//CALCA//SLIT2//PTPRO//TACR1//TAC1//AP1S2//HTR2A//P2RX2//KCNN3//SCN11A//BHLHA15//LRP2//TGFB3//CBLN4//HRH3//HTR2C//SNCG//SLC7A3//SLC6A5//MC4R//SST//ADRA2A//NNAT//LCP1//ITGA8//TRPV2
GO:0046883	regulation of hormone secretion	Biological process	5	154	72	13692	6.17424	0.00128723	0.0366617	2.89034	TACR1//NNAT//DRD2//ADRA2A//TAC1
GO:0006584	catecholamine metabolic process	Biological process	3	41	72	13692	13.9146	0.00128784	0.0366617	2.89014	TACR3//DRD2//HTR2C
GO:0009712	catechol-containing compound metabolic process	Biological process	3	41	72	13692	13.9146	0.00128784	0.0366617	2.89014	TACR3//DRD2//HTR2C
GO:0034311	diol metabolic process	Biological process	3	41	72	13692	13.9146	0.00128784	0.0366617	2.89014	TACR3//DRD2//HTR2C
GO:0016477	cell migration	Biological process	11	725	72	13692	2.88529	0.00133765	0.0378338	2.87366	EFNB1//NR2F2//KIRREL3//SLIT2//CALCA//PTPRO//TACR1//TAC1//DRD2//SST//ADRA2A
GO:0031100	organ regeneration	Biological process	4	92	72	13692	8.26812	0.00138566	0.038908	2.85834	HTR2C//LRP2//NNMT//LCP1
GO:0051047	positive regulation of secretion	Biological process	6	233	72	13692	4.897	0.00139456	0.038908	2.85556	DRD2//TAC1//TACR1//HTR2C//NNAT//TGFB3
GO:0048871	multicellular organismal homeostasis	Biological process	5	157	72	13692	6.05626	0.00140225	0.038908	2.85317	DRD2//HTR2A//SCX//CALCA//MC4R
GO:0007565	female pregnancy	Biological process	5	158	72	13692	6.01793	0.00144223	0.0393623	2.84097	CALCA//EPOR//NPPA//HSD11B2//TGFB3
GO:0002031	G-protein coupled receptor internalization	Biological process	2	11	72	13692	34.5758	0.00145454	0.0393623	2.83728	CALCA//DRD2
GO:0032230	positive regulation of synaptic transmission, GABAergic	Biological process	2	11	72	13692	34.5758	0.00145454	0.0393623	2.83728	TAC1//TACR1
GO:0060259	regulation of feeding behavior	Biological process	2	11	72	13692	34.5758	0.00145454	0.0393623	2.83728	MC4R//TACR3
GO:0045776	negative regulation of blood pressure	Biological process	3	43	72	13692	13.2674	0.00147976	0.0395518	2.82981	CALCA//DRD2//HRH3
GO:0045777	positive regulation of blood pressure	Biological process	3	43	72	13692	13.2674	0.00147976	0.0395518	2.82981	HSD11B2//TACR1//TACR3
GO:0006816	calcium ion transport	Biological process	6	236	72	13692	4.83475	0.00148861	0.0395518	2.82722	BHLHA15//CALCA//DRD2//HTR2C//HTR2A//TRPV2
GO:0040012	regulation of locomotion	Biological process	8	418	72	13692	3.63955	0.00152947	0.0403926	2.81546	TACR1//SLIT2//NR2F2//TAC1//SST//ADRA2A//DRD2//HTR2C
GO:0007588	excretion	Biological process	3	44	72	13692	12.9659	0.00158208	0.041532	2.80077	DRD2//TAC1//TACR1
GO:0050878	regulation of body fluid levels	Biological process	6	241	72	13692	4.73444	0.00165603	0.0432145	2.78093	HSD11B2//PTPRO//DRD2//TAC1//TACR1//NPPA
GO:0007399	nervous system development	Biological process	17	1503	72	13692	2.15092	0.00168354	0.0436723	2.77378	NR2F2//KIRREL3//DRD2//SMARCD3//NTNG1//SLIT2//EFNB1//PTPRO//EPOR//HRH3//NNAT//ITGA8//SNCG//SSTR1//MYO16//LRP2//TRPV2
GO:0042053	regulation of dopamine metabolic process	Biological process	2	12	72	13692	31.6944	0.00173951	0.0445922	2.75957	HTR2C//TACR3
GO:0050951	sensory perception of temperature stimulus	Biological process	2	12	72	13692	31.6944	0.00173951	0.0445922	2.75957	ADRA2A//CALCA
GO:0007187	G-protein coupled receptor signaling pathway, coupled to cyclic nucleotide second messenger	Biological process	4	98	72	13692	7.7619	0.00174951	0.0445922	2.75708	DRD2//CALCA//ADRA2A//HTR2C
GO:0006940	regulation of smooth muscle contraction	Biological process	3	46	72	13692	12.4022	0.00179978	0.0454936	2.74478	CALCA//TACR1//TACR3
GO:0007612	learning	Biological process	4	99	72	13692	7.6835	0.00181601	0.0454936	2.74088	DRD2//TAC1//TACR1//HRH3
GO:0008016	regulation of heart contraction	Biological process	4	99	72	13692	7.6835	0.00181601	0.0454936	2.74088	CALCA//DRD2//TAC1//TACR3
GO:0006936	muscle contraction	Biological process	5	168	72	13692	5.65972	0.00188969	0.0470705	2.72361	P2RX2//DRD2//CALCA//TACR1//TACR3
GO:0031645	negative regulation of neurological system process	Biological process	3	47	72	13692	12.1383	0.00191528	0.0474385	2.71777	DRD2//HTR2A//CALCA
GO:0006865	amino acid transport	Biological process	4	101	72	13692	7.53135	0.00195423	0.0481311	2.70903	HRH3//HTR2C//SLC7A3//SLC6A5
GO:0014051	gamma-aminobutyric acid secretion	Biological process	2	13	72	13692	29.2564	0.00204881	0.0496242	2.6885	HRH3//HTR2C
GO:0015812	gamma-aminobutyric acid transport	Biological process	2	13	72	13692	29.2564	0.00204881	0.0496242	2.6885	HRH3//HTR2C
GO:0042069	regulation of catecholamine metabolic process	Biological process	2	13	72	13692	29.2564	0.00204881	0.0496242	2.6885	TACR3//HTR2C
GO:0019226	transmission of nerve impulse	Biological process	9	547	72	13692	3.12888	0.0021943	0.0528562	2.6587	DRD2//TAC1//SNCG//HTR3A//P2RX2//HTR2C//SCN9A//TACR1//HTR2A
GO:0019229	regulation of vasoconstriction	Biological process	3	50	72	13692	11.41	0.00228919	0.053956	2.64032	TACR1//HTR2C//HTR2A
GO:0035094	response to nicotine	Biological process	3	50	72	13692	11.41	0.00228919	0.053956	2.64032	HTR2C//DRD2//TACR1
GO:0043271	negative regulation of ion transport	Biological process	3	50	72	13692	11.41	0.00228919	0.053956	2.64032	HTR2A//CALCA//DRD2
GO:0051588	regulation of neurotransmitter transport	Biological process	3	50	72	13692	11.41	0.00228919	0.053956	2.64032	HTR2C//SNCG//DRD2
GO:0048870	cell motility	Biological process	11	779	72	13692	2.68528	0.00236407	0.0549653	2.62634	EFNB1//NR2F2//KIRREL3//SLIT2//CALCA//PTPRO//TACR1//TAC1//DRD2//SST//ADRA2A
GO:0051674	localization of cell	Biological process	11	779	72	13692	2.68528	0.00236407	0.0549653	2.62634	EFNB1//NR2F2//KIRREL3//SLIT2//CALCA//PTPRO//TACR1//TAC1//DRD2//SST//ADRA2A
GO:0001977	renal system process involved in regulation of blood volume	Biological process	2	14	72	13692	27.1667	0.00238216	0.0549653	2.62303	HSD11B2//PTPRO
GO:0051955	regulation of amino acid transport	Biological process	2	14	72	13692	27.1667	0.00238216	0.0549653	2.62303	HRH3//HTR2C
GO:0048856	anatomical structure development	Biological process	30	3546	72	13692	1.60886	0.00250556	0.057316	2.60109	PTPRO//GPR149//SLIT2//ITGA8//TGFB3//SCX//EFNB1//NR2F2//KIRREL3//CALCA//DRD2//SMARCD3//EPOR//NTNG1//HRH3//NNAT//SNCG//NPPA//SRPK3//P2RX2//SSTR1//MYO16//LRP2//HTR2C//NNMT//LCP1//RSPH9//CAMP//TRPV2//BHLHA15
GO:0035637	multicellular organismal signaling	Biological process	9	558	72	13692	3.0672	0.00251019	0.057316	2.60029	DRD2//TAC1//SNCG//HTR3A//P2RX2//HTR2C//SCN9A//TACR1//HTR2A
GO:0040011	locomotion	Biological process	12	906	72	13692	2.51876	0.00252581	0.0573739	2.5976	EFNB1//NR2F2//KIRREL3//SLIT2//CALCA//PTPRO//TACR1//TAC1//DRD2//SST//ADRA2A//HTR2C
GO:0065007	biological regulation	Biological process	54	8017	72	13692	1.2809	0.00263715	0.0595941	2.57887	NR2F2//TGFB3//DRD2//HTR2A//ADRA2A//KRT1//SCX//SLIT2//CAMP//CALCA//HSD11B2//MC4R//SMARCD3//TAC1//TACR1//P2RX2//PTPRO//EPOR//ARHGAP8//IGSF1//RGD1564053//ASB2//PLCXD3//MT4//TPD52L1//NPPA//SSTR1//BHLHA15//NPW//OLR278//HTR2C//HRH3//TRHR//HTR3A//TACR3//RAB20//DOK3//MYO16//PLAGL1//LRP2//SNCG//SCN9A//SST//ITGA8//SLC7A3//NNAT//HRK//LCP1//SCN11A//DIO3//EFNB1//CHRNE//TRPV2//GPR149
GO:0070838	divalent metal ion transport	Biological process	6	266	72	13692	4.28947	0.00271797	0.0611055	2.56576	BHLHA15//CALCA//DRD2//HTR2C//HTR2A//TRPV2
GO:0042756	drinking behavior	Biological process	2	15	72	13692	25.3556	0.00273932	0.0612714	2.56236	TACR1//HRH3
GO:0042127	regulation of cell proliferation	Biological process	13	1042	72	13692	2.37252	0.00278826	0.0620493	2.55467	NR2F2//DRD2//SMARCD3//HTR2A//CAMP//SCX//TGFB3//MYO16//SLIT2//EFNB1//TACR1//TAC1//HRH3
GO:0007270	neuron-neuron synaptic transmission	Biological process	4	112	72	13692	6.79167	0.00284677	0.0629852	2.54565	DRD2//TAC1//TACR1//HTR2A
GO:0046942	carboxylic acid transport	Biological process	5	185	72	13692	5.13964	0.00287264	0.0629852	2.54172	HRH3//HTR2C//SLC7A3//SLC6A5//DRD2
GO:0072511	divalent inorganic cation transport	Biological process	6	269	72	13692	4.24164	0.00287341	0.0629852	2.5416	BHLHA15//CALCA//DRD2//HTR2C//HTR2A//TRPV2
GO:0042311	vasodilation	Biological process	3	55	72	13692	10.3727	0.00300721	0.064342	2.52184	CALCA//ADRA2A//NPPA
GO:0051209	release of sequestered calcium ion into cytosol	Biological process	3	55	72	13692	10.3727	0.00300721	0.064342	2.52184	DRD2//HTR2C//HTR2A
GO:0051282	regulation of sequestering of calcium ion	Biological process	3	55	72	13692	10.3727	0.00300721	0.064342	2.52184	DRD2//HTR2C//HTR2A
GO:0051283	negative regulation of sequestering of calcium ion	Biological process	3	55	72	13692	10.3727	0.00300721	0.064342	2.52184	DRD2//HTR2C//HTR2A
GO:0015849	organic acid transport	Biological process	5	187	72	13692	5.08467	0.00300869	0.064342	2.52162	HRH3//HTR2C//SLC7A3//SLC6A5//DRD2
GO:0006812	cation transport	Biological process	9	575	72	13692	2.97652	0.00306878	0.0653085	2.51303	DRD2//HTR2A//KCNN3//SCN11A//BHLHA15//CALCA//HTR2C//TRPV2//P2RX2
GO:0007625	grooming behavior	Biological process	2	16	72	13692	23.7708	0.00312003	0.0658748	2.50584	MC4R//DRD2
GO:0007275	multicellular organismal development	Biological process	29	3429	72	13692	1.60829	0.00312545	0.0658748	2.50509	GPR149//SLIT2//ITGA8//TGFB3//SCX//EFNB1//NR2F2//KIRREL3//CALCA//DRD2//SMARCD3//EPOR//PTPRO//NTNG1//HRH3//NNAT//SNCG//NPPA//SRPK3//P2RX2//SCN9A//SSTR1//MYO16//LRP2//HTR2C//NNMT//LCP1//CAMP//TRPV2
GO:0051208	sequestering of calcium ion	Biological process	3	56	72	13692	10.1875	0.00316555	0.0662313	2.49955	DRD2//HTR2C//HTR2A
GO:0048518	positive regulation of biological process	Biological process	27	3107	72	13692	1.65256	0.00317697	0.0662313	2.49799	TGFB3//ADRA2A//KRT1//CAMP//MC4R//DRD2//SMARCD3//TAC1//TACR1//TPD52L1//CALCA//HTR2A//SCX//TACR3//HTR2C//NR2F2//ITGA8//NNAT//HRK//DIO3//EFNB1//SLIT2//TRPV2//PLAGL1//BHLHA15//HRH3//ARHGAP8
GO:0006928	cellular component movement	Biological process	12	932	72	13692	2.4485	0.00318768	0.0662313	2.49653	EFNB1//NR2F2//KIRREL3//SLIT2//CALCA//PTPRO//TACR1//RSPH9//TAC1//DRD2//SST//ADRA2A
GO:0023051	regulation of signaling	Biological process	18	1744	72	13692	1.96273	0.00333626	0.0686942	2.47674	TGFB3//CALCA//DRD2//ADRA2A//HRH3//HTR2C//HTR2A//SNCG//TACR1//ITGA8//SLC7A3//NNAT//TAC1//ARHGAP8//SCN9A//TPD52L1//SLIT2//PTPRO
GO:0030001	metal ion transport	Biological process	8	474	72	13692	3.20956	0.00333756	0.0686942	2.47657	DRD2//HTR2A//KCNN3//SCN11A//BHLHA15//CALCA//HTR2C//TRPV2
GO:0048545	response to steroid hormone stimulus	Biological process	8	477	72	13692	3.18938	0.00346802	0.0710459	2.45992	TACR1//TACR3//NR2F2//TGFB3//HSD11B2//SLIT2//SSTR1//SST
GO:0030334	regulation of cell migration	Biological process	7	375	72	13692	3.54978	0.00349129	0.0711898	2.45701	TACR1//SLIT2//NR2F2//TAC1//ADRA2A//DRD2//SST
GO:0014821	phasic smooth muscle contraction	Biological process	2	17	72	13692	22.3725	0.00352405	0.0711955	2.45296	DRD2//P2RX2
GO:0051482	elevation of cytosolic calcium ion concentration involved in phospholipase C-activating G-protein coupled signaling pathway	Biological process	2	17	72	13692	22.3725	0.00352405	0.0711955	2.45296	CALCA//DRD2
GO:0003015	heart process	Biological process	4	121	72	13692	6.2865	0.0037586	0.0752406	2.42497	CALCA//DRD2//TAC1//TACR3
GO:0060047	heart contraction	Biological process	4	121	72	13692	6.2865	0.0037586	0.0752406	2.42497	CALCA//DRD2//TAC1//TACR3
GO:0045860	positive regulation of protein kinase activity	Biological process	6	287	72	13692	3.97561	0.00395047	0.0776757	2.40335	TGFB3//ADRA2A//CALCA//DRD2//HTR2A//TPD52L1
GO:0007271	synaptic transmission, cholinergic	Biological process	2	18	72	13692	21.1296	0.00395112	0.0776757	2.40328	TAC1//TACR1
GO:0010714	positive regulation of collagen metabolic process	Biological process	2	18	72	13692	21.1296	0.00395112	0.0776757	2.40328	TGFB3//SCX
GO:0032967	positive regulation of collagen biosynthetic process	Biological process	2	18	72	13692	21.1296	0.00395112	0.0776757	2.40328	TGFB3//SCX
GO:0003012	muscle system process	Biological process	5	200	72	13692	4.75417	0.00400928	0.0784674	2.39693	P2RX2//DRD2//CALCA//TACR1//TACR3
GO:0008306	associative learning	Biological process	3	61	72	13692	9.35246	0.00403371	0.0785945	2.3943	DRD2//TAC1//TACR1
GO:0001666	response to hypoxia	Biological process	6	291	72	13692	3.92096	0.00422581	0.0819733	2.37409	TGFB3//DRD2//HSD11B2//DIO3//CLDN3//P2RX2
GO:2000145	regulation of cell motility	Biological process	7	389	72	13692	3.42202	0.00426695	0.0824067	2.36988	TACR1//SLIT2//NR2F2//TAC1//SST//ADRA2A//DRD2
GO:1900542	regulation of purine nucleotide metabolic process	Biological process	6	293	72	13692	3.8942	0.0043687	0.0827632	2.35965	CALCA//DRD2//HRH3//ADRA2A//MC4R//ARHGAP8
GO:0002029	desensitization of G-protein coupled receptor protein signaling pathway	Biological process	2	19	72	13692	20.0175	0.00440099	0.0827632	2.35645	CALCA//DRD2
GO:0010634	positive regulation of epithelial cell migration	Biological process	2	19	72	13692	20.0175	0.00440099	0.0827632	2.35645	TAC1//TACR1
GO:0022401	negative adaptation of signaling pathway	Biological process	2	19	72	13692	20.0175	0.00440099	0.0827632	2.35645	CALCA//DRD2
GO:0042310	vasoconstriction	Biological process	3	63	72	13692	9.05556	0.00441756	0.0827632	2.35482	TACR1//HTR2C//HTR2A
GO:0044236	multicellular organismal metabolic process	Biological process	3	63	72	13692	9.05556	0.00441756	0.0827632	2.35482	MC4R//TGFB3//SCX
GO:0051238	sequestering of metal ion	Biological process	3	63	72	13692	9.05556	0.00441756	0.0827632	2.35482	DRD2//HTR2C//HTR2A
GO:0036293	response to decreased oxygen levels	Biological process	6	294	72	13692	3.88095	0.00444148	0.0828571	2.35247	DRD2//HSD11B2//TGFB3//DIO3//CLDN3//P2RX2
GO:0051641	cellular localization	Biological process	16	1510	72	13692	2.01501	0.00455292	0.0845763	2.34171	BHLHA15//AP1S2//TGFB3//CBLN4//HRH3//HTR2C//DRD2//HTR2A//SNCG//LRP2//TACR1//MC4R//NNAT//LCP1//ADRA2A//TAC1
GO:0030073	insulin secretion	Biological process	4	129	72	13692	5.89664	0.00472024	0.0873144	2.32604	NNAT//DRD2//ADRA2A//MC4R
GO:0044271	cellular nitrogen compound biosynthetic process	Biological process	7	397	72	13692	3.35306	0.00476538	0.087779	2.3219	NPPA//HTR2C//CALCA//DRD2//HRH3//ADRA2A//MC4R
GO:0006140	regulation of nucleotide metabolic process	Biological process	6	299	72	13692	3.81605	0.00481889	0.0883934	2.31705	CALCA//DRD2//HRH3//ADRA2A//MC4R//ARHGAP8
GO:0070371	ERK1 and ERK2 cascade	Biological process	4	130	72	13692	5.85128	0.00485101	0.0886118	2.31417	DRD2//ARHGAP8//HTR2C//HTR2A
GO:0002052	positive regulation of neuroblast proliferation	Biological process	2	20	72	13692	19.0167	0.00487343	0.0886519	2.31217	DRD2//SMARCD3
GO:0008284	positive regulation of cell proliferation	Biological process	9	618	72	13692	2.76942	0.00492787	0.0892718	2.30734	DRD2//SMARCD3//EFNB1//TAC1//TACR1//HRH3//HTR2A//CAMP//SCX
GO:0051234	establishment of localization	Biological process	24	2726	72	13692	1.67425	0.00507243	0.0915124	2.29478	DRD2//CALCA//TAC1//TACR1//AP1S2//HTR2A//P2RX2//KCNN3//SCN11A//BHLHA15//LRP2//TGFB3//CBLN4//HRH3//HTR2C//SNCG//SLC7A3//SLC6A5//MC4R//NNAT//LCP1//ITGA8//ADRA2A//TRPV2
GO:0046849	bone remodeling	Biological process	3	67	72	13692	8.51493	0.00524995	0.093942	2.27984	TGFB3//CALCA//MC4R
GO:0051017	actin filament bundle assembly	Biological process	3	67	72	13692	8.51493	0.00524995	0.093942	2.27984	TAC1//TACR1//LCP1
GO:0023058	adaptation of signaling pathway	Biological process	2	21	72	13692	18.1111	0.00536818	0.0952798	2.27017	CALCA//DRD2
GO:0043114	regulation of vascular permeability	Biological process	2	21	72	13692	18.1111	0.00536818	0.0952798	2.27017	SLIT2//TACR1
GO:0007165	signal transduction	Biological process	33	4238	72	13692	1.48077	0.00553065	0.0975673	2.25722	TGFB3//P2RX2//DRD2//ASB2//PLCXD3//ADRA2A//NPPA//SSTR1//BHLHA15//HTR2A//NPW//OLR278//HTR2C//CALCA//HTR3A//TAC1//TACR1//TACR3//RAB20//DOK3//SCX//ITGA8//NR2F2//SLC7A3//SLIT2//EPOR//TPD52L1//EFNB1//ARHGAP8//PTPRO//HRK//IGSF1//RGD1564053
GO:0009266	response to temperature stimulus	Biological process	4	135	72	13692	5.63457	0.00554157	0.0975673	2.25637	CALCA//SST//TACR1//TRPV2
GO:0033674	positive regulation of kinase activity	Biological process	6	309	72	13692	3.69256	0.0056441	0.0989749	2.24841	TGFB3//ADRA2A//CALCA//DRD2//HTR2A//TPD52L1
GO:0050886	endocrine process	Biological process	3	69	72	13692	8.26812	0.00569914	0.099542	2.24419	HSD11B2//TACR1//TAC1
GO:0051270	regulation of cellular component movement	Biological process	7	412	72	13692	3.23099	0.00581739	0.101176	2.23527	TACR1//SLIT2//NR2F2//TAC1//SST//ADRA2A//DRD2
GO:0003071	renal system process involved in regulation of systemic arterial blood pressure	Biological process	2	22	72	13692	17.2879	0.00588501	0.101176	2.23025	HSD11B2//PTPRO
GO:0032965	regulation of collagen biosynthetic process	Biological process	2	22	72	13692	17.2879	0.00588501	0.101176	2.23025	TGFB3//SCX
GO:0051496	positive regulation of stress fiber assembly	Biological process	2	22	72	13692	17.2879	0.00588501	0.101176	2.23025	TAC1//TACR1
GO:0051241	negative regulation of multicellular organismal process	Biological process	6	312	72	13692	3.65705	0.00591073	0.101221	2.22836	TAC1//TGFB3//CALCA//DRD2//HTR2A//GPR149
GO:0040013	negative regulation of locomotion	Biological process	4	138	72	13692	5.51208	0.00598596	0.102111	2.22287	SLIT2//NR2F2//DRD2//HTR2C
GO:0043406	positive regulation of MAP kinase activity	Biological process	4	139	72	13692	5.47242	0.00613922	0.104319	2.21189	TGFB3//ADRA2A//HTR2A//TPD52L1
GO:0070482	response to oxygen levels	Biological process	6	317	72	13692	3.59937	0.00637548	0.107078	2.19549	DRD2//HSD11B2//TGFB3//DIO3//CLDN3//P2RX2
GO:0006972	hyperosmotic response	Biological process	2	23	72	13692	16.5362	0.00642369	0.107078	2.19222	TACR3//SST
GO:0010712	regulation of collagen metabolic process	Biological process	2	23	72	13692	16.5362	0.00642369	0.107078	2.19222	TGFB3//SCX
GO:0045909	positive regulation of vasodilation	Biological process	2	23	72	13692	16.5362	0.00642369	0.107078	2.19222	CALCA//ADRA2A
GO:0051954	positive regulation of amine transport	Biological process	2	23	72	13692	16.5362	0.00642369	0.107078	2.19222	HTR2C//DRD2
GO:0050795	regulation of behavior	Biological process	4	142	72	13692	5.35681	0.00661463	0.109843	2.17949	SLIT2//DRD2//TACR3//MC4R
GO:0055067	monovalent inorganic cation homeostasis	Biological process	3	73	72	13692	7.81507	0.00666502	0.110262	2.1762	DRD2//TAC1//TACR1
GO:0007409	axonogenesis	Biological process	6	321	72	13692	3.55452	0.00676606	0.111513	2.16966	EFNB1//PTPRO//SLIT2//TRPV2//DRD2//NTNG1
GO:0051347	positive regulation of transferase activity	Biological process	6	323	72	13692	3.53251	0.00696777	0.11382	2.15691	TGFB3//ADRA2A//CALCA//DRD2//HTR2A//TPD52L1
GO:0010596	negative regulation of endothelial cell migration	Biological process	2	24	72	13692	15.8472	0.00698396	0.11382	2.1559	NR2F2//SLIT2
GO:0033238	regulation of cellular amine metabolic process	Biological process	2	24	72	13692	15.8472	0.00698396	0.11382	2.1559	TACR3//HTR2C
GO:0001508	regulation of action potential	Biological process	4	145	72	13692	5.24598	0.0071139	0.115509	2.14789	SCN9A//P2RX2//TAC1//TACR1
GO:0001932	regulation of protein phosphorylation	Biological process	9	655	72	13692	2.61298	0.00714798	0.115634	2.14582	TGFB3//SLIT2//CAMP//ADRA2A//CALCA//DRD2//HTR2A//TPD52L1//NR2F2
GO:0042221	response to chemical stimulus	Biological process	29	3628	72	13692	1.52008	0.00740668	0.119378	2.13038	SST//DRD2//CALCA//PTPRO//SLIT2//P2RX2//EFNB1//HSD11B2//HTR2C//LRP2//HTR2A//NNMT//SCN9A//TAC1//TACR1//NNAT//HRH3//TACR3//NR2F2//TGFB3//NPPA//MC4R//ADRA2A//EPOR//SSTR1//SNCG//HTR3A//OLR278//CAMP
GO:0010632	regulation of epithelial cell migration	Biological process	2	25	72	13692	15.2133	0.0075656	0.120609	2.12116	TAC1//TACR1
GO:0045124	regulation of bone resorption	Biological process	2	25	72	13692	15.2133	0.0075656	0.120609	2.12116	CALCA//MC4R
GO:0045987	positive regulation of smooth muscle contraction	Biological process	2	25	72	13692	15.2133	0.0075656	0.120609	2.12116	TACR1//TACR3
GO:0048522	positive regulation of cellular process	Biological process	24	2813	72	13692	1.62247	0.00761096	0.120893	2.11856	TGFB3//CAMP//DRD2//SMARCD3//TACR1//ADRA2A//TPD52L1//CALCA//HTR2A//SCX//TAC1//HTR2C//NR2F2//ITGA8//MC4R//NNAT//EFNB1//HRK//SLIT2//TRPV2//PLAGL1//BHLHA15//HRH3//ARHGAP8
GO:0043627	response to estrogen stimulus	Biological process	5	237	72	13692	4.01195	0.00813538	0.127713	2.08962	TACR1//TACR3//NR2F2//SSTR1//TGFB3
GO:0032233	positive regulation of actin filament bundle assembly	Biological process	2	26	72	13692	14.6282	0.00816837	0.127713	2.08786	TAC1//TACR1
GO:0043266	regulation of potassium ion transport	Biological process	2	26	72	13692	14.6282	0.00816837	0.127713	2.08786	HTR2A//DRD2
GO:0044058	regulation of digestive system process	Biological process	2	26	72	13692	14.6282	0.00816837	0.127713	2.08786	TAC1//TACR1
GO:0032355	response to estradiol stimulus	Biological process	4	151	72	13692	5.03753	0.00818597	0.127713	2.08693	SSTR1//TACR1//TACR3//NR2F2
GO:0050673	epithelial cell proliferation	Biological process	5	239	72	13692	3.97838	0.00841955	0.130891	2.07471	CALCA//NR2F2//TGFB3//TACR1//HRH3
GO:0006163	purine nucleotide metabolic process	Biological process	8	555	72	13692	2.74114	0.00848793	0.131023	2.0712	NPPA//HTR2C//CALCA//DRD2//HRH3//ADRA2A//MC4R//ARHGAP8
GO:0045859	regulation of protein kinase activity	Biological process	7	443	72	13692	3.00489	0.0085342	0.131023	2.06884	TGFB3//ADRA2A//CALCA//DRD2//HTR2A//TPD52L1//NR2F2
GO:0051704	multi-organism process	Biological process	10	797	72	13692	2.38603	0.00854107	0.131023	2.06849	TACR1//SNCG//MX1//NPPA//HSD11B2//TGFB3//CALCA//CAMP//TAC1//EPOR
GO:0006810	transport	Biological process	23	2679	72	13692	1.63264	0.00855003	0.131023	2.06803	DRD2//CALCA//TAC1//TACR1//AP1S2//HTR2A//P2RX2//KCNN3//SCN11A//BHLHA15//LRP2//TGFB3//CBLN4//HRH3//HTR2C//SNCG//SLC7A3//SLC6A5//MC4R//NNAT//LCP1//ADRA2A//TRPV2
GO:0040014	regulation of multicellular organism growth	Biological process	3	80	72	13692	7.13125	0.00857743	0.131023	2.06664	MC4R//DRD2//DIO3
GO:0030072	peptide hormone secretion	Biological process	4	154	72	13692	4.93939	0.00875972	0.133342	2.05751	MC4R//NNAT//DRD2//ADRA2A
GO:0006182	cGMP biosynthetic process	Biological process	2	27	72	13692	14.0864	0.00879204	0.133371	2.05591	NPPA//HTR2C
GO:0030278	regulation of ossification	Biological process	4	157	72	13692	4.84501	0.00935923	0.141111	2.02876	CALCA//TGFB3//TAC1//TACR1
GO:0001934	positive regulation of protein phosphorylation	Biological process	7	451	72	13692	2.95159	0.00936663	0.141111	2.02842	TGFB3//ADRA2A//CALCA//DRD2//HTR2A//TPD52L1//CAMP
GO:0051926	negative regulation of calcium ion transport	Biological process	2	28	72	13692	13.5833	0.00943638	0.141675	2.02519	CALCA//DRD2
GO:0050900	leukocyte migration	Biological process	4	159	72	13692	4.78407	0.00977343	0.146235	2.00995	CALCA//PTPRO//TACR1//SLIT2
GO:0002790	peptide secretion	Biological process	4	160	72	13692	4.75417	0.00998494	0.148891	2.00065	MC4R//NNAT//DRD2//ADRA2A
GO:0040008	regulation of growth	Biological process	7	457	72	13692	2.91284	0.0100291	0.149043	1.99874	MC4R//NPPA//SLIT2//CAMP//DRD2//DIO3//TRPV2
GO:0032964	collagen biosynthetic process	Biological process	2	29	72	13692	13.1149	0.0101012	0.149606	1.99563	TGFB3//SCX
GO:0010720	positive regulation of cell development	Biological process	4	162	72	13692	4.69547	0.0104168	0.153191	1.98226	DRD2//SMARCD3//TGFB3//TRPV2
GO:0043269	regulation of ion transport	Biological process	5	252	72	13692	3.77315	0.0104368	0.153191	1.98143	DRD2//HTR2A//CALCA//SCN11A//TRPV2
GO:0006937	regulation of muscle contraction	Biological process	3	86	72	13692	6.63372	0.010448	0.153191	1.98097	CALCA//TACR1//TACR3
GO:0071702	organic substance transport	Biological process	7	462	72	13692	2.88131	0.010607	0.155003	1.97441	HRH3//HTR2C//DRD2//HTR2A//SNCG//SLC7A3//SLC6A5
GO:0040018	positive regulation of multicellular organism growth	Biological process	2	30	72	13692	12.6778	0.0107862	0.156578	1.96713	DRD2//DIO3
GO:0046850	regulation of bone remodeling	Biological process	2	30	72	13692	12.6778	0.0107862	0.156578	1.96713	CALCA//MC4R
GO:0032147	activation of protein kinase activity	Biological process	4	164	72	13692	4.63821	0.0108607	0.15714	1.96414	TGFB3//ADRA2A//CALCA//DRD2
GO:0042327	positive regulation of phosphorylation	Biological process	7	468	72	13692	2.84437	0.0113322	0.163422	1.94569	TGFB3//CAMP//ADRA2A//CALCA//DRD2//HTR2A//TPD52L1
GO:0050789	regulation of biological process	Biological process	50	7619	72	13692	1.24798	0.0114864	0.164631	1.93982	NR2F2//TGFB3//ADRA2A//KRT1//SLIT2//CAMP//MC4R//CALCA//DRD2//SMARCD3//TAC1//TACR1//P2RX2//PTPRO//EPOR//ARHGAP8//IGSF1//RGD1564053//ASB2//PLCXD3//HTR2A//TPD52L1//NPPA//SSTR1//BHLHA15//NPW//OLR278//HTR2C//HRH3//HTR3A//TACR3//RAB20//DOK3//SCX//MYO16//PLAGL1//LRP2//SNCG//SST//ITGA8//SLC7A3//NNAT//HRK//LCP1//SCN11A//DIO3//EFNB1//SCN9A//TRPV2//GPR149
GO:0051492	regulation of stress fiber assembly	Biological process	2	31	72	13692	12.2688	0.0114911	0.164631	1.93964	TAC1//TACR1
GO:0006813	potassium ion transport	Biological process	3	90	72	13692	6.33889	0.0118165	0.167875	1.92751	HTR2A//DRD2//KCNN3
GO:0007188	adenylate cyclase-modulating G-protein coupled receptor signaling pathway	Biological process	3	90	72	13692	6.33889	0.0118165	0.167875	1.92751	CALCA//DRD2//ADRA2A
GO:0009653	anatomical structure morphogenesis	Biological process	17	1819	72	13692	1.77726	0.0118324	0.167875	1.92693	PTPRO//SCX//SLIT2//SMARCD3//TGFB3//DRD2//NTNG1//EFNB1//HTR2C//LRP2//NNMT//LCP1//RSPH9//ITGA8//CAMP//TRPV2//NR2F2
GO:0006952	defense response	Biological process	9	711	72	13692	2.40717	0.011887	0.168105	1.92493	KRT1//TACR1//ADRA2A//TAC1//CALCA//SCN9A//CAMP//MX1//SLIT2
GO:0042391	regulation of membrane potential	Biological process	5	262	72	13692	3.62913	0.0121984	0.169578	1.9137	SCN9A//P2RX2//TAC1//TACR1//CHRNE
GO:0007193	adenylate cyclase-inhibiting G-protein coupled receptor signaling pathway	Biological process	2	32	72	13692	11.8854	0.0122159	0.169578	1.91307	DRD2//ADRA2A
GO:0010631	epithelial cell migration	Biological process	2	32	72	13692	11.8854	0.0122159	0.169578	1.91307	TAC1//TACR1
GO:0090132	epithelium migration	Biological process	2	32	72	13692	11.8854	0.0122159	0.169578	1.91307	TAC1//TACR1
GO:0010562	positive regulation of phosphorus metabolic process	Biological process	7	475	72	13692	2.80246	0.0122232	0.169578	1.91281	TGFB3//CAMP//ADRA2A//CALCA//DRD2//HTR2A//TPD52L1
GO:0045937	positive regulation of phosphate metabolic process	Biological process	7	475	72	13692	2.80246	0.0122232	0.169578	1.91281	TGFB3//CAMP//ADRA2A//CALCA//DRD2//HTR2A//TPD52L1
GO:0043549	regulation of kinase activity	Biological process	7	476	72	13692	2.79657	0.0123546	0.170859	1.90817	TGFB3//ADRA2A//CALCA//DRD2//HTR2A//TPD52L1//NR2F2
GO:0042325	regulation of phosphorylation	Biological process	9	716	72	13692	2.39036	0.0124034	0.170996	1.90646	TGFB3//SLIT2//CAMP//ADRA2A//CALCA//DRD2//HTR2A//TPD52L1//NR2F2
GO:0072521	purine-containing compound metabolic process	Biological process	8	597	72	13692	2.5483	0.012821	0.175905	1.89208	NPPA//HTR2C//CALCA//DRD2//HRH3//ADRA2A//MC4R//ARHGAP8
GO:0048858	cell projection morphogenesis	Biological process	7	480	72	13692	2.77326	0.0128901	0.175905	1.88974	DRD2//NTNG1//SLIT2//EFNB1//PTPRO//RSPH9//TRPV2
GO:0042755	eating behavior	Biological process	2	33	72	13692	11.5253	0.0129602	0.175905	1.88739	TACR1//HRH3
GO:0045933	positive regulation of muscle contraction	Biological process	2	33	72	13692	11.5253	0.0129602	0.175905	1.88739	TACR1//TACR3
GO:2000179	positive regulation of neural precursor cell proliferation	Biological process	2	33	72	13692	11.5253	0.0129602	0.175905	1.88739	DRD2//SMARCD3
GO:0006954	inflammatory response	Biological process	6	371	72	13692	3.07547	0.0132305	0.178635	1.87842	TACR1//ADRA2A//TAC1//CALCA//SLIT2//SCN9A
GO:0015833	peptide transport	Biological process	4	174	72	13692	4.37165	0.0132635	0.178635	1.87734	MC4R//NNAT//DRD2//ADRA2A
GO:0043542	endothelial cell migration	Biological process	3	94	72	13692	6.06915	0.0132835	0.178635	1.87669	SLIT2//NR2F2//CALCA
GO:0007568	aging	Biological process	5	268	72	13692	3.54789	0.0133474	0.178944	1.8746	CALCA//TACR3//TGFB3//LRP2//HTR2A
GO:0046488	phosphatidylinositol metabolic process	Biological process	3	95	72	13692	6.00526	0.0136658	0.18122	1.86437	HTR2C//HTR2A//DRD2
GO:0050671	positive regulation of lymphocyte proliferation	Biological process	3	95	72	13692	6.00526	0.0136658	0.18122	1.86437	EFNB1//TAC1//TACR1
GO:0030032	lamellipodium assembly	Biological process	2	34	72	13692	11.1863	0.0137238	0.18122	1.86253	SLIT2//PTPRO
GO:0030431	sleep	Biological process	2	34	72	13692	11.1863	0.0137238	0.18122	1.86253	DRD2//HTR2A
GO:0046676	negative regulation of insulin secretion	Biological process	2	34	72	13692	11.1863	0.0137238	0.18122	1.86253	ADRA2A//DRD2
GO:0071902	positive regulation of protein serine/threonine kinase activity	Biological process	4	177	72	13692	4.29755	0.0140453	0.184473	1.85247	TGFB3//ADRA2A//HTR2A//TPD52L1
GO:0032946	positive regulation of mononuclear cell proliferation	Biological process	3	96	72	13692	5.94271	0.0140543	0.184473	1.85219	EFNB1//TAC1//TACR1
GO:0048667	cell morphogenesis involved in neuron differentiation	Biological process	6	378	72	13692	3.01852	0.014395	0.18793	1.84179	DRD2//NTNG1//SLIT2//EFNB1//PTPRO//TRPV2
GO:0040007	growth	Biological process	9	734	72	13692	2.33174	0.0144034	0.18793	1.84153	GPR149//TGFB3//NPPA//SLIT2//CAMP//DRD2//DIO3//TRPV2
GO:0071900	regulation of protein serine/threonine kinase activity	Biological process	5	274	72	13692	3.47019	0.0145676	0.188781	1.83661	TGFB3//ADRA2A//HTR2A//TPD52L1//NR2F2
GO:0007015	actin filament organization	Biological process	4	179	72	13692	4.24953	0.0145825	0.188781	1.83617	LCP1//SLIT2//TAC1//TACR1
GO:0051050	positive regulation of transport	Biological process	7	492	72	13692	2.70562	0.0145978	0.188781	1.83571	DRD2//TAC1//TACR1//HTR2C//NNAT//TGFB3//TRPV2
GO:0032990	cell part morphogenesis	Biological process	7	493	72	13692	2.70014	0.0147471	0.190151	1.83129	DRD2//NTNG1//SLIT2//EFNB1//PTPRO//RSPH9//TRPV2
GO:0031099	regeneration	Biological process	4	180	72	13692	4.22593	0.0148559	0.190992	1.8281	HTR2C//LRP2//NNMT//LCP1
GO:0000904	cell morphogenesis involved in differentiation	Biological process	7	495	72	13692	2.68923	0.015049	0.192909	1.82249	DRD2//NTNG1//SLIT2//EFNB1//PTPRO//TGFB3//TRPV2
GO:0001990	regulation of systemic arterial blood pressure by hormone	Biological process	2	36	72	13692	10.5648	0.0153082	0.194525	1.81508	HSD11B2//TACR1
GO:0032890	regulation of organic acid transport	Biological process	2	36	72	13692	10.5648	0.0153082	0.194525	1.81508	HRH3//HTR2C
GO:0090130	tissue migration	Biological process	2	36	72	13692	10.5648	0.0153082	0.194525	1.81508	TAC1//TACR1
GO:0006811	ion transport	Biological process	9	742	72	13692	2.3066	0.0153657	0.194691	1.81345	DRD2//HTR2A//P2RX2//KCNN3//SCN11A//BHLHA15//CALCA//HTR2C//TRPV2
GO:0030031	cell projection assembly	Biological process	4	182	72	13692	4.17949	0.0154124	0.194721	1.81213	SLIT2//PTPRO//RSPH9//TGFB3
GO:0001503	ossification	Biological process	5	279	72	13692	3.408	0.0156402	0.196853	1.80576	SCX//CALCA//TGFB3//TAC1//TACR1
GO:0070665	positive regulation of leukocyte proliferation	Biological process	3	100	72	13692	5.705	0.015671	0.196853	1.8049	EFNB1//TAC1//TACR1
GO:0051338	regulation of transferase activity	Biological process	7	500	72	13692	2.66233	0.0158231	0.198195	1.80071	TGFB3//ADRA2A//CALCA//DRD2//HTR2A//TPD52L1//NR2F2
GO:0090278	negative regulation of peptide hormone secretion	Biological process	2	37	72	13692	10.2793	0.0161285	0.201445	1.79241	DRD2//ADRA2A
GO:0030595	leukocyte chemotaxis	Biological process	3	102	72	13692	5.59314	0.0165172	0.205141	1.78206	CALCA//PTPRO//SLIT2
GO:0048812	neuron projection morphogenesis	Biological process	6	390	72	13692	2.92564	0.0165552	0.205141	1.78106	DRD2//NTNG1//SLIT2//EFNB1//PTPRO//TRPV2
GO:0010638	positive regulation of organelle organization	Biological process	4	186	72	13692	4.08961	0.0165647	0.205141	1.78082	DRD2//TAC1//TACR1//HRK
GO:0042493	response to drug	Biological process	7	505	72	13692	2.63597	0.0166253	0.20531	1.77923	DRD2//SST//HSD11B2//HTR2C//LRP2//HTR2A//NNMT
GO:0050796	regulation of insulin secretion	Biological process	3	103	72	13692	5.53883	0.0169497	0.206623	1.77084	NNAT//DRD2//ADRA2A
GO:0002792	negative regulation of peptide secretion	Biological process	2	38	72	13692	10.0088	0.0169672	0.206623	1.77039	DRD2//ADRA2A
GO:0014910	regulation of smooth muscle cell migration	Biological process	2	38	72	13692	10.0088	0.0169672	0.206623	1.77039	SLIT2//TACR1
GO:0022029	telencephalon cell migration	Biological process	2	38	72	13692	10.0088	0.0169672	0.206623	1.77039	SLIT2//DRD2
GO:0032231	regulation of actin filament bundle assembly	Biological process	2	38	72	13692	10.0088	0.0169672	0.206623	1.77039	TAC1//TACR1
GO:0030030	cell projection organization	Biological process	9	756	72	13692	2.26389	0.0171636	0.208436	1.76539	DRD2//NTNG1//SLIT2//EFNB1//PTPRO//RSPH9//TRPV2//TGFB3//ITGA8
GO:0051051	negative regulation of transport	Biological process	5	286	72	13692	3.32459	0.0172292	0.208654	1.76374	HTR2A//CALCA//HRH3//ADRA2A//DRD2
GO:0001659	temperature homeostasis	Biological process	2	39	72	13692	9.75214	0.0178242	0.213615	1.74899	DRD2//HTR2A
GO:0043149	stress fiber assembly	Biological process	2	39	72	13692	9.75214	0.0178242	0.213615	1.74899	TAC1//TACR1
GO:0050805	negative regulation of synaptic transmission	Biological process	2	39	72	13692	9.75214	0.0178242	0.213615	1.74899	DRD2//HTR2A
GO:0002526	acute inflammatory response	Biological process	3	105	72	13692	5.43333	0.0178337	0.213615	1.74876	TAC1//TACR1//ADRA2A
GO:0090257	regulation of muscle system process	Biological process	3	106	72	13692	5.38208	0.0182853	0.218427	1.7379	CALCA//TACR1//TACR3
GO:0034103	regulation of tissue remodeling	Biological process	2	40	72	13692	9.50833	0.0186993	0.222162	1.72817	CALCA//MC4R
GO:0051966	regulation of synaptic transmission, glutamatergic	Biological process	2	40	72	13692	9.50833	0.0186993	0.222162	1.72817	DRD2//HTR2A
GO:0022602	ovulation cycle process	Biological process	3	108	72	13692	5.28241	0.0192073	0.227581	1.71653	GPR149//TGFB3//SLIT2
GO:0043405	regulation of MAP kinase activity	Biological process	4	195	72	13692	3.90085	0.0193517	0.228673	1.71328	TGFB3//ADRA2A//HTR2A//TPD52L1
GO:0014909	smooth muscle cell migration	Biological process	2	41	72	13692	9.27642	0.0195922	0.229658	1.70792	TACR1//SLIT2
GO:0021885	forebrain cell migration	Biological process	2	41	72	13692	9.27642	0.0195922	0.229658	1.70792	SLIT2//DRD2
GO:0046068	cGMP metabolic process	Biological process	2	41	72	13692	9.27642	0.0195922	0.229658	1.70792	NPPA//HTR2C
GO:0006898	receptor-mediated endocytosis	Biological process	3	109	72	13692	5.23394	0.0196779	0.230048	1.70602	CALCA//DRD2//LRP2
GO:0001894	tissue homeostasis	Biological process	3	110	72	13692	5.18636	0.0201549	0.234374	1.69562	CALCA//MC4R//SCX
GO:0006576	cellular biogenic amine metabolic process	Biological process	3	110	72	13692	5.18636	0.0201549	0.234374	1.69562	TACR3//DRD2//HTR2C
GO:0006725	cellular aromatic compound metabolic process	Biological process	4	198	72	13692	3.84175	0.0203415	0.235918	1.69162	TACR3//DIO3//DRD2//HTR2C
GO:0046928	regulation of neurotransmitter secretion	Biological process	2	42	72	13692	9.05556	0.0205027	0.237161	1.68819	HTR2C//SNCG
GO:0001667	ameboidal cell migration	Biological process	3	111	72	13692	5.13964	0.0206382	0.238099	1.68533	EFNB1//TAC1//TACR1
GO:0010959	regulation of metal ion transport	Biological process	4	201	72	13692	3.78441	0.021362	0.245803	1.67036	DRD2//HTR2A//CALCA//TRPV2
GO:0051970	negative regulation of transmission of nerve impulse	Biological process	2	43	72	13692	8.84496	0.0214307	0.245948	1.66896	DRD2//HTR2A
GO:0031399	regulation of protein modification process	Biological process	9	789	72	13692	2.1692	0.0220106	0.251944	1.65737	TGFB3//SLIT2//CAMP//ADRA2A//CALCA//DRD2//HTR2A//TPD52L1//NR2F2
GO:0090276	regulation of peptide hormone secretion	Biological process	3	114	72	13692	5.00439	0.0221263	0.252609	1.65509	NNAT//DRD2//ADRA2A
GO:0030900	forebrain development	Biological process	5	306	72	13692	3.1073	0.0223517	0.254134	1.65069	SLIT2//DRD2//SSTR1//LRP2//NR2F2
GO:0003044	regulation of systemic arterial blood pressure mediated by a chemical signal	Biological process	2	44	72	13692	8.64394	0.0223758	0.254134	1.65022	HSD11B2//TACR1
GO:0031401	positive regulation of protein modification process	Biological process	7	537	72	13692	2.4789	0.0224582	0.25441	1.64862	TGFB3//CAMP//ADRA2A//CALCA//DRD2//HTR2A//TPD52L1
GO:0050678	regulation of epithelial cell proliferation	Biological process	4	205	72	13692	3.71057	0.0227711	0.2571	1.64262	NR2F2//TACR1//HRH3//TGFB3
GO:0009117	nucleotide metabolic process	Biological process	8	664	72	13692	2.29116	0.0228376	0.2571	1.64135	NPPA//HTR2C//CALCA//DRD2//HRH3//ADRA2A//MC4R//ARHGAP8
GO:0048699	generation of neurons	Biological process	10	929	72	13692	2.047	0.0229266	0.2571	1.63966	NR2F2//KIRREL3//DRD2//SMARCD3//NTNG1//SLIT2//EFNB1//PTPRO//NNAT//TRPV2
GO:0019220	regulation of phosphate metabolic process	Biological process	9	795	72	13692	2.15283	0.0229888	0.2571	1.63848	TGFB3//SLIT2//CAMP//ADRA2A//CALCA//DRD2//HTR2A//TPD52L1//NR2F2
GO:0051174	regulation of phosphorus metabolic process	Biological process	9	795	72	13692	2.15283	0.0229888	0.2571	1.63848	TGFB3//SLIT2//CAMP//ADRA2A//CALCA//DRD2//HTR2A//TPD52L1//NR2F2
GO:0030534	adult behavior	Biological process	3	116	72	13692	4.9181	0.0231502	0.25759	1.63544	DRD2//SNCG//HTR2C
GO:0044106	cellular amine metabolic process	Biological process	3	116	72	13692	4.9181	0.0231502	0.25759	1.63544	TACR3//DRD2//HTR2C
GO:0014812	muscle cell migration	Biological process	2	45	72	13692	8.45185	0.023338	0.258368	1.63194	TACR1//SLIT2
GO:0045446	endothelial cell differentiation	Biological process	2	45	72	13692	8.45185	0.023338	0.258368	1.63194	TGFB3//NR2F2
GO:0002791	regulation of peptide secretion	Biological process	3	117	72	13692	4.87607	0.0236718	0.260746	1.62577	NNAT//DRD2//ADRA2A
GO:0090087	regulation of peptide transport	Biological process	3	117	72	13692	4.87607	0.0236718	0.260746	1.62577	NNAT//DRD2//ADRA2A
GO:0002376	immune system process	Biological process	12	1218	72	13692	1.87356	0.0242168	0.266082	1.61588	KRT1//LCP1//CALCA//PTPRO//TACR1//SLIT2//TGFB3//KIRREL3//SSTR1//EFNB1//MX1//TAC1
GO:0044087	regulation of cellular component biogenesis	Biological process	5	315	72	13692	3.01852	0.0249493	0.273444	1.60294	SLIT2//HRK//TGFB3//TAC1//TACR1
GO:0042698	ovulation cycle	Biological process	3	120	72	13692	4.75417	0.0252746	0.27468	1.59732	GPR149//TGFB3//SLIT2
GO:0032570	response to progesterone stimulus	Biological process	2	47	72	13692	8.0922	0.0253127	0.27468	1.59666	TACR1//TGFB3
GO:0032963	collagen metabolic process	Biological process	2	47	72	13692	8.0922	0.0253127	0.27468	1.59666	TGFB3//SCX
GO:0045453	bone resorption	Biological process	2	47	72	13692	8.0922	0.0253127	0.27468	1.59666	CALCA//MC4R
GO:0006468	protein phosphorylation	Biological process	10	945	72	13692	2.01235	0.0254535	0.275526	1.59425	TGFB3//SLIT2//CAMP//ADRA2A//CALCA//DRD2//HTR2A//TPD52L1//NR2F2//SRPK3
GO:0030336	negative regulation of cell migration	Biological process	3	122	72	13692	4.67623	0.026375	0.284798	1.57881	SLIT2//NR2F2//DRD2
GO:0032501	multicellular organismal process	Biological process	39	5780	72	13692	1.28313	0.0268915	0.289417	1.57039	GPR149//SLIT2//ITGA8//DRD2//HTR2A//TGFB3//SCX//EFNB1//NR2F2//KIRREL3//ADRA2A//CALCA//HSD11B2//MC4R//SMARCD3//P2RX2//TACR1//TAC1//PTPRO//SNCG//HTR3A//SSTR1//EPOR//NTNG1//HRH3//NNAT//NPPA//SRPK3//SCN9A//TACR3//HTR2C//MYO16//LRP2//NNMT//LCP1//DIO3//CAMP//TRPV2//OLR278
GO:0050808	synapse organization	Biological process	3	123	72	13692	4.63821	0.0269348	0.289417	1.56969	DRD2//P2RX2//SNCG
GO:0006753	nucleoside phosphate metabolic process	Biological process	8	686	72	13692	2.21769	0.0270922	0.290396	1.56716	NPPA//HTR2C//CALCA//DRD2//HRH3//ADRA2A//MC4R//ARHGAP8
GO:0003158	endothelium development	Biological process	2	49	72	13692	7.7619	0.027353	0.291766	1.56299	TGFB3//NR2F2
GO:0007405	neuroblast proliferation	Biological process	2	49	72	13692	7.7619	0.027353	0.291766	1.56299	DRD2//SMARCD3
GO:2000146	negative regulation of cell motility	Biological process	3	124	72	13692	4.60081	0.0275009	0.291963	1.56065	SLIT2//NR2F2//DRD2
GO:0009611	response to wounding	Biological process	8	688	72	13692	2.21124	0.0275047	0.291963	1.56059	TACR1//ADRA2A//TAC1//CALCA//SCN9A//TGFB3//DRD2//SLIT2
GO:0034765	regulation of ion transmembrane transport	Biological process	3	125	72	13692	4.564	0.0280733	0.297279	1.55171	DRD2//TRPV2//SCN11A
GO:0006661	phosphatidylinositol biosynthetic process	Biological process	2	50	72	13692	7.60667	0.0283973	0.298547	1.54672	HTR2C//HTR2A
GO:0030819	positive regulation of cAMP biosynthetic process	Biological process	2	50	72	13692	7.60667	0.0283973	0.298547	1.54672	CALCA//MC4R
GO:0044259	multicellular organismal macromolecule metabolic process	Biological process	2	50	72	13692	7.60667	0.0283973	0.298547	1.54672	TGFB3//SCX
GO:0051716	cellular response to stimulus	Biological process	35	5068	72	13692	1.31331	0.0287375	0.3014	1.54155	TGFB3//CALCA//PTPRO//SLIT2//P2RX2//DRD2//EPOR//ADRA2A//ARHGAP8//IGSF1//RGD1564053//ASB2//PLCXD3//NPPA//SSTR1//BHLHA15//HTR2A//NPW//OLR278//HTR2C//HTR3A//TAC1//TACR1//TACR3//RAB20//DOK3//SCX//ITGA8//NR2F2//SLC7A3//TPD52L1//EFNB1//HRK//CAMP//SNCG
GO:0060326	cell chemotaxis	Biological process	3	127	72	13692	4.49213	0.0292373	0.30591	1.53406	CALCA//PTPRO//SLIT2
GO:0030816	positive regulation of cAMP metabolic process	Biological process	2	51	72	13692	7.45752	0.0294575	0.306023	1.5308	CALCA//MC4R
GO:0060491	regulation of cell projection assembly	Biological process	2	51	72	13692	7.45752	0.0294575	0.306023	1.5308	SLIT2//TGFB3
GO:2000177	regulation of neural precursor cell proliferation	Biological process	2	51	72	13692	7.45752	0.0294575	0.306023	1.5308	DRD2//SMARCD3
GO:0051271	negative regulation of cellular component movement	Biological process	3	128	72	13692	4.45703	0.0298288	0.309147	1.52536	SLIT2//NR2F2//DRD2
GO:0072358	cardiovascular system development	Biological process	8	701	72	13692	2.17023	0.0302944	0.312495	1.51864	CALCA//SLIT2//SMARCD3//SCX//EPOR//NPPA//CAMP//NR2F2
GO:0072359	circulatory system development	Biological process	8	701	72	13692	2.17023	0.0302944	0.312495	1.51864	CALCA//SLIT2//SMARCD3//SCX//EPOR//NPPA//CAMP//NR2F2
GO:0048771	tissue remodeling	Biological process	3	129	72	13692	4.42248	0.0304266	0.313122	1.51675	TGFB3//CALCA//MC4R
GO:0031623	receptor internalization	Biological process	2	53	72	13692	7.1761	0.0316246	0.324689	1.49997	CALCA//DRD2
GO:0006836	neurotransmitter transport	Biological process	3	132	72	13692	4.32197	0.032258	0.330418	1.49136	HTR2C//SNCG//DRD2
GO:0019637	organophosphate metabolic process	Biological process	9	846	72	13692	2.02305	0.0326084	0.333229	1.48667	NPPA//HTR2C//HTR2A//CALCA//DRD2//HRH3//ADRA2A//MC4R//ARHGAP8
GO:0009605	response to external stimulus	Biological process	11	1128	72	13692	1.85446	0.0327846	0.334251	1.48433	DRD2//CALCA//PTPRO//TAC1//SLIT2//EFNB1//TACR1//HSD11B2//LRP2//SSTR1//HRK
GO:0050769	positive regulation of neurogenesis	Biological process	3	133	72	13692	4.28947	0.0328811	0.334456	1.48305	DRD2//SMARCD3//TRPV2
GO:0006796	phosphate-containing compound metabolic process	Biological process	12	1275	72	13692	1.7898	0.033067	0.335569	1.4806	TGFB3//SLIT2//CAMP//ADRA2A//CALCA//SRPK3//DUSP26//DRD2//PTPRO//HTR2A//TPD52L1//NR2F2
GO:0006793	phosphorus metabolic process	Biological process	12	1277	72	13692	1.787	0.0334152	0.33832	1.47606	TGFB3//SLIT2//CAMP//ADRA2A//CALCA//SRPK3//DUSP26//DRD2//PTPRO//HTR2A//TPD52L1//NR2F2
GO:0035264	multicellular organism growth	Biological process	3	134	72	13692	4.25746	0.0335104	0.338502	1.47482	DRD2//DIO3
GO:0021954	central nervous system neuron development	Biological process	2	56	72	13692	6.79167	0.0349894	0.35182	1.45606	DRD2//SLIT2
GO:0090277	positive regulation of peptide hormone secretion	Biological process	2	56	72	13692	6.79167	0.0349894	0.35182	1.45606	NNAT//DRD2
GO:0050794	regulation of cellular process	Biological process	46	7207	72	13692	1.21377	0.0352727	0.353857	1.45256	NR2F2//TGFB3//SLIT2//CAMP//CALCA//DRD2//SMARCD3//TACR1//P2RX2//EPOR//ADRA2A//ARHGAP8//IGSF1//RGD1564053//ASB2//PLCXD3//TPD52L1//NPPA//SSTR1//BHLHA15//HTR2A//NPW//OLR278//HTR2C//HRH3//HTR3A//TAC1//TACR3//RAB20//DOK3//SCX//MYO16//SNCG//SST//ITGA8//MC4R//SLC7A3//NNAT//LCP1//SCN11A//EFNB1//HRK//SCN9A//TRPV2//PLAGL1//PTPRO
GO:0007166	cell surface receptor signaling pathway	Biological process	22	2870	72	13692	1.45772	0.0355252	0.355576	1.44946	DRD2//ADRA2A//NPPA//TGFB3//SSTR1//BHLHA15//HTR2A//NPW//OLR278//HTR2C//CALCA//HTR3A//TAC1//TACR1//TACR3//SCX//ITGA8//SLIT2//P2RX2//EPOR//EFNB1//PTPRO
GO:0040017	positive regulation of locomotion	Biological process	4	236	72	13692	3.22316	0.0356091	0.355604	1.44844	TACR1//TAC1//ADRA2A//SLIT2
GO:0000902	cell morphogenesis	Biological process	8	725	72	13692	2.09839	0.0359504	0.357654	1.4443	DRD2//NTNG1//SLIT2//EFNB1//PTPRO//TGFB3//RSPH9//TRPV2
GO:0001505	regulation of neurotransmitter levels	Biological process	3	138	72	13692	4.13406	0.0360907	0.357654	1.44261	HTR2C//SNCG//DRD2
GO:0045744	negative regulation of G-protein coupled receptor protein signaling pathway	Biological process	2	57	72	13692	6.67251	0.0361407	0.357654	1.442	CALCA//DRD2
GO:0046888	negative regulation of hormone secretion	Biological process	2	57	72	13692	6.67251	0.0361407	0.357654	1.442	DRD2//ADRA2A
GO:0009308	amine metabolic process	Biological process	3	139	72	13692	4.10432	0.0367513	0.362878	1.43473	TACR3//DRD2//HTR2C
GO:0002793	positive regulation of peptide secretion	Biological process	2	58	72	13692	6.55747	0.0373066	0.367532	1.42821	NNAT//DRD2
GO:0048511	rhythmic process	Biological process	4	240	72	13692	3.16944	0.0375175	0.368782	1.42577	GPR149//TGFB3//DRD2//SLIT2
GO:0022008	neurogenesis	Biological process	10	1009	72	13692	1.8847	0.0376054	0.368819	1.42475	NR2F2//KIRREL3//DRD2//SMARCD3//NTNG1//SLIT2//EFNB1//PTPRO//NNAT//TRPV2
GO:0010647	positive regulation of cell communication	Biological process	8	733	72	13692	2.07549	0.0379862	0.370894	1.42037	ADRA2A//TGFB3//ITGA8//TAC1//TACR1//DRD2//TPD52L1//ARHGAP8
GO:0055086	nucleobase-containing small molecule metabolic process	Biological process	8	733	72	13692	2.07549	0.0379862	0.370894	1.42037	NPPA//HTR2C//CALCA//DRD2//HRH3//ADRA2A//MC4R//ARHGAP8
GO:0051048	negative regulation of secretion	Biological process	3	141	72	13692	4.0461	0.0380914	0.371095	1.41917	HRH3//ADRA2A//DRD2
GO:0023056	positive regulation of signaling	Biological process	8	734	72	13692	2.07266	0.038246	0.371775	1.41741	ADRA2A//TGFB3//ITGA8//TAC1//TACR1//DRD2//TPD52L1//ARHGAP8
GO:0022600	digestive system process	Biological process	2	59	72	13692	6.44633	0.0384868	0.373287	1.41469	TAC1//TACR1
GO:0007411	axon guidance	Biological process	3	142	72	13692	4.01761	0.0387708	0.374386	1.4115	SLIT2//EFNB1//PTPRO
GO:0032956	regulation of actin cytoskeleton organization	Biological process	3	142	72	13692	4.01761	0.0387708	0.374386	1.4115	SLIT2//TAC1//TACR1
GO:0032270	positive regulation of cellular protein metabolic process	Biological process	7	604	72	13692	2.20392	0.039004	0.37581	1.40889	TGFB3//CAMP//ADRA2A//CALCA//DRD2//HTR2A//TPD52L1
GO:0034762	regulation of transmembrane transport	Biological process	4	244	72	13692	3.11749	0.0394841	0.37922	1.40358	SCN11A//DRD2//TGFB3//TRPV2
GO:0051130	positive regulation of cellular component organization	Biological process	6	478	72	13692	2.38703	0.0395309	0.37922	1.40306	DRD2//TGFB3//HRK//TRPV2//TAC1//TACR1
GO:0030804	positive regulation of cyclic nucleotide biosynthetic process	Biological process	2	60	72	13692	6.33889	0.0396811	0.37983	1.40142	CALCA//MC4R
GO:0045927	positive regulation of growth	Biological process	3	144	72	13692	3.96181	0.0401481	0.383462	1.39634	DRD2//DIO3//TRPV2
GO:0050670	regulation of lymphocyte proliferation	Biological process	3	145	72	13692	3.93448	0.040846	0.386335	1.38885	EFNB1//TAC1//TACR1
GO:0010594	regulation of endothelial cell migration	Biological process	2	61	72	13692	6.23497	0.0408895	0.386335	1.38839	NR2F2//SLIT2
GO:0030810	positive regulation of nucleotide biosynthetic process	Biological process	2	61	72	13692	6.23497	0.0408895	0.386335	1.38839	CALCA//MC4R
GO:0051705	behavioral interaction between organisms	Biological process	2	61	72	13692	6.23497	0.0408895	0.386335	1.38839	TACR1//SNCG
GO:1900373	positive regulation of purine nucleotide biosynthetic process	Biological process	2	61	72	13692	6.23497	0.0408895	0.386335	1.38839	CALCA//MC4R
GO:0031325	positive regulation of cellular metabolic process	Biological process	14	1621	72	13692	1.6424	0.0410405	0.386928	1.38679	TGFB3//CAMP//DRD2//ADRA2A//CALCA//NR2F2//SMARCD3//SCX//MC4R//HTR2A//TPD52L1//PLAGL1//BHLHA15//ITGA8
GO:0032944	regulation of mononuclear cell proliferation	Biological process	3	146	72	13692	3.90753	0.04155	0.390891	1.38143	EFNB1//TAC1//TACR1
GO:0034764	positive regulation of transmembrane transport	Biological process	2	62	72	13692	6.13441	0.0421117	0.395327	1.3756	TGFB3//TRPV2
GO:0009306	protein secretion	Biological process	3	148	72	13692	3.85473	0.0429766	0.402584	1.36677	DRD2//TGFB3//CBLN4
GO:0006970	response to osmotic stress	Biological process	2	63	72	13692	6.03704	0.0433476	0.402619	1.36303	SST//TACR3
GO:0017015	regulation of transforming growth factor beta receptor signaling pathway	Biological process	2	63	72	13692	6.03704	0.0433476	0.402619	1.36303	ITGA8//TGFB3
GO:0030801	positive regulation of cyclic nucleotide metabolic process	Biological process	2	63	72	13692	6.03704	0.0433476	0.402619	1.36303	CALCA//MC4R
GO:0035249	synaptic transmission, glutamatergic	Biological process	2	63	72	13692	6.03704	0.0433476	0.402619	1.36303	DRD2//HTR2A
GO:0051924	regulation of calcium ion transport	Biological process	3	149	72	13692	3.82886	0.043699	0.405024	1.35953	CALCA//DRD2//TRPV2
GO:0048675	axon extension	Biological process	2	64	72	13692	5.94271	0.044597	0.411607	1.35069	TRPV2//SLIT2
GO:0090100	positive regulation of transmembrane receptor protein serine/threonine kinase signaling pathway	Biological process	2	64	72	13692	5.94271	0.044597	0.411607	1.35069	TGFB3//ITGA8
GO:0045471	response to ethanol	Biological process	3	151	72	13692	3.77815	0.0451622	0.414489	1.34523	DRD2//TACR1//HTR3A
GO:0070663	regulation of leukocyte proliferation	Biological process	3	151	72	13692	3.77815	0.0451622	0.414489	1.34523	EFNB1//TAC1//TACR1
GO:0015672	monovalent inorganic cation transport	Biological process	4	255	72	13692	2.98301	0.045193	0.414489	1.34493	DRD2//HTR2A//KCNN3//SCN11A
GO:0045981	positive regulation of nucleotide metabolic process	Biological process	2	65	72	13692	5.85128	0.0458596	0.418851	1.33857	CALCA//MC4R
GO:1900544	positive regulation of purine nucleotide metabolic process	Biological process	2	65	72	13692	5.85128	0.0458596	0.418851	1.33857	CALCA//MC4R
GO:0006650	glycerophospholipid metabolic process	Biological process	3	153	72	13692	3.72876	0.0466496	0.425181	1.33115	HTR2C//HTR2A//DRD2
GO:0097305	response to alcohol	Biological process	3	154	72	13692	3.70455	0.0474024	0.431145	1.3242	DRD2//TACR1//HTR3A
GO:0051251	positive regulation of lymphocyte activation	Biological process	3	155	72	13692	3.68065	0.0481612	0.43714	1.3173	EFNB1//TAC1//TACR1
GO:0050806	positive regulation of synaptic transmission	Biological process	2	67	72	13692	5.67662	0.0484242	0.43862	1.31494	TAC1//TACR1
GO:0002682	regulation of immune system process	Biological process	7	635	72	13692	2.09633	0.0488443	0.441512	1.31119	KRT1//TACR1//SLIT2//TGFB3//EFNB1//CALCA//TAC1
GO:0032970	regulation of actin filament-based process	Biological process	3	157	72	13692	3.63376	0.0496968	0.445114	1.30367	SLIT2//TAC1//TACR1
