# Supplementary material for: Gene Expression in the Hippocampus in a Rat Model of Premenstrual Dysphoric Disorder After Treatment With Baixiangdan Capsules
Source: Front Psychol. 2018 Nov 13;9:2065. doi: 10.3389/fpsyg.2018.02065 (PMC6242977; doi:10.3389/fpsyg.2018.02065)
Supplement: Supplementary file 3 [file Data_Sheet_3.ZIP › Data Analysis Folder/GO Analysis Report/fluoxetine vs blank (up)/BP_result.txt]

GO.ID	Term	Ontology	Count	Pop.Hits	List.Total	Pop.Total	Fold.Enrichment	Pvalue	FDR	Enrichment.Score	GENES
GO:0008015	blood circulation	Biological process	14	312	72	13692	8.53311965811966	6.9237464382302e-10	1.58236621607639e-06	9.15965884525849	CALCA//DRD2//HSD11B2//P2RX2//TACR1//PTPRO//NPPA//TAC1//ADRA2A//TACR3//SLIT2//HRH3//HTR2C//HTR2A//
GO:0003013	circulatory system process	Biological process	14	313	72	13692	8.50585729499467	7.21882397845067e-10	1.58236621607639e-06	9.14153354775856	CALCA//DRD2//HSD11B2//P2RX2//TACR1//PTPRO//NPPA//TAC1//ADRA2A//TACR3//SLIT2//HRH3//HTR2C//HTR2A//
GO:0008217	regulation of blood pressure	Biological process	10	148	72	13692	12.8490990990991	4.85071393106676e-09	7.08850995793223e-06	8.31419433696382	CALCA//DRD2//HSD11B2//P2RX2//TACR1//PTPRO//HRH3//TACR3//NPPA//TAC1//
GO:0007631	feeding behavior	Biological process	8	95	72	13692	16.0140350877193	3.31131835494209e-08	3.62920491701653e-05	7.47999906354024	TACR1//HRH3//TACR3//MC4R//CALCA//DRD2//HTR2C//NPW//
GO:0007610	behavior	Biological process	15	552	72	13692	5.16757246376812	1.37694922172e-07	0.00012073090776041	6.86108207509051	TACR1//SNCG//SLIT2//HRH3//HTR2A//ITGA8//DRD2//TAC1//CALCA//HTR2C//MC4R//NPW//SCN9A//P2RX2//TACR3//
GO:0007204	elevation of cytosolic calcium ion concentration	Biological process	9	172	72	13692	9.95058139534884	2.72752431792262e-07	0.000199291110162879	6.5642313686617	CALCA//DRD2//HTR2C//HTR2A//EPOR//TAC1//TACR1//TRHR//HRH3//
GO:0051480	cytosolic calcium ion homeostasis	Biological process	9	187	72	13692	9.1524064171123	5.53309303048023e-07	0.000345081061333496	6.25703202772827	CALCA//EPOR//TAC1//TACR1//TRHR//HRH3//DRD2//HTR2C//HTR2A//
GO:0048265	response to pain	Biological process	5	32	72	13692	29.7135416666667	6.29709965937036e-07	0.000345081061333496	6.20085943339762	TACR1//SCN9A//P2RX2//CALCA//TAC1//
GO:0003001	generation of a signal involved in cell-cell signaling	Biological process	11	325	72	13692	6.43641025641026	9.45441474392747e-07	0.00041448154237378	6.02436535009231	HRH3//HTR2C//DRD2//HTR2A//SNCG//TACR1//MC4R//NNAT//ADRA2A//LRP2//TAC1//
GO:0023061	signal release	Biological process	11	325	72	13692	6.43641025641026	9.45441474392747e-07	0.00041448154237378	6.02436535009231	HRH3//HTR2C//DRD2//HTR2A//SNCG//TACR1//MC4R//NNAT//ADRA2A//LRP2//TAC1//
GO:0065008	regulation of biological quality	Biological process	28	2106	72	13692	2.52833175055397	1.06009311984761e-06	0.000422495294310175	5.97465598411286	DRD2//HTR2A//SCX//CALCA//HSD11B2//P2RX2//TACR1//TAC1//PTPRO//MT4//EPOR//TRHR//HRH3//NPPA//ADRA2A//TACR3//HTR2C//SCN9A//MC4R//SLIT2//NNAT//CHRNE//DIO3//BHLHA15//TRPV2//LRP2//SNCG//CAMP//
GO:0033555	multicellular organismal response to stress	Biological process	6	67	72	13692	17.0298507462687	1.32512277431091e-06	0.000477961124944	5.87774388192674	ADRA2A//CALCA//TAC1//TACR1//SCN9A//P2RX2//
GO:0009190	cyclic nucleotide biosynthetic process	Biological process	7	107	72	13692	12.4408099688474	1.41731172998905e-06	0.000477961124944	5.84853461854247	NPPA//HTR2C//CALCA//DRD2//HRH3//ADRA2A//MC4R//
GO:0003073	regulation of systemic arterial blood pressure	Biological process	6	73	72	13692	15.6301369863014	2.20498513689265e-06	0.000690475345724098	5.65659433362801	CALCA//DRD2//HSD11B2//P2RX2//TACR1//PTPRO//
GO:0001976	neurological system process involved in regulation of systemic arterial blood pressure	Biological process	4	19	72	13692	40.0350877192982	2.56638680848471e-06	0.000750069317893131	5.59067788571241	CALCA//P2RX2//TACR1//DRD2//
GO:0048878	chemical homeostasis	Biological process	16	807	72	13692	3.77034283353986	3.34567068442939e-06	0.000857623374897098	5.47551680903221	DRD2//TAC1//TACR1//CALCA//MT4//EPOR//TRHR//HRH3//SCN9A//P2RX2//CHRNE//ADRA2A//BHLHA15//NPPA//HTR2C//HTR2A//
GO:0006875	cellular metal ion homeostasis	Biological process	10	300	72	13692	6.33888888888889	3.54237907946167e-06	0.000857623374897098	5.45070496564475	CALCA//EPOR//TAC1//TACR1//TRHR//HRH3//DRD2//HTR2C//HTR2A//MT4//
GO:0007267	cell-cell signaling	Biological process	15	715	72	13692	3.98951048951049	3.61008376460538e-06	0.000857623374897098	5.44248272106281	DRD2//TAC1//SNCG//HTR3A//P2RX2//HRH3//HTR2C//HTR2A//TACR1//MC4R//NNAT//SCN9A//ADRA2A//LRP2//BHLHA15//
GO:0055082	cellular chemical homeostasis	Biological process	14	624	72	13692	4.26655982905983	3.71688962660695e-06	0.000857623374897098	5.42982033512899	CALCA//MT4//EPOR//TAC1//TACR1//TRHR//HRH3//SCN9A//P2RX2//DRD2//CHRNE//HTR2C//HTR2A//ADRA2A//
GO:0007613	memory	Biological process	6	83	72	13692	13.7469879518072	4.69103724284544e-06	0.00102827536363172	5.32873111911039	DRD2//TAC1//TACR1//HTR2A//HRH3//ITGA8//
GO:0007200	phospholipase C-activating G-protein coupled receptor signaling pathway	Biological process	5	48	72	13692	19.8090277777778	5.01609215024908e-06	0.00104716895174724	5.29963449371301	HTR2C//HTR2A//CALCA//DRD2//ADRA2A//
GO:0006874	cellular calcium ion homeostasis	Biological process	9	246	72	13692	6.95731707317073	5.35249570917713e-06	0.0010666064176833	5.27144367218512	CALCA//EPOR//TAC1//TACR1//TRHR//HRH3//DRD2//HTR2C//HTR2A//
GO:0009187	cyclic nucleotide metabolic process	Biological process	7	132	72	13692	10.084595959596	5.77250859002206e-06	0.00110029033298507	5.2386354121403	NPPA//HTR2C//CALCA//DRD2//HRH3//ADRA2A//MC4R//
GO:0043279	response to alkaloid	Biological process	7	134	72	13692	9.93407960199005	6.37575797653405e-06	0.00113094895981243	5.19546817709668	DRD2//TACR1//HTR2C//TACR3//SNCG//HTR3A//TAC1//
GO:0055065	metal ion homeostasis	Biological process	10	321	72	13692	5.92419522326064	6.44929835659462e-06	0.00113094895981243	5.19048753132356	DRD2//TAC1//TACR1//CALCA//MT4//EPOR//TRHR//HRH3//HTR2C//HTR2A//
GO:0055074	calcium ion homeostasis	Biological process	9	254	72	13692	6.73818897637795	6.93737550532508e-06	0.00113888931786995	5.15880479743114	CALCA//EPOR//TAC1//TACR1//TRHR//HRH3//DRD2//HTR2C//HTR2A//
GO:0006873	cellular ion homeostasis	Biological process	13	568	72	13692	4.35240610328638	7.01414497775743e-06	0.00113888931786995	5.15402526178081	CALCA//MT4//EPOR//TAC1//TACR1//TRHR//HRH3//SCN9A//P2RX2//DRD2//CHRNE//HTR2C//HTR2A//
GO:0003018	vascular process in circulatory system	Biological process	7	138	72	13692	9.64613526570048	7.74034221286699e-06	0.00121191643790032	5.11123983804135	CALCA//ADRA2A//NPPA//SLIT2//TACR1//HTR2C//HTR2A//
GO:0032940	secretion by cell	Biological process	13	577	72	13692	4.28451761987291	8.30996326539193e-06	0.00125623720536132	5.08040089603212	CBLN4//HRH3//HTR2C//DRD2//HTR2A//SNCG//TACR1//MC4R//NNAT//ADRA2A//LRP2//TGFB3//TAC1//
GO:0072503	cellular divalent inorganic cation homeostasis	Biological process	9	262	72	13692	6.5324427480916	8.90895014877649e-06	0.0013018945817412	5.05017347121082	CALCA//EPOR//TAC1//TACR1//TRHR//HRH3//DRD2//HTR2C//HTR2A//
GO:0044057	regulation of system process	Biological process	12	495	72	13692	4.61010101010101	9.29835247888097e-06	0.00131496700862626	5.03159399474881	CALCA//DRD2//TAC1//TACR1//PTPRO//ADRA2A//TACR3//HTR2C//NPPA//SCN9A//HTR2A//SNCG//
GO:0030003	cellular cation homeostasis	Biological process	10	337	72	13692	5.64292779426311	9.88019730594008e-06	0.00135358703091379	5.0052343825353	CALCA//MT4//EPOR//TAC1//TACR1//TRHR//HRH3//DRD2//HTR2C//HTR2A//
GO:0051240	positive regulation of multicellular organismal process	Biological process	12	502	72	13692	4.54581673306773	1.07111314242885e-05	0.00142295758072972	4.97016465191583	ADRA2A//MC4R//DRD2//TAC1//TACR1//CALCA//TACR3//TGFB3//SCX//DIO3//HTR2C//HTR2A//
GO:0072507	divalent inorganic cation homeostasis	Biological process	9	271	72	13692	6.31549815498155	1.16828940834489e-05	0.00150640610770118	4.93244956058136	CALCA//EPOR//TAC1//TACR1//TRHR//HRH3//DRD2//HTR2C//HTR2A//
GO:0051952	regulation of amine transport	Biological process	5	58	72	13692	16.3936781609195	1.28868526002417e-05	0.0015793100609766	4.88985313891152	HRH3//HTR2C//DRD2//HTR2A//SNCG//
GO:0019725	cellular homeostasis	Biological process	14	696	72	13692	3.82519157088123	1.29687869970706e-05	0.0015793100609766	4.88710064266029	CALCA//MT4//EPOR//TAC1//TACR1//TRHR//HRH3//SCN9A//P2RX2//DRD2//CHRNE//HTR2C//HTR2A//ADRA2A//
GO:0042592	homeostatic process	Biological process	18	1125	72	13692	3.04266666666667	1.46544777413094e-05	0.00173635757886217	4.83402965440801	DRD2//HTR2A//SCX//TAC1//TACR1//CALCA//MT4//EPOR//TRHR//HRH3//SCN9A//P2RX2//CHRNE//ADRA2A//BHLHA15//MC4R//NPPA//HTR2C//
GO:0043278	response to morphine	Biological process	4	30	72	13692	25.3555555555556	1.73694117093603e-05	0.00200388160352199	4.7602148905745	DRD2//TAC1//TACR1//TACR3//
GO:0050801	ion homeostasis	Biological process	13	626	72	13692	3.94914802981896	1.98066523907281e-05	0.00217705299340119	4.7031889202761	DRD2//TAC1//TACR1//CALCA//MT4//EPOR//TRHR//HRH3//SCN9A//P2RX2//CHRNE//HTR2C//HTR2A//
GO:0014072	response to isoquinoline alkaloid	Biological process	4	31	72	13692	24.5376344086021	1.98636222025656e-05	0.00217705299340119	4.70194155346665	DRD2//TAC1//TACR1//TACR3//
GO:0035815	positive regulation of renal sodium excretion	Biological process	3	11	72	13692	51.8636363636364	2.23211700243461e-05	0.00238673193626179	4.65128304442087	DRD2//TAC1//TACR1//
GO:0030817	regulation of cAMP biosynthetic process	Biological process	5	70	72	13692	13.5833333333333	3.24148550419131e-05	0.00338349344056541	4.48925591620632	CALCA//DRD2//HRH3//ADRA2A//MC4R//
GO:0055080	cation homeostasis	Biological process	10	390	72	13692	4.87606837606838	3.47685444482172e-05	0.00354477439211591	4.45881349025833	DRD2//TAC1//TACR1//CALCA//MT4//EPOR//TRHR//HRH3//HTR2C//HTR2A//
GO:0007218	neuropeptide signaling pathway	Biological process	5	72	72	13692	13.2060185185185	3.71688711496105e-05	0.00370337116181574	4.42982062859864	CALCA//TAC1//TACR1//SSTR1//NPW//
GO:0007210	serotonin receptor signaling pathway	Biological process	3	13	72	13692	43.8846153846154	3.83985375113098e-05	0.00372878560465981	4.41568531633204	HTR2C//HTR2A//HTR3A//
GO:0030814	regulation of cAMP metabolic process	Biological process	5	73	72	13692	13.0251141552511	3.97397451211339e-05	0.00372878560465981	4.40077492265248	CALCA//DRD2//HRH3//ADRA2A//MC4R//
GO:0050433	regulation of catecholamine secretion	Biological process	4	37	72	13692	20.5585585585586	4.07124395036393e-05	0.00372878560465981	4.3902728737634	DRD2//HTR2A//SNCG//HRH3//
GO:0050880	regulation of blood vessel size	Biological process	6	121	72	13692	9.4297520661157	4.0826119759049e-05	0.00372878560465981	4.38906189480913	CALCA//ADRA2A//NPPA//TACR1//HTR2C//HTR2A//
GO:0010033	response to organic substance	Biological process	22	1714	72	13692	2.44087903539479	4.2489721261077e-05	0.00374927556362579	4.37171611793786	DRD2//TAC1//TACR1//P2RX2//NNAT//SST//NNMT//HRH3//TACR3//NR2F2//TGFB3//NPPA//HSD11B2//MC4R//ADRA2A//SLIT2//HTR2C//EPOR//SSTR1//SNCG//HTR3A//CAMP//
GO:0035150	regulation of tube size	Biological process	6	122	72	13692	9.35245901639344	4.27608983077759e-05	0.00374927556362579	4.36895317984277	CALCA//ADRA2A//NPPA//TACR1//HTR2C//HTR2A//
GO:0032844	regulation of homeostatic process	Biological process	8	247	72	13692	6.15924426450742	4.42721655582352e-05	0.003805670074653	4.35386923413162	DRD2//TAC1//TACR1//CALCA//MC4R//HTR2C//HTR2A//ADRA2A//
GO:0006939	smooth muscle contraction	Biological process	5	77	72	13692	12.3484848484848	5.14295308918168e-05	0.00433590506595625	4.28878743702491	P2RX2//DRD2//CALCA//TACR1//TACR3//
GO:0046903	secretion	Biological process	13	688	72	13692	3.59326550387597	5.29444259255919e-05	0.00437940308033575	4.27617975637208	DRD2//TAC1//TACR1//CBLN4//HRH3//HTR2C//HTR2A//SNCG//MC4R//NNAT//ADRA2A//LRP2//TGFB3//
GO:0014073	response to tropane	Biological process	4	40	72	13692	19.0166666666667	5.56694202052064e-05	0.00443735887599318	4.25438330182923	DRD2//TACR3//SNCG//HTR3A//
GO:0042220	response to cocaine	Biological process	4	40	72	13692	19.0166666666667	5.56694202052064e-05	0.00443735887599318	4.25438330182923	DRD2//TACR3//SNCG//HTR3A//
GO:2000021	regulation of ion homeostasis	Biological process	6	129	72	13692	8.84496124031008	5.8460293790226e-05	0.00457660585672055	4.23313900644089	DRD2//TAC1//TACR1//CALCA//HTR2C//HTR2A//
GO:0048266	behavioral response to pain	Biological process	3	15	72	13692	38.0333333333333	6.06285226646929e-05	0.00464428344232116	4.21732301409043	TACR1//SCN9A//P2RX2//
GO:0050432	catecholamine secretion	Biological process	4	41	72	13692	18.5528455284553	6.14435309431175e-05	0.00464428344232116	4.21152383488655	DRD2//HTR2A//SNCG//HRH3//
GO:0006171	cAMP biosynthetic process	Biological process	5	81	72	13692	11.738683127572	6.56160076769929e-05	0.00487560301111757	4.18299019724466	CALCA//DRD2//HRH3//ADRA2A//MC4R//
GO:0045778	positive regulation of ossification	Biological process	4	42	72	13692	18.1111111111111	6.7642459096202e-05	0.00494240901129583	4.16978061230289	TGFB3//CALCA//TAC1//TACR1//
GO:0003014	renal system process	Biological process	5	82	72	13692	11.5955284552846	6.95930241627862e-05	0.00500157078573204	4.15743429084119	HSD11B2//DRD2//TAC1//TACR1//PTPRO//
GO:0015837	amine transport	Biological process	6	136	72	13692	8.38970588235294	7.84661789496616e-05	0.00548979299261937	4.10531749561916	HRH3//HTR2C//DRD2//HTR2A//SNCG//SLC7A3//
GO:0046879	hormone secretion	Biological process	7	198	72	13692	6.72306397306397	7.9147016225095e-05	0.00548979299261937	4.10156545302401	TACR1//MC4R//NNAT//DRD2//ADRA2A//TAC1//LRP2//
GO:0051046	regulation of secretion	Biological process	10	432	72	13692	4.40200617283951	8.20759758933953e-05	0.00548979299261937	4.0857839447534	DRD2//TAC1//TACR1//HRH3//HTR2C//HTR2A//SNCG//NNAT//ADRA2A//TGFB3//
GO:0030802	regulation of cyclic nucleotide biosynthetic process	Biological process	5	85	72	13692	11.1862745098039	8.26474310020252e-05	0.00548979299261937	4.08277064141479	CALCA//DRD2//HRH3//ADRA2A//MC4R//
GO:1900371	regulation of purine nucleotide biosynthetic process	Biological process	5	85	72	13692	11.1862745098039	8.26474310020252e-05	0.00548979299261937	4.08277064141479	CALCA//DRD2//HRH3//ADRA2A//MC4R//
GO:0030808	regulation of nucleotide biosynthetic process	Biological process	5	86	72	13692	11.0562015503876	8.73928756673569e-05	0.0057183636854581	4.05852396993385	CALCA//DRD2//HRH3//ADRA2A//MC4R//
GO:0006164	purine nucleotide biosynthetic process	Biological process	7	203	72	13692	6.55747126436782	9.25508097147085e-05	0.00596680514396003	4.03361977730987	NPPA//HTR2C//CALCA//DRD2//HRH3//ADRA2A//MC4R//
GO:0010817	regulation of hormone levels	Biological process	9	354	72	13692	4.83474576271187	9.44285432537909e-05	0.00599963382064666	4.02489671010967	HSD11B2//TACR1//MC4R//NNAT//DIO3//DRD2//ADRA2A//LRP2//TAC1//
GO:0002027	regulation of heart rate	Biological process	4	46	72	13692	16.536231884058	9.7065564983024e-05	0.00607907766979396	4.01293481324599	TAC1//TACR3//CALCA//DRD2//
GO:0090066	regulation of anatomical structure size	Biological process	8	277	72	13692	5.49217809867629	9.89579779584017e-05	0.00611030669534694	4.00454918737328	CALCA//ADRA2A//SLIT2//NPPA//TRPV2//TACR1//HTR2C//HTR2A//
GO:0031644	regulation of neurological system process	Biological process	8	279	72	13692	5.45280764635603	0.000104025904830762	0.00629846400936147	3.98285849796906	HTR2C//CALCA//TAC1//TACR1//DRD2//SCN9A//SNCG//HTR2A//
GO:0030803	negative regulation of cyclic nucleotide biosynthetic process	Biological process	3	18	72	13692	31.6944444444444	0.000107506222181478	0.00629846400936147	3.96856639918205	DRD2//HRH3//ADRA2A//
GO:0030818	negative regulation of cAMP biosynthetic process	Biological process	3	18	72	13692	31.6944444444444	0.000107506222181478	0.00629846400936147	3.96856639918205	DRD2//HRH3//ADRA2A//
GO:0009914	hormone transport	Biological process	7	208	72	13692	6.39983974358974	0.000107752007459423	0.00629846400936147	3.96757463002636	TACR1//MC4R//NNAT//DRD2//ADRA2A//LRP2//TAC1//
GO:0072522	purine-containing compound biosynthetic process	Biological process	7	209	72	13692	6.36921850079745	0.000111023399700102	0.00640429716164799	3.95458547806353	NPPA//HTR2C//CALCA//DRD2//HRH3//ADRA2A//MC4R//
GO:0030799	regulation of cyclic nucleotide metabolic process	Biological process	5	93	72	13692	10.2240143369176	0.000126755855448533	0.00651415317098682	3.89703196942855	CALCA//DRD2//HRH3//ADRA2A//MC4R//
GO:0014046	dopamine secretion	Biological process	3	19	72	13692	30.0263157894737	0.000127182441313914	0.00651415317098682	3.89557284282948	DRD2//HTR2A//SNCG//
GO:0014059	regulation of dopamine secretion	Biological process	3	19	72	13692	30.0263157894737	0.000127182441313914	0.00651415317098682	3.89557284282948	DRD2//HTR2A//SNCG//
GO:0030800	negative regulation of cyclic nucleotide metabolic process	Biological process	3	19	72	13692	30.0263157894737	0.000127182441313914	0.00651415317098682	3.89557284282948	DRD2//HRH3//ADRA2A//
GO:0030809	negative regulation of nucleotide biosynthetic process	Biological process	3	19	72	13692	30.0263157894737	0.000127182441313914	0.00651415317098682	3.89557284282948	DRD2//HRH3//ADRA2A//
GO:0030815	negative regulation of cAMP metabolic process	Biological process	3	19	72	13692	30.0263157894737	0.000127182441313914	0.00651415317098682	3.89557284282948	DRD2//HRH3//ADRA2A//
GO:0035812	renal sodium excretion	Biological process	3	19	72	13692	30.0263157894737	0.000127182441313914	0.00651415317098682	3.89557284282948	DRD2//TAC1//TACR1//
GO:0035813	regulation of renal sodium excretion	Biological process	3	19	72	13692	30.0263157894737	0.000127182441313914	0.00651415317098682	3.89557284282948	DRD2//TAC1//TACR1//
GO:1900372	negative regulation of purine nucleotide biosynthetic process	Biological process	3	19	72	13692	30.0263157894737	0.000127182441313914	0.00651415317098682	3.89557284282948	DRD2//HRH3//ADRA2A//
GO:0007420	brain development	Biological process	11	549	72	13692	3.81026108075288	0.000127786763846913	0.00651415317098682	3.89351412807078	SSTR1//MYO16//KIRREL3//SLIT2//DRD2//LRP2//NR2F2//EPOR//HRH3//NNAT//ITGA8//
GO:0046058	cAMP metabolic process	Biological process	5	97	72	13692	9.80240549828179	0.000154645793016507	0.00779272593775134	3.81066189004534	CALCA//DRD2//HRH3//ADRA2A//MC4R//
GO:0051937	catecholamine transport	Biological process	4	53	72	13692	14.3522012578616	0.000169413020664282	0.00839702039657764	3.77105321392659	DRD2//HTR2A//SNCG//HRH3//
GO:0002548	monocyte chemotaxis	Biological process	3	21	72	13692	27.1666666666667	0.000173251052112691	0.00839702039657764	3.76132411934041	SLIT2//CALCA//PTPRO//
GO:1900543	negative regulation of purine nucleotide metabolic process	Biological process	3	21	72	13692	27.1666666666667	0.000173251052112691	0.00839702039657764	3.76132411934041	DRD2//HRH3//ADRA2A//
GO:0051239	regulation of multicellular organismal process	Biological process	21	1747	72	13692	2.28591871780195	0.000174299465348669	0.00839702039657764	3.75870394505569	ADRA2A//MC4R//CALCA//DRD2//SMARCD3//TAC1//TACR1//PTPRO//TACR3//TGFB3//HTR2C//SCX//DIO3//NPPA//SCN9A//CAMP//TRPV2//HTR2A//SNCG//GPR149//SLIT2//
GO:0044062	regulation of excretion	Biological process	3	22	72	13692	25.9318181818182	0.000199850796272727	0.00952332490064821	3.69929411702528	DRD2//TAC1//TACR1//
GO:0032879	regulation of localization	Biological process	17	1252	72	13692	2.58213525026624	0.000206779144422794	0.0097475243994573	3.68449326595936	DRD2//TACR1//SLIT2//TAC1//HTR2A//CALCA//NR2F2//HRH3//HTR2C//SNCG//SST//ADRA2A//NNAT//LCP1//SCN11A//TGFB3//TRPV2//
GO:0019233	sensory perception of pain	Biological process	5	104	72	13692	9.14262820512821	0.000214485451219167	0.0100032363632429	3.66860216114603	CALCA//HTR2C//TAC1//TACR1//HTR2A//
GO:0050804	regulation of synaptic transmission	Biological process	7	233	72	13692	5.71316165951359	0.000217338918397926	0.0100296191395422	3.66286249856642	HTR2C//TAC1//TACR1//DRD2//SCN9A//SNCG//HTR2A//
GO:0060341	regulation of cellular localization	Biological process	11	587	72	13692	3.56360022714367	0.00022921347798483	0.0104674154946406	3.63975984899809	HRH3//HTR2C//DRD2//HTR2A//SNCG//TACR1//NNAT//LCP1//ADRA2A//TGFB3//TAC1//
GO:0071705	nitrogen compound transport	Biological process	6	166	72	13692	6.87349397590361	0.000234009989506978	0.010576286536068	3.63076560286697	HRH3//HTR2C//DRD2//HTR2A//SNCG//SLC7A3//
GO:0045761	regulation of adenylate cyclase activity	Biological process	3	24	72	13692	23.7708333333333	0.000260686476956883	0.0115439344947371	3.58388149716052	CALCA//DRD2//HRH3//
GO:0045980	negative regulation of nucleotide metabolic process	Biological process	3	24	72	13692	23.7708333333333	0.000260686476956883	0.0115439344947371	3.58388149716052	DRD2//HRH3//ADRA2A//
GO:0023052	signaling	Biological process	39	4621	72	13692	1.60495563730794	0.000282650870048815	0.0122937212048661	3.54874967336743	TGFB3//DRD2//P2RX2//EPOR//ADRA2A//ARHGAP8//IGSF1//RGD1564053//ASB2//PLCXD3//NPPA//SSTR1//BHLHA15//HTR2A//NPW//OLR278//HTR2C//CALCA//HTR3A//TAC1//TACR1//TACR3//RAB20//DOK3//SNCG//HRH3//SCN9A//MC4R//SCX//ITGA8//NR2F2//SLC7A3//NNAT//SLIT2//TPD52L1//LRP2//EFNB1//PTPRO//HRK//
GO:0051049	regulation of transport	Biological process	14	926	72	13692	2.87508999280058	0.000283226697466121	0.0122937212048661	3.54786581166116	DRD2//TAC1//TACR1//HTR2A//CALCA//HRH3//HTR2C//SNCG//NNAT//LCP1//SCN11A//ADRA2A//TGFB3//TRPV2//
GO:0009165	nucleotide biosynthetic process	Biological process	7	247	72	13692	5.38933873144399	0.000310110729835195	0.0133286807803676	3.50848320690811	NPPA//HTR2C//CALCA//DRD2//HRH3//ADRA2A//MC4R//
GO:0007616	long-term memory	Biological process	3	26	72	13692	21.9423076923077	0.000332357508873456	0.0139295400244051	3.47839450486797	DRD2//TAC1//TACR1//
GO:0044253	positive regulation of multicellular organismal metabolic process	Biological process	3	26	72	13692	21.9423076923077	0.000332357508873456	0.0139295400244051	3.47839450486797	MC4R//TGFB3//SCX//
GO:1901293	nucleoside phosphate biosynthetic process	Biological process	7	250	72	13692	5.32466666666667	0.000333622651131965	0.0139295400244051	3.47674447084106	NPPA//HTR2C//CALCA//DRD2//HRH3//ADRA2A//MC4R//
GO:0007611	learning or memory	Biological process	6	179	72	13692	6.37430167597765	0.000351033457287052	0.0145182139315701	3.45465148859778	HRH3//HTR2A//ITGA8//DRD2//TAC1//TACR1//
GO:0032228	regulation of synaptic transmission, GABAergic	Biological process	3	27	72	13692	21.1296296296296	0.000372495122121204	0.0150234223745273	3.42887941002902	TAC1//TACR1//DRD2//
GO:0045907	positive regulation of vasoconstriction	Biological process	3	27	72	13692	21.1296296296296	0.000372495122121204	0.0150234223745273	3.42887941002902	TACR1//HTR2C//HTR2A//
GO:0015844	monoamine transport	Biological process	4	65	72	13692	11.7025641025641	0.000373529434038202	0.0150234223745273	3.42767517018939	DRD2//HTR2A//SNCG//HRH3//
GO:0051969	regulation of transmission of nerve impulse	Biological process	7	256	72	13692	5.19986979166667	0.000384945152239051	0.0153418140674182	3.41460114523646	HTR2C//TAC1//TACR1//DRD2//SCN9A//SNCG//HTR2A//
GO:0015850	organic alcohol transport	Biological process	4	66	72	13692	11.5252525252525	0.000396058532152513	0.0156425279725821	3.40224062641697	DRD2//HTR2A//SNCG//HRH3//
GO:0034654	nucleobase-containing compound biosynthetic process	Biological process	7	258	72	13692	5.15956072351421	0.000403394019941495	0.0157899944948528	3.39427054421364	NPPA//HTR2C//CALCA//DRD2//HRH3//ADRA2A//MC4R//
GO:0042417	dopamine metabolic process	Biological process	3	28	72	13692	20.375	0.000415624860057075	0.0161135415917872	3.38129848358187	TACR3//HTR2C//DRD2//
GO:0050896	response to stimulus	Biological process	49	6556	72	13692	1.42131889363433	0.000419010889932423	0.0161135415917872	3.37777468973991	TGFB3//SST//DRD2//HSD11B2//DIO3//CLDN3//P2RX2//KRT1//MC4R//TACR1//SNCG//LCP1//ADRA2A//CALCA//PTPRO//TAC1//SLIT2//MX1//EPOR//ARHGAP8//IGSF1//RGD1564053//ASB2//PLCXD3//HTR2A//SCN9A//NPPA//SSTR1//BHLHA15//NPW//OLR278//HTR2C//HTR3A//TACR3//RAB20//DOK3//EFNB1//HRH3//ITGA8//CAMP//TRPV2//LRP2//NNMT//NNAT//SCX//NR2F2//SLC7A3//TPD52L1//HRK//
GO:0018958	phenol-containing compound metabolic process	Biological process	4	68	72	13692	11.1862745098039	0.000444004907316268	0.0169262392493436	3.35261222986601	TACR3//DIO3//DRD2//HTR2C//
GO:0090407	organophosphate biosynthetic process	Biological process	7	267	72	13692	4.9856429463171	0.000495387967504499	0.0185772206018803	3.30505454621579	NPPA//HTR2C//CALCA//DRD2//HRH3//ADRA2A//MC4R//
GO:0050890	cognition	Biological process	6	191	72	13692	5.97382198952879	0.00049578804982208	0.0185772206018803	3.30470394541587	TACR1//HRH3//HTR2A//ITGA8//DRD2//TAC1//
GO:0015872	dopamine transport	Biological process	3	30	72	13692	19.0166666666667	0.000511223089364011	0.0186435159277507	3.2913895395192	DRD2//HTR2A//SNCG//
GO:0048521	negative regulation of behavior	Biological process	3	30	72	13692	19.0166666666667	0.000511223089364011	0.0186435159277507	3.2913895395192	SLIT2//DRD2//MC4R//
GO:0055078	sodium ion homeostasis	Biological process	3	30	72	13692	19.0166666666667	0.000511223089364011	0.0186435159277507	3.2913895395192	DRD2//TAC1//TACR1//
GO:0007154	cell communication	Biological process	39	4745	72	13692	1.56301369863014	0.000519567419308072	0.0186435159277507	3.28435809019784	TGFB3//DRD2//P2RX2//EPOR//ADRA2A//ARHGAP8//IGSF1//RGD1564053//ASB2//PLCXD3//NPPA//SSTR1//BHLHA15//HTR2A//NPW//OLR278//HTR2C//CALCA//HTR3A//TAC1//TACR1//TACR3//RAB20//DOK3//SNCG//HRH3//SCN9A//MC4R//SCX//ITGA8//NR2F2//SLC7A3//NNAT//SLIT2//TPD52L1//LRP2//EFNB1//HRK//PTPRO//
GO:0060402	calcium ion transport into cytosol	Biological process	4	71	72	13692	10.7136150234742	0.000523492530762781	0.0186435159277507	3.28108951049259	CALCA//DRD2//HTR2C//HTR2A//
GO:0007268	synaptic transmission	Biological process	9	446	72	13692	3.83744394618834	0.000525196818219998	0.0186435159277507	3.27967791364441	DRD2//P2RX2//HTR2C//TAC1//TACR1//SCN9A//SNCG//HTR2A//HTR3A//
GO:0006950	response to stress	Biological process	23	2176	72	13692	2.01003370098039	0.000527325724233825	0.0186435159277507	3.27792104220864	DRD2//HSD11B2//TGFB3//DIO3//CLDN3//P2RX2//KRT1//TACR1//ADRA2A//TAC1//CALCA//SCN9A//SST//CAMP//TRPV2//TACR3//SSTR1//MX1//TPD52L1//SLIT2//HRK//SNCG//HTR2A//
GO:0009719	response to endogenous stimulus	Biological process	14	987	72	13692	2.69739952718676	0.000540801104575896	0.0188702334726604	3.26696243002735	DRD2//TAC1//TACR1//SST//NNMT//TACR3//NR2F2//TGFB3//NPPA//HSD11B2//MC4R//ADRA2A//SLIT2//SSTR1//
GO:0060401	cytosolic calcium ion transport	Biological process	4	72	72	13692	10.5648148148148	0.000552099804857674	0.0188702334726604	3.2579824063633	CALCA//DRD2//HTR2C//HTR2A//
GO:0009628	response to abiotic stimulus	Biological process	13	873	72	13692	2.83180603283696	0.000557023464941323	0.0188702334726604	3.25412650953024	DRD2//HSD11B2//TGFB3//DIO3//CLDN3//P2RX2//SST//TRPV2//CALCA//TACR1//LRP2//TACR3//SNCG//
GO:0014070	response to organic cyclic compound	Biological process	8	358	72	13692	4.24953445065177	0.000562291587053856	0.0188702334726604	3.25003841430923	DRD2//TACR1//HTR2C//TACR3//SNCG//HTR3A//TAC1//HRH3//
GO:0031279	regulation of cyclase activity	Biological process	3	31	72	13692	18.4032258064516	0.00056386874655988	0.0188702334726604	3.24882197629786	CALCA//DRD2//HRH3//
GO:0042312	regulation of vasodilation	Biological process	3	31	72	13692	18.4032258064516	0.00056386874655988	0.0188702334726604	3.24882197629786	CALCA//ADRA2A//NPPA//
GO:0044246	regulation of multicellular organismal metabolic process	Biological process	3	31	72	13692	18.4032258064516	0.00056386874655988	0.0188702334726604	3.24882197629786	MC4R//TGFB3//SCX//
GO:0010646	regulation of cell communication	Biological process	17	1369	72	13692	2.36145605064524	0.000591281430313434	0.0196377105340462	3.22820576016721	CALCA//DRD2//ADRA2A//TGFB3//HRH3//HTR2C//HTR2A//SNCG//TACR1//ITGA8//NNAT//TAC1//SCN9A//TPD52L1//SLIT2//ARHGAP8//PTPRO//
GO:0048513	organ development	Biological process	24	2341	72	13692	1.94959419051687	0.00059785740470371	0.0197068185129403	3.22340238747483	GPR149//SLIT2//ITGA8//EFNB1//SCX//SMARCD3//TGFB3//EPOR//HRH3//NNAT//NPPA//NR2F2//SRPK3//P2RX2//SSTR1//MYO16//KIRREL3//DRD2//LRP2//HTR2C//NNMT//LCP1//PTPRO//CALCA//
GO:0051339	regulation of lyase activity	Biological process	3	34	72	13692	16.7794117647059	0.000742221646294559	0.0241029607211507	3.12946638395491	CALCA//DRD2//HRH3//
GO:0051932	synaptic transmission, GABAergic	Biological process	3	34	72	13692	16.7794117647059	0.000742221646294559	0.0241029607211507	3.12946638395491	DRD2//TAC1//TACR1//
GO:0008283	cell proliferation	Biological process	16	1280	72	13692	2.37708333333333	0.000826231529788417	0.0266338163720031	3.08289823594882	CALCA//NR2F2//DRD2//SMARCD3//HTR2A//CAMP//SCX//TGFB3//MYO16//SLIT2//EFNB1//TACR1//TAC1//HRH3//DIO3//LRP2//
GO:0046887	positive regulation of hormone secretion	Biological process	4	81	72	13692	9.39094650205761	0.000861662645737743	0.0275732046636078	3.06466273391019	NNAT//DRD2//TAC1//TACR1//
GO:0009725	response to hormone stimulus	Biological process	12	801	72	13692	2.84893882646692	0.000884852356142499	0.0281100922415124	3.05312918835507	TACR1//TACR3//NR2F2//TGFB3//NPPA//HSD11B2//MC4R//ADRA2A//SLIT2//SSTR1//SST//TAC1//
GO:0018130	heterocycle biosynthetic process	Biological process	7	296	72	13692	4.49718468468468	0.000910983872259636	0.0287320381006205	3.0404893115568	NPPA//HTR2C//CALCA//DRD2//HRH3//ADRA2A//MC4R//
GO:0051649	establishment of localization in cell	Biological process	16	1299	72	13692	2.34231460097511	0.000968485681946538	0.0303274373546687	3.0139067954896	BHLHA15//AP1S2//TGFB3//CBLN4//HRH3//HTR2C//DRD2//HTR2A//SNCG//LRP2//TACR1//MC4R//NNAT//LCP1//ADRA2A//TAC1//
GO:0009408	response to heat	Biological process	4	85	72	13692	8.94901960784314	0.00103222486572511	0.0320941405059495	2.98622568322661	CALCA//SST//TACR1//TRPV2//
GO:0007417	central nervous system development	Biological process	11	712	72	13692	2.93796816479401	0.00115589117331512	0.0351347972101551	2.93708305264001	EPOR//HRH3//NNAT//SLIT2//ITGA8//SSTR1//MYO16//KIRREL3//DRD2//LRP2//NR2F2//
GO:0048731	system development	Biological process	28	3069	72	13692	1.73498425111328	0.00117195310363108	0.0351347972101551	2.93108976651053	GPR149//SLIT2//ITGA8//EFNB1//NR2F2//KIRREL3//CALCA//SCX//DRD2//SMARCD3//TGFB3//PTPRO//NTNG1//EPOR//HRH3//NNAT//SNCG//NPPA//SRPK3//P2RX2//SSTR1//MYO16//LRP2//HTR2C//NNMT//LCP1//CAMP//TRPV2//
GO:0032502	developmental process	Biological process	33	3887	72	13692	1.61448417802933	0.00118685455077658	0.0351347972101551	2.92560250064573	PTPRO//GPR149//SLIT2//ITGA8//TGFB3//SCX//EFNB1//NR2F2//KIRREL3//CALCA//DRD2//SMARCD3//EPOR//NTNG1//HRH3//NNAT//SNCG//NPPA//SRPK3//P2RX2//TACR3//LRP2//HTR2A//SCN9A//SSTR1//MYO16//HTR2C//NNMT//LCP1//RSPH9//CAMP//TRPV2//BHLHA15//
GO:0030432	peristalsis	Biological process	2	10	72	13692	38.0333333333333	0.00119413430299113	0.0351347972101551	2.9229468258299	DRD2//P2RX2//
GO:0046541	saliva secretion	Biological process	2	10	72	13692	38.0333333333333	0.00119413430299113	0.0351347972101551	2.9229468258299	TAC1//TACR1//
GO:0051350	negative regulation of lyase activity	Biological process	2	10	72	13692	38.0333333333333	0.00119413430299113	0.0351347972101551	2.9229468258299	DRD2//HRH3//
GO:0051967	negative regulation of synaptic transmission, glutamatergic	Biological process	2	10	72	13692	38.0333333333333	0.00119413430299113	0.0351347972101551	2.9229468258299	DRD2//HTR2A//
GO:0060456	positive regulation of digestive system process	Biological process	2	10	72	13692	38.0333333333333	0.00119413430299113	0.0351347972101551	2.9229468258299	TAC1//TACR1//
GO:0051179	localization	Biological process	30	3407	72	13692	1.67449368946287	0.00127948720312245	0.0366617144177319	2.89296405338062	EFNB1//NR2F2//KIRREL3//DRD2//CALCA//SLIT2//PTPRO//TACR1//TAC1//AP1S2//HTR2A//P2RX2//KCNN3//SCN11A//BHLHA15//LRP2//TGFB3//CBLN4//HRH3//HTR2C//SNCG//SLC7A3//SLC6A5//MC4R//SST//ADRA2A//NNAT//LCP1//ITGA8//TRPV2//
GO:0046883	regulation of hormone secretion	Biological process	5	154	72	13692	6.17424242424242	0.00128722890217133	0.0366617144177319	2.89034421757854	TACR1//NNAT//DRD2//ADRA2A//TAC1//
GO:0006584	catecholamine metabolic process	Biological process	3	41	72	13692	13.9146341463415	0.00128784307033091	0.0366617144177319	2.89013705455508	TACR3//DRD2//HTR2C//
GO:0009712	catechol-containing compound metabolic process	Biological process	3	41	72	13692	13.9146341463415	0.00128784307033091	0.0366617144177319	2.89013705455508	TACR3//DRD2//HTR2C//
GO:0034311	diol metabolic process	Biological process	3	41	72	13692	13.9146341463415	0.00128784307033091	0.0366617144177319	2.89013705455508	TACR3//DRD2//HTR2C//
GO:0016477	cell migration	Biological process	11	725	72	13692	2.88528735632184	0.00133764542508572	0.0378337906037148	2.87365899145328	EFNB1//NR2F2//KIRREL3//SLIT2//CALCA//PTPRO//TACR1//TAC1//DRD2//SST//ADRA2A//
GO:0031100	organ regeneration	Biological process	4	92	72	13692	8.26811594202899	0.00138565547525214	0.0389080255912115	2.85834473783135	HTR2C//LRP2//NNMT//LCP1//
GO:0051047	positive regulation of secretion	Biological process	6	233	72	13692	4.89699570815451	0.00139456267793781	0.0389080255912115	2.8555619618061	DRD2//TAC1//TACR1//HTR2C//NNAT//TGFB3//
GO:0048871	multicellular organismal homeostasis	Biological process	5	157	72	13692	6.05626326963907	0.001402250922311	0.0389080255912115	2.85317426566721	DRD2//HTR2A//SCX//CALCA//MC4R//
GO:0007565	female pregnancy	Biological process	5	158	72	13692	6.01793248945148	0.00144222689304963	0.0393622912267974	2.84096641045713	CALCA//EPOR//NPPA//HSD11B2//TGFB3//
GO:0002031	G-protein coupled receptor internalization	Biological process	2	11	72	13692	34.5757575757576	0.00145453722142819	0.0393622912267974	2.83727516073247	CALCA//DRD2//
GO:0032230	positive regulation of synaptic transmission, GABAergic	Biological process	2	11	72	13692	34.5757575757576	0.00145453722142819	0.0393622912267974	2.83727516073247	TAC1//TACR1//
GO:0060259	regulation of feeding behavior	Biological process	2	11	72	13692	34.5757575757576	0.00145453722142819	0.0393622912267974	2.83727516073247	MC4R//TACR3//
GO:0045776	negative regulation of blood pressure	Biological process	3	43	72	13692	13.2674418604651	0.00147976113214884	0.0395518428002948	2.82980838417407	CALCA//DRD2//HRH3//
GO:0045777	positive regulation of blood pressure	Biological process	3	43	72	13692	13.2674418604651	0.00147976113214884	0.0395518428002948	2.82980838417407	HSD11B2//TACR1//TACR3//
GO:0006816	calcium ion transport	Biological process	6	236	72	13692	4.83474576271186	0.00148860722218263	0.0395518428002948	2.82721987829964	BHLHA15//CALCA//DRD2//HTR2C//HTR2A//TRPV2//
GO:0040012	regulation of locomotion	Biological process	8	418	72	13692	3.63955342902711	0.00152946527035427	0.0403926249712839	2.81546038011424	TACR1//SLIT2//NR2F2//TAC1//SST//ADRA2A//DRD2//HTR2C//
GO:0007588	excretion	Biological process	3	44	72	13692	12.9659090909091	0.00158208096401896	0.0415319936901744	2.80077129496797	DRD2//TAC1//TACR1//
GO:0050878	regulation of body fluid levels	Biological process	6	241	72	13692	4.7344398340249	0.00165602867700921	0.0432144626190975	2.78093214692371	HSD11B2//PTPRO//DRD2//TAC1//TACR1//NPPA//
GO:0007399	nervous system development	Biological process	17	1503	72	13692	2.1509203814593	0.00168353645845805	0.0436723303779887	2.77377747414628	NR2F2//KIRREL3//DRD2//SMARCD3//NTNG1//SLIT2//EFNB1//PTPRO//EPOR//HRH3//NNAT//ITGA8//SNCG//SSTR1//MYO16//LRP2//TRPV2//
GO:0042053	regulation of dopamine metabolic process	Biological process	2	12	72	13692	31.6944444444444	0.00173951482066301	0.0445921944573907	2.75957186671246	HTR2C//TACR3//
GO:0050951	sensory perception of temperature stimulus	Biological process	2	12	72	13692	31.6944444444444	0.00173951482066301	0.0445921944573907	2.75957186671246	ADRA2A//CALCA//
GO:0007187	G-protein coupled receptor signaling pathway, coupled to cyclic nucleotide second messenger	Biological process	4	98	72	13692	7.76190476190476	0.00174951127889398	0.0445921944573907	2.75708325332647	DRD2//CALCA//ADRA2A//HTR2C//
GO:0006940	regulation of smooth muscle contraction	Biological process	3	46	72	13692	12.4021739130435	0.0017997776810801	0.045493568934032	2.74478113814292	CALCA//TACR1//TACR3//
GO:0007612	learning	Biological process	4	99	72	13692	7.68350168350168	0.00181600697159115	0.045493568934032	2.74088248856947	DRD2//TAC1//TACR1//HRH3//
GO:0008016	regulation of heart contraction	Biological process	4	99	72	13692	7.68350168350168	0.00181600697159115	0.045493568934032	2.74088248856947	CALCA//DRD2//TAC1//TACR3//
GO:0006936	muscle contraction	Biological process	5	168	72	13692	5.65972222222222	0.00188969126979722	0.0470704916294944	2.72360914332706	P2RX2//DRD2//CALCA//TACR1//TACR3//
GO:0031645	negative regulation of neurological system process	Biological process	3	47	72	13692	12.1382978723404	0.00191528466814382	0.0474384631928955	2.71776666784886	DRD2//HTR2A//CALCA//
GO:0006865	amino acid transport	Biological process	4	101	72	13692	7.53135313531353	0.00195422656240771	0.0481310631999742	2.70902508795626	HRH3//HTR2C//SLC7A3//SLC6A5//
GO:0014051	gamma-aminobutyric acid secretion	Biological process	2	13	72	13692	29.2564102564103	0.00204880869032696	0.0496241839690243	2.68849859241104	HRH3//HTR2C//
GO:0015812	gamma-aminobutyric acid transport	Biological process	2	13	72	13692	29.2564102564103	0.00204880869032696	0.0496241839690243	2.68849859241104	HRH3//HTR2C//
GO:0042069	regulation of catecholamine metabolic process	Biological process	2	13	72	13692	29.2564102564103	0.00204880869032696	0.0496241839690243	2.68849859241104	TACR3//HTR2C//
GO:0019226	transmission of nerve impulse	Biological process	9	547	72	13692	3.12888482632541	0.00219430313569513	0.0528561810268541	2.65870337627556	DRD2//TAC1//SNCG//HTR3A//P2RX2//HTR2C//SCN9A//TACR1//HTR2A//
GO:0019229	regulation of vasoconstriction	Biological process	3	50	72	13692	11.41	0.00228919275817273	0.0539560271603723	2.64031763664561	TACR1//HTR2C//HTR2A//
GO:0035094	response to nicotine	Biological process	3	50	72	13692	11.41	0.00228919275817273	0.0539560271603723	2.64031763664561	HTR2C//DRD2//TACR1//
GO:0043271	negative regulation of ion transport	Biological process	3	50	72	13692	11.41	0.00228919275817273	0.0539560271603723	2.64031763664561	HTR2A//CALCA//DRD2//
GO:0051588	regulation of neurotransmitter transport	Biological process	3	50	72	13692	11.41	0.00228919275817273	0.0539560271603723	2.64031763664561	HTR2C//SNCG//DRD2//
GO:0048870	cell motility	Biological process	11	779	72	13692	2.68528027385537	0.0023640702414469	0.0549652627876617	2.62633962380618	EFNB1//NR2F2//KIRREL3//SLIT2//CALCA//PTPRO//TACR1//TAC1//DRD2//SST//ADRA2A//
GO:0051674	localization of cell	Biological process	11	779	72	13692	2.68528027385537	0.0023640702414469	0.0549652627876617	2.62633962380618	EFNB1//NR2F2//KIRREL3//SLIT2//CALCA//PTPRO//TACR1//TAC1//DRD2//SST//ADRA2A//
GO:0001977	renal system process involved in regulation of blood volume	Biological process	2	14	72	13692	27.1666666666667	0.00238216239271344	0.0549652627876617	2.62302863586105	HSD11B2//PTPRO//
GO:0051955	regulation of amino acid transport	Biological process	2	14	72	13692	27.1666666666667	0.00238216239271344	0.0549652627876617	2.62302863586105	HRH3//HTR2C//
GO:0048856	anatomical structure development	Biological process	30	3546	72	13692	1.60885504794134	0.00250556326781367	0.0573159897070855	2.60109462644158	PTPRO//GPR149//SLIT2//ITGA8//TGFB3//SCX//EFNB1//NR2F2//KIRREL3//CALCA//DRD2//SMARCD3//EPOR//NTNG1//HRH3//NNAT//SNCG//NPPA//SRPK3//P2RX2//SSTR1//MYO16//LRP2//HTR2C//NNMT//LCP1//RSPH9//CAMP//TRPV2//BHLHA15//
GO:0035637	multicellular organismal signaling	Biological process	9	558	72	13692	3.06720430107527	0.00251018933023732	0.0573159897070855	2.60029352075946	DRD2//TAC1//SNCG//HTR3A//P2RX2//HTR2C//SCN9A//TACR1//HTR2A//
GO:0040011	locomotion	Biological process	12	906	72	13692	2.51876379690949	0.00252581473412428	0.0573739471212479	2.59759850765965	EFNB1//NR2F2//KIRREL3//SLIT2//CALCA//PTPRO//TACR1//TAC1//DRD2//SST//ADRA2A//HTR2C//
GO:0065007	biological regulation	Biological process	54	8017	72	13692	1.28090308095297	0.00263714548232347	0.0595940504871448	2.57886591100008	NR2F2//TGFB3//DRD2//HTR2A//ADRA2A//KRT1//SCX//SLIT2//CAMP//CALCA//HSD11B2//MC4R//SMARCD3//TAC1//TACR1//P2RX2//PTPRO//EPOR//ARHGAP8//IGSF1//RGD1564053//ASB2//PLCXD3//MT4//TPD52L1//NPPA//SSTR1//BHLHA15//NPW//OLR278//HTR2C//HRH3//TRHR//HTR3A//TACR3//RAB20//DOK3//MYO16//PLAGL1//LRP2//SNCG//SCN9A//SST//ITGA8//SLC7A3//NNAT//HRK//LCP1//SCN11A//DIO3//EFNB1//CHRNE//TRPV2//GPR149//
GO:0070838	divalent metal ion transport	Biological process	6	266	72	13692	4.28947368421053	0.00271796678168599	0.0611054685687763	2.56575585541023	BHLHA15//CALCA//DRD2//HTR2C//HTR2A//TRPV2//
GO:0042756	drinking behavior	Biological process	2	15	72	13692	25.3555555555556	0.00273932144964402	0.0612713532410173	2.5623570018405	TACR1//HRH3//
GO:0042127	regulation of cell proliferation	Biological process	13	1042	72	13692	2.37252079334613	0.00278825664162874	0.0620493254664995	2.55466725463661	NR2F2//DRD2//SMARCD3//HTR2A//CAMP//SCX//TGFB3//MYO16//SLIT2//EFNB1//TACR1//TAC1//HRH3//
GO:0007270	neuron-neuron synaptic transmission	Biological process	4	112	72	13692	6.79166666666667	0.002846769915356	0.0629851847292925	2.54564763244182	DRD2//TAC1//TACR1//HTR2A//
GO:0046942	carboxylic acid transport	Biological process	5	185	72	13692	5.13963963963964	0.00287264019814272	0.0629851847292925	2.54171876654083	HRH3//HTR2C//SLC7A3//SLC6A5//DRD2//
GO:0072511	divalent inorganic cation transport	Biological process	6	269	72	13692	4.24163568773234	0.00287341171210276	0.0629851847292925	2.54160214237425	BHLHA15//CALCA//DRD2//HTR2C//HTR2A//TRPV2//
GO:0042311	vasodilation	Biological process	3	55	72	13692	10.3727272727273	0.00300721213052781	0.0643420264181753	2.5218359354285	CALCA//ADRA2A//NPPA//
GO:0051209	release of sequestered calcium ion into cytosol	Biological process	3	55	72	13692	10.3727272727273	0.00300721213052781	0.0643420264181753	2.5218359354285	DRD2//HTR2C//HTR2A//
GO:0051282	regulation of sequestering of calcium ion	Biological process	3	55	72	13692	10.3727272727273	0.00300721213052781	0.0643420264181753	2.5218359354285	DRD2//HTR2C//HTR2A//
GO:0051283	negative regulation of sequestering of calcium ion	Biological process	3	55	72	13692	10.3727272727273	0.00300721213052781	0.0643420264181753	2.5218359354285	DRD2//HTR2C//HTR2A//
GO:0015849	organic acid transport	Biological process	5	187	72	13692	5.08467023172906	0.0030086942097915	0.0643420264181753	2.52162194976364	HRH3//HTR2C//SLC7A3//SLC6A5//DRD2//
GO:0006812	cation transport	Biological process	9	575	72	13692	2.97652173913043	0.00306878307762625	0.0653084709335606	2.51303380935882	DRD2//HTR2A//KCNN3//SCN11A//BHLHA15//CALCA//HTR2C//TRPV2//P2RX2//
GO:0007625	grooming behavior	Biological process	2	16	72	13692	23.7708333333333	0.00312003332941514	0.0658748088973424	2.50584076665343	MC4R//DRD2//
GO:0007275	multicellular organismal development	Biological process	29	3429	72	13692	1.60829201905317	0.00312544713746515	0.0658748088973424	2.50508784217834	GPR149//SLIT2//ITGA8//TGFB3//SCX//EFNB1//NR2F2//KIRREL3//CALCA//DRD2//SMARCD3//EPOR//PTPRO//NTNG1//HRH3//NNAT//SNCG//NPPA//SRPK3//P2RX2//SCN9A//SSTR1//MYO16//LRP2//HTR2C//NNMT//LCP1//CAMP//TRPV2//
GO:0051208	sequestering of calcium ion	Biological process	3	56	72	13692	10.1875	0.00316554574908571	0.0662312669497173	2.49955140558844	DRD2//HTR2C//HTR2A//
GO:0048518	positive regulation of biological process	Biological process	27	3107	72	13692	1.6525587383328	0.00317696780034543	0.0662312669497173	2.49798718687357	TGFB3//ADRA2A//KRT1//CAMP//MC4R//DRD2//SMARCD3//TAC1//TACR1//TPD52L1//CALCA//HTR2A//SCX//TACR3//HTR2C//NR2F2//ITGA8//NNAT//HRK//DIO3//EFNB1//SLIT2//TRPV2//PLAGL1//BHLHA15//HRH3//ARHGAP8//
GO:0006928	cellular component movement	Biological process	12	932	72	13692	2.44849785407725	0.00318768187189561	0.0662312669497173	2.49652502735567	EFNB1//NR2F2//KIRREL3//SLIT2//CALCA//PTPRO//TACR1//RSPH9//TAC1//DRD2//SST//ADRA2A//
GO:0023051	regulation of signaling	Biological process	18	1744	72	13692	1.96272935779817	0.00333625643448578	0.0686941806152829	2.47674057559965	TGFB3//CALCA//DRD2//ADRA2A//HRH3//HTR2C//HTR2A//SNCG//TACR1//ITGA8//SLC7A3//NNAT//TAC1//ARHGAP8//SCN9A//TPD52L1//SLIT2//PTPRO//
GO:0030001	metal ion transport	Biological process	8	474	72	13692	3.20956399437412	0.00333755941401808	0.0686941806152829	2.47657099440624	DRD2//HTR2A//KCNN3//SCN11A//BHLHA15//CALCA//HTR2C//TRPV2//
GO:0048545	response to steroid hormone stimulus	Biological process	8	477	72	13692	3.18937805730259	0.0034680238715184	0.0710458722090498	2.4599179217976	TACR1//TACR3//NR2F2//TGFB3//HSD11B2//SLIT2//SSTR1//SST//
GO:0030334	regulation of cell migration	Biological process	7	375	72	13692	3.54977777777778	0.00349128704470111	0.0711897786231147	2.45701444313514	TACR1//SLIT2//NR2F2//TAC1//ADRA2A//DRD2//SST//
GO:0014821	phasic smooth muscle contraction	Biological process	2	17	72	13692	22.3725490196078	0.00352404743382508	0.0711955020732219	2.45295825459885	DRD2//P2RX2//
GO:0051482	elevation of cytosolic calcium ion concentration involved in phospholipase C-activating G-protein coupled signaling pathway	Biological process	2	17	72	13692	22.3725490196078	0.00352404743382508	0.0711955020732219	2.45295825459885	CALCA//DRD2//
GO:0003015	heart process	Biological process	4	121	72	13692	6.28650137741047	0.0037585952137461	0.0752405544158123	2.42497444361377	CALCA//DRD2//TAC1//TACR3//
GO:0060047	heart contraction	Biological process	4	121	72	13692	6.28650137741047	0.0037585952137461	0.0752405544158123	2.42497444361377	CALCA//DRD2//TAC1//TACR3//
GO:0045860	positive regulation of protein kinase activity	Biological process	6	287	72	13692	3.97560975609756	0.00395047429262978	0.0776757333357392	2.40335075999219	TGFB3//ADRA2A//CALCA//DRD2//HTR2A//TPD52L1//
GO:0007271	synaptic transmission, cholinergic	Biological process	2	18	72	13692	21.1296296296296	0.00395111508528053	0.0776757333357392	2.40328032031239	TAC1//TACR1//
GO:0010714	positive regulation of collagen metabolic process	Biological process	2	18	72	13692	21.1296296296296	0.00395111508528053	0.0776757333357392	2.40328032031239	TGFB3//SCX//
GO:0032967	positive regulation of collagen biosynthetic process	Biological process	2	18	72	13692	21.1296296296296	0.00395111508528053	0.0776757333357392	2.40328032031239	TGFB3//SCX//
GO:0003012	muscle system process	Biological process	5	200	72	13692	4.75416666666667	0.00400928372997469	0.0784674101437904	2.39693320840347	P2RX2//DRD2//CALCA//TACR1//TACR3//
GO:0008306	associative learning	Biological process	3	61	72	13692	9.35245901639344	0.00403370618787156	0.0785945241227952	2.39429573865502	DRD2//TAC1//TACR1//
GO:0001666	response to hypoxia	Biological process	6	291	72	13692	3.92096219931271	0.00422581190097273	0.0819732715657719	2.37408983813739	TGFB3//DRD2//HSD11B2//DIO3//CLDN3//P2RX2//
GO:2000145	regulation of cell motility	Biological process	7	389	72	13692	3.42202227934876	0.00426695150776247	0.0824066758151131	2.36988229269983	TACR1//SLIT2//NR2F2//TAC1//SST//ADRA2A//DRD2//
GO:1900542	regulation of purine nucleotide metabolic process	Biological process	6	293	72	13692	3.89419795221843	0.00436870214878907	0.0827631807035474	2.3596475637928	CALCA//DRD2//HRH3//ADRA2A//MC4R//ARHGAP8//
GO:0002029	desensitization of G-protein coupled receptor protein signaling pathway	Biological process	2	19	72	13692	20.0175438596491	0.00440098951398249	0.0827631807035474	2.35644966620755	CALCA//DRD2//
GO:0010634	positive regulation of epithelial cell migration	Biological process	2	19	72	13692	20.0175438596491	0.00440098951398249	0.0827631807035474	2.35644966620755	TAC1//TACR1//
GO:0022401	negative adaptation of signaling pathway	Biological process	2	19	72	13692	20.0175438596491	0.00440098951398249	0.0827631807035474	2.35644966620755	CALCA//DRD2//
GO:0042310	vasoconstriction	Biological process	3	63	72	13692	9.05555555555555	0.00441756028390285	0.0827631807035474	2.35481751521391	TACR1//HTR2C//HTR2A//
GO:0044236	multicellular organismal metabolic process	Biological process	3	63	72	13692	9.05555555555555	0.00441756028390285	0.0827631807035474	2.35481751521391	MC4R//TGFB3//SCX//
GO:0051238	sequestering of metal ion	Biological process	3	63	72	13692	9.05555555555555	0.00441756028390285	0.0827631807035474	2.35481751521391	DRD2//HTR2C//HTR2A//
GO:0036293	response to decreased oxygen levels	Biological process	6	294	72	13692	3.88095238095238	0.00444147564892822	0.0828571457229843	2.35247271463463	DRD2//HSD11B2//TGFB3//DIO3//CLDN3//P2RX2//
GO:0051641	cellular localization	Biological process	16	1510	72	13692	2.01501103752759	0.00455291870306449	0.0845762525179437	2.34171010438667	BHLHA15//AP1S2//TGFB3//CBLN4//HRH3//HTR2C//DRD2//HTR2A//SNCG//LRP2//TACR1//MC4R//NNAT//LCP1//ADRA2A//TAC1//
GO:0030073	insulin secretion	Biological process	4	129	72	13692	5.89664082687339	0.00472023595448893	0.0873144068543438	2.326036291372	NNAT//DRD2//ADRA2A//MC4R//
GO:0044271	cellular nitrogen compound biosynthetic process	Biological process	7	397	72	13692	3.35306465155332	0.00476537639976316	0.087779034187234	2.32190279032805	NPPA//HTR2C//CALCA//DRD2//HRH3//ADRA2A//MC4R//
GO:0006140	regulation of nucleotide metabolic process	Biological process	6	299	72	13692	3.81605351170569	0.00481889048743046	0.0883933719535361	2.31705294322464	CALCA//DRD2//HRH3//ADRA2A//MC4R//ARHGAP8//
GO:0070371	ERK1 and ERK2 cascade	Biological process	4	130	72	13692	5.85128205128205	0.00485101366442728	0.0886118496035383	2.31416750204328	DRD2//ARHGAP8//HTR2C//HTR2A//
GO:0002052	positive regulation of neuroblast proliferation	Biological process	2	20	72	13692	19.0166666666667	0.00487342584519087	0.088651862677663	2.31216563784175	DRD2//SMARCD3//
GO:0008284	positive regulation of cell proliferation	Biological process	9	618	72	13692	2.76941747572816	0.00492786970246032	0.0892718213867192	2.30734078384903	DRD2//SMARCD3//EFNB1//TAC1//TACR1//HRH3//HTR2A//CAMP//SCX//
GO:0051234	establishment of localization	Biological process	24	2726	72	13692	1.67424798239178	0.00507242526708223	0.0915123965880185	2.29478434278311	DRD2//CALCA//TAC1//TACR1//AP1S2//HTR2A//P2RX2//KCNN3//SCN11A//BHLHA15//LRP2//TGFB3//CBLN4//HRH3//HTR2C//SNCG//SLC7A3//SLC6A5//MC4R//NNAT//LCP1//ITGA8//ADRA2A//TRPV2//
GO:0046849	bone remodeling	Biological process	3	67	72	13692	8.51492537313433	0.00524995017648254	0.0939419656069366	2.2798448181524	TGFB3//CALCA//MC4R//
GO:0051017	actin filament bundle assembly	Biological process	3	67	72	13692	8.51492537313433	0.00524995017648254	0.0939419656069366	2.2798448181524	TAC1//TACR1//LCP1//
GO:0023058	adaptation of signaling pathway	Biological process	2	21	72	13692	18.1111111111111	0.00536818108656753	0.0952797809049071	2.27017284239746	CALCA//DRD2//
GO:0043114	regulation of vascular permeability	Biological process	2	21	72	13692	18.1111111111111	0.00536818108656753	0.0952797809049071	2.27017284239746	SLIT2//TACR1//
GO:0007165	signal transduction	Biological process	33	4238	72	13692	1.48076923076923	0.00553065173276714	0.0975673206120124	2.25722368835772	TGFB3//P2RX2//DRD2//ASB2//PLCXD3//ADRA2A//NPPA//SSTR1//BHLHA15//HTR2A//NPW//OLR278//HTR2C//CALCA//HTR3A//TAC1//TACR1//TACR3//RAB20//DOK3//SCX//ITGA8//NR2F2//SLC7A3//SLIT2//EPOR//TPD52L1//EFNB1//ARHGAP8//PTPRO//HRK//IGSF1//RGD1564053//
GO:0009266	response to temperature stimulus	Biological process	4	135	72	13692	5.63456790123457	0.0055415745511841	0.0975673206120124	2.25636681979624	CALCA//SST//TACR1//TRPV2//
GO:0033674	positive regulation of kinase activity	Biological process	6	309	72	13692	3.69255663430421	0.00564409805740101	0.0989749035345841	2.24840544966286	TGFB3//ADRA2A//CALCA//DRD2//HTR2A//TPD52L1//
GO:0050886	endocrine process	Biological process	3	69	72	13692	8.26811594202898	0.00569914006163539	0.0995419523115918	2.24419066970665	HSD11B2//TACR1//TAC1//
GO:0051270	regulation of cellular component movement	Biological process	7	412	72	13692	3.23098705501618	0.00581739476713471	0.101176085814813	2.23527146407322	TACR1//SLIT2//NR2F2//TAC1//SST//ADRA2A//DRD2//
GO:0003071	renal system process involved in regulation of systemic arterial blood pressure	Biological process	2	22	72	13692	17.2878787878788	0.00588501411559701	0.101176085814813	2.23025249113515	HSD11B2//PTPRO//
GO:0032965	regulation of collagen biosynthetic process	Biological process	2	22	72	13692	17.2878787878788	0.00588501411559701	0.101176085814813	2.23025249113515	TGFB3//SCX//
GO:0051496	positive regulation of stress fiber assembly	Biological process	2	22	72	13692	17.2878787878788	0.00588501411559701	0.101176085814813	2.23025249113515	TAC1//TACR1//
GO:0051241	negative regulation of multicellular organismal process	Biological process	6	312	72	13692	3.65705128205128	0.00591073202159037	0.101221285869735	2.22835873007469	TAC1//TGFB3//CALCA//DRD2//HTR2A//GPR149//
GO:0040013	negative regulation of locomotion	Biological process	4	138	72	13692	5.51207729468599	0.005985963590254	0.102110756341142	2.22286592909286	SLIT2//NR2F2//DRD2//HTR2C//
GO:0043406	positive regulation of MAP kinase activity	Biological process	4	139	72	13692	5.47242206235012	0.00613921898438104	0.104319131889638	2.21188687516961	TGFB3//ADRA2A//HTR2A//TPD52L1//
GO:0070482	response to oxygen levels	Biological process	6	317	72	13692	3.5993690851735	0.00637547592843281	0.107077710891635	2.19548738965838	DRD2//HSD11B2//TGFB3//DIO3//CLDN3//P2RX2//
GO:0006972	hyperosmotic response	Biological process	2	23	72	13692	16.536231884058	0.00642368566708486	0.107077710891635	2.19221571872416	TACR3//SST//
GO:0010712	regulation of collagen metabolic process	Biological process	2	23	72	13692	16.536231884058	0.00642368566708486	0.107077710891635	2.19221571872416	TGFB3//SCX//
GO:0045909	positive regulation of vasodilation	Biological process	2	23	72	13692	16.536231884058	0.00642368566708486	0.107077710891635	2.19221571872416	CALCA//ADRA2A//
GO:0051954	positive regulation of amine transport	Biological process	2	23	72	13692	16.536231884058	0.00642368566708486	0.107077710891635	2.19221571872416	HTR2C//DRD2//
GO:0050795	regulation of behavior	Biological process	4	142	72	13692	5.35680751173709	0.00661462905687498	0.109842931005075	2.17949450568198	SLIT2//DRD2//TACR3//MC4R//
GO:0055067	monovalent inorganic cation homeostasis	Biological process	3	73	72	13692	7.81506849315068	0.00666501791283363	0.110262032188161	2.17619867904317	DRD2//TAC1//TACR1//
GO:0007409	axonogenesis	Biological process	6	321	72	13692	3.55451713395639	0.00676606484809381	0.111512888323471	2.16966384411317	EFNB1//PTPRO//SLIT2//TRPV2//DRD2//NTNG1//
GO:0051347	positive regulation of transferase activity	Biological process	6	323	72	13692	3.53250773993808	0.00696776884839255	0.11382034675871	2.15690626522381	TGFB3//ADRA2A//CALCA//DRD2//HTR2A//TPD52L1//
GO:0010596	negative regulation of endothelial cell migration	Biological process	2	24	72	13692	15.8472222222222	0.00698395832073287	0.11382034675871	2.15589836110228	NR2F2//SLIT2//
GO:0033238	regulation of cellular amine metabolic process	Biological process	2	24	72	13692	15.8472222222222	0.00698395832073287	0.11382034675871	2.15589836110228	TACR3//HTR2C//
GO:0001508	regulation of action potential	Biological process	4	145	72	13692	5.24597701149425	0.00711389715091224	0.115508611517034	2.14789241791242	SCN9A//P2RX2//TAC1//TACR1//
GO:0001932	regulation of protein phosphorylation	Biological process	9	655	72	13692	2.61297709923664	0.00714798100332403	0.115633759109124	2.14581661035813	TGFB3//SLIT2//CAMP//ADRA2A//CALCA//DRD2//HTR2A//TPD52L1//NR2F2//
GO:0042221	response to chemical stimulus	Biological process	29	3628	72	13692	1.52007533994855	0.00740667958580634	0.11937824744182	2.13037644259373	SST//DRD2//CALCA//PTPRO//SLIT2//P2RX2//EFNB1//HSD11B2//HTR2C//LRP2//HTR2A//NNMT//SCN9A//TAC1//TACR1//NNAT//HRH3//TACR3//NR2F2//TGFB3//NPPA//MC4R//ADRA2A//EPOR//SSTR1//SNCG//HTR3A//OLR278//CAMP//
GO:0010632	regulation of epithelial cell migration	Biological process	2	25	72	13692	15.2133333333333	0.00756559648879069	0.120609363661303	2.12115682552871	TAC1//TACR1//
GO:0045124	regulation of bone resorption	Biological process	2	25	72	13692	15.2133333333333	0.00756559648879069	0.120609363661303	2.12115682552871	CALCA//MC4R//
GO:0045987	positive regulation of smooth muscle contraction	Biological process	2	25	72	13692	15.2133333333333	0.00756559648879069	0.120609363661303	2.12115682552871	TACR1//TACR3//
GO:0048522	positive regulation of cellular process	Biological process	24	2813	72	13692	1.62246711695699	0.00761096450881316	0.120893001473322	2.11856030324091	TGFB3//CAMP//DRD2//SMARCD3//TACR1//ADRA2A//TPD52L1//CALCA//HTR2A//SCX//TAC1//HTR2C//NR2F2//ITGA8//MC4R//NNAT//EFNB1//HRK//SLIT2//TRPV2//PLAGL1//BHLHA15//HRH3//ARHGAP8//
GO:0043627	response to estrogen stimulus	Biological process	5	237	72	13692	4.01195499296765	0.00813538422513654	0.127712782569733	2.08962193099804	TACR1//TACR3//NR2F2//SSTR1//TGFB3//
GO:0032233	positive regulation of actin filament bundle assembly	Biological process	2	26	72	13692	14.6282051282051	0.0081683664037838	0.127712782569733	2.0878647895827	TAC1//TACR1//
GO:0043266	regulation of potassium ion transport	Biological process	2	26	72	13692	14.6282051282051	0.0081683664037838	0.127712782569733	2.0878647895827	HTR2A//DRD2//
GO:0044058	regulation of digestive system process	Biological process	2	26	72	13692	14.6282051282051	0.0081683664037838	0.127712782569733	2.0878647895827	TAC1//TACR1//
GO:0032355	response to estradiol stimulus	Biological process	4	151	72	13692	5.03752759381898	0.0081859698681786	0.127712782569733	2.08692985828687	SSTR1//TACR1//TACR3//NR2F2//
GO:0050673	epithelial cell proliferation	Biological process	5	239	72	13692	3.97838214783822	0.00841954832304314	0.13089113421355	2.07471120613355	CALCA//NR2F2//TGFB3//TACR1//HRH3//
GO:0006163	purine nucleotide metabolic process	Biological process	8	555	72	13692	2.74114114114114	0.00848792671273769	0.131022525008231	2.07119837891716	NPPA//HTR2C//CALCA//DRD2//HRH3//ADRA2A//MC4R//ARHGAP8//
GO:0045859	regulation of protein kinase activity	Biological process	7	443	72	13692	3.00489089541008	0.00853420008762782	0.131022525008231	2.06883717915494	TGFB3//ADRA2A//CALCA//DRD2//HTR2A//TPD52L1//NR2F2//
GO:0051704	multi-organism process	Biological process	10	797	72	13692	2.38603094939356	0.00854106675164046	0.131022525008231	2.06848788394584	TACR1//SNCG//MX1//NPPA//HSD11B2//TGFB3//CALCA//CAMP//TAC1//EPOR//
GO:0006810	transport	Biological process	23	2679	72	13692	1.63263655592883	0.00855003270090524	0.131022525008231	2.06803222424311	DRD2//CALCA//TAC1//TACR1//AP1S2//HTR2A//P2RX2//KCNN3//SCN11A//BHLHA15//LRP2//TGFB3//CBLN4//HRH3//HTR2C//SNCG//SLC7A3//SLC6A5//MC4R//NNAT//LCP1//ADRA2A//TRPV2//
GO:0040014	regulation of multicellular organism growth	Biological process	3	80	72	13692	7.13125	0.00857743263625965	0.131022525008231	2.06664268403432	MC4R//DRD2//DIO3//
GO:0030072	peptide hormone secretion	Biological process	4	154	72	13692	4.93939393939394	0.00875972352298331	0.133342458072079	2.05750960094808	MC4R//NNAT//DRD2//ADRA2A//
GO:0006182	cGMP biosynthetic process	Biological process	2	27	72	13692	14.0864197530864	0.00879203610631681	0.133371232837692	2.05591053706069	NPPA//HTR2C//
GO:0030278	regulation of ossification	Biological process	4	157	72	13692	4.84501061571125	0.00935923274506677	0.141110969949107	2.02875975256975	CALCA//TGFB3//TAC1//TACR1//
GO:0001934	positive regulation of protein phosphorylation	Biological process	7	451	72	13692	2.95158906134516	0.00936662688302695	0.141110969949107	2.0284167794251	TGFB3//ADRA2A//CALCA//DRD2//HTR2A//TPD52L1//CAMP//
GO:0051926	negative regulation of calcium ion transport	Biological process	2	28	72	13692	13.5833333333333	0.00943637543295217	0.141674896911172	2.02519478872583	CALCA//DRD2//
GO:0050900	leukocyte migration	Biological process	4	159	72	13692	4.78406708595388	0.0097734326439588	0.146234568979916	2.00995287573855	CALCA//PTPRO//TACR1//SLIT2//
GO:0002790	peptide secretion	Biological process	4	160	72	13692	4.75416666666667	0.00998493872829278	0.148891059132094	2.00065459579538	MC4R//NNAT//DRD2//ADRA2A//
GO:0040008	regulation of growth	Biological process	7	457	72	13692	2.91283734500365	0.0100291270782134	0.149043027494534	1.99873686574458	MC4R//NPPA//SLIT2//CAMP//DRD2//DIO3//TRPV2//
GO:0032964	collagen biosynthetic process	Biological process	2	29	72	13692	13.1149425287356	0.0101011560041636	0.149606310548153	1.99562892151434	TGFB3//SCX//
GO:0010720	positive regulation of cell development	Biological process	4	162	72	13692	4.69547325102881	0.0104168414794308	0.153191210581377	1.98226394475972	DRD2//SMARCD3//TGFB3//TRPV2//
GO:0043269	regulation of ion transport	Biological process	5	252	72	13692	3.77314814814815	0.0104367672541356	0.153191210581377	1.98143400143949	DRD2//HTR2A//CALCA//SCN11A//TRPV2//
GO:0006937	regulation of muscle contraction	Biological process	3	86	72	13692	6.63372093023256	0.0104480319260565	0.153191210581377	1.9809655089931	CALCA//TACR1//TACR3//
GO:0071702	organic substance transport	Biological process	7	462	72	13692	2.88131313131313	0.0106069862817615	0.155003426197475	1.97440799283015	HRH3//HTR2C//DRD2//HTR2A//SNCG//SLC7A3//SLC6A5//
GO:0040018	positive regulation of multicellular organism growth	Biological process	2	30	72	13692	12.6777777777778	0.0107861512123635	0.156577771241727	1.96713349557811	DRD2//DIO3//
GO:0046850	regulation of bone remodeling	Biological process	2	30	72	13692	12.6777777777778	0.0107861512123635	0.156577771241727	1.96713349557811	CALCA//MC4R//
GO:0032147	activation of protein kinase activity	Biological process	4	164	72	13692	4.63821138211382	0.0108607007538292	0.157139643910189	1.96414215230676	TGFB3//ADRA2A//CALCA//DRD2//
GO:0042327	positive regulation of phosphorylation	Biological process	7	468	72	13692	2.84437321937322	0.0113321777662346	0.163421931997278	1.9456866213834	TGFB3//CAMP//ADRA2A//CALCA//DRD2//HTR2A//TPD52L1//
GO:0050789	regulation of biological process	Biological process	50	7619	72	13692	1.24797654985344	0.0114864002735635	0.164631180211315	1.93981605366769	NR2F2//TGFB3//ADRA2A//KRT1//SLIT2//CAMP//MC4R//CALCA//DRD2//SMARCD3//TAC1//TACR1//P2RX2//PTPRO//EPOR//ARHGAP8//IGSF1//RGD1564053//ASB2//PLCXD3//HTR2A//TPD52L1//NPPA//SSTR1//BHLHA15//NPW//OLR278//HTR2C//HRH3//HTR3A//TACR3//RAB20//DOK3//SCX//MYO16//PLAGL1//LRP2//SNCG//SST//ITGA8//SLC7A3//NNAT//HRK//LCP1//SCN11A//DIO3//EFNB1//SCN9A//TRPV2//GPR149//
GO:0051492	regulation of stress fiber assembly	Biological process	2	31	72	13692	12.2688172043011	0.0114911362100051	0.164631180211315	1.93963702741796	TAC1//TACR1//
GO:0006813	potassium ion transport	Biological process	3	90	72	13692	6.33888888888889	0.0118164853862114	0.167874721114355	1.92751167779905	HTR2A//DRD2//KCNN3//
GO:0007188	adenylate cyclase-modulating G-protein coupled receptor signaling pathway	Biological process	3	90	72	13692	6.33888888888889	0.0118164853862114	0.167874721114355	1.92751167779905	CALCA//DRD2//ADRA2A//
GO:0009653	anatomical structure morphogenesis	Biological process	17	1819	72	13692	1.77725856697819	0.0118324107719744	0.167874721114355	1.92692676185555	PTPRO//SCX//SLIT2//SMARCD3//TGFB3//DRD2//NTNG1//EFNB1//HTR2C//LRP2//NNMT//LCP1//RSPH9//ITGA8//CAMP//TRPV2//NR2F2//
GO:0006952	defense response	Biological process	9	711	72	13692	2.40717299578059	0.0118869535445271	0.168104530126474	1.92492943455938	KRT1//TACR1//ADRA2A//TAC1//CALCA//SCN9A//CAMP//MX1//SLIT2//
GO:0042391	regulation of membrane potential	Biological process	5	262	72	13692	3.62913486005089	0.0121984202504799	0.169577955671203	1.91369640874512	SCN9A//P2RX2//TAC1//TACR1//CHRNE//
GO:0007193	adenylate cyclase-inhibiting G-protein coupled receptor signaling pathway	Biological process	2	32	72	13692	11.8854166666667	0.0122158878977571	0.169577955671203	1.91307496134856	DRD2//ADRA2A//
GO:0010631	epithelial cell migration	Biological process	2	32	72	13692	11.8854166666667	0.0122158878977571	0.169577955671203	1.91307496134856	TAC1//TACR1//
GO:0090132	epithelium migration	Biological process	2	32	72	13692	11.8854166666667	0.0122158878977571	0.169577955671203	1.91307496134856	TAC1//TACR1//
GO:0010562	positive regulation of phosphorus metabolic process	Biological process	7	475	72	13692	2.80245614035088	0.0122232285565922	0.169577955671203	1.9128140674879	TGFB3//CAMP//ADRA2A//CALCA//DRD2//HTR2A//TPD52L1//
GO:0045937	positive regulation of phosphate metabolic process	Biological process	7	475	72	13692	2.80245614035088	0.0122232285565922	0.169577955671203	1.9128140674879	TGFB3//CAMP//ADRA2A//CALCA//DRD2//HTR2A//TPD52L1//
GO:0043549	regulation of kinase activity	Biological process	7	476	72	13692	2.79656862745098	0.012354558813056	0.170859261313683	1.90817275883951	TGFB3//ADRA2A//CALCA//DRD2//HTR2A//TPD52L1//NR2F2//
GO:0042325	regulation of phosphorylation	Biological process	9	716	72	13692	2.39036312849162	0.0124034274575618	0.170995679163368	1.90645828901326	TGFB3//SLIT2//CAMP//ADRA2A//CALCA//DRD2//HTR2A//TPD52L1//NR2F2//
GO:0072521	purine-containing compound metabolic process	Biological process	8	597	72	13692	2.54829704075935	0.0128209854622156	0.175905419992268	1.89207859226229	NPPA//HTR2C//CALCA//DRD2//HRH3//ADRA2A//MC4R//ARHGAP8//
GO:0048858	cell projection morphogenesis	Biological process	7	480	72	13692	2.77326388888889	0.0128901471159463	0.175905419992268	1.8897421259919	DRD2//NTNG1//SLIT2//EFNB1//PTPRO//RSPH9//TRPV2//
GO:0042755	eating behavior	Biological process	2	33	72	13692	11.5252525252525	0.0129601849127515	0.175905419992268	1.88738880201367	TACR1//HRH3//
GO:0045933	positive regulation of muscle contraction	Biological process	2	33	72	13692	11.5252525252525	0.0129601849127515	0.175905419992268	1.88738880201367	TACR1//TACR3//
GO:2000179	positive regulation of neural precursor cell proliferation	Biological process	2	33	72	13692	11.5252525252525	0.0129601849127515	0.175905419992268	1.88738880201367	DRD2//SMARCD3//
GO:0006954	inflammatory response	Biological process	6	371	72	13692	3.07547169811321	0.0132305047917826	0.178634686544272	1.87842358558548	TACR1//ADRA2A//TAC1//CALCA//SLIT2//SCN9A//
GO:0015833	peptide transport	Biological process	4	174	72	13692	4.37164750957854	0.0132634638459082	0.178634686544272	1.87734304209158	MC4R//NNAT//DRD2//ADRA2A//
GO:0043542	endothelial cell migration	Biological process	3	94	72	13692	6.06914893617021	0.0132835099939399	0.178634686544272	1.87668715316195	SLIT2//NR2F2//CALCA//
GO:0007568	aging	Biological process	5	268	72	13692	3.5478855721393	0.0133473546449193	0.178944350958184	1.87460479998893	CALCA//TACR3//TGFB3//LRP2//HTR2A//
GO:0046488	phosphatidylinositol metabolic process	Biological process	3	95	72	13692	6.00526315789474	0.013665791863175	0.181220399375036	1.8643651980845	HTR2C//HTR2A//DRD2//
GO:0050671	positive regulation of lymphocyte proliferation	Biological process	3	95	72	13692	6.00526315789474	0.013665791863175	0.181220399375036	1.8643651980845	EFNB1//TAC1//TACR1//
GO:0030032	lamellipodium assembly	Biological process	2	34	72	13692	11.1862745098039	0.0137238076169051	0.181220399375036	1.86252537860057	SLIT2//PTPRO//
GO:0030431	sleep	Biological process	2	34	72	13692	11.1862745098039	0.0137238076169051	0.181220399375036	1.86252537860057	DRD2//HTR2A//
GO:0046676	negative regulation of insulin secretion	Biological process	2	34	72	13692	11.1862745098039	0.0137238076169051	0.181220399375036	1.86252537860057	ADRA2A//DRD2//
GO:0071902	positive regulation of protein serine/threonine kinase activity	Biological process	4	177	72	13692	4.29755178907721	0.0140452809236718	0.184473380214064	1.85246956992767	TGFB3//ADRA2A//HTR2A//TPD52L1//
GO:0032946	positive regulation of mononuclear cell proliferation	Biological process	3	96	72	13692	5.94270833333333	0.0140543131823671	0.184473380214064	1.85219037299473	EFNB1//TAC1//TACR1//
GO:0048667	cell morphogenesis involved in neuron differentiation	Biological process	6	378	72	13692	3.01851851851852	0.0143949565171216	0.187930101606852	1.84178964265826	DRD2//NTNG1//SLIT2//EFNB1//PTPRO//TRPV2//
GO:0040007	growth	Biological process	9	734	72	13692	2.33174386920981	0.0144034019479704	0.187930101606852	1.84153491952017	GPR149//TGFB3//NPPA//SLIT2//CAMP//DRD2//DIO3//TRPV2//
GO:0071900	regulation of protein serine/threonine kinase activity	Biological process	5	274	72	13692	3.47019464720195	0.0145675832968437	0.188781263257247	1.83661248995268	TGFB3//ADRA2A//HTR2A//TPD52L1//NR2F2//
GO:0007015	actin filament organization	Biological process	4	179	72	13692	4.24953445065177	0.0145824605554719	0.188781263257247	1.83616918963232	LCP1//SLIT2//TAC1//TACR1//
GO:0051050	positive regulation of transport	Biological process	7	492	72	13692	2.70562330623306	0.0145978212235873	0.188781263257247	1.83571195936515	DRD2//TAC1//TACR1//HTR2C//NNAT//TGFB3//TRPV2//
GO:0032990	cell part morphogenesis	Biological process	7	493	72	13692	2.70013522650439	0.0147471171158848	0.190151063047173	1.83129287073888	DRD2//NTNG1//SLIT2//EFNB1//PTPRO//RSPH9//TRPV2//
GO:0031099	regeneration	Biological process	4	180	72	13692	4.22592592592593	0.0148558783345324	0.190991702693812	1.82810166600344	HTR2C//LRP2//NNMT//LCP1//
GO:0000904	cell morphogenesis involved in differentiation	Biological process	7	495	72	13692	2.68922558922559	0.0150489983721509	0.192908797846519	1.82249240478268	DRD2//NTNG1//SLIT2//EFNB1//PTPRO//TGFB3//TRPV2//
GO:0001990	regulation of systemic arterial blood pressure by hormone	Biological process	2	36	72	13692	10.5648148148148	0.0153081600947061	0.194524561899106	1.81507700451627	HSD11B2//TACR1//
GO:0032890	regulation of organic acid transport	Biological process	2	36	72	13692	10.5648148148148	0.0153081600947061	0.194524561899106	1.81507700451627	HRH3//HTR2C//
GO:0090130	tissue migration	Biological process	2	36	72	13692	10.5648148148148	0.0153081600947061	0.194524561899106	1.81507700451627	TAC1//TACR1//
GO:0006811	ion transport	Biological process	9	742	72	13692	2.30660377358491	0.0153656958273117	0.194691359846631	1.81344776816911	DRD2//HTR2A//P2RX2//KCNN3//SCN11A//BHLHA15//CALCA//HTR2C//TRPV2//
GO:0030031	cell projection assembly	Biological process	4	182	72	13692	4.17948717948718	0.0154124305065522	0.194720735852233	1.81212886859176	SLIT2//PTPRO//RSPH9//TGFB3//
GO:0001503	ossification	Biological process	5	279	72	13692	3.40800477897252	0.0156402239145813	0.19685349533719	1.80575703361818	SCX//CALCA//TGFB3//TAC1//TACR1//
GO:0070665	positive regulation of leukocyte proliferation	Biological process	3	100	72	13692	5.705	0.015671046960009	0.19685349533719	1.8049019879752	EFNB1//TAC1//TACR1//
GO:0051338	regulation of transferase activity	Biological process	7	500	72	13692	2.66233333333333	0.015823085296085	0.198195445537248	1.80070883079902	TGFB3//ADRA2A//CALCA//DRD2//HTR2A//TPD52L1//NR2F2//
GO:0090278	negative regulation of peptide hormone secretion	Biological process	2	37	72	13692	10.2792792792793	0.0161284591120024	0.20144491380917	1.79240712245113	DRD2//ADRA2A//
GO:0030595	leukocyte chemotaxis	Biological process	3	102	72	13692	5.59313725490196	0.0165171603066767	0.205140608909006	1.78206461616504	CALCA//PTPRO//SLIT2//
GO:0048812	neuron projection morphogenesis	Biological process	6	390	72	13692	2.92564102564103	0.0165552314896299	0.205140608909006	1.78106474218669	DRD2//NTNG1//SLIT2//EFNB1//PTPRO//TRPV2//
GO:0010638	positive regulation of organelle organization	Biological process	4	186	72	13692	4.08960573476702	0.0165647298252254	0.205140608909006	1.78081564317294	DRD2//TAC1//TACR1//HRK//
GO:0042493	response to drug	Biological process	7	505	72	13692	2.63597359735974	0.0166252783211357	0.205310479323546	1.77923107550927	DRD2//SST//HSD11B2//HTR2C//LRP2//HTR2A//NNMT//
GO:0050796	regulation of insulin secretion	Biological process	3	103	72	13692	5.53883495145631	0.0169496879384763	0.206623062467291	1.77083829320399	NNAT//DRD2//ADRA2A//
GO:0002792	negative regulation of peptide secretion	Biological process	2	38	72	13692	10.0087719298246	0.016967222282898	0.206623062467291	1.77038925054917	DRD2//ADRA2A//
GO:0014910	regulation of smooth muscle cell migration	Biological process	2	38	72	13692	10.0087719298246	0.016967222282898	0.206623062467291	1.77038925054917	SLIT2//TACR1//
GO:0022029	telencephalon cell migration	Biological process	2	38	72	13692	10.0087719298246	0.016967222282898	0.206623062467291	1.77038925054917	SLIT2//DRD2//
GO:0032231	regulation of actin filament bundle assembly	Biological process	2	38	72	13692	10.0087719298246	0.016967222282898	0.206623062467291	1.77038925054917	TAC1//TACR1//
GO:0030030	cell projection organization	Biological process	9	756	72	13692	2.26388888888889	0.0171636260754673	0.208435835775204	1.76539095551959	DRD2//NTNG1//SLIT2//EFNB1//PTPRO//RSPH9//TRPV2//TGFB3//ITGA8//
GO:0051051	negative regulation of transport	Biological process	5	286	72	13692	3.32459207459207	0.0172291693225122	0.208653807485894	1.76373566087732	HTR2A//CALCA//HRH3//ADRA2A//DRD2//
GO:0001659	temperature homeostasis	Biological process	2	39	72	13692	9.75213675213675	0.0178242384205528	0.21361490805299	1.74898901725828	DRD2//HTR2A//
GO:0043149	stress fiber assembly	Biological process	2	39	72	13692	9.75213675213675	0.0178242384205528	0.21361490805299	1.74898901725828	TAC1//TACR1//
GO:0050805	negative regulation of synaptic transmission	Biological process	2	39	72	13692	9.75213675213675	0.0178242384205528	0.21361490805299	1.74898901725828	DRD2//HTR2A//
GO:0002526	acute inflammatory response	Biological process	3	105	72	13692	5.43333333333333	0.0178337263566137	0.21361490805299	1.74875790152305	TAC1//TACR1//ADRA2A//
GO:0090257	regulation of muscle system process	Biological process	3	106	72	13692	5.38207547169811	0.0182852516044762	0.218426547776631	1.73789905940667	CALCA//TACR1//TACR3//
GO:0034103	regulation of tissue remodeling	Biological process	2	40	72	13692	9.50833333333333	0.0186992979943362	0.222161849341924	1.72817469736237	CALCA//MC4R//
GO:0051966	regulation of synaptic transmission, glutamatergic	Biological process	2	40	72	13692	9.50833333333333	0.0186992979943362	0.222161849341924	1.72817469736237	DRD2//HTR2A//
GO:0022602	ovulation cycle process	Biological process	3	108	72	13692	5.28240740740741	0.0192073453522992	0.227581086552648	1.71653265484238	GPR149//TGFB3//SLIT2//
GO:0043405	regulation of MAP kinase activity	Biological process	4	195	72	13692	3.9008547008547	0.0193516997735723	0.22867345500631	1.71328088233181	TGFB3//ADRA2A//HTR2A//TPD52L1//
GO:0014909	smooth muscle cell migration	Biological process	2	41	72	13692	9.27642276422764	0.0195921931186442	0.229658220941541	1.70791694705708	TACR1//SLIT2//
GO:0021885	forebrain cell migration	Biological process	2	41	72	13692	9.27642276422764	0.0195921931186442	0.229658220941541	1.70791694705708	SLIT2//DRD2//
GO:0046068	cGMP metabolic process	Biological process	2	41	72	13692	9.27642276422764	0.0195921931186442	0.229658220941541	1.70791694705708	NPPA//HTR2C//
GO:0006898	receptor-mediated endocytosis	Biological process	3	109	72	13692	5.23394495412844	0.019677924366414	0.230048054459624	1.70602071300595	CALCA//DRD2//LRP2//
GO:0001894	tissue homeostasis	Biological process	3	110	72	13692	5.18636363636364	0.0201548640834225	0.234373804089454	1.69562012621441	CALCA//MC4R//SCX//
GO:0006576	cellular biogenic amine metabolic process	Biological process	3	110	72	13692	5.18636363636364	0.0201548640834225	0.234373804089454	1.69562012621441	TACR3//DRD2//HTR2C//
GO:0006725	cellular aromatic compound metabolic process	Biological process	4	198	72	13692	3.84175084175084	0.0203414525207871	0.235917798547965	1.69161803866796	TACR3//DIO3//DRD2//HTR2C//
GO:0046928	regulation of neurotransmitter secretion	Biological process	2	42	72	13692	9.05555555555556	0.0205027175417858	0.237160722172002	1.68818857137437	HTR2C//SNCG//
GO:0001667	ameboidal cell migration	Biological process	3	111	72	13692	5.13963963963964	0.0206381681729534	0.238099287553231	1.68532885295972	EFNB1//TAC1//TACR1//
GO:0010959	regulation of metal ion transport	Biological process	4	201	72	13692	3.78441127694859	0.0213620071517892	0.245803252896178	1.67035794387226	DRD2//HTR2A//CALCA//TRPV2//
GO:0051970	negative regulation of transmission of nerve impulse	Biological process	2	43	72	13692	8.84496124031008	0.0214306666349389	0.24594775530778	1.6689643193281	DRD2//HTR2A//
GO:0031399	regulation of protein modification process	Biological process	9	789	72	13692	2.16920152091255	0.0220106318422345	0.251944151426517	1.65736749031093	TGFB3//SLIT2//CAMP//ADRA2A//CALCA//DRD2//HTR2A//TPD52L1//NR2F2//
GO:0090276	regulation of peptide hormone secretion	Biological process	3	114	72	13692	5.00438596491228	0.0221262941220146	0.252608524559667	1.65509131888489	NNAT//DRD2//ADRA2A//
GO:0030900	forebrain development	Biological process	5	306	72	13692	3.10729847494553	0.0223516913182153	0.254133862899128	1.65068960889102	SLIT2//DRD2//SSTR1//LRP2//NR2F2//
GO:0003044	regulation of systemic arterial blood pressure mediated by a chemical signal	Biological process	2	44	72	13692	8.64393939393939	0.0223758373811732	0.254133862899128	1.65022070290734	HSD11B2//TACR1//
GO:0031401	positive regulation of protein modification process	Biological process	7	537	72	13692	2.47889509621353	0.0224582169550721	0.254410395687432	1.64862472702881	TGFB3//CAMP//ADRA2A//CALCA//DRD2//HTR2A//TPD52L1//
GO:0050678	regulation of epithelial cell proliferation	Biological process	4	205	72	13692	3.71056910569106	0.0227710569559462	0.257099513490657	1.64261681042651	NR2F2//TACR1//HRH3//TGFB3//
GO:0009117	nucleotide metabolic process	Biological process	8	664	72	13692	2.29116465863454	0.0228375669095723	0.257099513490657	1.64135016724026	NPPA//HTR2C//CALCA//DRD2//HRH3//ADRA2A//MC4R//ARHGAP8//
GO:0048699	generation of neurons	Biological process	10	929	72	13692	2.0470039468963	0.0229266400285462	0.257099513490657	1.63965958783364	NR2F2//KIRREL3//DRD2//SMARCD3//NTNG1//SLIT2//EFNB1//PTPRO//NNAT//TRPV2//
GO:0019220	regulation of phosphate metabolic process	Biological process	9	795	72	13692	2.15283018867925	0.0229888251113909	0.257099513490657	1.63848322362755	TGFB3//SLIT2//CAMP//ADRA2A//CALCA//DRD2//HTR2A//TPD52L1//NR2F2//
GO:0051174	regulation of phosphorus metabolic process	Biological process	9	795	72	13692	2.15283018867925	0.0229888251113909	0.257099513490657	1.63848322362755	TGFB3//SLIT2//CAMP//ADRA2A//CALCA//DRD2//HTR2A//TPD52L1//NR2F2//
GO:0030534	adult behavior	Biological process	3	116	72	13692	4.91810344827586	0.0231502397021601	0.2575904844017	1.6354445078518	DRD2//SNCG//HTR2C//
GO:0044106	cellular amine metabolic process	Biological process	3	116	72	13692	4.91810344827586	0.0231502397021601	0.2575904844017	1.6354445078518	TACR3//DRD2//HTR2C//
GO:0014812	muscle cell migration	Biological process	2	45	72	13692	8.45185185185185	0.0233380283645428	0.258368475631706	1.63193583666117	TACR1//SLIT2//
GO:0045446	endothelial cell differentiation	Biological process	2	45	72	13692	8.45185185185185	0.0233380283645428	0.258368475631706	1.63193583666117	TGFB3//NR2F2//
GO:0002791	regulation of peptide secretion	Biological process	3	117	72	13692	4.87606837606838	0.0236717729384927	0.26074636322199	1.62576921361426	NNAT//DRD2//ADRA2A//
GO:0090087	regulation of peptide transport	Biological process	3	117	72	13692	4.87606837606838	0.0236717729384927	0.26074636322199	1.62576921361426	NNAT//DRD2//ADRA2A//
GO:0002376	immune system process	Biological process	12	1218	72	13692	1.8735632183908	0.0242168328196983	0.266081691933728	1.6158826563569	KRT1//LCP1//CALCA//PTPRO//TACR1//SLIT2//TGFB3//KIRREL3//SSTR1//EFNB1//MX1//TAC1//
GO:0044087	regulation of cellular component biogenesis	Biological process	5	315	72	13692	3.01851851851852	0.0249492832636829	0.273444144569965	1.60294192615677	SLIT2//HRK//TGFB3//TAC1//TACR1//
GO:0042698	ovulation cycle	Biological process	3	120	72	13692	4.75416666666667	0.0252746067530004	0.27468009858871	1.59731559286181	GPR149//TGFB3//SLIT2//
GO:0032570	response to progesterone stimulus	Biological process	2	47	72	13692	8.09219858156028	0.0253126733188501	0.27468009858871	1.5966619857657	TACR1//TGFB3//
GO:0032963	collagen metabolic process	Biological process	2	47	72	13692	8.09219858156028	0.0253126733188501	0.27468009858871	1.5966619857657	TGFB3//SCX//
GO:0045453	bone resorption	Biological process	2	47	72	13692	8.09219858156028	0.0253126733188501	0.27468009858871	1.5966619857657	CALCA//MC4R//
GO:0006468	protein phosphorylation	Biological process	10	945	72	13692	2.01234567901235	0.025453469632491	0.275525952762569	1.59425300941604	TGFB3//SLIT2//CAMP//ADRA2A//CALCA//DRD2//HTR2A//TPD52L1//NR2F2//SRPK3//
GO:0030336	negative regulation of cell migration	Biological process	3	122	72	13692	4.67622950819672	0.0263750068229907	0.284798103231505	1.57880741934594	SLIT2//NR2F2//DRD2//
GO:0032501	multicellular organismal process	Biological process	39	5780	72	13692	1.28313148788927	0.026891487250359	0.28941655079177	1.57038517818716	GPR149//SLIT2//ITGA8//DRD2//HTR2A//TGFB3//SCX//EFNB1//NR2F2//KIRREL3//ADRA2A//CALCA//HSD11B2//MC4R//SMARCD3//P2RX2//TACR1//TAC1//PTPRO//SNCG//HTR3A//SSTR1//EPOR//NTNG1//HRH3//NNAT//NPPA//SRPK3//SCN9A//TACR3//HTR2C//MYO16//LRP2//NNMT//LCP1//DIO3//CAMP//TRPV2//OLR278//
GO:0050808	synapse organization	Biological process	3	123	72	13692	4.63821138211382	0.026934751989745	0.28941655079177	1.56968701900353	DRD2//P2RX2//SNCG//
GO:0006753	nucleoside phosphate metabolic process	Biological process	8	686	72	13692	2.21768707482993	0.0270921830553694	0.290396407126502	1.56715599863233	NPPA//HTR2C//CALCA//DRD2//HRH3//ADRA2A//MC4R//ARHGAP8//
GO:0003158	endothelium development	Biological process	2	49	72	13692	7.76190476190476	0.0273530217797201	0.291765565650348	1.56299468871754	TGFB3//NR2F2//
GO:0007405	neuroblast proliferation	Biological process	2	49	72	13692	7.76190476190476	0.0273530217797201	0.291765565650348	1.56299468871754	DRD2//SMARCD3//
GO:2000146	negative regulation of cell motility	Biological process	3	124	72	13692	4.6008064516129	0.0275008557236423	0.291963240747925	1.5606537923416	SLIT2//NR2F2//DRD2//
GO:0009611	response to wounding	Biological process	8	688	72	13692	2.21124031007752	0.0275047487292183	0.291963240747925	1.56059231821149	TACR1//ADRA2A//TAC1//CALCA//SCN9A//TGFB3//DRD2//SLIT2//
GO:0034765	regulation of ion transmembrane transport	Biological process	3	125	72	13692	4.564	0.0280733137333766	0.297278761852954	1.55170632084686	DRD2//TRPV2//SCN11A//
GO:0006661	phosphatidylinositol biosynthetic process	Biological process	2	50	72	13692	7.60666666666667	0.0283973479889512	0.298546699241156	1.54672221655661	HTR2C//HTR2A//
GO:0030819	positive regulation of cAMP biosynthetic process	Biological process	2	50	72	13692	7.60666666666667	0.0283973479889512	0.298546699241156	1.54672221655661	CALCA//MC4R//
GO:0044259	multicellular organismal macromolecule metabolic process	Biological process	2	50	72	13692	7.60666666666667	0.0283973479889512	0.298546699241156	1.54672221655661	TGFB3//SCX//
GO:0051716	cellular response to stimulus	Biological process	35	5068	72	13692	1.31330570902394	0.0287374720120701	0.30139970646152	1.5415514386895	TGFB3//CALCA//PTPRO//SLIT2//P2RX2//DRD2//EPOR//ADRA2A//ARHGAP8//IGSF1//RGD1564053//ASB2//PLCXD3//NPPA//SSTR1//BHLHA15//HTR2A//NPW//OLR278//HTR2C//HTR3A//TAC1//TACR1//TACR3//RAB20//DOK3//SCX//ITGA8//NR2F2//SLC7A3//TPD52L1//EFNB1//HRK//CAMP//SNCG//
GO:0060326	cell chemotaxis	Biological process	3	127	72	13692	4.49212598425197	0.0292372728628053	0.305909795299614	1.53406313909689	CALCA//PTPRO//SLIT2//
GO:0030816	positive regulation of cAMP metabolic process	Biological process	2	51	72	13692	7.45751633986928	0.0294575189579339	0.306023135335503	1.53080383414829	CALCA//MC4R//
GO:0060491	regulation of cell projection assembly	Biological process	2	51	72	13692	7.45751633986928	0.0294575189579339	0.306023135335503	1.53080383414829	SLIT2//TGFB3//
GO:2000177	regulation of neural precursor cell proliferation	Biological process	2	51	72	13692	7.45751633986928	0.0294575189579339	0.306023135335503	1.53080383414829	DRD2//SMARCD3//
GO:0051271	negative regulation of cellular component movement	Biological process	3	128	72	13692	4.45703125	0.0298287628690622	0.309147272855718	1.52536475838052	SLIT2//NR2F2//DRD2//
GO:0072358	cardiovascular system development	Biological process	8	701	72	13692	2.17023300047551	0.0302943714963421	0.312495352094032	1.51863805318567	CALCA//SLIT2//SMARCD3//SCX//EPOR//NPPA//CAMP//NR2F2//
GO:0072359	circulatory system development	Biological process	8	701	72	13692	2.17023300047551	0.0302943714963421	0.312495352094032	1.51863805318567	CALCA//SLIT2//SMARCD3//SCX//EPOR//NPPA//CAMP//NR2F2//
GO:0048771	tissue remodeling	Biological process	3	129	72	13692	4.42248062015504	0.0304265849384568	0.313122414014541	1.51674678985721	TGFB3//CALCA//MC4R//
GO:0031623	receptor internalization	Biological process	2	53	72	13692	7.17610062893082	0.031624634655884	0.324689457450575	1.49997448298135	CALCA//DRD2//
GO:0006836	neurotransmitter transport	Biological process	3	132	72	13692	4.3219696969697	0.0322579733531509	0.330418119579938	1.49136292117494	HTR2C//SNCG//DRD2//
GO:0019637	organophosphate metabolic process	Biological process	9	846	72	13692	2.02304964539007	0.0326083719813818	0.333228677777104	1.48667088341275	NPPA//HTR2C//HTR2A//CALCA//DRD2//HRH3//ADRA2A//MC4R//ARHGAP8//
GO:0009605	response to external stimulus	Biological process	11	1128	72	13692	1.8544621749409	0.0327846340501466	0.334250780641495	1.48432965966832	DRD2//CALCA//PTPRO//TAC1//SLIT2//EFNB1//TACR1//HSD11B2//LRP2//SSTR1//HRK//
GO:0050769	positive regulation of neurogenesis	Biological process	3	133	72	13692	4.28947368421053	0.0328810511469894	0.334455981968449	1.48305430731081	DRD2//SMARCD3//TRPV2//
GO:0006796	phosphate-containing compound metabolic process	Biological process	12	1275	72	13692	1.78980392156863	0.0330670170555028	0.335568987896584	1.48060498061593	TGFB3//SLIT2//CAMP//ADRA2A//CALCA//SRPK3//DUSP26//DRD2//PTPRO//HTR2A//TPD52L1//NR2F2//
GO:0006793	phosphorus metabolic process	Biological process	12	1277	72	13692	1.78700078308536	0.0334152261415053	0.338319518254871	1.47605559539094	TGFB3//SLIT2//CAMP//ADRA2A//CALCA//SRPK3//DUSP26//DRD2//PTPRO//HTR2A//TPD52L1//NR2F2//
GO:0035264	multicellular organism growth	Biological process	3	134	72	13692	4.25746268656716	0.033510422407886	0.338501594092563	1.47482009773149	DRD2//DIO3//
GO:0021954	central nervous system neuron development	Biological process	2	56	72	13692	6.79166666666667	0.0349894302376047	0.351820326058851	1.45606312944276	DRD2//SLIT2//
GO:0090277	positive regulation of peptide hormone secretion	Biological process	2	56	72	13692	6.79166666666667	0.0349894302376047	0.351820326058851	1.45606312944276	NNAT//DRD2//
GO:0050794	regulation of cellular process	Biological process	46	7207	72	13692	1.21377364599232	0.0352727446500013	0.353857465779418	1.45256074560686	NR2F2//TGFB3//SLIT2//CAMP//CALCA//DRD2//SMARCD3//TACR1//P2RX2//EPOR//ADRA2A//ARHGAP8//IGSF1//RGD1564053//ASB2//PLCXD3//TPD52L1//NPPA//SSTR1//BHLHA15//HTR2A//NPW//OLR278//HTR2C//HRH3//HTR3A//TAC1//TACR3//RAB20//DOK3//SCX//MYO16//SNCG//SST//ITGA8//MC4R//SLC7A3//NNAT//LCP1//SCN11A//EFNB1//HRK//SCN9A//TRPV2//PLAGL1//PTPRO//
GO:0007166	cell surface receptor signaling pathway	Biological process	22	2870	72	13692	1.45772357723577	0.0355251832619986	0.355576263517356	1.44946367302134	DRD2//ADRA2A//NPPA//TGFB3//SSTR1//BHLHA15//HTR2A//NPW//OLR278//HTR2C//CALCA//HTR3A//TAC1//TACR1//TACR3//SCX//ITGA8//SLIT2//P2RX2//EPOR//EFNB1//PTPRO//
GO:0040017	positive regulation of locomotion	Biological process	4	236	72	13692	3.22316384180791	0.0356090964188546	0.35560427949945	1.44843904641236	TACR1//TAC1//ADRA2A//SLIT2//
GO:0000902	cell morphogenesis	Biological process	8	725	72	13692	2.0983908045977	0.0359504290005659	0.357654456661222	1.44429592276464	DRD2//NTNG1//SLIT2//EFNB1//PTPRO//TGFB3//RSPH9//TRPV2//
GO:0001505	regulation of neurotransmitter levels	Biological process	3	138	72	13692	4.13405797101449	0.0360906536192087	0.357654456661222	1.44260525258596	HTR2C//SNCG//DRD2//
GO:0045744	negative regulation of G-protein coupled receptor protein signaling pathway	Biological process	2	57	72	13692	6.67251461988304	0.0361407217839693	0.357654456661222	1.44200317818171	CALCA//DRD2//
GO:0046888	negative regulation of hormone secretion	Biological process	2	57	72	13692	6.67251461988304	0.0361407217839693	0.357654456661222	1.44200317818171	DRD2//ADRA2A//
GO:0009308	amine metabolic process	Biological process	3	139	72	13692	4.10431654676259	0.0367513470302711	0.362878165271866	1.43472673829155	TACR3//DRD2//HTR2C//
GO:0002793	positive regulation of peptide secretion	Biological process	2	58	72	13692	6.55747126436782	0.0373065560080077	0.367532452896867	1.42821484143772	NNAT//DRD2//
GO:0048511	rhythmic process	Biological process	4	240	72	13692	3.16944444444444	0.0375175066022159	0.36878194830519	1.42576603236338	GPR149//TGFB3//DRD2//SLIT2//
GO:0022008	neurogenesis	Biological process	10	1009	72	13692	1.88470432771721	0.0376054044554161	0.368819000296519	1.42474973601653	NR2F2//KIRREL3//DRD2//SMARCD3//NTNG1//SLIT2//EFNB1//PTPRO//NNAT//TRPV2//
GO:0010647	positive regulation of cell communication	Biological process	8	733	72	13692	2.07548885857208	0.0379861765480659	0.370893982153053	1.42037441762301	ADRA2A//TGFB3//ITGA8//TAC1//TACR1//DRD2//TPD52L1//ARHGAP8//
GO:0055086	nucleobase-containing small molecule metabolic process	Biological process	8	733	72	13692	2.07548885857208	0.0379861765480659	0.370893982153053	1.42037441762301	NPPA//HTR2C//CALCA//DRD2//HRH3//ADRA2A//MC4R//ARHGAP8//
GO:0051048	negative regulation of secretion	Biological process	3	141	72	13692	4.04609929078014	0.0380914193443297	0.371095072012314	1.41917284456337	HRH3//ADRA2A//DRD2//
GO:0023056	positive regulation of signaling	Biological process	8	734	72	13692	2.07266121707539	0.0382460418329154	0.37177527138692	1.41741350427696	ADRA2A//TGFB3//ITGA8//TAC1//TACR1//DRD2//TPD52L1//ARHGAP8//
GO:0022600	digestive system process	Biological process	2	59	72	13692	6.44632768361582	0.0384867527993907	0.373287443080816	1.41468872961201	TAC1//TACR1//
GO:0007411	axon guidance	Biological process	3	142	72	13692	4.01760563380282	0.0387707745303898	0.374385628945438	1.41149552293103	SLIT2//EFNB1//PTPRO//
GO:0032956	regulation of actin cytoskeleton organization	Biological process	3	142	72	13692	4.01760563380282	0.0387707745303898	0.374385628945438	1.41149552293103	SLIT2//TAC1//TACR1//
GO:0032270	positive regulation of cellular protein metabolic process	Biological process	7	604	72	13692	2.20391832229581	0.0390040133817851	0.375810098166474	1.40889070323283	TGFB3//CAMP//ADRA2A//CALCA//DRD2//HTR2A//TPD52L1//
GO:0034762	regulation of transmembrane transport	Biological process	4	244	72	13692	3.11748633879781	0.0394841231051133	0.379219748792946	1.40357750270193	SCN11A//DRD2//TGFB3//TRPV2//
GO:0051130	positive regulation of cellular component organization	Biological process	6	478	72	13692	2.38702928870293	0.0395308907843012	0.379219748792946	1.40306339920755	DRD2//TGFB3//HRK//TRPV2//TAC1//TACR1//
GO:0030804	positive regulation of cyclic nucleotide biosynthetic process	Biological process	2	60	72	13692	6.33888888888889	0.039681133493055	0.37982988915623	1.40141593070263	CALCA//MC4R//
GO:0045927	positive regulation of growth	Biological process	3	144	72	13692	3.96180555555556	0.0401480606696692	0.383462087093311	1.39633542823842	DRD2//DIO3//TRPV2//
GO:0050670	regulation of lymphocyte proliferation	Biological process	3	145	72	13692	3.93448275862069	0.0408459655327416	0.386335472946796	1.38885083346197	EFNB1//TAC1//TACR1//
GO:0010594	regulation of endothelial cell migration	Biological process	2	61	72	13692	6.23497267759563	0.0408895208593324	0.386335472946796	1.38838797844951	NR2F2//SLIT2//
GO:0030810	positive regulation of nucleotide biosynthetic process	Biological process	2	61	72	13692	6.23497267759563	0.0408895208593324	0.386335472946796	1.38838797844951	CALCA//MC4R//
GO:0051705	behavioral interaction between organisms	Biological process	2	61	72	13692	6.23497267759563	0.0408895208593324	0.386335472946796	1.38838797844951	TACR1//SNCG//
GO:1900373	positive regulation of purine nucleotide biosynthetic process	Biological process	2	61	72	13692	6.23497267759563	0.0408895208593324	0.386335472946796	1.38838797844951	CALCA//MC4R//
GO:0031325	positive regulation of cellular metabolic process	Biological process	14	1621	72	13692	1.64240180958256	0.041040489372126	0.386927968618065	1.38678746928155	TGFB3//CAMP//DRD2//ADRA2A//CALCA//NR2F2//SMARCD3//SCX//MC4R//HTR2A//TPD52L1//PLAGL1//BHLHA15//ITGA8//
GO:0032944	regulation of mononuclear cell proliferation	Biological process	3	146	72	13692	3.90753424657534	0.041550026893294	0.390891240129186	1.38142869078227	EFNB1//TAC1//TACR1//
GO:0034764	positive regulation of transmembrane transport	Biological process	2	62	72	13692	6.13440860215054	0.0421117390941395	0.395327332309866	1.3755968230919	TGFB3//TRPV2//
GO:0009306	protein secretion	Biological process	3	148	72	13692	3.85472972972973	0.0429765627653335	0.402583870006885	1.36676832201681	DRD2//TGFB3//CBLN4//
GO:0006970	response to osmotic stress	Biological process	2	63	72	13692	6.03703703703704	0.0433476138092292	0.402618514702671	1.36303480448552	SST//TACR3//
GO:0017015	regulation of transforming growth factor beta receptor signaling pathway	Biological process	2	63	72	13692	6.03703703703704	0.0433476138092292	0.402618514702671	1.36303480448552	ITGA8//TGFB3//
GO:0030801	positive regulation of cyclic nucleotide metabolic process	Biological process	2	63	72	13692	6.03703703703704	0.0433476138092292	0.402618514702671	1.36303480448552	CALCA//MC4R//
GO:0035249	synaptic transmission, glutamatergic	Biological process	2	63	72	13692	6.03703703703704	0.0433476138092292	0.402618514702671	1.36303480448552	DRD2//HTR2A//
GO:0051924	regulation of calcium ion transport	Biological process	3	149	72	13692	3.82885906040268	0.0436990081902947	0.405024211218292	1.35952841983439	CALCA//DRD2//TRPV2//
GO:0048675	axon extension	Biological process	2	64	72	13692	5.94270833333333	0.0445969720225029	0.411606579677164	1.35069462735423	TRPV2//SLIT2//
GO:0090100	positive regulation of transmembrane receptor protein serine/threonine kinase signaling pathway	Biological process	2	64	72	13692	5.94270833333333	0.0445969720225029	0.411606579677164	1.35069462735423	TGFB3//ITGA8//
GO:0045471	response to ethanol	Biological process	3	151	72	13692	3.77814569536424	0.0451621786150982	0.414489487138103	1.34522511595669	DRD2//TACR1//HTR3A//
GO:0070663	regulation of leukocyte proliferation	Biological process	3	151	72	13692	3.77814569536424	0.0451621786150982	0.414489487138103	1.34522511595669	EFNB1//TAC1//TACR1//
GO:0015672	monovalent inorganic cation transport	Biological process	4	255	72	13692	2.98300653594771	0.0451929687162439	0.414489487138103	1.34492912902208	DRD2//HTR2A//KCNN3//SCN11A//
GO:0045981	positive regulation of nucleotide metabolic process	Biological process	2	65	72	13692	5.85128205128205	0.045859642148383	0.418851398288565	1.33856933847631	CALCA//MC4R//
GO:1900544	positive regulation of purine nucleotide metabolic process	Biological process	2	65	72	13692	5.85128205128205	0.045859642148383	0.418851398288565	1.33856933847631	CALCA//MC4R//
GO:0006650	glycerophospholipid metabolic process	Biological process	3	153	72	13692	3.72875816993464	0.0466496171959882	0.425180710576325	1.3311519156978	HTR2C//HTR2A//DRD2//
GO:0097305	response to alcohol	Biological process	3	154	72	13692	3.70454545454545	0.0474023965404849	0.431145449032128	1.32419970098419	DRD2//TACR1//HTR3A//
GO:0051251	positive regulation of lymphocyte activation	Biological process	3	155	72	13692	3.68064516129032	0.048161193653785	0.437140109685701	1.31730275782108	EFNB1//TAC1//TACR1//
GO:0050806	positive regulation of synaptic transmission	Biological process	2	67	72	13692	5.67661691542289	0.0484242387209157	0.438619550728294	1.31493719811333	TAC1//TACR1//
GO:0002682	regulation of immune system process	Biological process	7	635	72	13692	2.09632545931759	0.0488442816004481	0.441512021724463	1.31118627359802	KRT1//TACR1//SLIT2//TGFB3//EFNB1//CALCA//TAC1//
GO:0032970	regulation of actin filament-based process	Biological process	3	157	72	13692	3.63375796178344	0.0496967724428089	0.445113558655328	1.3036718156086	SLIT2//TAC1//TACR1//
