# Supplementary material for: Gene Expression in the Hippocampus in a Rat Model of Premenstrual Dysphoric Disorder After Treatment With Baixiangdan Capsules
Source: Front Psychol. 2018 Nov 13;9:2065. doi: 10.3389/fpsyg.2018.02065 (PMC6242977; doi:10.3389/fpsyg.2018.02065)
Supplement: Supplementary file 3 [file Data_Sheet_3.ZIP › Data Analysis Folder/GO Analysis Report/fluoxetine vs blank (up)/CC_result(Rat).xls]

## Sheet: CC
#Column "GO.ID" stands for the ID of gene ontology term
#Column "Term" stands for the name of gene ontology term
#Column "Ontology" stands for the ontology of GOID belongs to
#Column "Count" stands for the number of DE genes associated with the listed GOID
#Column "Pop.Hits" stands for the number of background population genes associated with the listed GOID
#Column "List.Total" stands for the total number of DE genes
#Column "Pop.Total" stands for the total number of background population genes
#Column "Fold.Enrichment" stands for the Fold Enrichment value of the GOID, it equals (Count/Pop.Hits)/(List.Total/Pop.Total)
#Column "Pvalue" stands for the significance testing value of the GOID
#Column "FDR" stands for the false discovery rate of the GOID, using Benjamini & Hochberg (1995) method
#Column "Enrichment.Score" stands for the Enrichment Score value of the GOID, it equals (-log10(Pvalue))
#Column "GENES" stands for the DE genes associated with the GOID
GO.ID	Term	Ontology	Count	Pop.Hits	List.Total	Pop.Total	Fold.Enrichment	Pvalue	FDR	Enrichment.Score	GENES
GO:0005886	plasma membrane	Cellular component	37	2986	77	15288	2.46021	1.50212e-08	8.06641e-06	7.82329	SCN11A//SCN9A//LCP1//NTNG1//DRD2//ADRA2A//HTR3A//CLDN3//HTR2C//LRP2//PTPRO//TGFB3//TRPV2//TACR3//ITGA8//TAC1//TACR1//SSTR1//TRHR//MC4R//CHRNE//DIO3//SLC7A3//HTR2A//KCNJ16//KCNN3//FXYD6//HRH3//P2RX2//GPR149//MYO16//KRT1//DOK3//GPR123//GPRC5A//KIRREL3//SLIT2
GO:0071944	cell periphery	Cellular component	37	3081	77	15288	2.38435	3.57943e-08	9.61078e-06	7.44619	DRD2//TAC1//TACR1//TACR3//SSTR1//ADRA2A//HTR2C//TRHR//MC4R//CHRNE//TRPV2//DIO3//SLC7A3//HTR2A//SCN11A//KCNJ16//PTPRO//KCNN3//FXYD6//HTR3A//HRH3//P2RX2//GPR149//MYO16//NTNG1//KRT1//LCP1//DOK3//GPR123//GPRC5A//KIRREL3//SLIT2//SCN9A//CLDN3//LRP2//TGFB3//ITGA8
GO:0044297	cell body	Cellular component	13	441	77	15288	5.85281	2.74977e-07	4.92209e-05	6.5607	TACR3//CALCA//SST//TAC1//TGFB3//SNCG//HTR3A//P2RX2//KLHL14//DRD2//ITGA8//TACR1//TRPV2
GO:0043005	neuron projection	Cellular component	15	742	77	15288	4.01372	3.59485e-06	0.000482609	5.44432	DRD2//P2RX2//ITGA8//CALCA//TAC1//TRPV2//SCN11A//SNCG//HTR3A//KIRREL3//TACR1//HTR2A//TACR3//PTPRO//KLHL14
GO:0042995	cell projection	Cellular component	19	1211	77	15288	3.11508	6.23291e-06	0.000589617	5.20531	LCP1//LRP2//DNAH8//DRD2//P2RX2//ITGA8//CALCA//KLHL14//TAC1//TRPV2//SCN11A//SNCG//HTR3A//KIRREL3//TACR1//HTR2A//TACR3//PTPRO//CAMP
GO:0043025	neuronal cell body	Cellular component	11	413	77	15288	5.28814	6.5879e-06	0.000589617	5.18125	TACR3//DRD2//ITGA8//CALCA//SST//TAC1//TGFB3//SNCG//HTR3A//P2RX2//KLHL14
GO:0030424	axon	Cellular component	9	334	77	15288	5.35003	4.44805e-05	0.00341229	4.35183	CALCA//P2RX2//DRD2//SNCG//TRPV2//SCN11A//TAC1//HTR3A//KIRREL3
GO:0044425	membrane part	Cellular component	45	5668	77	15288	1.57631	0.000109122	0.00732479	3.96209	DRD2//EPOR//TACR1//TACR3//SSTR1//ADRA2A//EFNB1//HTR2C//TRHR//MC4R//LRP2//CHRNE//TRPV2//DIO3//SLC7A3//HTR2A//KCNJ16//KCNN3//FXYD6//KCNK13//CLDN3//TPBG//HRH3//P2RX2//HRK//SLC6A5//GPR149//IGSF1//GPR123//GALNT14//KIRREL3//SLIT2//OLR278//LOC500413//SCN11A//SCN9A//LCP1//NTNG1//HTR3A//MX1//PTPRO//AP1S2//TGFB3//ITGA8//RFTN1
GO:0044463	cell projection part	Cellular component	11	636	77	15288	3.43396	0.000325239	0.0187541	3.4878	DRD2//P2RX2//ITGA8//LRP2//TRPV2//TACR3//CALCA//PTPRO//HTR2A//KIRREL3//SNCG
GO:0016020	membrane	Cellular component	51	7097	77	15288	1.42677	0.000349239	0.0187541	3.45688	DRD2//TAC1//TACR1//TACR3//SSTR1//ADRA2A//HTR2C//TRHR//MC4R//CHRNE//TRPV2//DIO3//SLC7A3//HTR2A//SCN11A//KCNJ16//PTPRO//KCNN3//FXYD6//HTR3A//HRH3//P2RX2//GPR149//MYO16//NTNG1//KRT1//LCP1//DOK3//GPR123//GPRC5A//KIRREL3//SLIT2//EPOR//EFNB1//LRP2//KCNK13//CLDN3//TPBG//HRK//SLC6A5//IGSF1//GALNT14//OLR278//LOC500413//SCN9A//MX1//AP1S2//TGFB3//ITGA8//RFTN1//SYT17
GO:0031224	intrinsic to membrane	Cellular component	38	4750	77	15288	1.58836	0.000596163	0.0291036	3.22464	DRD2//EPOR//TACR1//TACR3//SSTR1//ADRA2A//EFNB1//HTR2C//TRHR//MC4R//LRP2//CHRNE//TRPV2//DIO3//SLC7A3//HTR2A//KCNJ16//KCNN3//FXYD6//KCNK13//CLDN3//TPBG//HRH3//P2RX2//HRK//SLC6A5//GPR149//IGSF1//GPR123//GALNT14//KIRREL3//SLIT2//OLR278//LOC500413//SCN11A//SCN9A//NTNG1//HTR3A
GO:0016021	integral to membrane	Cellular component	37	4653	77	15288	1.57881	0.000859968	0.0384836	3.06552	SCN11A//SCN9A//DRD2//ADRA2A//HTR3A//EPOR//TACR1//TACR3//SSTR1//EFNB1//HTR2C//TRHR//MC4R//LRP2//CHRNE//TRPV2//DIO3//SLC7A3//HTR2A//KCNJ16//KCNN3//FXYD6//KCNK13//CLDN3//TPBG//HRH3//P2RX2//HRK//SLC6A5//GPR149//IGSF1//GPR123//GALNT14//KIRREL3//SLIT2//OLR278//LOC500413
GO:0043679	axon terminus	Cellular component	4	88	77	15288	9.02479	0.00100705	0.0415991	2.99695	CALCA//P2RX2//DRD2//SNCG
GO:0045202	synapse	Cellular component	9	527	77	15288	3.39072	0.00128865	0.049429	2.88986	SYT17//DRD2//P2RX2//ITGA8//CALCA//CHRNE//HTR3A//ADRA2A//EFNB1
GO:0044306	neuron projection terminus	Cellular component	4	97	77	15288	8.18744	0.00144615	0.0517722	2.83979	CALCA//P2RX2//DRD2//SNCG
GO:0033267	axon part	Cellular component	5	170	77	15288	5.83957	0.00166081	0.0557409	2.77968	CALCA//P2RX2//DRD2//SNCG//TRPV2
GO:0005623	cell	Cellular component	70	11848	77	15288	1.17304	0.00179506	0.0562088	2.74592	DRD2//TAC1//TACR1//TACR3//SSTR1//ADRA2A//HTR2C//TRHR//MC4R//CHRNE//TRPV2//DIO3//SLC7A3//HTR2A//SCN11A//KCNJ16//PTPRO//KCNN3//FXYD6//HTR3A//HRH3//P2RX2//GPR149//MYO16//NTNG1//KRT1//LCP1//DOK3//GPR123//GPRC5A//KIRREL3//SLIT2//CALCA//PLAGL1//BHLHA15//ASB2//ARHGAP8//ZFP575//PLCXD3//RGD1565844//SMARCD3//NEDD9//SCN9A//HRK//DUSP26//HSD11B2//LRP2//TPBG//KLHL14//RPS4Y2//MX1//NPPA//EFNB1//TGFB3//PNCK//NR2F…
GO:0001518	voltage-gated sodium channel complex	Cellular component	2	13	77	15288	30.5455	0.00188409	0.0562088	2.7249	SCN11A//SCN9A
GO:0034706	sodium channel complex	Cellular component	2	16	77	15288	24.8182	0.00287038	0.081126	2.54206	SCN11A//SCN9A
GO:0044456	synapse part	Cellular component	7	391	77	15288	3.55452	0.00350743	0.0941744	2.45501	SYT17//DRD2//P2RX2//ITGA8//CALCA//CHRNE//HTR3A
GO:0044459	plasma membrane part	Cellular component	15	1426	77	15288	2.08849	0.00453878	0.114563	2.34306	SCN11A//SCN9A//LCP1//NTNG1//DRD2//ADRA2A//HTR3A//CLDN3//HTR2C//LRP2//PTPRO//TGFB3//TRPV2//TACR3//ITGA8
GO:0044464	cell part	Cellular component	69	11835	77	15288	1.15755	0.00469344	0.114563	2.32851	DRD2//TAC1//TACR1//TACR3//SSTR1//ADRA2A//HTR2C//TRHR//MC4R//CHRNE//TRPV2//DIO3//SLC7A3//HTR2A//SCN11A//KCNJ16//PTPRO//KCNN3//FXYD6//HTR3A//HRH3//P2RX2//GPR149//MYO16//NTNG1//KRT1//LCP1//DOK3//GPR123//GPRC5A//KIRREL3//SLIT2//CALCA//PLAGL1//BHLHA15//ASB2//ARHGAP8//ZFP575//PLCXD3//RGD1565844//SMARCD3//NEDD9//SCN9A//HRK//DUSP26//HSD11B2//LRP2//TPBG//KLHL14//RPS4Y2//MX1//NPPA//EFNB1//TGFB3//PNCK//NR2F…
GO:0030425	dendrite	Cellular component	7	426	77	15288	3.26248	0.00558435	0.130382	2.25303	DRD2//P2RX2//ITGA8//PTPRO//HTR2A//KIRREL3//TACR1
GO:0016328	lateral plasma membrane	Cellular component	2	33	77	15288	12.0331	0.0119508	0.267399	1.9226	DRD2//PTPRO
GO:0032589	neuron projection membrane	Cellular component	2	36	77	15288	11.0303	0.0141217	0.303333	1.85011	TACR3//ITGA8
GO:0043197	dendritic spine	Cellular component	4	192	77	15288	4.13636	0.0160154	0.318528	1.79546	DRD2//P2RX2//ITGA8//PTPRO
GO:0044309	neuron spine	Cellular component	4	192	77	15288	4.13636	0.0160154	0.318528	1.79546	DRD2//P2RX2//ITGA8//PTPRO
GO:0043198	dendritic shaft	Cellular component	2	43	77	15288	9.23467	0.0197883	0.379511	1.70359	HTR2A//KIRREL3
GO:0005615	extracellular space	Cellular component	8	707	77	15288	2.24662	0.0255616	0.473331	1.59241	CALCA//SST//TAC1//TGFB3//LRP2//CAMP//SLIT2//CBLN4
GO:0043195	terminal button	Cellular component	2	52	77	15288	7.63636	0.0282274	0.505271	1.54933	CALCA//P2RX2
GO:0019861	flagellum	Cellular component	2	56	77	15288	7.09091	0.0323642	0.527797	1.48993	DNAH8//DRD2
GO:0014069	postsynaptic density	Cellular component	3	138	77	15288	4.31621	0.0324344	0.527797	1.48899	DRD2//P2RX2//ITGA8
GO:0044327	dendritic spine head	Cellular component	3	138	77	15288	4.31621	0.0324344	0.527797	1.48899	DRD2//P2RX2//ITGA8
GO:0031226	intrinsic to plasma membrane	Cellular component	6	480	77	15288	2.48182	0.0338468	0.53458	1.47048	SCN11A//SCN9A//NTNG1//DRD2//ADRA2A//HTR3A
GO:0009986	cell surface	Cellular component	6	511	77	15288	2.33126	0.0437524	0.671287	1.359	HTR2C//TACR1//TRHR//TGFB3//TRPV2//SLIT2
GO:0030139	endocytic vesicle	Cellular component	2	69	77	15288	5.75494	0.0472921	0.678191	1.32521	DRD2//LRP2
GO:0031253	cell projection membrane	Cellular component	3	161	77	15288	3.6996	0.0476418	0.678191	1.32201	LRP2//TACR3//ITGA8
GO:0005576	extracellular region	Cellular component	12	1410	77	15288	1.68975	0.0487869	0.678191	1.3117	CALCA//SST//TAC1//TGFB3//LRP2//CAMP//SLIT2//CBLN4//NPPA//NPW//IGSF1//KIRREL3
GO:0042581	specific granule	Cellular component	1	10	77	15288	19.8545	0.0492541	0.678191	1.30756	CAMP
