# Supplementary material for: Gene Expression in the Hippocampus in a Rat Model of Premenstrual Dysphoric Disorder After Treatment With Baixiangdan Capsules
Source: Front Psychol. 2018 Nov 13;9:2065. doi: 10.3389/fpsyg.2018.02065 (PMC6242977; doi:10.3389/fpsyg.2018.02065)
Supplement: Supplementary file 3 [file Data_Sheet_3.ZIP › Data Analysis Folder/GO Analysis Report/fluoxetine vs blank (up)/CC_result.txt]

GO.ID	Term	Ontology	Count	Pop.Hits	List.Total	Pop.Total	Fold.Enrichment	Pvalue	FDR	Enrichment.Score	GENES
GO:0005886	plasma membrane	Cellular component	37	2986	77	15288	2.4602082445351	1.50212460844602e-08	8.06640914735513e-06	7.82329403902571	SCN11A//SCN9A//LCP1//NTNG1//DRD2//ADRA2A//HTR3A//CLDN3//HTR2C//LRP2//PTPRO//TGFB3//TRPV2//TACR3//ITGA8//TAC1//TACR1//SSTR1//TRHR//MC4R//CHRNE//DIO3//SLC7A3//HTR2A//KCNJ16//KCNN3//FXYD6//HRH3//P2RX2//GPR149//MYO16//KRT1//DOK3//GPR123//GPRC5A//KIRREL3//SLIT2//
GO:0071944	cell periphery	Cellular component	37	3081	77	15288	2.3843498273878	3.57943440559873e-08	9.61078137903259e-06	7.44618559177319	DRD2//TAC1//TACR1//TACR3//SSTR1//ADRA2A//HTR2C//TRHR//MC4R//CHRNE//TRPV2//DIO3//SLC7A3//HTR2A//SCN11A//KCNJ16//PTPRO//KCNN3//FXYD6//HTR3A//HRH3//P2RX2//GPR149//MYO16//NTNG1//KRT1//LCP1//DOK3//GPR123//GPRC5A//KIRREL3//SLIT2//SCN9A//CLDN3//LRP2//TGFB3//ITGA8//
GO:0044297	cell body	Cellular component	13	441	77	15288	5.85281385281385	2.74977174883582e-07	4.92209143041612e-05	6.56070335429161	TACR3//CALCA//SST//TAC1//TGFB3//SNCG//HTR3A//P2RX2//KLHL14//DRD2//ITGA8//TACR1//TRPV2//
GO:0043005	neuron projection	Cellular component	15	742	77	15288	4.01372212692967	3.5948492993024e-06	0.000482608518431347	5.44431931108171	DRD2//P2RX2//ITGA8//CALCA//TAC1//TRPV2//SCN11A//SNCG//HTR3A//KIRREL3//TACR1//HTR2A//TACR3//PTPRO//KLHL14//
GO:0042995	cell projection	Cellular component	19	1211	77	15288	3.11508145034157	6.23291254714523e-06	0.000589616862874238	5.20530896657161	LCP1//LRP2//DNAH8//DRD2//P2RX2//ITGA8//CALCA//KLHL14//TAC1//TRPV2//SCN11A//SNCG//HTR3A//KIRREL3//TACR1//HTR2A//TACR3//PTPRO//CAMP//
GO:0043025	neuronal cell body	Cellular component	11	413	77	15288	5.28813559322034	6.58789790920936e-06	0.000589616862874238	5.18125313958889	TACR3//DRD2//ITGA8//CALCA//SST//TAC1//TGFB3//SNCG//HTR3A//P2RX2//KLHL14//
GO:0030424	axon	Cellular component	9	334	77	15288	5.35002721829069	4.44805277365728e-05	0.00341229191350566	4.35183006873441	CALCA//P2RX2//DRD2//SNCG//TRPV2//SCN11A//TAC1//HTR3A//KIRREL3//
GO:0044425	membrane part	Cellular component	45	5668	77	15288	1.57631359466222	0.000109121569755461	0.00732478536983532	3.96208939515065	DRD2//EPOR//TACR1//TACR3//SSTR1//ADRA2A//EFNB1//HTR2C//TRHR//MC4R//LRP2//CHRNE//TRPV2//DIO3//SLC7A3//HTR2A//KCNJ16//KCNN3//FXYD6//KCNK13//CLDN3//TPBG//HRH3//P2RX2//HRK//SLC6A5//GPR149//IGSF1//GPR123//GALNT14//KIRREL3//SLIT2//OLR278//LOC500413//SCN11A//SCN9A//LCP1//NTNG1//HTR3A//MX1//PTPRO//AP1S2//TGFB3//ITGA8//RFTN1//
GO:0044463	cell projection part	Cellular component	11	636	77	15288	3.43396226415094	0.000325239096086376	0.0187541269893424	3.48779725460926	DRD2//P2RX2//ITGA8//LRP2//TRPV2//TACR3//CALCA//PTPRO//HTR2A//KIRREL3//SNCG//
GO:0016020	membrane	Cellular component	51	7097	77	15288	1.42677443734228	0.000349238863861125	0.0187541269893424	3.45687743329043	DRD2//TAC1//TACR1//TACR3//SSTR1//ADRA2A//HTR2C//TRHR//MC4R//CHRNE//TRPV2//DIO3//SLC7A3//HTR2A//SCN11A//KCNJ16//PTPRO//KCNN3//FXYD6//HTR3A//HRH3//P2RX2//GPR149//MYO16//NTNG1//KRT1//LCP1//DOK3//GPR123//GPRC5A//KIRREL3//SLIT2//EPOR//EFNB1//LRP2//KCNK13//CLDN3//TPBG//HRK//SLC6A5//IGSF1//GALNT14//OLR278//LOC500413//SCN9A//MX1//AP1S2//TGFB3//ITGA8//RFTN1//SYT17//
GO:0031224	intrinsic to membrane	Cellular component	38	4750	77	15288	1.58836363636364	0.000596162789975191	0.0291035834742434	3.22463513432949	DRD2//EPOR//TACR1//TACR3//SSTR1//ADRA2A//EFNB1//HTR2C//TRHR//MC4R//LRP2//CHRNE//TRPV2//DIO3//SLC7A3//HTR2A//KCNJ16//KCNN3//FXYD6//KCNK13//CLDN3//TPBG//HRH3//P2RX2//HRK//SLC6A5//GPR149//IGSF1//GPR123//GALNT14//KIRREL3//SLIT2//OLR278//LOC500413//SCN11A//SCN9A//NTNG1//HTR3A//
GO:0016021	integral to membrane	Cellular component	37	4653	77	15288	1.5788054627513	0.000859967943133854	0.03848356545524	3.06551773756987	SCN11A//SCN9A//DRD2//ADRA2A//HTR3A//EPOR//TACR1//TACR3//SSTR1//EFNB1//HTR2C//TRHR//MC4R//LRP2//CHRNE//TRPV2//DIO3//SLC7A3//HTR2A//KCNJ16//KCNN3//FXYD6//KCNK13//CLDN3//TPBG//HRH3//P2RX2//HRK//SLC6A5//GPR149//IGSF1//GPR123//GALNT14//KIRREL3//SLIT2//OLR278//LOC500413//
GO:0043679	axon terminus	Cellular component	4	88	77	15288	9.02479338842975	0.00100705404708342	0.0415990787141382	2.99694722088609	CALCA//P2RX2//DRD2//SNCG//
GO:0045202	synapse	Cellular component	9	527	77	15288	3.39071933758841	0.00128865163086184	0.0494289946980577	2.88986447228411	SYT17//DRD2//P2RX2//ITGA8//CALCA//CHRNE//HTR3A//ADRA2A//EFNB1//
GO:0044306	neuron projection terminus	Cellular component	4	97	77	15288	8.18744142455483	0.0014461500505744	0.0517721718105635	2.83978664289517	CALCA//P2RX2//DRD2//SNCG//
GO:0033267	axon part	Cellular component	5	170	77	15288	5.83957219251337	0.00166081016952112	0.0557409413145526	2.7796800045389	CALCA//P2RX2//DRD2//SNCG//TRPV2//
GO:0005623	cell	Cellular component	70	11848	77	15288	1.17304032901602	0.00179506144984802	0.0562088056277859	2.74592067974688	DRD2//TAC1//TACR1//TACR3//SSTR1//ADRA2A//HTR2C//TRHR//MC4R//CHRNE//TRPV2//DIO3//SLC7A3//HTR2A//SCN11A//KCNJ16//PTPRO//KCNN3//FXYD6//HTR3A//HRH3//P2RX2//GPR149//MYO16//NTNG1//KRT1//LCP1//DOK3//GPR123//GPRC5A//KIRREL3//SLIT2//CALCA//PLAGL1//BHLHA15//ASB2//ARHGAP8//ZFP575//PLCXD3//RGD1565844//SMARCD3//NEDD9//SCN9A//HRK//DUSP26//HSD11B2//LRP2//TPBG//KLHL14//RPS4Y2//MX1//NPPA//EFNB1//TGFB3//PNCK//NR2F…
GO:0001518	voltage-gated sodium channel complex	Cellular component	2	13	77	15288	30.5454545454546	0.00188409404338947	0.0562088056277859	2.72489742346152	SCN11A//SCN9A//
GO:0034706	sodium channel complex	Cellular component	2	16	77	15288	24.8181818181818	0.00287037858720669	0.0811259632278944	2.54206081842581	SCN11A//SCN9A//
GO:0044456	synapse part	Cellular component	7	391	77	15288	3.55452220413857	0.00350742526711008	0.0941743684219057	2.4550115737358	SYT17//DRD2//P2RX2//ITGA8//CALCA//CHRNE//HTR3A//
GO:0044459	plasma membrane part	Cellular component	15	1426	77	15288	2.0884865485146	0.00453878207268527	0.11456253755931	2.34306066918541	SCN11A//SCN9A//LCP1//NTNG1//DRD2//ADRA2A//HTR3A//CLDN3//HTR2C//LRP2//PTPRO//TGFB3//TRPV2//TACR3//ITGA8//
GO:0044464	cell part	Cellular component	69	11835	77	15288	1.15755271344625	0.00469343729293263	0.11456253755931	2.32850898018766	DRD2//TAC1//TACR1//TACR3//SSTR1//ADRA2A//HTR2C//TRHR//MC4R//CHRNE//TRPV2//DIO3//SLC7A3//HTR2A//SCN11A//KCNJ16//PTPRO//KCNN3//FXYD6//HTR3A//HRH3//P2RX2//GPR149//MYO16//NTNG1//KRT1//LCP1//DOK3//GPR123//GPRC5A//KIRREL3//SLIT2//CALCA//PLAGL1//BHLHA15//ASB2//ARHGAP8//ZFP575//PLCXD3//RGD1565844//SMARCD3//NEDD9//SCN9A//HRK//DUSP26//HSD11B2//LRP2//TPBG//KLHL14//RPS4Y2//MX1//NPPA//EFNB1//TGFB3//PNCK//NR2F…
GO:0030425	dendrite	Cellular component	7	426	77	15288	3.26248399487836	0.00558435037235364	0.130382441302344	2.25302734110013	DRD2//P2RX2//ITGA8//PTPRO//HTR2A//KIRREL3//TACR1//
GO:0016328	lateral plasma membrane	Cellular component	2	33	77	15288	12.0330578512397	0.0119508104150143	0.267399383035945	1.92260264309786	DRD2//PTPRO//
GO:0032589	neuron projection membrane	Cellular component	2	36	77	15288	11.030303030303	0.0141216515365255	0.303333075004568	1.85011450928588	TACR3//ITGA8//
GO:0043197	dendritic spine	Cellular component	4	192	77	15288	4.13636363636364	0.0160153762872475	0.318528039490811	1.79546285296923	DRD2//P2RX2//ITGA8//PTPRO//
GO:0044309	neuron spine	Cellular component	4	192	77	15288	4.13636363636364	0.0160153762872475	0.318528039490811	1.79546285296923	DRD2//P2RX2//ITGA8//PTPRO//
GO:0043198	dendritic shaft	Cellular component	2	43	77	15288	9.23467230443975	0.019788285518771	0.379511047270715	1.70359183196805	HTR2A//KIRREL3//
GO:0005615	extracellular space	Cellular component	8	707	77	15288	2.24662466246625	0.0255616323340423	0.473330915978645	1.59241141612273	CALCA//SST//TAC1//TGFB3//LRP2//CAMP//SLIT2//CBLN4//
GO:0043195	terminal button	Cellular component	2	52	77	15288	7.63636363636364	0.0282274051640339	0.505270552436207	1.54932904302689	CALCA//P2RX2//
GO:0019861	flagellum	Cellular component	2	56	77	15288	7.09090909090909	0.0323642298324455	0.527796670772578	1.48993472337489	DNAH8//DRD2//
GO:0014069	postsynaptic density	Cellular component	3	138	77	15288	4.31620553359684	0.0324344322821137	0.527796670772578	1.4889936993648	DRD2//P2RX2//ITGA8//
GO:0044327	dendritic spine head	Cellular component	3	138	77	15288	4.31620553359684	0.0324344322821137	0.527796670772578	1.4889936993648	DRD2//P2RX2//ITGA8//
GO:0031226	intrinsic to plasma membrane	Cellular component	6	480	77	15288	2.48181818181818	0.0338467889609204	0.534580166823949	1.47048252646779	SCN11A//SCN9A//NTNG1//DRD2//ADRA2A//HTR3A//
GO:0009986	cell surface	Cellular component	6	511	77	15288	2.33125778331258	0.0437523853902367	0.671286598701632	1.35899826415993	HTR2C//TACR1//TRHR//TGFB3//TRPV2//SLIT2//
GO:0030139	endocytic vesicle	Cellular component	2	69	77	15288	5.75494071146245	0.0472920570540519	0.67819143577361	1.3252117951452	DRD2//LRP2//
GO:0031253	cell projection membrane	Cellular component	3	161	77	15288	3.699604743083	0.04764184781978	0.67819143577361	1.32201140247114	LRP2//TACR3//ITGA8//
GO:0005576	extracellular region	Cellular component	12	1410	77	15288	1.68974854932302	0.048786882097494	0.67819143577361	1.31169693616364	CALCA//SST//TAC1//TGFB3//LRP2//CAMP//SLIT2//CBLN4//NPPA//NPW//IGSF1//KIRREL3//
GO:0042581	specific granule	Cellular component	1	10	77	15288	19.8545454545455	0.0492541266204298	0.67819143577361	1.30755737748305	CAMP//
