# Supplementary material for: Gene Expression in the Hippocampus in a Rat Model of Premenstrual Dysphoric Disorder After Treatment With Baixiangdan Capsules
Source: Front Psychol. 2018 Nov 13;9:2065. doi: 10.3389/fpsyg.2018.02065 (PMC6242977; doi:10.3389/fpsyg.2018.02065)
Supplement: Supplementary file 3 [file Data_Sheet_3.ZIP › Data Analysis Folder/GO Analysis Report/fluoxetine vs blank (up)/MF_result(Rat).xls]

## Sheet: MF
#Column "GO.ID" stands for the ID of gene ontology term
#Column "Term" stands for the name of gene ontology term
#Column "Ontology" stands for the ontology of GOID belongs to
#Column "Count" stands for the number of DE genes associated with the listed GOID
#Column "Pop.Hits" stands for the number of background population genes associated with the listed GOID
#Column "List.Total" stands for the total number of DE genes
#Column "Pop.Total" stands for the total number of background population genes
#Column "Fold.Enrichment" stands for the Fold Enrichment value of the GOID, it equals (Count/Pop.Hits)/(List.Total/Pop.Total)
#Column "Pvalue" stands for the significance testing value of the GOID
#Column "FDR" stands for the false discovery rate of the GOID, using Benjamini & Hochberg (1995) method
#Column "Enrichment.Score" stands for the Enrichment Score value of the GOID, it equals (-log10(Pvalue))
#Column "GENES" stands for the DE genes associated with the GOID
GO.ID	Term	Ontology	Count	Pop.Hits	List.Total	Pop.Total	Fold.Enrichment	Pvalue	FDR	Enrichment.Score	GENES
GO:0008227	G-protein coupled amine receptor activity	Molecular function	6	56	76	14392	20.2895	4.67212e-07	0.000419089	6.33049	DRD2//ADRA2A//HRH3//HTR2C//HTR2A//HTR3A
GO:0043176	amine binding	Molecular function	5	39	76	14392	24.278	1.79848e-06	0.000806621	5.74509	DRD2//HTR2C//HTR2A//HTR3A//ADRA2A
GO:0005261	cation channel activity	Molecular function	9	254	76	14392	6.7099	7.3277e-06	0.00219098	5.13503	CHRNE//P2RX2//HTR3A//KCNJ16//SCN11A//SCN9A//TRPV2//KCNK13//KCNN3
GO:0005216	ion channel activity	Molecular function	10	348	76	14392	5.44162	1.389e-05	0.00258941	4.8573	CHRNE//P2RX2//HTR3A//KCNJ16//KCNK13//SCN11A//SCN9A//TRPV2//KCNN3//FXYD6
GO:0051378	serotonin binding	Molecular function	3	10	76	14392	56.8105	1.65361e-05	0.00258941	4.78157	HTR2C//HTR2A//HTR3A
GO:0022838	substrate-specific channel activity	Molecular function	10	357	76	14392	5.30444	1.73205e-05	0.00258941	4.76144	CHRNE//P2RX2//TRPV2//FXYD6//HTR3A//KCNJ16//KCNK13//SCN11A//SCN9A//KCNN3
GO:0015267	channel activity	Molecular function	10	375	76	14392	5.04982	2.64184e-05	0.00296216	4.57809	CHRNE//P2RX2//TRPV2//FXYD6//HTR3A//KCNJ16//KCNK13//SCN11A//SCN9A//KCNN3
GO:0022803	passive transmembrane transporter activity	Molecular function	10	375	76	14392	5.04982	2.64184e-05	0.00296216	4.57809	CHRNE//P2RX2//TRPV2//FXYD6//HTR3A//KCNJ16//KCNK13//SCN11A//SCN9A//KCNN3
GO:0004993	serotonin receptor activity	Molecular function	3	14	76	14392	40.5789	4.94016e-05	0.0049237	4.30626	HTR2C//HTR2A//HTR3A
GO:0008324	cation transmembrane transporter activity	Molecular function	11	507	76	14392	4.10859	6.7075e-05	0.00601663	4.17344	CHRNE//P2RX2//HTR3A//KCNJ16//SCN11A//SCN9A//TRPV2//KCNK13//SLC6A5//KCNN3//SLC7A3
GO:0022836	gated channel activity	Molecular function	8	271	76	14392	5.59021	8.88082e-05	0.00724191	4.05155	CHRNE//P2RX2//HTR3A//KCNJ16//KCNK13//SCN11A//SCN9A//KCNN3
GO:0015075	ion transmembrane transporter activity	Molecular function	12	648	76	14392	3.50682	0.00013813	0.0103252	3.85971	CHRNE//P2RX2//TRPV2//FXYD6//HTR3A//KCNJ16//KCNK13//SCN11A//SCN9A//SLC6A5//KCNN3//SLC7A3
GO:0022892	substrate-specific transporter activity	Molecular function	14	880	76	14392	3.01268	0.000181033	0.0124913	3.74224	SLC7A3//CHRNE//P2RX2//TRPV2//FXYD6//HTR3A//KCNJ16//KCNK13//SCN11A//SCN9A//SLC6A5//AP1S2//KCNN3//LRP2
GO:0004629	phospholipase C activity	Molecular function	3	25	76	14392	22.7242	0.000299374	0.0185324	3.52379	HTR2C//HTR2A//PLCXD3
GO:0008144	drug binding	Molecular function	5	112	76	14392	8.45395	0.0003106	0.0185324	3.5078	DRD2//HTR2C//HTR2A//HRH3//P2RX2
GO:0005215	transporter activity	Molecular function	15	1052	76	14392	2.70012	0.000340547	0.0185324	3.46782	SLC7A3//CHRNE//P2RX2//TRPV2//FXYD6//HTR3A//KCNJ16//KCNK13//SCN11A//SCN9A//SLC6A5//AP1S2//KCNN3//LRP2//SYT17
GO:0042802	identical protein binding	Molecular function	13	827	76	14392	2.97677	0.000356518	0.0185324	3.44792	ADRA2A//BHLHA15//TRHR//PTPRO//NR2F2//SLIT2//TPD52L1//EPOR//TGFB3//KCNN3//CLDN3//P2RX2//LCP1
GO:0030594	neurotransmitter receptor activity	Molecular function	4	65	76	14392	11.6534	0.000380919	0.0185324	3.41917	DRD2//SSTR1//TACR3//TACR1
GO:0046873	metal ion transmembrane transporter activity	Molecular function	8	337	76	14392	4.49539	0.000392548	0.0185324	3.40611	KCNJ16//SCN11A//SCN9A//HTR3A//TRPV2//KCNK13//SLC6A5//KCNN3
GO:0022891	substrate-specific transmembrane transporter activity	Molecular function	12	772	76	14392	2.94355	0.000680853	0.0305363	3.16695	SLC7A3//CHRNE//P2RX2//TRPV2//FXYD6//HTR3A//KCNJ16//KCNK13//SCN11A//SCN9A//SLC6A5//KCNN3
GO:0008188	neuropeptide receptor activity	Molecular function	3	40	76	14392	14.2026	0.00121494	0.0502682	2.91544	SSTR1//TACR3//TACR1
GO:0015077	monovalent inorganic cation transmembrane transporter activity	Molecular function	7	310	76	14392	4.27606	0.00123289	0.0502682	2.90908	KCNJ16//SCN11A//SCN9A//HTR3A//KCNK13//SLC6A5//KCNN3
GO:0022857	transmembrane transporter activity	Molecular function	12	839	76	14392	2.70849	0.00140248	0.0546966	2.8531	SLC7A3//CHRNE//P2RX2//TRPV2//FXYD6//HTR3A//KCNJ16//KCNK13//SCN11A//SCN9A//SLC6A5//KCNN3
GO:0005244	voltage-gated ion channel activity	Molecular function	5	165	76	14392	5.73844	0.0017876	0.064139	2.74773	KCNJ16//SCN11A//SCN9A//HTR3A//KCNK13
GO:0022832	voltage-gated channel activity	Molecular function	5	165	76	14392	5.73844	0.0017876	0.064139	2.74773	KCNJ16//KCNK13//SCN11A//SCN9A//HTR3A
GO:0022890	inorganic cation transmembrane transporter activity	Molecular function	8	429	76	14392	3.53135	0.00187115	0.0645134	2.72789	KCNJ16//SCN11A//SCN9A//HTR3A//TRPV2//KCNK13//SLC6A5//KCNN3
GO:0005231	excitatory extracellular ligand-gated ion channel activity	Molecular function	3	47	76	14392	12.0873	0.00194187	0.0645134	2.71178	CHRNE//P2RX2//HTR3A
GO:0005267	potassium channel activity	Molecular function	4	110	76	14392	6.88612	0.00271648	0.0854873	2.56599	KCNJ16//HTR3A//KCNN3//KCNK13
GO:0005248	voltage-gated sodium channel activity	Molecular function	2	15	76	14392	25.2491	0.0027638	0.0854873	2.55849	SCN11A//SCN9A
GO:0008528	G-protein coupled peptide receptor activity	Molecular function	4	114	76	14392	6.64451	0.00309048	0.0924052	2.50997	MC4R//SSTR1//TACR3//TACR1
GO:0001653	peptide receptor activity	Molecular function	4	116	76	14392	6.52995	0.00329005	0.0950886	2.4828	MC4R//SSTR1//TACR3//TACR1
GO:0015276	ligand-gated ion channel activity	Molecular function	4	118	76	14392	6.41927	0.00349824	0.0950886	2.45615	CHRNE//P2RX2//HTR3A//KCNJ16
GO:0022834	ligand-gated channel activity	Molecular function	4	118	76	14392	6.41927	0.00349824	0.0950886	2.45615	CHRNE//P2RX2//HTR3A//KCNJ16
GO:0022843	voltage-gated cation channel activity	Molecular function	4	125	76	14392	6.05979	0.00429735	0.11063	2.3668	KCNJ16//SCN11A//SCN9A//HTR3A
GO:0015079	potassium ion transmembrane transporter activity	Molecular function	4	126	76	14392	6.0117	0.00442074	0.11063	2.35451	KCNJ16//HTR3A//KCNK13//KCNN3
GO:0004435	phosphatidylinositol phospholipase C activity	Molecular function	2	19	76	14392	19.9335	0.00443998	0.11063	2.35262	HTR2C//HTR2A
GO:0005230	extracellular ligand-gated ion channel activity	Molecular function	3	66	76	14392	8.60766	0.00510127	0.123671	2.29232	CHRNE//P2RX2//HTR3A
GO:0005515	protein binding	Molecular function	35	4586	76	14392	1.44525	0.00661668	0.156188	2.17936	NPW//HTR2A//MYO16//LCP1//CALCA//DRD2//NPPA//SMARCD3//EFNB1//TGFB3//DOK3//SST//PNCK//KCNN3//EPOR//CLDN3//P2RX2//TPD52L1//LRP2//PTPRO//ADRA2A//MC4R//TAC1//IGSF1//SLIT2//BHLHA15//TRHR//NR2F2//SNCG//SCX//HTR2C//TRPV2//SCN11A//KCNJ16//HRK
GO:0004620	phospholipase activity	Molecular function	3	76	76	14392	7.47507	0.00754787	0.173601	2.12218	HTR2C//HTR2A//PLCXD3
GO:0005102	receptor binding	Molecular function	12	1052	76	14392	2.1601	0.00873407	0.195861	2.05878	NPW//EFNB1//TGFB3//DOK3//NPPA//SST//CALCA//SMARCD3//ADRA2A//TAC1//DRD2//SLIT2
GO:0008081	phosphoric diester hydrolase activity	Molecular function	3	81	76	14392	7.01365	0.00899026	0.196689	2.04623	HTR2C//HTR2A//PLCXD3
GO:0005272	sodium channel activity	Molecular function	2	31	76	14392	12.2173	0.0115903	0.247536	1.93591	SCN11A//SCN9A
GO:0016298	lipase activity	Molecular function	3	92	76	14392	6.17506	0.0126984	0.264894	1.89625	HTR2C//HTR2A//PLCXD3
GO:0004930	G-protein coupled receptor activity	Molecular function	15	1569	76	14392	1.81041	0.0160344	0.326882	1.79495	DRD2//ADRA2A//SLIT2//HRH3//MC4R//HTR2C//HTR2A//HTR3A//SSTR1//TACR3//TRHR//TACR1//GPR149//GPR123//OLR278
GO:0005179	hormone activity	Molecular function	3	108	76	14392	5.26023	0.0194467	0.383495	1.71115	CALCA//NPPA//SST
GO:0001664	G-protein coupled receptor binding	Molecular function	4	195	76	14392	3.88448	0.0196664	0.383495	1.70627	ADRA2A//CALCA//TAC1//NPW
GO:0038023	signaling receptor activity	Molecular function	19	2232	76	14392	1.61201	0.0210109	0.39971	1.67755	DRD2//P2RX2//NR2F2//EPOR//GPR149//GPR123//OLR278//ADRA2A//SLIT2//HRH3//MC4R//HTR2C//HTR2A//HTR3A//SSTR1//TACR3//TRHR//IGSF1//TACR1
GO:0015081	sodium ion transmembrane transporter activity	Molecular function	3	112	76	14392	5.07237	0.0213892	0.39971	1.66981	SCN11A//SCN9A//SLC6A5
GO:0043178	alcohol binding	Molecular function	2	44	76	14392	8.60766	0.0225635	0.41305	1.64659	DRD2//ADRA2A
GO:0042578	phosphoric ester hydrolase activity	Molecular function	5	309	76	14392	3.06421	0.0236504	0.41776	1.62616	HTR2C//HTR2A//PLCXD3//PTPRO//DUSP26
GO:0004872	receptor activity	Molecular function	21	2579	76	14392	1.54197	0.0237522	0.41776	1.6243	DRD2//P2RX2//NR2F2//EPOR//GPR149//GPR123//OLR278//ADRA2A//SLIT2//HRH3//MC4R//HTR2C//HTR2A//HTR3A//SSTR1//TACR3//TRHR//IGSF1//TACR1//LRP2//CHRNE
GO:0042803	protein homodimerization activity	Molecular function	7	558	76	14392	2.37559	0.0276833	0.477537	1.55778	ADRA2A//BHLHA15//TRHR//PTPRO//NR2F2//SLIT2//TPD52L1
GO:0046983	protein dimerization activity	Molecular function	9	839	76	14392	2.03137	0.0321329	0.543833	1.49305	ADRA2A//BHLHA15//TRHR//PTPRO//NR2F2//SLIT2//TPD52L1//TGFB3//SCX
GO:0004871	signal transducer activity	Molecular function	19	2433	76	14392	1.47883	0.0464245	0.747683	1.33325	DRD2//P2RX2//NR2F2//EPOR//GPR149//GPR123//OLR278//ADRA2A//SLIT2//HRH3//MC4R//HTR2C//HTR2A//HTR3A//SSTR1//TACR3//TRHR//IGSF1//TACR1
GO:0060089	molecular transducer activity	Molecular function	19	2433	76	14392	1.47883	0.0464245	0.747683	1.33325	DRD2//P2RX2//NR2F2//EPOR//GPR149//GPR123//OLR278//ADRA2A//SLIT2//HRH3//MC4R//HTR2C//HTR2A//HTR3A//SSTR1//TACR3//TRHR//IGSF1//TACR1
GO:0015171	amino acid transmembrane transporter activity	Molecular function	2	66	76	14392	5.73844	0.0475116	0.747683	1.3232	SLC7A3//SLC6A5
GO:0051015	actin filament binding	Molecular function	2	66	76	14392	5.73844	0.0475116	0.747683	1.3232	MYO16//LCP1
