# Supplementary material for: Gene Expression in the Hippocampus in a Rat Model of Premenstrual Dysphoric Disorder After Treatment With Baixiangdan Capsules
Source: Front Psychol. 2018 Nov 13;9:2065. doi: 10.3389/fpsyg.2018.02065 (PMC6242977; doi:10.3389/fpsyg.2018.02065)
Supplement: Supplementary file 3 [file Data_Sheet_3.ZIP › Data Analysis Folder/GO Analysis Report/fluoxetine vs blank (up)/MF_result.txt]

GO.ID	Term	Ontology	Count	Pop.Hits	List.Total	Pop.Total	Fold.Enrichment	Pvalue	FDR	Enrichment.Score	GENES
GO:0008227	G-protein coupled amine receptor activity	Molecular function	6	56	76	14392	20.2894736842105	4.67212187709817e-07	0.000419089332375706	6.33048583673024	DRD2//ADRA2A//HRH3//HTR2C//HTR2A//HTR3A//
GO:0043176	amine binding	Molecular function	5	39	76	14392	24.2780026990553	1.79848498097526e-06	0.000806620513967404	5.74509318459376	DRD2//HTR2C//HTR2A//HTR3A//ADRA2A//
GO:0005261	cation channel activity	Molecular function	9	254	76	14392	6.70990468296726	7.32769735624072e-06	0.00219098150951598	5.1350324759162	CHRNE//P2RX2//HTR3A//KCNJ16//SCN11A//SCN9A//TRPV2//KCNK13//KCNN3//
GO:0005216	ion channel activity	Molecular function	10	348	76	14392	5.44162129461585	1.38900172298394e-05	0.00258940801267091	4.85729721554248	CHRNE//P2RX2//HTR3A//KCNJ16//KCNK13//SCN11A//SCN9A//TRPV2//KCNN3//FXYD6//
GO:0051378	serotonin binding	Molecular function	3	10	76	14392	56.8105263157895	1.65360733551347e-05	0.00258940801267091	4.78156760981693	HTR2C//HTR2A//HTR3A//
GO:0022838	substrate-specific channel activity	Molecular function	10	357	76	14392	5.30443756449948	1.73204549342536e-05	0.00258940801267091	4.76144070511075	CHRNE//P2RX2//TRPV2//FXYD6//HTR3A//KCNJ16//KCNK13//SCN11A//SCN9A//KCNN3//
GO:0015267	channel activity	Molecular function	10	375	76	14392	5.04982456140351	2.64183651162168e-05	0.00296215918865581	4.57809406192871	CHRNE//P2RX2//TRPV2//FXYD6//HTR3A//KCNJ16//KCNK13//SCN11A//SCN9A//KCNN3//
GO:0022803	passive transmembrane transporter activity	Molecular function	10	375	76	14392	5.04982456140351	2.64183651162168e-05	0.00296215918865581	4.57809406192871	CHRNE//P2RX2//TRPV2//FXYD6//HTR3A//KCNJ16//KCNK13//SCN11A//SCN9A//KCNN3//
GO:0004993	serotonin receptor activity	Molecular function	3	14	76	14392	40.578947368421	4.94016285176185e-05	0.00492369564225598	4.3062587343849	HTR2C//HTR2A//HTR3A//
GO:0008324	cation transmembrane transporter activity	Molecular function	11	507	76	14392	4.10858507214783	6.70749845598689e-05	0.00601662611502024	4.17343941862717	CHRNE//P2RX2//HTR3A//KCNJ16//SCN11A//SCN9A//TRPV2//KCNK13//SLC6A5//KCNN3//SLC7A3//
GO:0022836	gated channel activity	Molecular function	8	271	76	14392	5.5902116915906	8.88082473982425e-05	0.00724190890147487	4.05154670051391	CHRNE//P2RX2//HTR3A//KCNJ16//KCNK13//SCN11A//SCN9A//KCNN3//
GO:0015075	ion transmembrane transporter activity	Molecular function	12	648	76	14392	3.50682261208577	0.00013812962920959	0.0103251897834169	3.85971315399169	CHRNE//P2RX2//TRPV2//FXYD6//HTR3A//KCNJ16//KCNK13//SCN11A//SCN9A//SLC6A5//KCNN3//SLC7A3//
GO:0022892	substrate-specific transporter activity	Molecular function	14	880	76	14392	3.01267942583732	0.000181032866487026	0.0124912677876048	3.74224257188121	SLC7A3//CHRNE//P2RX2//TRPV2//FXYD6//HTR3A//KCNJ16//KCNK13//SCN11A//SCN9A//SLC6A5//AP1S2//KCNN3//LRP2//
GO:0004629	phospholipase C activity	Molecular function	3	25	76	14392	22.7242105263158	0.000299374267695252	0.0185323883005901	3.52378553157556	HTR2C//HTR2A//PLCXD3//
GO:0008144	drug binding	Molecular function	5	112	76	14392	8.45394736842105	0.000310599891108198	0.0185323883005901	3.50779870086476	DRD2//HTR2C//HTR2A//HRH3//P2RX2//
GO:0005215	transporter activity	Molecular function	15	1052	76	14392	2.70012007204323	0.000340546955380533	0.0185323883005901	3.46782299812207	SLC7A3//CHRNE//P2RX2//TRPV2//FXYD6//HTR3A//KCNJ16//KCNK13//SCN11A//SCN9A//SLC6A5//AP1S2//KCNN3//LRP2//SYT17//
GO:0042802	identical protein binding	Molecular function	13	827	76	14392	2.976770826704	0.000356517866515608	0.0185323883005901	3.44791870105837	ADRA2A//BHLHA15//TRHR//PTPRO//NR2F2//SLIT2//TPD52L1//EPOR//TGFB3//KCNN3//CLDN3//P2RX2//LCP1//
GO:0030594	neurotransmitter receptor activity	Molecular function	4	65	76	14392	11.6534412955466	0.000380919490237244	0.0185323883005901	3.41916680553298	DRD2//SSTR1//TACR3//TACR1//
GO:0046873	metal ion transmembrane transporter activity	Molecular function	8	337	76	14392	4.4953927846322	0.000392547801238809	0.0185323883005901	3.40610745089271	KCNJ16//SCN11A//SCN9A//HTR3A//TRPV2//KCNK13//SLC6A5//KCNN3//
GO:0022891	substrate-specific transmembrane transporter activity	Molecular function	12	772	76	14392	2.94355058631034	0.000680853258843436	0.0305362686591281	3.16694647948467	SLC7A3//CHRNE//P2RX2//TRPV2//FXYD6//HTR3A//KCNJ16//KCNK13//SCN11A//SCN9A//SLC6A5//KCNN3//
GO:0008188	neuropeptide receptor activity	Molecular function	3	40	76	14392	14.2026315789474	0.00121494210175186	0.0502682498180324	2.91544441794123	SSTR1//TACR3//TACR1//
GO:0015077	monovalent inorganic cation transmembrane transporter activity	Molecular function	7	310	76	14392	4.27606112054329	0.00123288907023045	0.0502682498180324	2.90907599749516	KCNJ16//SCN11A//SCN9A//HTR3A//KCNK13//SLC6A5//KCNN3//
GO:0022857	transmembrane transporter activity	Molecular function	12	839	76	14392	2.70848754783263	0.00140247612724443	0.0546965689625328	2.85310452250977	SLC7A3//CHRNE//P2RX2//TRPV2//FXYD6//HTR3A//KCNJ16//KCNK13//SCN11A//SCN9A//SLC6A5//KCNN3//
GO:0005244	voltage-gated ion channel activity	Molecular function	5	165	76	14392	5.7384370015949	0.00178759760117667	0.0641390019302189	2.74773023680225	KCNJ16//SCN11A//SCN9A//HTR3A//KCNK13//
GO:0022832	voltage-gated channel activity	Molecular function	5	165	76	14392	5.7384370015949	0.00178759760117667	0.0641390019302189	2.74773023680225	KCNJ16//KCNK13//SCN11A//SCN9A//HTR3A//
GO:0022890	inorganic cation transmembrane transporter activity	Molecular function	8	429	76	14392	3.53134584713532	0.00187115355654065	0.0645133860635582	2.72789057058562	KCNJ16//SCN11A//SCN9A//HTR3A//TRPV2//KCNK13//SLC6A5//KCNN3//
GO:0005231	excitatory extracellular ligand-gated ion channel activity	Molecular function	3	47	76	14392	12.0873460246361	0.0019418744968964	0.0645133860635582	2.71177884191857	CHRNE//P2RX2//HTR3A//
GO:0005267	potassium channel activity	Molecular function	4	110	76	14392	6.88612440191388	0.00271647841114662	0.0854873406150528	2.56599374211458	KCNJ16//HTR3A//KCNN3//KCNK13//
GO:0005248	voltage-gated sodium channel activity	Molecular function	2	15	76	14392	25.2491228070175	0.00276380476904853	0.0854873406150528	2.55849263811386	SCN11A//SCN9A//
GO:0008528	G-protein coupled peptide receptor activity	Molecular function	4	114	76	14392	6.64450600184672	0.00309047583515831	0.0924052274712335	2.50997464786521	MC4R//SSTR1//TACR3//TACR1//
GO:0001653	peptide receptor activity	Molecular function	4	116	76	14392	6.52994555353902	0.00329004855470917	0.0950885946665669	2.48279769266198	MC4R//SSTR1//TACR3//TACR1//
GO:0015276	ligand-gated ion channel activity	Molecular function	4	118	76	14392	6.4192685102587	0.00349824261315129	0.0950885946665669	2.45615007424583	CHRNE//P2RX2//HTR3A//KCNJ16//
GO:0022834	ligand-gated channel activity	Molecular function	4	118	76	14392	6.4192685102587	0.00349824261315129	0.0950885946665669	2.45615007424583	CHRNE//P2RX2//HTR3A//KCNJ16//
GO:0022843	voltage-gated cation channel activity	Molecular function	4	125	76	14392	6.05978947368421	0.0042973505839814	0.110629586727026	2.36679921450838	KCNJ16//SCN11A//SCN9A//HTR3A//
GO:0015079	potassium ion transmembrane transporter activity	Molecular function	4	126	76	14392	6.01169590643275	0.0044207401381867	0.110629586727026	2.35450501322543	KCNJ16//HTR3A//KCNK13//KCNN3//
GO:0004435	phosphatidylinositol phospholipase C activity	Molecular function	2	19	76	14392	19.9335180055402	0.0044399834137937	0.110629586727026	2.3526186522528	HTR2C//HTR2A//
GO:0005230	extracellular ligand-gated ion channel activity	Molecular function	3	66	76	14392	8.60765550239234	0.00510126719225629	0.123671261390646	2.29232192855987	CHRNE//P2RX2//HTR3A//
GO:0005515	protein binding	Molecular function	35	4586	76	14392	1.4452452544357	0.00661667704701315	0.156188402925547	2.17936006229202	NPW//HTR2A//MYO16//LCP1//CALCA//DRD2//NPPA//SMARCD3//EFNB1//TGFB3//DOK3//SST//PNCK//KCNN3//EPOR//CLDN3//P2RX2//TPD52L1//LRP2//PTPRO//ADRA2A//MC4R//TAC1//IGSF1//SLIT2//BHLHA15//TRHR//NR2F2//SNCG//SCX//HTR2C//TRPV2//SCN11A//KCNJ16//HRK//
GO:0004620	phospholipase activity	Molecular function	3	76	76	14392	7.47506925207756	0.00754787115498198	0.173601036564586	2.12217552201505	HTR2C//HTR2A//PLCXD3//
GO:0005102	receptor binding	Molecular function	12	1052	76	14392	2.16009605763458	0.00873406532196379	0.195861414845038	2.05878356431961	NPW//EFNB1//TGFB3//DOK3//NPPA//SST//CALCA//SMARCD3//ADRA2A//TAC1//DRD2//SLIT2//
GO:0008081	phosphoric diester hydrolase activity	Molecular function	3	81	76	14392	7.01364522417154	0.00899025844075101	0.196689312715943	2.04622782353053	HTR2C//HTR2A//PLCXD3//
GO:0005272	sodium channel activity	Molecular function	2	31	76	14392	12.2173174872666	0.0115903080556915	0.247535864903697	1.93590502088636	SCN11A//SCN9A//
GO:0016298	lipase activity	Molecular function	3	92	76	14392	6.17505720823799	0.0126983982116913	0.264894492927607	1.89625105791779	HTR2C//HTR2A//PLCXD3//
GO:0004930	G-protein coupled receptor activity	Molecular function	15	1569	76	14392	1.81040555499648	0.0160343596660957	0.326882286829269	1.7949483789868	DRD2//ADRA2A//SLIT2//HRH3//MC4R//HTR2C//HTR2A//HTR3A//SSTR1//TACR3//TRHR//TACR1//GPR149//GPR123//OLR278//
GO:0005179	hormone activity	Molecular function	3	108	76	14392	5.26023391812865	0.0194466644068465	0.383495209517176	1.71115488040159	CALCA//NPPA//SST//
GO:0001664	G-protein coupled receptor binding	Molecular function	4	195	76	14392	3.88448043184885	0.0196664210008808	0.383495209517176	1.70627466809251	ADRA2A//CALCA//TAC1//NPW//
GO:0038023	signaling receptor activity	Molecular function	19	2232	76	14392	1.61200716845878	0.0210109400902966	0.399710305421233	1.67755451556671	DRD2//P2RX2//NR2F2//EPOR//GPR149//GPR123//OLR278//ADRA2A//SLIT2//HRH3//MC4R//HTR2C//HTR2A//HTR3A//SSTR1//TACR3//TRHR//IGSF1//TACR1//
GO:0015081	sodium ion transmembrane transporter activity	Molecular function	3	112	76	14392	5.07236842105263	0.0213891802232098	0.399710305421233	1.66980586018578	SCN11A//SCN9A//SLC6A5//
GO:0043178	alcohol binding	Molecular function	2	44	76	14392	8.60765550239234	0.0225634659272376	0.41304957013739	1.64659418848922	DRD2//ADRA2A//
GO:0042578	phosphoric ester hydrolase activity	Molecular function	5	309	76	14392	3.06421393289048	0.0236503608232708	0.417759835702969	1.62616222903357	HTR2C//HTR2A//PLCXD3//PTPRO//DUSP26//
GO:0004872	receptor activity	Molecular function	21	2579	76	14392	1.54196853125446	0.0237522314613728	0.417759835702969	1.62429558326705	DRD2//P2RX2//NR2F2//EPOR//GPR149//GPR123//OLR278//ADRA2A//SLIT2//HRH3//MC4R//HTR2C//HTR2A//HTR3A//SSTR1//TACR3//TRHR//IGSF1//TACR1//LRP2//CHRNE//
GO:0042803	protein homodimerization activity	Molecular function	7	558	76	14392	2.37558951141294	0.0276832916733348	0.477536781365025	1.55778227149231	ADRA2A//BHLHA15//TRHR//PTPRO//NR2F2//SLIT2//TPD52L1//
GO:0046983	protein dimerization activity	Molecular function	9	839	76	14392	2.03136566087447	0.0321328553289148	0.543833419434652	1.49305068128028	ADRA2A//BHLHA15//TRHR//PTPRO//NR2F2//SLIT2//TPD52L1//TGFB3//SCX//
GO:0004871	signal transducer activity	Molecular function	19	2433	76	14392	1.47883271681052	0.0464244935717028	0.747682923829868	1.33325282512646	DRD2//P2RX2//NR2F2//EPOR//GPR149//GPR123//OLR278//ADRA2A//SLIT2//HRH3//MC4R//HTR2C//HTR2A//HTR3A//SSTR1//TACR3//TRHR//IGSF1//TACR1//
GO:0060089	molecular transducer activity	Molecular function	19	2433	76	14392	1.47883271681052	0.0464244935717028	0.747682923829868	1.33325282512646	DRD2//P2RX2//NR2F2//EPOR//GPR149//GPR123//OLR278//ADRA2A//SLIT2//HRH3//MC4R//HTR2C//HTR2A//HTR3A//SSTR1//TACR3//TRHR//IGSF1//TACR1//
GO:0015171	amino acid transmembrane transporter activity	Molecular function	2	66	76	14392	5.7384370015949	0.0475116239222993	0.747682923829868	1.3232001253703	SLC7A3//SLC6A5//
GO:0051015	actin filament binding	Molecular function	2	66	76	14392	5.7384370015949	0.0475116239222993	0.747682923829868	1.3232001253703	MYO16//LCP1//
