# Supplementary material for: Gene Expression in the Hippocampus in a Rat Model of Premenstrual Dysphoric Disorder After Treatment With Baixiangdan Capsules
Source: Front Psychol. 2018 Nov 13;9:2065. doi: 10.3389/fpsyg.2018.02065 (PMC6242977; doi:10.3389/fpsyg.2018.02065)
Supplement: Supplementary file 3 [file Data_Sheet_3.ZIP › Data Analysis Folder/GO Analysis Report/fluoxetine vs model (down)/BP_result(Rat).xls]

## Sheet: BP
#Column "GO.ID" stands for the ID of gene ontology term
#Column "Term" stands for the name of gene ontology term
#Column "Ontology" stands for the ontology of GOID belongs to
#Column "Count" stands for the number of DE genes associated with the listed GOID
#Column "Pop.Hits" stands for the number of background population genes associated with the listed GOID
#Column "List.Total" stands for the total number of DE genes
#Column "Pop.Total" stands for the total number of background population genes
#Column "Fold.Enrichment" stands for the Fold Enrichment value of the GOID, it equals (Count/Pop.Hits)/(List.Total/Pop.Total)
#Column "Pvalue" stands for the significance testing value of the GOID
#Column "FDR" stands for the false discovery rate of the GOID, using Benjamini & Hochberg (1995) method
#Column "Enrichment.Score" stands for the Enrichment Score value of the GOID, it equals (-log10(Pvalue))
#Column "GENES" stands for the DE genes associated with the GOID
GO.ID	Term	Ontology	Count	Pop.Hits	List.Total	Pop.Total	Fold.Enrichment	Pvalue	FDR	Enrichment.Score	GENES
GO:0040011	locomotion	Biological process	18	906	75	13692	3.62702	1.31162e-06	0.00575014	5.88219	ROBO3//XCL1//C3//ENPP2//NTRK1//EPHA5//LMX1A//LAMA2//BMP4//AQP1//ACE//MDK//MMP14//VAV3//SNCA//FOXJ1//CCDC40//LPAR1
GO:0006935	chemotaxis	Biological process	10	312	75	13692	5.85128	7.30245e-06	0.0109755	5.13653	XCL1//NTRK1//EPHA5//LMX1A//LAMA2//ROBO3//BMP4//LPAR1//C3//ENPP2
GO:0042330	taxis	Biological process	10	313	75	13692	5.83259	7.51061e-06	0.0109755	5.12432	XCL1//C3//ENPP2//NTRK1//EPHA5//LMX1A//LAMA2//ROBO3//BMP4//LPAR1
GO:0006725	cellular aromatic compound metabolic process	Biological process	8	198	75	13692	7.37616	1.22246e-05	0.0133981	4.91277	SLC5A5//MED1//PON3//UGT1A6//PON1//SNCA//HDC//FOLR1
GO:0065008	regulation of biological quality	Biological process	26	2106	75	13692	2.25383	2.85886e-05	0.0183577	4.54381	SNCA//ACE//WFS1//AQP1//C3//F5//F12//SLC5A5//MED1//RGN//TRPV4//SLC4A4//NMB//MSX1//LAMA2//BMP4//BAIAP2L1//APOA2//LPAR1//C1QTNF3//SEMA7A//NTS//XCL1//EPHA5//SCN4B//SLCO1A5
GO:0002712	regulation of B cell mediated immunity	Biological process	4	33	75	13692	22.1285	3.01245e-05	0.0183577	4.52108	C3//FOXJ1//CLCF1//XCL1
GO:0002889	regulation of immunoglobulin mediated immune response	Biological process	4	33	75	13692	22.1285	3.01245e-05	0.0183577	4.52108	C3//FOXJ1//CLCF1//XCL1
GO:0051179	localization	Biological process	35	3407	75	13692	1.87543	3.34994e-05	0.0183577	4.47496	SLC6A6//ROBO3//SNCA//XCL1//APOA2//AQP1//VAV3//SLC4A4//SLC5A5//SCN4B//TRPV4//SLC4A2//GULP1//MED1//BMP4//PON1//ACE//SLC16A8//SLCO1A5//FOLR1//MDK//MMP14//NMB//ENPP2//LAMA2//MSX1//MDFIC//KRT18//C3//FOXJ1//WFS1//CCDC40//EPHA5//LPAR1//CRB3
GO:0070371	ERK1 and ERK2 cascade	Biological process	6	130	75	13692	8.42585	7.68581e-05	0.0320263	4.11431	C3//BMP4//NTRK1//C1QTNF3//SEMA7A//MED1
GO:0010033	response to organic substance	Biological process	22	1714	75	13692	2.34324	8.43904e-05	0.0320263	4.07371	MED1//SNCA//AQP1//MDK//MMP14//RERG//APOA2//MGST1//BMP4//UGT1A6//FOXJ1//WFS1//C3//ACE//KRT18//NTRK1//F12//EPHA5//MSX1//SLC5A5//XCL1//WNT10A
GO:0048518	positive regulation of biological process	Biological process	32	3107	75	13692	1.88024	9.04727e-05	0.0320263	4.04348	BMP4//LPAR1//C3//XCL1//SNCA//F12//CLCF1//FOXJ1//MDFIC//NMB//AQP1//WNT10A//MED1//COL8A1//APOA2//PON1//NTRK1//EPHA5//MDK//SERTAD2//MSX1//BAIAP2L1//VAV3//TRPV4//WFS1//CAMKK2//LAMA2//ACE//S100A4//SEMA7A//C1QTNF3//SCN4B
GO:0044281	small molecule metabolic process	Biological process	21	1601	75	13692	2.3946	9.46372e-05	0.0320263	4.02394	MGST1//PRPS2//AQP1//RERG//HDC//SLC5A5//MED1//SNCA//APOA2//PON1//ELOVL7//UGT1A6//RGN//EPHA5//NTRK1//FOXJ1//ENPP2//VAV3//C1QTNF3//PON3//FOLR1
GO:0070374	positive regulation of ERK1 and ERK2 cascade	Biological process	5	84	75	13692	10.8667	9.49686e-05	0.0320263	4.02242	C3//BMP4//NTRK1//C1QTNF3//SEMA7A
GO:0048878	chemical homeostasis	Biological process	14	807	75	13692	3.16709	0.0001058	0.0331304	3.97552	WFS1//AQP1//RGN//TRPV4//SLC4A4//NMB//LAMA2//LPAR1//C1QTNF3//APOA2//XCL1//SNCA//SCN4B//EPHA5
GO:0048583	regulation of response to stimulus	Biological process	23	1898	75	13692	2.21227	0.000133919	0.0391402	3.87316	LPAR1//C3//XCL1//F12//FOXJ1//APOA2//MDFIC//SNCA//BMP4//EPHA5//MSX1//SOSTDC1//NTRK1//MED1//VAV3//CLCF1//S100A4//TRPV4//SEMA7A//ACE//MDK//RGN//C1QTNF3
GO:0010647	positive regulation of cell communication	Biological process	13	733	75	13692	3.23776	0.000155325	0.0406011	3.80876	BMP4//EPHA5//MSX1//LAMA2//MED1//LPAR1//CLCF1//S100A4//NTRK1//SNCA//C1QTNF3//C3//SEMA7A
GO:0023056	positive regulation of signaling	Biological process	13	734	75	13692	3.23335	0.00015744	0.0406011	3.80288	SNCA//BMP4//EPHA5//MSX1//LAMA2//MED1//LPAR1//CLCF1//S100A4//NTRK1//C1QTNF3//C3//SEMA7A
GO:0070887	cellular response to chemical stimulus	Biological process	17	1182	75	13692	2.62565	0.000175406	0.0410582	3.75596	MED1//XCL1//UGT1A6//PON3//WFS1//KRT18//SNCA//BMP4//EPHA5//AQP1//NTRK1//MSX1//SLC5A5//FOXJ1//MGST1//LPAR1//WNT10A
GO:0071363	cellular response to growth factor stimulus	Biological process	7	219	75	13692	5.83525	0.000192039	0.0410582	3.71661	MED1//SNCA//XCL1//WNT10A//BMP4//NTRK1//FOXJ1
GO:2000026	regulation of multicellular organismal development	Biological process	16	1078	75	13692	2.70961	0.000197623	0.0410582	3.70416	BMP4//FOXJ1//NTRK1//TRPV4//LPAR1//MED1//MSX1//WNT10A//LMX1A//C3//AQP1//SEMA7A//LAMA2//CLCF1//ACE//EPHA5
GO:0071702	organic substance transport	Biological process	10	462	75	13692	3.95152	0.000201567	0.0410582	3.69558	SLC6A6//APOA2//GULP1//PON1//SNCA//SLCO1A5//AQP1//FOLR1//ACE//NMB
GO:0009719	response to endogenous stimulus	Biological process	15	987	75	13692	2.77447	0.000251294	0.0410582	3.59982	MED1//AQP1//MDK//MMP14//RERG//MGST1//C3//BMP4//FOXJ1//UGT1A6//APOA2//SNCA//SLC5A5//XCL1//WNT10A
GO:0071310	cellular response to organic substance	Biological process	14	877	75	13692	2.9143	0.000252705	0.0410582	3.59739	MED1//WFS1//UGT1A6//KRT18//BMP4//SNCA//EPHA5//NTRK1//MSX1//AQP1//SLC5A5//XCL1//FOXJ1//WNT10A
GO:0007275	multicellular organismal development	Biological process	33	3429	75	13692	1.75692	0.000258132	0.0410582	3.58816	BMP4//MMP14//MED1//RPE65//MSX1//ROBO3//ACE//WFS1//UGT1A6//WNT10A//FOXJ1//C3//SOSTDC1//NTRK1//EPHA5//LMX1A//LAMA2//TRPV4//LPAR1//MDK//AQP1//CLCF1//PRPS2//APOA2//SLCO1A5//MGST1//FSCN2//SEMA7A//COL8A1//CCDC40//WIPF3//PRTG//ZAR1
GO:0042481	regulation of odontogenesis	Biological process	3	23	75	13692	23.8122	0.000258384	0.0410582	3.58773	BMP4//WNT10A//MSX1
GO:0051960	regulation of nervous system development	Biological process	10	480	75	13692	3.80333	0.000274043	0.0410582	3.56218	NTRK1//TRPV4//LPAR1//LMX1A//MED1//BMP4//SEMA7A//CLCF1//ACE//EPHA5
GO:0051128	regulation of cellular component organization	Biological process	16	1110	75	13692	2.6315	0.000275928	0.0410582	3.5592	LMX1A//AQP1//APOA2//NTRK1//TRPV4//LPAR1//MSX1//SERTAD2//RERG//BAIAP2L1//SNCA//EPHA5//SEMA7A//BMP4//C3//MMP14
GO:0048870	cell motility	Biological process	13	779	75	13692	3.04657	0.000282354	0.0410582	3.54921	ROBO3//XCL1//BMP4//AQP1//ACE//MDK//MMP14//VAV3//ENPP2//LAMA2//FOXJ1//CCDC40//LPAR1
GO:0051674	localization of cell	Biological process	13	779	75	13692	3.04657	0.000282354	0.0410582	3.54921	ROBO3//XCL1//BMP4//AQP1//ACE//MDK//MMP14//VAV3//ENPP2//LAMA2//FOXJ1//CCDC40//LPAR1
GO:0042592	homeostatic process	Biological process	16	1125	75	13692	2.59641	0.000321129	0.0410582	3.49332	WFS1//AQP1//RGN//TRPV4//SLC4A4//NMB//LAMA2//BMP4//LPAR1//C1QTNF3//APOA2//MED1//XCL1//SNCA//SCN4B//EPHA5
GO:0042476	odontogenesis	Biological process	5	109	75	13692	8.37431	0.000323199	0.0410582	3.49053	BMP4//MSX1//SOSTDC1//WNT10A//AQP1
GO:0051239	regulation of multicellular organismal process	Biological process	21	1747	75	13692	2.19448	0.000325011	0.0410582	3.4881	BMP4//SNCA//XCL1//APOA2//FOXJ1//AQP1//C3//NTRK1//TRPV4//LPAR1//F12//LAMA2//MED1//MSX1//WNT10A//LMX1A//SEMA7A//CLCF1//ACE//EPHA5//SCN4B
GO:0009605	response to external stimulus	Biological process	16	1128	75	13692	2.5895	0.000330905	0.0410582	3.4803	C3//F12//XCL1//ENPP2//BMP4//MMP14//NTRK1//EPHA5//LMX1A//LAMA2//ROBO3//AQP1//ACE//SEMA7A//MED1//LPAR1
GO:0065009	regulation of molecular function	Biological process	19	1493	75	13692	2.32327	0.000331904	0.0410582	3.47899	BMP4//LPAR1//SNCA//MDFIC//MMP14//FOXJ1//CAMKK2//EPHA5//NTRK1//PON1//RGN//VAV3//AQP1//MSX1//WFS1//XCL1//APOA2//MED1//SCN4B
GO:0051050	positive regulation of transport	Biological process	10	492	75	13692	3.71057	0.000333624	0.0410582	3.47674	SNCA//AQP1//PON1//NMB//MED1//C3//XCL1//WFS1//BMP4//SCN4B
GO:0006576	cellular biogenic amine metabolic process	Biological process	5	110	75	13692	8.29818	0.000337157	0.0410582	3.47217	HDC//APOA2//ENPP2//SNCA//PON1
GO:0032879	regulation of localization	Biological process	17	1252	75	13692	2.47885	0.000348007	0.0410869	3.45841	SNCA//XCL1//APOA2//AQP1//BMP4//PON1//ACE//NMB//ENPP2//LAMA2//MED1//SCN4B//MDFIC//C3//WFS1//EPHA5//LPAR1
GO:0002700	regulation of production of molecular mediator of immune response	Biological process	4	62	75	13692	11.7781	0.000364243	0.0410869	3.43861	CLCF1//XCL1//APOA2//SEMA7A
GO:0070372	regulation of ERK1 and ERK2 cascade	Biological process	5	112	75	13692	8.15	0.000366437	0.0410869	3.436	C3//BMP4//NTRK1//C1QTNF3//SEMA7A
GO:0002702	positive regulation of production of molecular mediator of immune response	Biological process	3	26	75	13692	21.0646	0.00037488	0.0410869	3.42611	CLCF1//XCL1//SEMA7A
GO:0006874	cellular calcium ion homeostasis	Biological process	7	246	75	13692	5.1948	0.000389526	0.0416508	3.40946	TRPV4//NMB//WFS1//XCL1//SNCA//LPAR1//RGN
GO:0002697	regulation of immune effector process	Biological process	6	177	75	13692	6.18847	0.000412623	0.0418557	3.38445	C3//XCL1//CLCF1//APOA2//FOXJ1//SEMA7A
GO:0070848	response to growth factor stimulus	Biological process	7	249	75	13692	5.13221	0.000418969	0.0418557	3.37782	MED1//SNCA//BMP4//NTRK1//FOXJ1//XCL1//WNT10A
GO:0046503	glycerolipid catabolic process	Biological process	3	27	75	13692	20.2844	0.000420085	0.0418557	3.37666	ENPP2//APOA2//CES1D
GO:0044106	cellular amine metabolic process	Biological process	5	116	75	13692	7.86897	0.000430732	0.0419629	3.36579	HDC//APOA2//ENPP2//SNCA//PON1
GO:0006928	cellular component movement	Biological process	14	932	75	13692	2.74232	0.000469354	0.0440249	3.3285	ROBO3//XCL1//BMP4//AQP1//ACE//MDK//MMP14//VAV3//ENPP2//LAMA2//FOXJ1//CCDC40//LPAR1
GO:0055074	calcium ion homeostasis	Biological process	7	254	75	13692	5.03118	0.000471982	0.0440249	3.32607	RGN//TRPV4//NMB//WFS1//XCL1//SNCA//LPAR1
GO:0043410	positive regulation of MAPK cascade	Biological process	6	184	75	13692	5.95304	0.00050695	0.0442902	3.29503	C3//BMP4//NTRK1//C1QTNF3//SEMA7A//LPAR1
GO:0018958	phenol-containing compound metabolic process	Biological process	4	68	75	13692	10.7388	0.00051874	0.0442902	3.28505	SLC5A5//MED1//SNCA//HDC
GO:0042180	cellular ketone metabolic process	Biological process	12	723	75	13692	3.03004	0.000522396	0.0442902	3.282	MGST1//HDC//SLC5A5//MED1//SNCA//ELOVL7//UGT1A6//RGN//C1QTNF3//PON1//PON3//FOLR1
GO:0050776	regulation of immune response	Biological process	8	340	75	13692	4.29553	0.000528036	0.0442902	3.27734	C3//XCL1//FOXJ1//APOA2//CLCF1//VAV3//MED1//SEMA7A
GO:0050767	regulation of neurogenesis	Biological process	9	428	75	13692	3.83888	0.000529283	0.0442902	3.27631	NTRK1//TRPV4//LPAR1//LMX1A//MED1//BMP4//SEMA7A//CLCF1//ACE
GO:0016477	cell migration	Biological process	12	725	75	13692	3.02168	0.000535442	0.0442902	3.27129	ROBO3//XCL1//BMP4//AQP1//ACE//ENPP2//LAMA2//MMP14//FOXJ1//LPAR1//MDK//VAV3
GO:0072503	cellular divalent inorganic cation homeostasis	Biological process	7	262	75	13692	4.87756	0.000567841	0.0453073	3.24577	RGN//TRPV4//NMB//WFS1//XCL1//SNCA//LPAR1
GO:0048584	positive regulation of response to stimulus	Biological process	14	950	75	13692	2.69036	0.000568408	0.0453073	3.24534	C3//XCL1//BMP4//EPHA5//MSX1//MED1//LPAR1//CLCF1//S100A4//NTRK1//ACE//VAV3//C1QTNF3//SEMA7A
GO:0048522	positive regulation of cellular process	Biological process	28	2813	75	13692	1.81716	0.000588058	0.0460365	3.23058	BMP4//LPAR1//XCL1//SNCA//MDFIC//CLCF1//NMB//AQP1//COL8A1//APOA2//NTRK1//EPHA5//MDK//MED1//SERTAD2//MSX1//BAIAP2L1//VAV3//TRPV4//WFS1//CAMKK2//LAMA2//ACE//S100A4//SEMA7A//FOXJ1//C3//C1QTNF3
GO:0044093	positive regulation of molecular function	Biological process	13	848	75	13692	2.79868	0.000635366	0.0472204	3.19698	BMP4//LPAR1//SNCA//MDFIC//MMP14//CAMKK2//NTRK1//PON1//RGN//EPHA5//FOXJ1//VAV3//MED1
GO:0035116	embryonic hindlimb morphogenesis	Biological process	3	31	75	13692	17.6671	0.000635494	0.0472204	3.19689	BMP4//MSX1//MED1
GO:0046470	phosphatidylcholine metabolic process	Biological process	3	31	75	13692	17.6671	0.000635494	0.0472204	3.19689	APOA2//ENPP2//PON1
GO:0010817	regulation of hormone levels	Biological process	8	354	75	13692	4.12565	0.000688271	0.0498483	3.16224	SLC5A5//MED1//NMB//TRPV4//ACE//AQP1//EPHA5//SLCO1A5
GO:0072507	divalent inorganic cation homeostasis	Biological process	7	271	75	13692	4.71557	0.0006936	0.0498483	3.15889	RGN//TRPV4//NMB//WFS1//XCL1//SNCA//LPAR1
GO:0042475	odontogenesis of dentin-containing tooth	Biological process	4	75	75	13692	9.73653	0.000752172	0.0531393	3.12368	BMP4//WNT10A//MSX1//SOSTDC1
GO:0010740	positive regulation of intracellular protein kinase cascade	Biological process	8	360	75	13692	4.05689	0.000768004	0.0531393	3.11464	CLCF1//S100A4//LPAR1//C1QTNF3//C3//BMP4//NTRK1//SEMA7A
GO:0030030	cell projection organization	Biological process	12	756	75	13692	2.89778	0.000775756	0.0531393	3.11028	NTRK1//EPHA5//LMX1A//LAMA2//ROBO3//AQP1//TRPV4//LPAR1//VAV3//FOXJ1//SEMA7A//BAIAP2L1
GO:0051129	negative regulation of cellular component organization	Biological process	7	285	75	13692	4.48393	0.000932243	0.062736	3.03047	APOA2//TRPV4//LPAR1//SNCA//BMP4//MMP14//EPHA5
GO:0006820	anion transport	Biological process	5	138	75	13692	6.61449	0.00094833	0.062736	3.02304	SLC4A2//SLC4A4//SLC5A5//SLC16A8//SLCO1A5
GO:0016064	immunoglobulin mediated immune response	Biological process	4	80	75	13692	9.128	0.000958785	0.062736	3.01828	C3//XCL1//FOXJ1//CLCF1
GO:0009308	amine metabolic process	Biological process	5	139	75	13692	6.56691	0.000979561	0.0628887	3.00897	HDC//APOA2//ENPP2//SNCA//PON1
GO:0002718	regulation of cytokine production involved in immune response	Biological process	3	36	75	13692	15.2133	0.000989808	0.0628887	3.00445	XCL1//APOA2//SEMA7A
GO:0002706	regulation of lymphocyte mediated immunity	Biological process	4	81	75	13692	9.01531	0.00100445	0.062907	2.99807	C3//XCL1//FOXJ1//CLCF1
GO:0022008	neurogenesis	Biological process	14	1009	75	13692	2.53304	0.00102802	0.0634195	2.988	ROBO3//NTRK1//EPHA5//LMX1A//LAMA2//TRPV4//LPAR1//FSCN2//MMP14//MED1//BMP4//SEMA7A//CLCF1//ACE
GO:0019724	B cell mediated immunity	Biological process	4	82	75	13692	8.90537	0.00105161	0.0634195	2.97814	C3//XCL1//FOXJ1//CLCF1
GO:0048731	system development	Biological process	29	3069	75	13692	1.72507	0.00107422	0.0634195	2.96891	BMP4//MMP14//MED1//RPE65//ROBO3//ACE//WFS1//MSX1//UGT1A6//WNT10A//FOXJ1//C3//NTRK1//EPHA5//LMX1A//LAMA2//TRPV4//LPAR1//MDK//AQP1//CLCF1//PRPS2//APOA2//SLCO1A5//MGST1//FSCN2//SOSTDC1//SEMA7A//COL8A1
GO:0007411	axon guidance	Biological process	5	142	75	13692	6.42817	0.00107786	0.0634195	2.96744	NTRK1//EPHA5//LMX1A//LAMA2//ROBO3
GO:0009967	positive regulation of signal transduction	Biological process	11	677	75	13692	2.96626	0.00108496	0.0634195	2.96459	BMP4//EPHA5//MSX1//MED1//LPAR1//CLCF1//S100A4//NTRK1//C1QTNF3//C3//SEMA7A
GO:0048545	response to steroid hormone stimulus	Biological process	9	477	75	13692	3.44453	0.00114301	0.0638004	2.94195	C3//BMP4//FOXJ1//AQP1//APOA2//MMP14//MDK//MED1//UGT1A6
GO:0009887	organ morphogenesis	Biological process	12	792	75	13692	2.76606	0.00116287	0.0638004	2.93447	BMP4//FOXJ1//MSX1//MED1//WNT10A//PRPS2//APOA2//SLCO1A5//FSCN2//SOSTDC1//AQP1//COL8A1
GO:0050670	regulation of lymphocyte proliferation	Biological process	5	145	75	13692	6.29517	0.0011833	0.0638004	2.92691	VAV3//CLCF1//BMP4//XCL1//FOXJ1
GO:0002822	regulation of adaptive immune response based on somatic recombination of immune receptors built from immunoglobulin superfamily domains	Biological process	4	85	75	13692	8.59106	0.00120244	0.0638004	2.91994	C3//XCL1//FOXJ1//CLCF1
GO:0032944	regulation of mononuclear cell proliferation	Biological process	5	146	75	13692	6.25205	0.00122009	0.0638004	2.91361	VAV3//CLCF1//BMP4//XCL1//FOXJ1
GO:0009611	response to wounding	Biological process	11	688	75	13692	2.91884	0.00123611	0.0638004	2.90794	C3//F12//APOA2//F5//AQP1//CDH3//NTRK1//XCL1//SEMA7A//ACE//MDK
GO:0035137	hindlimb morphogenesis	Biological process	3	39	75	13692	14.0431	0.0012521	0.0638004	2.90236	BMP4//MSX1//MED1
GO:0072376	protein activation cascade	Biological process	3	39	75	13692	14.0431	0.0012521	0.0638004	2.90236	C3//F12//F5
GO:0006875	cellular metal ion homeostasis	Biological process	7	300	75	13692	4.25973	0.00125553	0.0638004	2.90117	RGN//TRPV4//NMB//WFS1//XCL1//SNCA//LPAR1
GO:0051384	response to glucocorticoid stimulus	Biological process	6	219	75	13692	5.00164	0.0012564	0.0638004	2.90087	UGT1A6//AQP1//BMP4//C3//APOA2//MDK
GO:0032502	developmental process	Biological process	34	3887	75	13692	1.59687	0.00127565	0.0638004	2.89427	MSX1//MED1//BMP4//MMP14//RPE65//ROBO3//ACE//WFS1//UGT1A6//WNT10A//FOXJ1//C3//WIPF3//PRTG//ZAR1//SOSTDC1//NTRK1//EPHA5//LMX1A//LAMA2//SNCA//TRPV4//LPAR1//MDK//AQP1//CLCF1//PRPS2//APOA2//SLCO1A5//MGST1//FSCN2//SEMA7A//COL8A1//CCDC40
GO:0055080	cation homeostasis	Biological process	8	390	75	13692	3.74482	0.00128603	0.0638004	2.89075	RGN//TRPV4//SLC4A4//NMB//WFS1//XCL1//SNCA//LPAR1
GO:0019752	carboxylic acid metabolic process	Biological process	11	692	75	13692	2.90197	0.00129522	0.0638004	2.88766	MGST1//HDC//SLC5A5//MED1//SNCA//ELOVL7//UGT1A6//RGN//PON1//PON3//FOLR1
GO:0043436	oxoacid metabolic process	Biological process	11	692	75	13692	2.90197	0.00129522	0.0638004	2.88766	MGST1//HDC//SLC5A5//MED1//SNCA//ELOVL7//UGT1A6//RGN//PON1//PON3//FOLR1
GO:0000165	MAPK cascade	Biological process	8	392	75	13692	3.72571	0.0013286	0.0647178	2.8766	MDFIC//LPAR1//MED1//C3//BMP4//NTRK1//C1QTNF3//SEMA7A
GO:0019725	cellular homeostasis	Biological process	11	696	75	13692	2.88529	0.00135665	0.0653577	2.86753	RGN//TRPV4//AQP1//NMB//LAMA2//WFS1//LPAR1//XCL1//SNCA//SCN4B//EPHA5
GO:0070663	regulation of leukocyte proliferation	Biological process	5	151	75	13692	6.04503	0.00141689	0.0665505	2.84866	VAV3//CLCF1//BMP4//XCL1//FOXJ1
GO:0002819	regulation of adaptive immune response	Biological process	4	89	75	13692	8.20494	0.00142631	0.0665505	2.84579	C3//XCL1//FOXJ1//CLCF1
GO:0051049	regulation of transport	Biological process	13	926	75	13692	2.56294	0.00143009	0.0665505	2.84464	SNCA//APOA2//AQP1//PON1//NMB//MED1//SCN4B//MDFIC//C3//XCL1//WFS1//BMP4//EPHA5
GO:0042130	negative regulation of T cell proliferation	Biological process	3	41	75	13692	13.358	0.00144907	0.0665505	2.83891	BMP4//XCL1//FOXJ1
GO:0009653	anatomical structure morphogenesis	Biological process	20	1819	75	13692	2.00726	0.00146613	0.0665505	2.83383	MSX1//MED1//BMP4//MMP14//FOXJ1//NTRK1//EPHA5//LMX1A//LAMA2//ROBO3//WNT10A//PRPS2//APOA2//SLCO1A5//FSCN2//SOSTDC1//AQP1//C3//SEMA7A//COL8A1
GO:0048699	generation of neurons	Biological process	13	929	75	13692	2.55466	0.00147249	0.0665505	2.83195	ROBO3//NTRK1//EPHA5//LMX1A//LAMA2//TRPV4//LPAR1//FSCN2//MED1//BMP4//SEMA7A//CLCF1//ACE
GO:0043408	regulation of MAPK cascade	Biological process	7	309	75	13692	4.13566	0.0014881	0.0665698	2.82737	MDFIC//LPAR1//C3//BMP4//NTRK1//C1QTNF3//SEMA7A
GO:0006082	organic acid metabolic process	Biological process	11	707	75	13692	2.8404	0.00153811	0.0677838	2.81301	MGST1//HDC//SLC5A5//MED1//SNCA//ELOVL7//UGT1A6//RGN//PON1//PON3//FOLR1
GO:0002367	cytokine production involved in immune response	Biological process	3	42	75	13692	13.04	0.00155443	0.0677838	2.80843	XCL1//APOA2//SEMA7A
GO:0042487	regulation of odontogenesis of dentin-containing tooth	Biological process	2	11	75	13692	33.1927	0.00157709	0.0677838	2.80214	BMP4//WNT10A
GO:0044241	lipid digestion	Biological process	2	11	75	13692	33.1927	0.00157709	0.0677838	2.80214	APOA2//AQP1
GO:0031100	organ regeneration	Biological process	4	92	75	13692	7.93739	0.00161222	0.0679612	2.79258	PRPS2//APOA2//SLCO1A5//MED1
GO:0031647	regulation of protein stability	Biological process	4	92	75	13692	7.93739	0.00161222	0.0679612	2.79258	MSX1//WFS1//SNCA//APOA2
GO:0051240	positive regulation of multicellular organismal process	Biological process	9	502	75	13692	3.27299	0.00162878	0.0680056	2.78814	XCL1//AQP1//C3//F12//BMP4//LAMA2//SNCA//NTRK1//SEMA7A
GO:0042439	ethanolamine-containing compound metabolic process	Biological process	3	43	75	13692	12.7367	0.00166448	0.0688404	2.77872	APOA2//ENPP2//PON1
GO:0031960	response to corticosteroid stimulus	Biological process	6	232	75	13692	4.72138	0.00168592	0.0688788	2.77316	C3//BMP4//APOA2//MDK//UGT1A6//AQP1
GO:0042493	response to drug	Biological process	9	505	75	13692	3.25354	0.00169683	0.0688788	2.77036	AQP1//COX8B//APOA2//SNCA//NTRK1//MDK//CDH3//MGST1//VAV3
GO:0042221	response to chemical stimulus	Biological process	32	3628	75	13692	1.61023	0.00172028	0.0691898	2.7644	MED1//XCL1//UGT1A6//C3//ENPP2//NTRK1//EPHA5//LMX1A//LAMA2//ROBO3//SNCA//AQP1//COX8B//APOA2//MDK//CDH3//MGST1//VAV3//PON1//MMP14//RERG//PON3//BMP4//FOXJ1//WFS1//ACE//KRT18//F12//MSX1//SLC5A5//LPAR1//WNT10A
GO:0071383	cellular response to steroid hormone stimulus	Biological process	4	94	75	13692	7.76851	0.00174514	0.0695516	2.75817	BMP4//UGT1A6//AQP1//MED1
GO:0046700	heterocycle catabolic process	Biological process	8	412	75	13692	3.54485	0.0018194	0.0706611	2.74007	RERG//HDC//EPHA5//NTRK1//RGN//FOXJ1//VAV3//PON3
GO:0055065	metal ion homeostasis	Biological process	7	321	75	13692	3.98106	0.00184919	0.0706611	2.73302	RGN//TRPV4//NMB//WFS1//XCL1//SNCA//LPAR1
GO:0060284	regulation of cell development	Biological process	9	512	75	13692	3.20906	0.00186454	0.0706611	2.72943	NTRK1//TRPV4//LPAR1//BMP4//LMX1A//MED1//SEMA7A//CLCF1//ACE
GO:0043627	response to estrogen stimulus	Biological process	6	237	75	13692	4.62177	0.00187793	0.0706611	2.72632	C3//BMP4//FOXJ1//AQP1//APOA2//MMP14
GO:0003091	renal water homeostasis	Biological process	2	12	75	13692	30.4267	0.0018858	0.0706611	2.7245	AQP1//WFS1
GO:0042538	hyperosmotic salinity response	Biological process	2	12	75	13692	30.4267	0.0018858	0.0706611	2.7245	AQP1//TRPV4
GO:0071470	cellular response to osmotic stress	Biological process	2	12	75	13692	30.4267	0.0018858	0.0706611	2.7245	TRPV4//AQP1
GO:0040012	regulation of locomotion	Biological process	8	418	75	13692	3.49397	0.00199171	0.0726654	2.70077	XCL1//BMP4//AQP1//ACE//ENPP2//LAMA2//LPAR1//SNCA
GO:0050793	regulation of developmental process	Biological process	16	1333	75	13692	2.19127	0.00200643	0.0726654	2.69758	BMP4//FOXJ1//NTRK1//TRPV4//LPAR1//MED1//MSX1//WNT10A//LMX1A//C3//AQP1//SEMA7A//LAMA2//CLCF1//ACE//EPHA5
GO:0002440	production of molecular mediator of immune response	Biological process	4	98	75	13692	7.45143	0.00203348	0.0726654	2.69176	XCL1//CLCF1//APOA2//SEMA7A
GO:0019637	organophosphate metabolic process	Biological process	12	846	75	13692	2.5895	0.00203674	0.0726654	2.69106	PRPS2//AQP1//RERG//SNCA//APOA2//EPHA5//NTRK1//RGN//FOXJ1//ENPP2//VAV3//PON1
GO:0006869	lipid transport	Biological process	5	164	75	13692	5.56585	0.0020377	0.0726654	2.69086	PON1//APOA2//ACE//NMB//GULP1
GO:0050878	regulation of body fluid levels	Biological process	6	241	75	13692	4.54506	0.00204315	0.0726654	2.6897	WFS1//AQP1//C3//F5//F12//MED1
GO:0055082	cellular chemical homeostasis	Biological process	10	624	75	13692	2.92564	0.00205532	0.0726654	2.68712	RGN//TRPV4//NMB//LAMA2//WFS1//LPAR1//XCL1//SNCA//SCN4B//EPHA5
GO:0050801	ion homeostasis	Biological process	10	626	75	13692	2.91629	0.00210412	0.0737958	2.67693	RGN//TRPV4//SLC4A4//NMB//LAMA2//WFS1//LPAR1//XCL1//SNCA//SCN4B
GO:0050727	regulation of inflammatory response	Biological process	5	167	75	13692	5.46587	0.0022054	0.0754054	2.65651	C3//F12//ACE//XCL1//SEMA7A
GO:0023051	regulation of signaling	Biological process	19	1744	75	13692	1.9889	0.00221389	0.0754054	2.65484	LPAR1//SNCA//MDFIC//BMP4//EPHA5//NMB//MSX1//SOSTDC1//LAMA2//NTRK1//FOXJ1//MED1//VAV3//CLCF1//S100A4//RGN//C1QTNF3//C3//SEMA7A
GO:0021542	dentate gyrus development	Biological process	2	13	75	13692	28.0862	0.00222078	0.0754054	2.65349	MDK//LMX1A
GO:0009966	regulation of signal transduction	Biological process	17	1477	75	13692	2.10123	0.00222944	0.0754054	2.65181	LPAR1//MDFIC//SNCA//BMP4//EPHA5//MSX1//SOSTDC1//NTRK1//FOXJ1//MED1//VAV3//CLCF1//S100A4//RGN//C1QTNF3//C3//SEMA7A
GO:0002252	immune effector process	Biological process	7	332	75	13692	3.84916	0.00223698	0.0754054	2.65034	C3//XCL1//ACE//CLCF1//APOA2//FOXJ1//SEMA7A
GO:0006811	ion transport	Biological process	11	742	75	13692	2.70642	0.00225322	0.0754054	2.6472	AQP1//SLC4A4//SLC5A5//SCN4B//TRPV4//SLC4A2//SLC16A8//SLCO1A5//XCL1//SNCA//WFS1
GO:0002682	regulation of immune system process	Biological process	10	635	75	13692	2.87496	0.00233551	0.0775673	2.63162	C3//XCL1//FOXJ1//CLCF1//APOA2//VAV3//BMP4//SNCA//MED1//SEMA7A
GO:0030003	cellular cation homeostasis	Biological process	7	337	75	13692	3.79205	0.00243281	0.0785985	2.61389	RGN//TRPV4//NMB//WFS1//XCL1//SNCA//LPAR1
GO:0043270	positive regulation of ion transport	Biological process	4	103	75	13692	7.08971	0.00243827	0.0785985	2.61292	SNCA//XCL1//WFS1//SCN4B
GO:0043524	negative regulation of neuron apoptotic process	Biological process	4	103	75	13692	7.08971	0.00243827	0.0785985	2.61292	SNCA//NTRK1//WFS1//CLCF1
GO:1901215	negative regulation of neuron death	Biological process	4	103	75	13692	7.08971	0.00243827	0.0785985	2.61292	SNCA//NTRK1//WFS1//CLCF1
GO:0006955	immune response	Biological process	10	641	75	13692	2.84805	0.0025009	0.0796421	2.6019	C3//XCL1//FOXJ1//APOA2//SNCA//CLCF1//VAV3//MED1//SEMA7A//ENPP2
GO:0007204	elevation of cytosolic calcium ion concentration	Biological process	5	172	75	13692	5.30698	0.00250698	0.0796421	2.60085	XCL1//SNCA//LPAR1//TRPV4//NMB
GO:0006590	thyroid hormone generation	Biological process	2	14	75	13692	26.08	0.00258174	0.0801587	2.58809	SLC5A5//MED1
GO:0061311	cell surface receptor signaling pathway involved in heart development	Biological process	2	14	75	13692	26.08	0.00258174	0.0801587	2.58809	BMP4//MSX1
GO:0032101	regulation of response to external stimulus	Biological process	7	341	75	13692	3.74757	0.00259882	0.0801587	2.58522	C3//F12//XCL1//SEMA7A//ACE//MED1//LPAR1
GO:0002699	positive regulation of immune effector process	Biological process	4	105	75	13692	6.95467	0.00261467	0.0801587	2.58258	C3//XCL1//CLCF1//SEMA7A
GO:0002703	regulation of leukocyte mediated immunity	Biological process	4	105	75	13692	6.95467	0.00261467	0.0801587	2.58258	C3//XCL1//FOXJ1//CLCF1
GO:0010627	regulation of intracellular protein kinase cascade	Biological process	9	540	75	13692	3.04267	0.00267353	0.0809179	2.57292	MDFIC//CLCF1//S100A4//LPAR1//C1QTNF3//C3//BMP4//NTRK1//SEMA7A
GO:0007399	nervous system development	Biological process	17	1503	75	13692	2.06488	0.0026843	0.0809179	2.57117	ROBO3//BMP4//NTRK1//EPHA5//LMX1A//LAMA2//MED1//TRPV4//LPAR1//MDK//AQP1//MSX1//FSCN2//MMP14//SEMA7A//CLCF1//ACE
GO:0048513	organ development	Biological process	23	2341	75	13692	1.79363	0.0026948	0.0809179	2.56947	BMP4//MMP14//RPE65//ACE//WFS1//MSX1//UGT1A6//MED1//WNT10A//FOXJ1//LMX1A//MDK//AQP1//EPHA5//NTRK1//CLCF1//PRPS2//APOA2//SLCO1A5//MGST1//FSCN2//SOSTDC1//COL8A1
GO:0032945	negative regulation of mononuclear cell proliferation	Biological process	3	52	75	13692	10.5323	0.0028775	0.0852363	2.54098	BMP4//FOXJ1//XCL1
GO:0050672	negative regulation of lymphocyte proliferation	Biological process	3	52	75	13692	10.5323	0.0028775	0.0852363	2.54098	BMP4//FOXJ1//XCL1
GO:0043085	positive regulation of catalytic activity	Biological process	10	655	75	13692	2.78718	0.00292373	0.0855363	2.53406	BMP4//LPAR1//SNCA//MDFIC//MMP14//CAMKK2//NTRK1//RGN//FOXJ1//VAV3
GO:0007548	sex differentiation	Biological process	6	259	75	13692	4.22919	0.00292665	0.0855363	2.53363	BMP4//MMP14//WNT10A//MGST1//NTRK1//MED1
GO:0051281	positive regulation of release of sequestered calcium ion into cytosol	Biological process	2	15	75	13692	24.3413	0.00296839	0.0861817	2.52748	SNCA//XCL1
GO:0021537	telencephalon development	Biological process	5	181	75	13692	5.04309	0.00312386	0.0900298	2.50531	MDK//LMX1A//AQP1//EPHA5//BMP4
GO:0030031	cell projection assembly	Biological process	5	182	75	13692	5.01538	0.00319859	0.0900298	2.49504	AQP1//VAV3//LPAR1//FOXJ1//BAIAP2L1
GO:0070664	negative regulation of leukocyte proliferation	Biological process	3	54	75	13692	10.1422	0.00320441	0.0900298	2.49425	BMP4//FOXJ1//XCL1
GO:0046651	lymphocyte proliferation	Biological process	5	183	75	13692	4.98798	0.0032746	0.0900298	2.48484	VAV3//CLCF1//BMP4//XCL1//FOXJ1
GO:0032943	mononuclear cell proliferation	Biological process	5	184	75	13692	4.96087	0.00335191	0.0900298	2.47471	VAV3//CLCF1//BMP4//XCL1//FOXJ1
GO:0006810	transport	Biological process	25	2679	75	13692	1.70362	0.00337549	0.0900298	2.47166	SLC6A6//SNCA//APOA2//AQP1//VAV3//SLC4A4//SLC5A5//SCN4B//TRPV4//SLC4A2//GULP1//MED1//PON1//SLC16A8//SLCO1A5//FOLR1//NMB//MDFIC//KRT18//ACE//C3//XCL1//WFS1//BMP4//EPHA5
GO:0002507	tolerance induction	Biological process	2	16	75	13692	22.82	0.00338045	0.0900298	2.47103	FOXJ1//C3
GO:0002823	negative regulation of adaptive immune response based on somatic recombination of immune receptors built from immunoglobulin superfamily domains	Biological process	2	16	75	13692	22.82	0.00338045	0.0900298	2.47103	FOXJ1//XCL1
GO:0009713	catechol-containing compound biosynthetic process	Biological process	2	16	75	13692	22.82	0.00338045	0.0900298	2.47103	SNCA//HDC
GO:0034312	diol biosynthetic process	Biological process	2	16	75	13692	22.82	0.00338045	0.0900298	2.47103	SNCA//HDC
GO:0042423	catecholamine biosynthetic process	Biological process	2	16	75	13692	22.82	0.00338045	0.0900298	2.47103	SNCA//HDC
GO:0014070	response to organic cyclic compound	Biological process	7	358	75	13692	3.56961	0.00340398	0.0900298	2.46801	SNCA//NTRK1//MSX1//BMP4//MMP14//UGT1A6//FOXJ1
GO:0045664	regulation of neuron differentiation	Biological process	7	358	75	13692	3.56961	0.00340398	0.0900298	2.46801	NTRK1//TRPV4//LPAR1//LMX1A//MED1//BMP4//SEMA7A
GO:0007423	sensory organ development	Biological process	8	456	75	13692	3.20281	0.00340446	0.0900298	2.46795	RPE65//MED1//FSCN2//MSX1//BMP4//WNT10A//AQP1//COL8A1
GO:0002443	leukocyte mediated immunity	Biological process	5	185	75	13692	4.93405	0.00343052	0.0900298	2.46464	C3//XCL1//ACE//FOXJ1//CLCF1
GO:0046942	carboxylic acid transport	Biological process	5	185	75	13692	4.93405	0.00343052	0.0900298	2.46464	SLC6A6//SLCO1A5//FOLR1//ACE//NMB
GO:0040008	regulation of growth	Biological process	8	457	75	13692	3.1958	0.00345005	0.0900298	2.46217	LMX1A//MSX1//SERTAD2//RERG//SEMA7A//WFS1//C3//BMP4
GO:0000003	reproduction	Biological process	13	1027	75	13692	2.31089	0.00356079	0.0915474	2.44845	BMP4//MMP14//ACE//FOXJ1//WIPF3//DNAJB13//SOSTDC1//MED1//WNT10A//MGST1//MDFIC//NTRK1//ZAR1
GO:0010876	lipid localization	Biological process	5	187	75	13692	4.88128	0.00359173	0.0915474	2.4447	APOA2//GULP1//PON1//ACE//NMB
GO:0015849	organic acid transport	Biological process	5	187	75	13692	4.88128	0.00359173	0.0915474	2.4447	SLC6A6//SLCO1A5//FOLR1//ACE//NMB
GO:0051480	cytosolic calcium ion homeostasis	Biological process	5	187	75	13692	4.88128	0.00359173	0.0915474	2.4447	TRPV4//NMB//XCL1//SNCA//LPAR1
GO:0051247	positive regulation of protein metabolic process	Biological process	10	675	75	13692	2.70459	0.00362562	0.0918769	2.44062	BMP4//LPAR1//C3//F12//MDFIC//WFS1//CAMKK2//SNCA//CLCF1//APOA2
GO:0071385	cellular response to glucocorticoid stimulus	Biological process	3	57	75	13692	9.60842	0.00373601	0.0929806	2.42759	AQP1//BMP4//UGT1A6
GO:0006873	cellular ion homeostasis	Biological process	9	568	75	13692	2.89268	0.00374042	0.0929806	2.42708	RGN//TRPV4//NMB//LAMA2//WFS1//LPAR1//XCL1//SNCA//SCN4B
GO:0031638	zymogen activation	Biological process	2	17	75	13692	21.4776	0.00381763	0.0929806	2.41821	F12//MMP14
GO:0050891	multicellular organismal water homeostasis	Biological process	2	17	75	13692	21.4776	0.00381763	0.0929806	2.41821	WFS1//AQP1
GO:0061437	renal system vasculature development	Biological process	2	17	75	13692	21.4776	0.00381763	0.0929806	2.41821	BMP4//AQP1
GO:0061440	kidney vasculature development	Biological process	2	17	75	13692	21.4776	0.00381763	0.0929806	2.41821	BMP4//AQP1
GO:0072012	glomerulus vasculature development	Biological process	2	17	75	13692	21.4776	0.00381763	0.0929806	2.41821	BMP4//AQP1
GO:0071384	cellular response to corticosteroid stimulus	Biological process	3	58	75	13692	9.44276	0.00392443	0.0937935	2.40622	UGT1A6//AQP1//BMP4
GO:0031347	regulation of defense response	Biological process	6	275	75	13692	3.98313	0.00392893	0.0937935	2.40573	C3//F12//XCL1//SEMA7A//ACE//MED1
GO:0070661	leukocyte proliferation	Biological process	5	191	75	13692	4.77906	0.0039304	0.0937935	2.40556	VAV3//CLCF1//BMP4//XCL1//FOXJ1
GO:0006915	apoptotic process	Biological process	15	1295	75	13692	2.11459	0.00397832	0.0937935	2.4003	SNCA//MSX1//WFS1//ACE//BMP4//LPAR1//AQP1//KRT18//MED1//NTRK1//CLCF1//RNF152//DNAJB13//GULP1
GO:0033500	carbohydrate homeostasis	Biological process	4	118	75	13692	6.18847	0.00397938	0.0937935	2.40019	WFS1//C1QTNF3//NMB//EPHA5
GO:0042593	glucose homeostasis	Biological process	4	118	75	13692	6.18847	0.00397938	0.0937935	2.40019	EPHA5//WFS1//C1QTNF3//NMB
GO:0009725	response to hormone stimulus	Biological process	11	801	75	13692	2.50707	0.00405817	0.0941889	2.39167	MED1//C3//BMP4//FOXJ1//UGT1A6//AQP1//APOA2//MMP14//MDK//SLC5A5//RERG
GO:0071495	cellular response to endogenous stimulus	Biological process	8	470	75	13692	3.1074	0.00408717	0.0941889	2.38858	MED1//UGT1A6//BMP4//SNCA//SLC5A5//AQP1//XCL1//WNT10A
GO:0022600	digestive system process	Biological process	3	59	75	13692	9.28271	0.00411855	0.0941889	2.38526	AQP1//APOA2//SLCO1A5
GO:0002694	regulation of leukocyte activation	Biological process	6	279	75	13692	3.92602	0.0042151	0.0941889	2.37519	VAV3//CLCF1//BMP4//FOXJ1//XCL1//SNCA
GO:0071840	cellular component organization or biogenesis	Biological process	29	3342	75	13692	1.58415	0.0042168	0.0941889	2.37502	MSX1//MED1//LMX1A//BMP4//FOXJ1//VAV3//GULP1//SNCA//TRPV4//NCAPH//NTRK1//EPHA5//LAMA2//ROBO3//AQP1//APOA2//LPAR1//LYZL4//SERTAD2//RERG//BAIAP2L1//CLDN19//SEMA7A//C3//C1QTNF3//MMP14//MGST1//CCDC40//CRB3
GO:0032409	regulation of transporter activity	Biological process	4	120	75	13692	6.08533	0.004225	0.0941889	2.37417	SNCA//PON1//APOA2//SCN4B
GO:0048592	eye morphogenesis	Biological process	4	120	75	13692	6.08533	0.004225	0.0941889	2.37417	FSCN2//AQP1//BMP4//COL8A1
GO:0051336	regulation of hydrolase activity	Biological process	9	579	75	13692	2.83772	0.00424155	0.0941889	2.37248	SNCA//MMP14//EPHA5//NTRK1//RGN//FOXJ1//VAV3//AQP1//APOA2
GO:0002820	negative regulation of adaptive immune response	Biological process	2	18	75	13692	20.2844	0.00427966	0.0941889	2.36859	FOXJ1//XCL1
GO:0050482	arachidonic acid secretion	Biological process	2	18	75	13692	20.2844	0.00427966	0.0941889	2.36859	ACE//NMB
GO:0050892	intestinal absorption	Biological process	2	18	75	13692	20.2844	0.00427966	0.0941889	2.36859	APOA2//SLCO1A5
GO:0060602	branch elongation of an epithelium	Biological process	2	18	75	13692	20.2844	0.00427966	0.0941889	2.36859	BMP4//MED1
GO:0051234	establishment of localization	Biological process	25	2726	75	13692	1.67425	0.00428768	0.0941889	2.36778	SLC6A6//SNCA//APOA2//AQP1//VAV3//SLC4A4//SLC5A5//SCN4B//TRPV4//SLC4A2//GULP1//MED1//PON1//SLC16A8//SLCO1A5//FOLR1//NMB//MDFIC//KRT18//ACE//C3//XCL1//WFS1//BMP4//EPHA5
GO:0030001	metal ion transport	Biological process	8	474	75	13692	3.08118	0.00430051	0.0941889	2.36648	AQP1//SLC4A4//SLC5A5//SCN4B//TRPV4//XCL1//SNCA//WFS1
GO:0030510	regulation of BMP signaling pathway	Biological process	3	60	75	13692	9.128	0.00431842	0.0941889	2.36467	BMP4//MSX1//SOSTDC1
GO:0001654	eye development	Biological process	6	281	75	13692	3.89808	0.00436385	0.0947084	2.36013	MED1//FSCN2//BMP4//AQP1//COL8A1//RPE65
GO:0030334	regulation of cell migration	Biological process	7	375	75	13692	3.40779	0.00438769	0.0947568	2.35776	XCL1//BMP4//AQP1//ACE//LPAR1//ENPP2//LAMA2
GO:0012501	programmed cell death	Biological process	15	1310	75	13692	2.09038	0.0044328	0.0952616	2.35332	RNF152//KRT18//DNAJB13//GULP1//SNCA//NTRK1//MSX1//WFS1//ACE//BMP4//LPAR1//AQP1//MED1//CLCF1
GO:0046483	heterocycle metabolic process	Biological process	11	813	75	13692	2.47006	0.00453885	0.097065	2.34305	HDC//PRPS2//AQP1//RERG//EPHA5//NTRK1//RGN//FOXJ1//VAV3//PON3//FOLR1
GO:0015711	organic anion transport	Biological process	3	62	75	13692	8.83355	0.00473561	0.0985626	2.32462	SLC4A4//SLC16A8//SLCO1A5
GO:0021766	hippocampus development	Biological process	3	62	75	13692	8.83355	0.00473561	0.0985626	2.32462	MDK//LMX1A//EPHA5
GO:0030856	regulation of epithelial cell differentiation	Biological process	3	62	75	13692	8.83355	0.00473561	0.0985626	2.32462	BMP4//MED1//FOXJ1
GO:0033081	regulation of T cell differentiation in thymus	Biological process	2	19	75	13692	19.2168	0.00476625	0.0985626	2.32182	BMP4//FOXJ1
GO:0042775	mitochondrial ATP synthesis coupled electron transport	Biological process	2	19	75	13692	19.2168	0.00476625	0.0985626	2.32182	COX8B//SNCA
GO:0046461	neutral lipid catabolic process	Biological process	2	19	75	13692	19.2168	0.00476625	0.0985626	2.32182	APOA2//CES1D
GO:0046464	acylglycerol catabolic process	Biological process	2	19	75	13692	19.2168	0.00476625	0.0985626	2.32182	APOA2//CES1D
GO:0043066	negative regulation of apoptotic process	Biological process	9	594	75	13692	2.76606	0.00500831	0.103082	2.30031	SNCA//NTRK1//WFS1//CLCF1//BMP4//AQP1//MSX1//KRT18//MED1
GO:0050868	negative regulation of T cell activation	Biological process	3	64	75	13692	8.5575	0.00517638	0.105074	2.28597	BMP4//FOXJ1//XCL1
GO:0016043	cellular component organization	Biological process	28	3233	75	13692	1.58109	0.00526653	0.105074	2.27848	MSX1//MED1//LMX1A//BMP4//FOXJ1//VAV3//GULP1//SNCA//TRPV4//NCAPH//NTRK1//EPHA5//LAMA2//ROBO3//AQP1//APOA2//LPAR1//SERTAD2//RERG//BAIAP2L1//CLDN19//SEMA7A//C3//C1QTNF3//MMP14//MGST1//CCDC40//CRB3
GO:0002720	positive regulation of cytokine production involved in immune response	Biological process	2	20	75	13692	18.256	0.00527714	0.105074	2.2776	XCL1//SEMA7A
GO:0032026	response to magnesium ion	Biological process	2	20	75	13692	18.256	0.00527714	0.105074	2.2776	C3//SNCA
GO:0043586	tongue development	Biological process	2	20	75	13692	18.256	0.00527714	0.105074	2.2776	BMP4//WNT10A
GO:0043069	negative regulation of programmed cell death	Biological process	9	599	75	13692	2.74297	0.00528664	0.105074	2.27682	SNCA//AQP1//BMP4//MSX1//WFS1//KRT18//MED1//NTRK1//CLCF1
GO:0030811	regulation of nucleotide catabolic process	Biological process	5	205	75	13692	4.45268	0.00529684	0.105074	2.27598	EPHA5//NTRK1//RGN//FOXJ1//VAV3
GO:0033121	regulation of purine nucleotide catabolic process	Biological process	5	205	75	13692	4.45268	0.00529684	0.105074	2.27598	EPHA5//NTRK1//RGN//FOXJ1//VAV3
GO:0007243	intracellular protein kinase cascade	Biological process	10	713	75	13692	2.56045	0.0053266	0.105151	2.27355	MDFIC//CLCF1//S100A4//LPAR1//C1QTNF3//MED1//C3//BMP4//NTRK1//SEMA7A
GO:2000145	regulation of cell motility	Biological process	7	389	75	13692	3.28514	0.00534867	0.105151	2.27175	XCL1//BMP4//AQP1//ACE//ENPP2//LAMA2//LPAR1
GO:0008406	gonad development	Biological process	5	206	75	13692	4.43107	0.00540581	0.105799	2.26714	BMP4//MMP14//WNT10A//MGST1//NTRK1
GO:0048523	negative regulation of cellular process	Biological process	23	2472	75	13692	1.69858	0.00543898	0.105976	2.26448	BMP4//MSX1//FOXJ1//MED1//SNCA//APOA2//NTRK1//RERG//TRPV4//LPAR1//XCL1//MDFIC//SERTAD2//SOSTDC1//AQP1//WFS1//KRT18//CLCF1//LMX1A//C1QTNF3//NMB//MMP14//EPHA5
GO:0000904	cell morphogenesis involved in differentiation	Biological process	8	495	75	13692	2.95046	0.00556561	0.107963	2.25449	MSX1//BMP4//NTRK1//EPHA5//LMX1A//LAMA2//ROBO3//SEMA7A
GO:0009914	hormone transport	Biological process	5	208	75	13692	4.38846	0.00562851	0.108702	2.24961	NMB//TRPV4//AQP1//EPHA5//SLCO1A5
GO:0002704	negative regulation of leukocyte mediated immunity	Biological process	2	21	75	13692	17.3867	0.00581204	0.110303	2.23567	XCL1//FOXJ1
GO:0002707	negative regulation of lymphocyte mediated immunity	Biological process	2	21	75	13692	17.3867	0.00581204	0.110303	2.23567	XCL1//FOXJ1
GO:0030224	monocyte differentiation	Biological process	2	21	75	13692	17.3867	0.00581204	0.110303	2.23567	BMP4//MED1
GO:0045581	negative regulation of T cell differentiation	Biological process	2	21	75	13692	17.3867	0.00581204	0.110303	2.23567	BMP4//FOXJ1
GO:0050806	positive regulation of synaptic transmission	Biological process	3	67	75	13692	8.17433	0.00588254	0.110727	2.23044	LAMA2//NTRK1//SNCA
GO:0046434	organophosphate catabolic process	Biological process	7	396	75	13692	3.22707	0.00588488	0.110727	2.23026	RERG//EPHA5//NTRK1//RGN//FOXJ1//VAV3//PON1
GO:0046660	female sex differentiation	Biological process	4	132	75	13692	5.53212	0.00591656	0.110847	2.22793	BMP4//MMP14//WNT10A//MED1
GO:0050865	regulation of cell activation	Biological process	6	300	75	13692	3.6512	0.00597768	0.111046	2.22347	VAV3//CLCF1//BMP4//FOXJ1//XCL1//SNCA
GO:0000902	cell morphogenesis	Biological process	10	725	75	13692	2.51807	0.00597785	0.111046	2.22345	MSX1//BMP4//NTRK1//EPHA5//LMX1A//LAMA2//ROBO3//FOXJ1//SEMA7A//MED1
GO:0030182	neuron differentiation	Biological process	11	846	75	13692	2.37371	0.00609932	0.112825	2.21472	NTRK1//EPHA5//LMX1A//LAMA2//ROBO3//TRPV4//LPAR1//FSCN2//MED1//BMP4//SEMA7A
GO:0006575	cellular modified amino acid metabolic process	Biological process	4	134	75	13692	5.44955	0.00623648	0.114877	2.20506	MGST1//SLC5A5//MED1//FOLR1
GO:0051928	positive regulation of calcium ion transport	Biological process	3	69	75	13692	7.93739	0.00638381	0.117099	2.19492	SNCA//XCL1//WFS1
GO:0044248	cellular catabolic process	Biological process	14	1232	75	13692	2.07455	0.00645754	0.117958	2.18993	RERG//HDC//APOA2//PON3//PON1//WFS1//EPHA5//NTRK1//RGN//FOXJ1//ENPP2//VAV3//ACE//CES1D
GO:2000027	regulation of organ morphogenesis	Biological process	4	136	75	13692	5.36941	0.00656772	0.118981	2.18259	BMP4//MSX1//WNT10A//MED1
GO:0030900	forebrain development	Biological process	6	306	75	13692	3.57961	0.00656782	0.118981	2.18258	BMP4//MDK//LMX1A//AQP1//EPHA5//MSX1
GO:0010646	regulation of cell communication	Biological process	15	1369	75	13692	2.00029	0.00665476	0.12006	2.17687	SNCA//BMP4//EPHA5//NMB//MSX1//SOSTDC1//LAMA2//MED1//LPAR1//CLCF1//S100A4//NTRK1//C1QTNF3//C3//SEMA7A
GO:0050790	regulation of catalytic activity	Biological process	13	1108	75	13692	2.14195	0.00673473	0.120298	2.17168	BMP4//LPAR1//SNCA//MDFIC//MMP14//CAMKK2//EPHA5//NTRK1//RGN//FOXJ1//VAV3//AQP1//APOA2
GO:0008219	cell death	Biological process	15	1372	75	13692	1.99592	0.00678834	0.120298	2.16824	RNF152//KRT18//DNAJB13//GULP1//SNCA//NTRK1//BMP4//LPAR1//MSX1//WFS1//ACE//AQP1//MED1//CLCF1
GO:0033674	positive regulation of kinase activity	Biological process	6	309	75	13692	3.54485	0.00687833	0.120298	2.16252	BMP4//LPAR1//MDFIC//CAMKK2//VAV3//SNCA
GO:0051971	positive regulation of transmission of nerve impulse	Biological process	3	71	75	13692	7.7138	0.00690986	0.120298	2.16053	LAMA2//SNCA//NTRK1
GO:0006972	hyperosmotic response	Biological process	2	23	75	13692	15.8748	0.00695281	0.120298	2.15784	AQP1//TRPV4
GO:0030104	water homeostasis	Biological process	2	23	75	13692	15.8748	0.00695281	0.120298	2.15784	WFS1//AQP1
GO:0042403	thyroid hormone metabolic process	Biological process	2	23	75	13692	15.8748	0.00695281	0.120298	2.15784	SLC5A5//MED1
GO:0042773	ATP synthesis coupled electron transport	Biological process	2	23	75	13692	15.8748	0.00695281	0.120298	2.15784	COX8B//SNCA
GO:0071312	cellular response to alkaloid	Biological process	2	23	75	13692	15.8748	0.00695281	0.120298	2.15784	NTRK1//MSX1
GO:0071549	cellular response to dexamethasone stimulus	Biological process	2	23	75	13692	15.8748	0.00695281	0.120298	2.15784	AQP1//BMP4
GO:0016265	death	Biological process	15	1376	75	13692	1.99012	0.00696982	0.120298	2.15678	RNF152//KRT18//DNAJB13//GULP1//SNCA//NTRK1//BMP4//LPAR1//MSX1//WFS1//ACE//AQP1//MED1//CLCF1
GO:0060548	negative regulation of cell death	Biological process	9	626	75	13692	2.62466	0.00700435	0.12042	2.15463	SNCA//AQP1//BMP4//MSX1//WFS1//KRT18//MED1//NTRK1//CLCF1
GO:0032103	positive regulation of response to external stimulus	Biological process	4	139	75	13692	5.25353	0.00708619	0.121351	2.14959	C3//XCL1//ACE//LPAR1
GO:0051270	regulation of cellular component movement	Biological process	7	412	75	13692	3.10175	0.0072614	0.123446	2.13898	XCL1//BMP4//AQP1//ACE//ENPP2//LAMA2//LPAR1
GO:0035023	regulation of Rho protein signal transduction	Biological process	4	140	75	13692	5.216	0.00726486	0.123446	2.13877	EPHA5//FOXJ1//LPAR1//VAV3
GO:0001525	angiogenesis	Biological process	6	314	75	13692	3.48841	0.00741939	0.125585	2.12963	BMP4//C3//AQP1//NTRK1//MMP14//MED1
GO:0006638	neutral lipid metabolic process	Biological process	3	73	75	13692	7.50247	0.00746096	0.125803	2.12721	APOA2//CES1D//SNCA
GO:0006767	water-soluble vitamin metabolic process	Biological process	2	24	75	13692	15.2133	0.00755815	0.126954	2.12158	RGN//FOLR1
GO:0002449	lymphocyte mediated immunity	Biological process	4	142	75	13692	5.14254	0.00763107	0.127689	2.11741	C3//XCL1//FOXJ1//CLCF1
GO:0031646	positive regulation of neurological system process	Biological process	3	75	75	13692	7.3024	0.00803742	0.133977	2.09488	LAMA2//SNCA//NTRK1
GO:0002920	regulation of humoral immune response	Biological process	2	25	75	13692	14.6048	0.00818643	0.135431	2.08691	C3//FOXJ1
GO:0010524	positive regulation of calcium ion transport into cytosol	Biological process	2	25	75	13692	14.6048	0.00818643	0.135431	2.08691	SNCA//XCL1
GO:0007409	axonogenesis	Biological process	6	321	75	13692	3.41234	0.00822791	0.135606	2.08471	NTRK1//EPHA5//LMX1A//LAMA2//ROBO3//SEMA7A
GO:0048666	neuron development	Biological process	9	644	75	13692	2.5513	0.00836951	0.137423	2.0773	NTRK1//EPHA5//LMX1A//LAMA2//ROBO3//TRPV4//LPAR1//FSCN2//SEMA7A
GO:0051347	positive regulation of transferase activity	Biological process	6	323	75	13692	3.39121	0.00847016	0.138557	2.07211	BMP4//LPAR1//MDFIC//CAMKK2//VAV3//SNCA
GO:0006066	alcohol metabolic process	Biological process	5	230	75	13692	3.9687	0.00852298	0.138902	2.06941	APOA2//PON1//ENPP2//SNCA//HDC
GO:0048519	negative regulation of biological process	Biological process	24	2719	75	13692	1.61142	0.00862811	0.140095	2.06408	BMP4//MSX1//FOXJ1//MED1//SNCA//XCL1//APOA2//NTRK1//RERG//TRPV4//LPAR1//MDFIC//SERTAD2//SOSTDC1//F12//AQP1//WFS1//KRT18//CLCF1//LMX1A//C1QTNF3//NMB//MMP14//EPHA5
GO:0046578	regulation of Ras protein signal transduction	Biological process	5	231	75	13692	3.95152	0.00867505	0.140337	2.06173	EPHA5//NTRK1//FOXJ1//VAV3//LPAR1
GO:0019439	aromatic compound catabolic process	Biological process	2	26	75	13692	14.0431	0.00883739	0.141398	2.05368	PON3//PON1
GO:0044058	regulation of digestive system process	Biological process	2	26	75	13692	14.0431	0.00883739	0.141398	2.05368	AQP1//APOA2
GO:0046785	microtubule polymerization	Biological process	2	26	75	13692	14.0431	0.00883739	0.141398	2.05368	SNCA//TRPV4
GO:0022414	reproductive process	Biological process	12	1018	75	13692	2.15198	0.00894337	0.142165	2.0485	BMP4//MMP14//ACE//FOXJ1//WIPF3//DNAJB13//SOSTDC1//MED1//WNT10A//MGST1//MDFIC//NTRK1
GO:0009799	specification of symmetry	Biological process	3	78	75	13692	7.02154	0.00895017	0.142165	2.04817	FOXJ1//CCDC40//BMP4
GO:0045137	development of primary sexual characteristics	Biological process	5	234	75	13692	3.90085	0.00914255	0.144697	2.03893	BMP4//MMP14//WNT10A//MGST1//NTRK1
GO:0015718	monocarboxylic acid transport	Biological process	3	79	75	13692	6.93266	0.00926736	0.145896	2.03304	SLCO1A5//ACE//NMB
GO:0051249	regulation of lymphocyte activation	Biological process	5	236	75	13692	3.8678	0.00946375	0.145896	2.02394	VAV3//CLCF1//BMP4//FOXJ1//XCL1
GO:0051094	positive regulation of developmental process	Biological process	9	657	75	13692	2.50082	0.00947592	0.145896	2.02338	BMP4//MED1//C3//AQP1//NTRK1//SEMA7A//CLCF1//ACE//LPAR1
GO:0003401	axis elongation	Biological process	2	27	75	13692	13.523	0.00951077	0.145896	2.02178	BMP4//MED1
GO:0030513	positive regulation of BMP signaling pathway	Biological process	2	27	75	13692	13.523	0.00951077	0.145896	2.02178	BMP4//MSX1
GO:0046579	positive regulation of Ras protein signal transduction	Biological process	2	27	75	13692	13.523	0.00951077	0.145896	2.02178	LPAR1//NTRK1
GO:0070613	regulation of protein processing	Biological process	2	27	75	13692	13.523	0.00951077	0.145896	2.02178	C3//F12
GO:0022603	regulation of anatomical structure morphogenesis	Biological process	8	543	75	13692	2.68965	0.00951784	0.145896	2.02146	BMP4//MSX1//WNT10A//C3//AQP1//NTRK1//SEMA7A//MED1
GO:0031175	neuron projection development	Biological process	8	543	75	13692	2.68965	0.00951784	0.145896	2.02146	NTRK1//EPHA5//LMX1A//LAMA2//ROBO3//TRPV4//LPAR1//SEMA7A
GO:0042113	B cell activation	Biological process	4	152	75	13692	4.80421	0.00964503	0.14733	2.0157	NTRK1//CLCF1//VAV3//FOXJ1
GO:0002460	adaptive immune response based on somatic recombination of immune receptors built from immunoglobulin superfamily domains	Biological process	4	153	75	13692	4.77281	0.00986364	0.149148	2.00596	C3//XCL1//FOXJ1//CLCF1
GO:0007586	digestion	Biological process	3	81	75	13692	6.76148	0.00992133	0.149148	2.00343	AQP1//APOA2//SLCO1A5
GO:0050864	regulation of B cell activation	Biological process	3	81	75	13692	6.76148	0.00992133	0.149148	2.00343	VAV3//CLCF1//FOXJ1
GO:0032989	cellular component morphogenesis	Biological process	10	783	75	13692	2.33155	0.0100546	0.149148	1.99763	MSX1//MED1//BMP4//NTRK1//EPHA5//LMX1A//LAMA2//ROBO3//FOXJ1//SEMA7A
GO:0048856	anatomical structure development	Biological process	29	3546	75	13692	1.49302	0.0101502	0.149148	1.99352	MSX1//MED1//BMP4//MMP14//RPE65//ROBO3//ACE//WFS1//UGT1A6//WNT10A//FOXJ1//C3//NTRK1//EPHA5//LMX1A//LAMA2//TRPV4//LPAR1//MDK//AQP1//CLCF1//PRPS2//APOA2//SLCO1A5//MGST1//FSCN2//SOSTDC1//SEMA7A//COL8A1
GO:0030858	positive regulation of epithelial cell differentiation	Biological process	2	28	75	13692	13.04	0.0102063	0.149148	1.99113	BMP4//MED1
GO:0032309	icosanoid secretion	Biological process	2	28	75	13692	13.04	0.0102063	0.149148	1.99113	ACE//NMB
GO:0032371	regulation of sterol transport	Biological process	2	28	75	13692	13.04	0.0102063	0.149148	1.99113	PON1//APOA2
GO:0032374	regulation of cholesterol transport	Biological process	2	28	75	13692	13.04	0.0102063	0.149148	1.99113	PON1//APOA2
GO:0032410	negative regulation of transporter activity	Biological process	2	28	75	13692	13.04	0.0102063	0.149148	1.99113	APOA2//SNCA
GO:0045620	negative regulation of lymphocyte differentiation	Biological process	2	28	75	13692	13.04	0.0102063	0.149148	1.99113	BMP4//FOXJ1
GO:0051414	response to cortisol stimulus	Biological process	2	28	75	13692	13.04	0.0102063	0.149148	1.99113	AQP1//BMP4
GO:0071548	response to dexamethasone stimulus	Biological process	2	28	75	13692	13.04	0.0102063	0.149148	1.99113	AQP1//BMP4
GO:0003014	renal system process	Biological process	3	82	75	13692	6.67902	0.0102582	0.149179	1.98893	WFS1//AQP1//BMP4
GO:0043523	regulation of neuron apoptotic process	Biological process	4	155	75	13692	4.71123	0.0103105	0.149179	1.98672	SNCA//NTRK1//WFS1//CLCF1
GO:1901214	regulation of neuron death	Biological process	4	155	75	13692	4.71123	0.0103105	0.149179	1.98672	SNCA//NTRK1//WFS1//CLCF1
GO:0007610	behavior	Biological process	8	552	75	13692	2.6458	0.0104477	0.15026	1.98098	MDK//XCL1//NTRK1//SNCA//NMB//WFS1//ACE//LPAR1
GO:0009116	nucleoside metabolic process	Biological process	6	338	75	13692	3.24071	0.0104537	0.15026	1.98073	RERG//EPHA5//NTRK1//FOXJ1//VAV3//PRPS2
GO:0021761	limbic system development	Biological process	3	83	75	13692	6.59855	0.0106016	0.151887	1.97463	MDK//LMX1A//EPHA5
GO:0080134	regulation of response to stress	Biological process	8	554	75	13692	2.63625	0.0106633	0.152273	1.97211	C3//F12//MDFIC//TRPV4//XCL1//SEMA7A//ACE//MED1
GO:0006163	purine nucleotide metabolic process	Biological process	8	555	75	13692	2.6315	0.0107723	0.153299	1.96769	PRPS2//AQP1//RERG//EPHA5//NTRK1//RGN//FOXJ1//VAV3
GO:0034762	regulation of transmembrane transport	Biological process	5	244	75	13692	3.74098	0.0108266	0.153299	1.96551	MED1//SCN4B//MDFIC//BMP4//APOA2
GO:0008285	negative regulation of cell proliferation	Biological process	7	445	75	13692	2.87173	0.01084	0.153299	1.96497	MED1//BMP4//FOXJ1//XCL1//NTRK1//MSX1//RERG
GO:0009651	response to salt stress	Biological process	2	29	75	13692	12.5903	0.0109238	0.153466	1.96163	AQP1//TRPV4
GO:0048593	camera-type eye morphogenesis	Biological process	3	84	75	13692	6.52	0.0109516	0.153466	1.96052	BMP4//AQP1//COL8A1
GO:0032501	multicellular organismal process	Biological process	42	5780	75	13692	1.32656	0.0109569	0.153466	1.96031	BMP4//MMP14//MED1//RPE65//MDK//MSX1//ROBO3//ACE//WFS1//UGT1A6//WNT10A//FOXJ1//SNCA//C3//XCL1//APOA2//AQP1//F5//F12//WIPF3//PRTG//ZAR1//DNAJB13//SOSTDC1//NTRK1//EPHA5//LMX1A//LAMA2//NMB//TRPV4//LPAR1//CLDN19//CLCF1//PRPS2//SLCO1A5//MGST1//FSCN2//SEMA7A//COL8A1//NTS//SCN4B//CCDC40
GO:0009893	positive regulation of metabolic process	Biological process	17	1731	75	13692	1.79291	0.0111133	0.155162	1.95416	BMP4//LPAR1//SNCA//C3//F12//MDFIC//WNT10A//MED1//APOA2//MDK//SERTAD2//WFS1//CAMKK2//CLCF1//VAV3//MSX1//FOXJ1
GO:0071844	cellular component assembly at cellular level	Biological process	11	923	75	13692	2.17569	0.0114018	0.158684	1.94303	TRPV4//AQP1//VAV3//BAIAP2L1//SNCA//LPAR1//FOXJ1//CLDN19//MMP14//EPHA5//CCDC40
GO:0044092	negative regulation of molecular function	Biological process	8	562	75	13692	2.59872	0.0115588	0.16036	1.93709	FOXJ1//SNCA//AQP1//MSX1//BMP4//WFS1//XCL1//APOA2
GO:0010604	positive regulation of macromolecule metabolic process	Biological process	16	1599	75	13692	1.82674	0.0117343	0.162282	1.93054	BMP4//LPAR1//SNCA//C3//F12//MDFIC//WNT10A//MED1//MDK//SERTAD2//WFS1//CAMKK2//CLCF1//APOA2//MSX1//FOXJ1
GO:0010720	positive regulation of cell development	Biological process	4	162	75	13692	4.50765	0.0119773	0.164971	1.92164	SEMA7A//CLCF1//ACE//BMP4
GO:0034329	cell junction assembly	Biological process	3	87	75	13692	6.29517	0.0120416	0.164971	1.91931	TRPV4//CLDN19//MMP14
GO:0051250	negative regulation of lymphocyte activation	Biological process	3	87	75	13692	6.29517	0.0120416	0.164971	1.91931	BMP4//FOXJ1//XCL1
GO:0003007	heart morphogenesis	Biological process	4	163	75	13692	4.48	0.0122287	0.166252	1.91262	FOXJ1//BMP4//MSX1//MED1
GO:0006184	GTP catabolic process	Biological process	5	252	75	13692	3.62222	0.0123185	0.166252	1.90944	EPHA5//NTRK1//FOXJ1//VAV3//RERG
GO:0022607	cellular component assembly	Biological process	14	1330	75	13692	1.92168	0.012332	0.166252	1.90897	TRPV4//AQP1//VAV3//BAIAP2L1//SNCA//LPAR1//APOA2//FOXJ1//CLDN19//C1QTNF3//MMP14//EPHA5//MGST1//CCDC40
GO:0009395	phospholipid catabolic process	Biological process	2	31	75	13692	11.7781	0.0124234	0.166252	1.90576	ENPP2//APOA2
GO:0051148	negative regulation of muscle cell differentiation	Biological process	2	31	75	13692	11.7781	0.0124234	0.166252	1.90576	BMP4//MSX1
GO:0060996	dendritic spine development	Biological process	2	31	75	13692	11.7781	0.0124234	0.166252	1.90576	EPHA5//LPAR1
GO:0071320	cellular response to cAMP	Biological process	2	31	75	13692	11.7781	0.0124234	0.166252	1.90576	AQP1//SLC5A5
GO:0002250	adaptive immune response	Biological process	4	164	75	13692	4.45268	0.0124835	0.166252	1.90366	C3//XCL1//FOXJ1//CLCF1
GO:0032147	activation of protein kinase activity	Biological process	4	164	75	13692	4.45268	0.0124835	0.166252	1.90366	BMP4//LPAR1//MDFIC//CAMKK2
GO:0001558	regulation of cell growth	Biological process	5	253	75	13692	3.60791	0.0125144	0.166252	1.90259	MSX1//SERTAD2//RERG//SEMA7A//LMX1A
GO:0048468	cell development	Biological process	14	1333	75	13692	1.91736	0.0125625	0.166386	1.90093	MSX1//BMP4//NTRK1//EPHA5//LMX1A//LAMA2//ROBO3//TRPV4//LPAR1//MED1//FSCN2//SEMA7A//CLCF1//ACE
GO:1901069	guanosine-containing compound catabolic process	Biological process	5	254	75	13692	3.5937	0.0127123	0.167864	1.89578	RERG//EPHA5//NTRK1//FOXJ1//VAV3
GO:0045766	positive regulation of angiogenesis	Biological process	3	89	75	13692	6.15371	0.0128018	0.168538	1.89273	C3//AQP1//NTRK1
GO:0006152	purine nucleoside catabolic process	Biological process	5	255	75	13692	3.57961	0.0129124	0.168979	1.88899	RERG//EPHA5//NTRK1//FOXJ1//VAV3
GO:0046130	purine ribonucleoside catabolic process	Biological process	5	255	75	13692	3.57961	0.0129124	0.168979	1.88899	RERG//EPHA5//NTRK1//FOXJ1//VAV3
GO:0042981	regulation of apoptotic process	Biological process	12	1070	75	13692	2.0474	0.0129795	0.169352	1.88674	XCL1//SNCA//ACE//BMP4//MSX1//LPAR1//AQP1//WFS1//KRT18//MED1//NTRK1//CLCF1
GO:0006812	cation transport	Biological process	8	575	75	13692	2.53997	0.0131316	0.170268	1.88168	AQP1//SLC4A4//SLC5A5//SCN4B//TRPV4//XCL1//SNCA//WFS1
GO:0051057	positive regulation of small GTPase mediated signal transduction	Biological process	2	32	75	13692	11.41	0.0132051	0.170268	1.87926	LPAR1//NTRK1
GO:0051279	regulation of release of sequestered calcium ion into cytosol	Biological process	2	32	75	13692	11.41	0.0132051	0.170268	1.87926	SNCA//XCL1
GO:0071715	icosanoid transport	Biological process	2	32	75	13692	11.41	0.0132051	0.170268	1.87926	ACE//NMB
GO:0007266	Rho protein signal transduction	Biological process	4	168	75	13692	4.34667	0.0135366	0.174031	1.86849	VAV3//LPAR1
GO:0045595	regulation of cell differentiation	Biological process	11	947	75	13692	2.12055	0.0136297	0.174715	1.86551	NTRK1//TRPV4//LPAR1//FOXJ1//BMP4//MED1//LMX1A//SEMA7A//CLCF1//ACE//MSX1
GO:0042454	ribonucleoside catabolic process	Biological process	5	259	75	13692	3.52432	0.013734	0.175539	1.8622	RERG//EPHA5//NTRK1//FOXJ1//VAV3
GO:0009056	catabolic process	Biological process	15	1487	75	13692	1.84156	0.0137955	0.175812	1.86026	RERG//HDC//APOA2//PON3//LYZL4//PON1//WFS1//EPHA5//NTRK1//RGN//FOXJ1//ENPP2//ACE//VAV3//CES1D
GO:0043067	regulation of programmed cell death	Biological process	12	1080	75	13692	2.02844	0.0138962	0.176464	1.8571	XCL1//SNCA//MSX1//WFS1//ACE//BMP4//LPAR1//AQP1//KRT18//MED1//NTRK1//CLCF1
GO:0006119	oxidative phosphorylation	Biological process	2	33	75	13692	11.0642	0.0140076	0.176464	1.85364	COX8B//SNCA
GO:0046688	response to copper ion	Biological process	2	33	75	13692	11.0642	0.0140076	0.176464	1.85364	AQP1//SNCA
GO:0046717	acid secretion	Biological process	2	33	75	13692	11.0642	0.0140076	0.176464	1.85364	ACE//NMB
GO:0009612	response to mechanical stimulus	Biological process	4	170	75	13692	4.29553	0.0140838	0.176713	1.85128	AQP1//NTRK1//BMP4//MMP14
GO:0006195	purine nucleotide catabolic process	Biological process	6	361	75	13692	3.03424	0.014108	0.176713	1.85053	RERG//EPHA5//NTRK1//RGN//FOXJ1//VAV3
GO:0009164	nucleoside catabolic process	Biological process	5	261	75	13692	3.49732	0.0141578	0.176831	1.849	RERG//EPHA5//NTRK1//FOXJ1//VAV3
GO:0002376	immune system process	Biological process	13	1218	75	13692	1.94851	0.0143088	0.178209	1.8444	SNCA//C3//XCL1//BMP4//ACE//FOXJ1//CLCF1//APOA2//ENPP2//NTRK1//MED1//VAV3//SEMA7A
GO:0051056	regulation of small GTPase mediated signal transduction	Biological process	5	262	75	13692	3.48397	0.014373	0.178502	1.84245	EPHA5//NTRK1//FOXJ1//VAV3//LPAR1
GO:0030029	actin filament-based process	Biological process	6	363	75	13692	3.01752	0.0144632	0.179115	1.83974	FOXJ1//TRPV4//BAIAP2L1//AQP1//EPHA5
GO:0051402	neuron apoptotic process	Biological process	4	172	75	13692	4.24558	0.0146448	0.180854	1.83432	SNCA//NTRK1//WFS1//CLCF1
GO:0002455	humoral immune response mediated by circulating immunoglobulin	Biological process	2	34	75	13692	10.7388	0.0148308	0.181616	1.82883	FOXJ1//C3
GO:0030032	lamellipodium assembly	Biological process	2	34	75	13692	10.7388	0.0148308	0.181616	1.82883	AQP1//VAV3
GO:0033344	cholesterol efflux	Biological process	2	34	75	13692	10.7388	0.0148308	0.181616	1.82883	PON1//APOA2
GO:0072523	purine-containing compound catabolic process	Biological process	6	366	75	13692	2.99279	0.0150075	0.183053	1.82369	RERG//EPHA5//NTRK1//RGN//FOXJ1//VAV3
GO:0046039	GTP metabolic process	Biological process	5	265	75	13692	3.44453	0.0150317	0.183053	1.82299	RERG//EPHA5//NTRK1//FOXJ1//VAV3
GO:0030509	BMP signaling pathway	Biological process	3	95	75	13692	5.76505	0.0152445	0.184619	1.81689	BMP4//MSX1//SOSTDC1
GO:0050671	positive regulation of lymphocyte proliferation	Biological process	3	95	75	13692	5.76505	0.0152445	0.184619	1.81689	VAV3//CLCF1//XCL1
GO:0006952	defense response	Biological process	9	711	75	13692	2.31089	0.0153009	0.184791	1.81528	MDK//C3//F12//APOA2//SNCA//XCL1//SEMA7A//ACE//MED1
GO:0051130	positive regulation of cellular component organization	Biological process	7	478	75	13692	2.67347	0.0155644	0.185733	1.80787	AQP1//NTRK1//BAIAP2L1//TRPV4//SEMA7A//SNCA//C3
GO:0002637	regulation of immunoglobulin production	Biological process	2	35	75	13692	10.432	0.0156745	0.185733	1.80481	CLCF1//XCL1
GO:0022904	respiratory electron transport chain	Biological process	2	35	75	13692	10.432	0.0156745	0.185733	1.80481	COX8B//SNCA
GO:0030890	positive regulation of B cell proliferation	Biological process	2	35	75	13692	10.432	0.0156745	0.185733	1.80481	VAV3//CLCF1
GO:0030901	midbrain development	Biological process	2	35	75	13692	10.432	0.0156745	0.185733	1.80481	MSX1//LMX1A
GO:0071560	cellular response to transforming growth factor beta stimulus	Biological process	2	35	75	13692	10.432	0.0156745	0.185733	1.80481	XCL1//WNT10A
GO:0032946	positive regulation of mononuclear cell proliferation	Biological process	3	96	75	13692	5.705	0.0156755	0.185733	1.80478	VAV3//CLCF1//XCL1
GO:0009166	nucleotide catabolic process	Biological process	6	370	75	13692	2.96043	0.0157554	0.186177	1.80257	RERG//EPHA5//NTRK1//RGN//FOXJ1//VAV3
GO:0007267	cell-cell signaling	Biological process	9	715	75	13692	2.29796	0.0158192	0.186428	1.80082	BMP4//SNCA//NMB//TRPV4//LAMA2//AQP1//EPHA5//NTRK1//XCL1
GO:0048858	cell projection morphogenesis	Biological process	7	480	75	13692	2.66233	0.0158915	0.186778	1.79884	NTRK1//EPHA5//LMX1A//LAMA2//ROBO3//FOXJ1//SEMA7A
GO:0006954	inflammatory response	Biological process	6	371	75	13692	2.95245	0.0159464	0.186922	1.79734	C3//F12//APOA2//XCL1//SEMA7A//ACE
GO:0072521	purine-containing compound metabolic process	Biological process	8	597	75	13692	2.44637	0.0161453	0.188749	1.79195	PRPS2//AQP1//RERG//EPHA5//NTRK1//RGN//FOXJ1//VAV3
GO:0045321	leukocyte activation	Biological process	7	483	75	13692	2.6458	0.0163912	0.190855	1.78539	SNCA//NTRK1//CLCF1//VAV3//BMP4//FOXJ1//XCL1
GO:0045926	negative regulation of growth	Biological process	4	178	75	13692	4.10247	0.0164125	0.190855	1.78482	MSX1//SERTAD2//RERG//BMP4
GO:0010977	negative regulation of neuron projection development	Biological process	2	36	75	13692	10.1422	0.0165383	0.191303	1.78151	TRPV4//LPAR1
GO:0042401	cellular biogenic amine biosynthetic process	Biological process	2	36	75	13692	10.1422	0.0165383	0.191303	1.78151	HDC//SNCA
GO:0031099	regeneration	Biological process	4	180	75	13692	4.05689	0.0170302	0.196355	1.76878	PRPS2//APOA2//SLCO1A5//MED1
GO:0035556	intracellular signal transduction	Biological process	15	1527	75	13692	1.79332	0.017264	0.196355	1.76286	MDFIC//CLCF1//VAV3//RERG//EPHA5//LPAR1//S100A4//NTRK1//RGN//C1QTNF3//MED1//C3//BMP4//SEMA7A
GO:0048667	cell morphogenesis involved in neuron differentiation	Biological process	6	378	75	13692	2.89778	0.0173284	0.196355	1.76124	NTRK1//EPHA5//LMX1A//LAMA2//ROBO3//SEMA7A
GO:0043087	regulation of GTPase activity	Biological process	4	181	75	13692	4.03448	0.0173445	0.196355	1.76084	EPHA5//NTRK1//FOXJ1//VAV3
GO:0070997	neuron death	Biological process	4	181	75	13692	4.03448	0.0173445	0.196355	1.76084	SNCA//NTRK1//WFS1//CLCF1
GO:0031344	regulation of cell projection organization	Biological process	5	275	75	13692	3.31927	0.0173735	0.196355	1.76011	AQP1//NTRK1//TRPV4//LPAR1//SEMA7A
GO:0002381	immunoglobulin production involved in immunoglobulin mediated immune response	Biological process	2	37	75	13692	9.86811	0.017422	0.196355	1.7589	XCL1//CLCF1
GO:0007043	cell-cell junction assembly	Biological process	2	37	75	13692	9.86811	0.017422	0.196355	1.7589	CLDN19//TRPV4
GO:0072210	metanephric nephron development	Biological process	2	37	75	13692	9.86811	0.017422	0.196355	1.7589	BMP4//AQP1
GO:0002695	negative regulation of leukocyte activation	Biological process	3	100	75	13692	5.4768	0.0174677	0.196355	1.75776	BMP4//FOXJ1//XCL1
GO:0070665	positive regulation of leukocyte proliferation	Biological process	3	100	75	13692	5.4768	0.0174677	0.196355	1.75776	VAV3//CLCF1//XCL1
GO:0042060	wound healing	Biological process	5	276	75	13692	3.30725	0.0176202	0.197028	1.75399	C3//F5//F12//AQP1//CDH3
GO:1901068	guanosine-containing compound metabolic process	Biological process	5	276	75	13692	3.30725	0.0176202	0.197028	1.75399	RERG//EPHA5//NTRK1//FOXJ1//VAV3
GO:0042063	gliogenesis	Biological process	4	182	75	13692	4.01231	0.0176624	0.197028	1.75295	LAMA2//MMP14//CLCF1//BMP4
GO:1901292	nucleoside phosphate catabolic process	Biological process	6	380	75	13692	2.88253	0.017738	0.197328	1.75109	RERG//EPHA5//NTRK1//RGN//FOXJ1//VAV3
GO:0048608	reproductive structure development	Biological process	5	277	75	13692	3.29531	0.0178693	0.197328	1.74789	BMP4//MMP14//WNT10A//MGST1//NTRK1
GO:0051090	regulation of sequence-specific DNA binding transcription factor activity	Biological process	5	277	75	13692	3.29531	0.0178693	0.197328	1.74789	FOXJ1//EPHA5//WFS1//XCL1//NTRK1
GO:0061458	reproductive system development	Biological process	5	277	75	13692	3.29531	0.0178693	0.197328	1.74789	BMP4//MMP14//WNT10A//MGST1//NTRK1
GO:0006865	amino acid transport	Biological process	3	101	75	13692	5.42257	0.017933	0.197533	1.74635	SLC6A6//FOLR1//SLCO1A5
GO:0032990	cell part morphogenesis	Biological process	7	493	75	13692	2.59213	0.0181381	0.19825	1.74141	NTRK1//EPHA5//LMX1A//LAMA2//ROBO3//FOXJ1//SEMA7A
GO:0033124	regulation of GTP catabolic process	Biological process	4	184	75	13692	3.9687	0.0183091	0.19825	1.73733	EPHA5//NTRK1//FOXJ1//VAV3
GO:0006805	xenobiotic metabolic process	Biological process	2	38	75	13692	9.60842	0.0183254	0.19825	1.73695	PON3//UGT1A6
GO:0009309	amine biosynthetic process	Biological process	2	38	75	13692	9.60842	0.0183254	0.19825	1.73695	HDC//SNCA
GO:0014910	regulation of smooth muscle cell migration	Biological process	2	38	75	13692	9.60842	0.0183254	0.19825	1.73695	LPAR1//ACE
GO:0071466	cellular response to xenobiotic stimulus	Biological process	2	38	75	13692	9.60842	0.0183254	0.19825	1.73695	UGT1A6//PON3
GO:0048514	blood vessel morphogenesis	Biological process	6	383	75	13692	2.85995	0.0183649	0.19825	1.73601	BMP4//MMP14//MED1//C3//AQP1//NTRK1
GO:0016485	protein processing	Biological process	3	102	75	13692	5.36941	0.0184051	0.19825	1.73506	C3//F12//MMP14
GO:0043433	negative regulation of sequence-specific DNA binding transcription factor activity	Biological process	3	102	75	13692	5.36941	0.0184051	0.19825	1.73506	FOXJ1//WFS1//XCL1
GO:0040007	growth	Biological process	9	734	75	13692	2.23847	0.0184601	0.198356	1.73377	LMX1A//MSX1//SERTAD2//RERG//SEMA7A//WFS1//C3//BMP4//MED1
GO:0010941	regulation of cell death	Biological process	12	1124	75	13692	1.94904	0.018536	0.198685	1.73198	XCL1//SNCA//BMP4//LPAR1//MSX1//WFS1//ACE//AQP1//KRT18//MED1//NTRK1//CLCF1
GO:0042129	regulation of T cell proliferation	Biological process	3	103	75	13692	5.31728	0.0188841	0.201483	1.7239	BMP4//XCL1//FOXJ1
GO:0097285	cell-type specific apoptotic process	Biological process	5	281	75	13692	3.2484	0.018889	0.201483	1.72379	SNCA//NTRK1//WFS1//CLCF1//BMP4
GO:0007389	pattern specification process	Biological process	6	387	75	13692	2.83039	0.0192243	0.204067	1.71615	BMP4//FOXJ1//WNT10A//MSX1//CCDC40//SOSTDC1
GO:0034655	nucleobase-containing compound catabolic process	Biological process	6	387	75	13692	2.83039	0.0192243	0.204067	1.71615	RERG//EPHA5//NTRK1//RGN//FOXJ1//VAV3
GO:0019233	sensory perception of pain	Biological process	3	104	75	13692	5.26615	0.01937	0.20413	1.71287	NTRK1//ACE//AQP1
GO:0030326	embryonic limb morphogenesis	Biological process	3	104	75	13692	5.26615	0.01937	0.20413	1.71287	MSX1//BMP4//MED1
GO:0035113	embryonic appendage morphogenesis	Biological process	3	104	75	13692	5.26615	0.01937	0.20413	1.71287	BMP4//MSX1//MED1
GO:0030154	cell differentiation	Biological process	20	2291	75	13692	1.59371	0.0197362	0.20749	1.70474	BMP4//ROBO3//MSX1//NTRK1//EPHA5//LMX1A//LAMA2//TRPV4//LPAR1//WNT10A//CLCF1//MED1//FOXJ1//MGST1//FSCN2//MMP14//SEMA7A//ACE//MDK//WIPF3
GO:0002526	acute inflammatory response	Biological process	3	105	75	13692	5.216	0.0198628	0.20758	1.70196	C3//F12//APOA2
GO:0048638	regulation of developmental growth	Biological process	3	105	75	13692	5.216	0.0198628	0.20758	1.70196	SEMA7A//C3//BMP4
GO:0048812	neuron projection morphogenesis	Biological process	6	390	75	13692	2.80862	0.0198868	0.20758	1.70144	NTRK1//EPHA5//LMX1A//LAMA2//ROBO3//SEMA7A
GO:0009755	hormone-mediated signaling pathway	Biological process	2	40	75	13692	9.128	0.0201904	0.209255	1.69485	MED1//BMP4
GO:0048639	positive regulation of developmental growth	Biological process	2	40	75	13692	9.128	0.0201904	0.209255	1.69485	SEMA7A//C3
GO:0071559	response to transforming growth factor beta stimulus	Biological process	2	40	75	13692	9.128	0.0201904	0.209255	1.69485	XCL1//WNT10A
GO:0050866	negative regulation of cell activation	Biological process	3	106	75	13692	5.16679	0.0203625	0.21054	1.69117	BMP4//FOXJ1//XCL1
GO:0045860	positive regulation of protein kinase activity	Biological process	5	287	75	13692	3.18049	0.0204897	0.211357	1.68846	BMP4//LPAR1//MDFIC//CAMKK2//SNCA
GO:0008283	cell proliferation	Biological process	13	1280	75	13692	1.85413	0.0208351	0.214263	1.6812	MMP14//BMP4//CLCF1//NMB//NTRK1//MSX1//RERG//MED1//VAV3//XCL1//FOXJ1//AQP1//COL8A1
GO:0034599	cellular response to oxidative stress	Biological process	3	107	75	13692	5.1185	0.0208691	0.214263	1.6805	AQP1//MGST1//SNCA
GO:0006584	catecholamine metabolic process	Biological process	2	41	75	13692	8.90537	0.0211515	0.214649	1.67466	SNCA//HDC
GO:0009712	catechol-containing compound metabolic process	Biological process	2	41	75	13692	8.90537	0.0211515	0.214649	1.67466	SNCA//HDC
GO:0014909	smooth muscle cell migration	Biological process	2	41	75	13692	8.90537	0.0211515	0.214649	1.67466	ACE//LPAR1
GO:0015909	long-chain fatty acid transport	Biological process	2	41	75	13692	8.90537	0.0211515	0.214649	1.67466	ACE//NMB
GO:0034311	diol metabolic process	Biological process	2	41	75	13692	8.90537	0.0211515	0.214649	1.67466	SNCA//HDC
GO:0008585	female gonad development	Biological process	3	108	75	13692	5.07111	0.0213826	0.215994	1.66994	BMP4//MMP14//WNT10A
GO:0051604	protein maturation	Biological process	3	108	75	13692	5.07111	0.0213826	0.215994	1.66994	C3//F12//MMP14
GO:0042306	regulation of protein import into nucleus	Biological process	3	109	75	13692	5.02459	0.0219031	0.220237	1.65949	MED1//MDFIC//BMP4
GO:1900180	regulation of protein localization to nucleus	Biological process	3	109	75	13692	5.02459	0.0219031	0.220237	1.65949	MED1//MDFIC//BMP4
GO:0072009	nephron epithelium development	Biological process	2	42	75	13692	8.69333	0.0221314	0.221772	1.65499	BMP4//AQP1
GO:1900542	regulation of purine nucleotide metabolic process	Biological process	5	293	75	13692	3.11536	0.0221771	0.221772	1.6541	EPHA5//NTRK1//RGN//FOXJ1//VAV3
GO:0046649	lymphocyte activation	Biological process	6	400	75	13692	2.7384	0.0222075	0.221772	1.6535	NTRK1//CLCF1//VAV3//BMP4//FOXJ1//XCL1
GO:0002684	positive regulation of immune system process	Biological process	6	403	75	13692	2.71801	0.0229381	0.227867	1.63944	C3//XCL1//CLCF1//FOXJ1//VAV3//SEMA7A
GO:0007265	Ras protein signal transduction	Biological process	5	296	75	13692	3.08378	0.0230539	0.227867	1.63726	VAV3//LPAR1//NTRK1
GO:0031110	regulation of microtubule polymerization or depolymerization	Biological process	2	43	75	13692	8.49116	0.0231298	0.227867	1.63583	SNCA//TRPV4
GO:0031532	actin cytoskeleton reorganization	Biological process	2	43	75	13692	8.49116	0.0231298	0.227867	1.63583	BAIAP2L1//TRPV4
GO:0042733	embryonic digit morphogenesis	Biological process	2	43	75	13692	8.49116	0.0231298	0.227867	1.63583	MSX1//BMP4
GO:0046165	alcohol biosynthetic process	Biological process	2	43	75	13692	8.49116	0.0231298	0.227867	1.63583	SNCA//HDC
GO:0006950	response to stress	Biological process	19	2176	75	13692	1.59404	0.023231	0.228022	1.63393	MDK//ACE//MMP14//C3//F12//APOA2//F5//TRPV4//AQP1//VAV3//MDFIC//WFS1//SNCA//CDH3//NTRK1//XCL1//SEMA7A//MED1//MGST1
GO:0046879	hormone secretion	Biological process	4	198	75	13692	3.68808	0.0232495	0.228022	1.63359	NMB//TRPV4//AQP1//EPHA5
GO:0044085	cellular component biogenesis	Biological process	14	1442	75	13692	1.77243	0.0234949	0.229915	1.62903	TRPV4//AQP1//VAV3//BAIAP2L1//SNCA//LPAR1//APOA2//FOXJ1//CLDN19//C1QTNF3//MMP14//EPHA5//MGST1//CCDC40
GO:0006140	regulation of nucleotide metabolic process	Biological process	5	299	75	13692	3.05284	0.0239529	0.233874	1.62064	EPHA5//NTRK1//RGN//FOXJ1//VAV3
GO:0006814	sodium ion transport	Biological process	3	113	75	13692	4.84673	0.0240541	0.23434	1.61881	SCN4B//SLC4A4//SLC5A5
GO:0009410	response to xenobiotic stimulus	Biological process	2	44	75	13692	8.29818	0.0241464	0.234718	1.61715	UGT1A6//PON3
GO:0010959	regulation of metal ion transport	Biological process	4	201	75	13692	3.63303	0.0244039	0.2366	1.61254	SNCA//XCL1//WFS1//SCN4B
GO:0009150	purine ribonucleotide metabolic process	Biological process	6	409	75	13692	2.67814	0.0244479	0.2366	1.61176	PRPS2//RERG//EPHA5//NTRK1//FOXJ1//VAV3
GO:0034330	cell junction organization	Biological process	3	114	75	13692	4.80421	0.0246091	0.237635	1.6089	TRPV4//CLDN19//MMP14
GO:0010522	regulation of calcium ion transport into cytosol	Biological process	2	45	75	13692	8.11378	0.0251812	0.240619	1.59892	SNCA//XCL1
GO:0014812	muscle cell migration	Biological process	2	45	75	13692	8.11378	0.0251812	0.240619	1.59892	ACE//LPAR1
GO:0032835	glomerulus development	Biological process	2	45	75	13692	8.11378	0.0251812	0.240619	1.59892	BMP4//AQP1
GO:0048732	gland development	Biological process	5	303	75	13692	3.01254	0.0251866	0.240619	1.59883	MED1//BMP4//MSX1//MDK//WNT10A
GO:0001822	kidney development	Biological process	4	203	75	13692	3.59724	0.0251925	0.240619	1.59873	BMP4//AQP1//ACE//WFS1
GO:0007596	blood coagulation	Biological process	3	116	75	13692	4.72138	0.0257399	0.245313	1.58939	F5//F12//C3
GO:0042127	regulation of cell proliferation	Biological process	11	1042	75	13692	1.92722	0.0258388	0.24572	1.58773	BMP4//CLCF1//NMB//NTRK1//MSX1//RERG//MED1//VAV3//XCL1//FOXJ1//AQP1
GO:0034763	negative regulation of transmembrane transport	Biological process	2	46	75	13692	7.93739	0.0262338	0.248638	1.58114	MDFIC//APOA2
GO:0007599	hemostasis	Biological process	3	117	75	13692	4.68103	0.0263157	0.248638	1.57978	C3//F5//F12
GO:0021543	pallium development	Biological process	3	117	75	13692	4.68103	0.0263157	0.248638	1.57978	MDK//LMX1A//EPHA5
GO:0051345	positive regulation of hydrolase activity	Biological process	5	307	75	13692	2.97329	0.0264607	0.24947	1.5774	SNCA//MMP14//NTRK1//RGN//FOXJ1
GO:0044270	cellular nitrogen compound catabolic process	Biological process	6	418	75	13692	2.62048	0.026836	0.252465	1.57128	RERG//EPHA5//NTRK1//RGN//FOXJ1//VAV3
GO:0009259	ribonucleotide metabolic process	Biological process	6	419	75	13692	2.61422	0.0271106	0.254503	1.56686	PRPS2//RERG//EPHA5//NTRK1//FOXJ1//VAV3
GO:0002673	regulation of acute inflammatory response	Biological process	2	47	75	13692	7.76851	0.0273041	0.255226	1.56377	C3//F12
GO:0021983	pituitary gland development	Biological process	2	47	75	13692	7.76851	0.0273041	0.255226	1.56377	BMP4//MSX1
GO:0031401	positive regulation of protein modification process	Biological process	7	537	75	13692	2.37974	0.0274047	0.255622	1.56217	BMP4//LPAR1//MDFIC//WFS1//CAMKK2//SNCA//CLCF1
GO:0050817	coagulation	Biological process	3	119	75	13692	4.60235	0.027488	0.255854	1.56086	C3//F5//F12
GO:0009117	nucleotide metabolic process	Biological process	8	664	75	13692	2.19952	0.0284074	0.263852	1.54657	PRPS2//AQP1//RERG//EPHA5//NTRK1//RGN//FOXJ1//VAV3
GO:0046128	purine ribonucleoside metabolic process	Biological process	5	314	75	13692	2.90701	0.0287886	0.266827	1.54078	RERG//EPHA5//NTRK1//FOXJ1//VAV3
GO:0030098	lymphocyte differentiation	Biological process	4	212	75	13692	3.44453	0.0289317	0.267024	1.53863	NTRK1//CLCF1//BMP4//FOXJ1
GO:0072001	renal system development	Biological process	4	212	75	13692	3.44453	0.0289317	0.267024	1.53863	BMP4//ACE//WFS1//AQP1
GO:0044087	regulation of cellular component biogenesis	Biological process	5	315	75	13692	2.89778	0.0291314	0.268303	1.53564	AQP1//BAIAP2L1//SNCA//MMP14//EPHA5
GO:0048762	mesenchymal cell differentiation	Biological process	3	122	75	13692	4.48918	0.0292981	0.268687	1.53316	MSX1//WNT10A//BMP4
GO:0034504	protein localization to nucleus	Biological process	4	213	75	13692	3.42836	0.0293664	0.268687	1.53215	MED1//MDFIC//BMP4//MSX1
GO:0002444	myeloid leukocyte mediated immunity	Biological process	2	49	75	13692	7.45143	0.0294967	0.268687	1.53023	C3//ACE
GO:0010463	mesenchymal cell proliferation	Biological process	2	49	75	13692	7.45143	0.0294967	0.268687	1.53023	BMP4//MSX1
GO:0045685	regulation of glial cell differentiation	Biological process	2	49	75	13692	7.45143	0.0294967	0.268687	1.53023	CLCF1//BMP4
GO:0051704	multi-organism process	Biological process	9	797	75	13692	2.06153	0.0295409	0.268687	1.52958	XCL1//SOSTDC1//BAIAP2L1//ACE//SNCA//UGT1A6//MGST1//MED1//AQP1
GO:0055085	transmembrane transport	Biological process	7	546	75	13692	2.34051	0.029638	0.269012	1.52815	MED1//SCN4B//AQP1//MDFIC//BMP4//APOA2//TRPV4
GO:0002521	leukocyte differentiation	Biological process	5	317	75	13692	2.8795	0.0298249	0.269593	1.52542	NTRK1//CLCF1//BMP4//MED1//FOXJ1
GO:0042278	purine nucleoside metabolic process	Biological process	5	317	75	13692	2.8795	0.0298249	0.269593	1.52542	RERG//EPHA5//NTRK1//FOXJ1//VAV3
GO:0007420	brain development	Biological process	7	549	75	13692	2.32772	0.0304091	0.274308	1.517	BMP4//MDK//LMX1A//AQP1//EPHA5//MSX1//MED1
GO:0035270	endocrine system development	Biological process	3	124	75	13692	4.41677	0.0305393	0.274502	1.51514	BMP4//MSX1//MDK
GO:0031109	microtubule polymerization or depolymerization	Biological process	2	50	75	13692	7.3024	0.0306185	0.274502	1.51402	SNCA//TRPV4
GO:0035094	response to nicotine	Biological process	2	50	75	13692	7.3024	0.0306185	0.274502	1.51402	NTRK1//MSX1
GO:0006644	phospholipid metabolic process	Biological process	4	216	75	13692	3.38074	0.0306942	0.274619	1.51294	APOA2//ENPP2//PON1//SNCA
GO:0001817	regulation of cytokine production	Biological process	5	320	75	13692	2.8525	0.0308847	0.2752	1.51026	XCL1//APOA2//C3//FOXJ1//SEMA7A
GO:0016049	cell growth	Biological process	5	320	75	13692	2.8525	0.0308847	0.2752	1.51026	LMX1A//MSX1//SERTAD2//RERG//SEMA7A
GO:0030308	negative regulation of cell growth	Biological process	3	125	75	13692	4.38144	0.0311702	0.276061	1.50626	MSX1//SERTAD2//RERG
GO:0044242	cellular lipid catabolic process	Biological process	3	125	75	13692	4.38144	0.0311702	0.276061	1.50626	APOA2//ENPP2//CES1D
GO:0060560	developmental growth involved in morphogenesis	Biological process	3	125	75	13692	4.38144	0.0311702	0.276061	1.50626	SEMA7A//BMP4//MED1
GO:0046486	glycerolipid metabolic process	Biological process	4	218	75	13692	3.34972	0.0315989	0.279293	1.50033	APOA2//ENPP2//CES1D//PON1
GO:0030888	regulation of B cell proliferation	Biological process	2	51	75	13692	7.15922	0.0317571	0.280127	1.49816	VAV3//CLCF1
GO:0009119	ribonucleoside metabolic process	Biological process	5	323	75	13692	2.82601	0.0319681	0.28107	1.49528	RERG//EPHA5//NTRK1//FOXJ1//VAV3
GO:0001775	cell activation	Biological process	7	555	75	13692	2.30256	0.0319922	0.28107	1.49496	SNCA//NTRK1//CLCF1//VAV3//BMP4//FOXJ1//XCL1
GO:0009203	ribonucleoside triphosphate catabolic process	Biological process	5	324	75	13692	2.81728	0.0323344	0.281169	1.49033	RERG//EPHA5//NTRK1//FOXJ1//VAV3
GO:0009207	purine ribonucleoside triphosphate catabolic process	Biological process	5	324	75	13692	2.81728	0.0323344	0.281169	1.49033	RERG//EPHA5//NTRK1//FOXJ1//VAV3
GO:0003006	developmental process involved in reproduction	Biological process	6	437	75	13692	2.50654	0.0323779	0.281169	1.48975	BMP4//MMP14//WNT10A//MGST1//NTRK1//MED1
GO:0032318	regulation of Ras GTPase activity	Biological process	3	127	75	13692	4.31244	0.0324525	0.281169	1.48875	EPHA5//NTRK1//FOXJ1
GO:0035107	appendage morphogenesis	Biological process	3	127	75	13692	4.31244	0.0324525	0.281169	1.48875	BMP4//MSX1//MED1
GO:0035108	limb morphogenesis	Biological process	3	127	75	13692	4.31244	0.0324525	0.281169	1.48875	BMP4//MSX1//MED1
GO:0046545	development of primary female sexual characteristics	Biological process	3	127	75	13692	4.31244	0.0324525	0.281169	1.48875	BMP4//MMP14//WNT10A
GO:0003001	generation of a signal involved in cell-cell signaling	Biological process	5	325	75	13692	2.80862	0.0327035	0.281674	1.48541	SNCA//NMB//TRPV4//AQP1//EPHA5
GO:0006520	cellular amino acid metabolic process	Biological process	5	325	75	13692	2.80862	0.0327035	0.281674	1.48541	MGST1//HDC//SLC5A5//MED1//FOLR1
GO:0023061	signal release	Biological process	5	325	75	13692	2.80862	0.0327035	0.281674	1.48541	SNCA//NMB//TRPV4//AQP1//EPHA5
GO:0035637	multicellular organismal signaling	Biological process	7	558	75	13692	2.29018	0.0328043	0.281812	1.48407	SNCA//CLDN19//LAMA2//LPAR1//EPHA5//NTRK1//SCN4B
GO:0002705	positive regulation of leukocyte mediated immunity	Biological process	2	52	75	13692	7.02154	0.0329123	0.281812	1.48264	C3//XCL1
GO:0002708	positive regulation of lymphocyte mediated immunity	Biological process	2	52	75	13692	7.02154	0.0329123	0.281812	1.48264	C3//XCL1
GO:0032870	cellular response to hormone stimulus	Biological process	5	326	75	13692	2.8	0.0330751	0.282654	1.4805	MED1//BMP4//SLC5A5//UGT1A6//AQP1
GO:0030335	positive regulation of cell migration	Biological process	4	222	75	13692	3.28937	0.0334552	0.28516	1.47554	XCL1//BMP4//AQP1//LPAR1
GO:0006753	nucleoside phosphate metabolic process	Biological process	8	686	75	13692	2.12898	0.033565	0.28516	1.47411	PRPS2//AQP1//RERG//EPHA5//NTRK1//RGN//FOXJ1//VAV3
GO:0042098	T cell proliferation	Biological process	3	129	75	13692	4.24558	0.0337622	0.28516	1.47157	BMP4//XCL1//FOXJ1
GO:0009146	purine nucleoside triphosphate catabolic process	Biological process	5	328	75	13692	2.78293	0.0338264	0.28516	1.47074	RERG//EPHA5//NTRK1//FOXJ1//VAV3
GO:0009154	purine ribonucleotide catabolic process	Biological process	5	328	75	13692	2.78293	0.0338264	0.28516	1.47074	RERG//EPHA5//NTRK1//FOXJ1//VAV3
GO:0009894	regulation of catabolic process	Biological process	6	442	75	13692	2.47819	0.0339521	0.28516	1.46913	EPHA5//NTRK1//RGN//FOXJ1//VAV3//APOA2
GO:0046903	secretion	Biological process	8	688	75	13692	2.12279	0.0340638	0.28516	1.46771	SNCA//APOA2//MED1//AQP1//NMB//TRPV4//ACE//EPHA5
GO:0002821	positive regulation of adaptive immune response	Biological process	2	53	75	13692	6.88906	0.0340839	0.28516	1.46745	C3//XCL1
GO:0002824	positive regulation of adaptive immune response based on somatic recombination of immune receptors built from immunoglobulin superfamily domains	Biological process	2	53	75	13692	6.88906	0.0340839	0.28516	1.46745	C3//XCL1
GO:0007229	integrin-mediated signaling pathway	Biological process	2	53	75	13692	6.88906	0.0340839	0.28516	1.46745	VAV3//SEMA7A
GO:0042490	mechanoreceptor differentiation	Biological process	2	53	75	13692	6.88906	0.0340839	0.28516	1.46745	BMP4//NTRK1
GO:0009261	ribonucleotide catabolic process	Biological process	5	329	75	13692	2.77447	0.034206	0.285636	1.4659	RERG//EPHA5//NTRK1//FOXJ1//VAV3
GO:0001568	blood vessel development	Biological process	6	443	75	13692	2.4726	0.0342729	0.285651	1.46505	BMP4//MMP14//MED1//C3//AQP1//NTRK1
GO:0051258	protein polymerization	Biological process	3	130	75	13692	4.21292	0.0344272	0.286393	1.4631	BAIAP2L1//SNCA//TRPV4
GO:0002088	lens development in camera-type eye	Biological process	2	54	75	13692	6.76148	0.0352715	0.291755	1.45258	BMP4//MED1
GO:0015918	sterol transport	Biological process	2	54	75	13692	6.76148	0.0352715	0.291755	1.45258	PON1//APOA2
GO:0030301	cholesterol transport	Biological process	2	54	75	13692	6.76148	0.0352715	0.291755	1.45258	PON1//APOA2
GO:0009143	nucleoside triphosphate catabolic process	Biological process	5	333	75	13692	2.74114	0.035751	0.29483	1.44671	RERG//EPHA5//NTRK1//FOXJ1//VAV3
GO:0046822	regulation of nucleocytoplasmic transport	Biological process	3	132	75	13692	4.14909	0.0357777	0.29483	1.44639	MED1//MDFIC//BMP4
GO:2000147	positive regulation of cell motility	Biological process	4	227	75	13692	3.21692	0.0358639	0.294986	1.44534	XCL1//BMP4//AQP1//LPAR1
GO:0010975	regulation of neuron projection development	Biological process	4	228	75	13692	3.20281	0.0363575	0.295031	1.43941	NTRK1//TRPV4//LPAR1//SEMA7A
GO:0050769	positive regulation of neurogenesis	Biological process	3	133	75	13692	4.11789	0.0364632	0.295031	1.43815	SEMA7A//CLCF1//ACE
GO:0035050	embryonic heart tube development	Biological process	2	55	75	13692	6.63855	0.0364751	0.295031	1.438	FOXJ1//MED1
GO:0035966	response to topologically incorrect protein	Biological process	2	55	75	13692	6.63855	0.0364751	0.295031	1.438	WFS1//F12
GO:0050871	positive regulation of B cell activation	Biological process	2	55	75	13692	6.63855	0.0364751	0.295031	1.438	VAV3//CLCF1
GO:0051209	release of sequestered calcium ion into cytosol	Biological process	2	55	75	13692	6.63855	0.0364751	0.295031	1.438	SNCA//XCL1
GO:0051282	regulation of sequestering of calcium ion	Biological process	2	55	75	13692	6.63855	0.0364751	0.295031	1.438	XCL1//SNCA
GO:0051283	negative regulation of sequestering of calcium ion	Biological process	2	55	75	13692	6.63855	0.0364751	0.295031	1.438	XCL1//SNCA
GO:0060443	mammary gland morphogenesis	Biological process	2	55	75	13692	6.63855	0.0364751	0.295031	1.438	BMP4//MED1
GO:0048869	cellular developmental process	Biological process	20	2442	75	13692	1.49517	0.0367363	0.296597	1.4349	MSX1//MED1//BMP4//ROBO3//NTRK1//EPHA5//LMX1A//LAMA2//TRPV4//LPAR1//WNT10A//MDK//WIPF3//CLCF1//FOXJ1//MGST1//FSCN2//MMP14//SEMA7A//ACE
GO:0051493	regulation of cytoskeleton organization	Biological process	4	229	75	13692	3.18882	0.036855	0.296905	1.4335	BAIAP2L1//SNCA//TRPV4//EPHA5
GO:0001934	positive regulation of protein phosphorylation	Biological process	6	451	75	13692	2.42874	0.03691	0.296905	1.43286	BMP4//LPAR1//MDFIC//CAMKK2//SNCA//CLCF1
GO:0043279	response to alkaloid	Biological process	3	134	75	13692	4.08716	0.0371554	0.297787	1.42998	SNCA//NTRK1//MSX1
GO:0090092	regulation of transmembrane receptor protein serine/threonine kinase signaling pathway	Biological process	3	134	75	13692	4.08716	0.0371554	0.297787	1.42998	BMP4//MSX1//SOSTDC1
GO:0072358	cardiovascular system development	Biological process	8	701	75	13692	2.08342	0.0374303	0.298897	1.42678	BMP4//MMP14//MED1//FOXJ1//MSX1//C3//AQP1//NTRK1
GO:0072359	circulatory system development	Biological process	8	701	75	13692	2.08342	0.0374303	0.298897	1.42678	BMP4//MMP14//MED1//FOXJ1//MSX1//C3//AQP1//NTRK1
GO:0051208	sequestering of calcium ion	Biological process	2	56	75	13692	6.52	0.0376945	0.300459	1.42372	XCL1
GO:0048736	appendage development	Biological process	3	135	75	13692	4.05689	0.0378544	0.300641	1.42188	BMP4//MSX1//MED1
GO:0060173	limb development	Biological process	3	135	75	13692	4.05689	0.0378544	0.300641	1.42188	BMP4//MSX1//MED1
GO:0030036	actin cytoskeleton organization	Biological process	5	339	75	13692	2.69263	0.038149	0.302432	1.41852	TRPV4//BAIAP2L1//AQP1//EPHA5//FOXJ1
GO:0034341	response to interferon-gamma	Biological process	2	57	75	13692	6.40561	0.0389293	0.306402	1.40972	MED1//SNCA
GO:0043255	regulation of carbohydrate biosynthetic process	Biological process	2	57	75	13692	6.40561	0.0389293	0.306402	1.40972	C1QTNF3//SNCA
GO:0071295	cellular response to vitamin	Biological process	2	57	75	13692	6.40561	0.0389293	0.306402	1.40972	MED1//AQP1
GO:0072073	kidney epithelium development	Biological process	2	57	75	13692	6.40561	0.0389293	0.306402	1.40972	BMP4//AQP1
GO:0050896	response to stimulus	Biological process	44	6556	75	13692	1.22523	0.0392434	0.308321	1.40623	LPAR1//MDK//ACE//MMP14//C3//XCL1//MED1//F12//APOA2//FOXJ1//BMP4//F5//SOSTDC1//BAIAP2L1//UGT1A6//ENPP2//TRPV4//AQP1//VAV3//CLCF1//NMB//SEMA7A//MDFIC//RERG//NTRK1//EPHA5//LMX1A//LAMA2//ROBO3//SNCA//COX8B//CDH3//MGST1//PON1//PON3//MSX1//WFS1//KRT18//S100A4//RGN//C1QTNF3//WNT10A//SLC5A5//RPE65
GO:0051272	positive regulation of cellular component movement	Biological process	4	234	75	13692	3.12068	0.0394017	0.309011	1.40448	XCL1//BMP4//AQP1//LPAR1
GO:0032368	regulation of lipid transport	Biological process	2	58	75	13692	6.29517	0.0401795	0.313987	1.396	PON1//APOA2
GO:0045665	negative regulation of neuron differentiation	Biological process	2	58	75	13692	6.29517	0.0401795	0.313987	1.396	LMX1A//MED1
GO:0006816	calcium ion transport	Biological process	4	236	75	13692	3.09424	0.0404481	0.314423	1.3931	XCL1//SNCA//WFS1//TRPV4
GO:0040017	positive regulation of locomotion	Biological process	4	236	75	13692	3.09424	0.0404481	0.314423	1.3931	XCL1//BMP4//AQP1//LPAR1
GO:0007417	central nervous system development	Biological process	8	712	75	13692	2.05124	0.0404504	0.314423	1.39308	BMP4//LMX1A//MED1//MDK//AQP1//EPHA5//MSX1//CLCF1
GO:0033157	regulation of intracellular protein transport	Biological process	3	139	75	13692	3.94014	0.0407175	0.315939	1.39022	MED1//MDFIC//BMP4
GO:0060341	regulation of cellular localization	Biological process	7	587	75	13692	2.17704	0.0413784	0.320448	1.38323	SNCA//APOA2//NMB//MED1//MDFIC//BMP4//EPHA5
GO:0050777	negative regulation of immune response	Biological process	2	59	75	13692	6.18847	0.0414448	0.320448	1.38253	FOXJ1//XCL1
GO:0001944	vasculature development	Biological process	6	465	75	13692	2.35561	0.0418339	0.322887	1.37847	BMP4//MMP14//MED1//C3//AQP1//NTRK1
GO:0043010	camera-type eye development	Biological process	4	239	75	13692	3.0554	0.0420473	0.323395	1.37626	MED1//AQP1//BMP4//COL8A1
GO:0050673	epithelial cell proliferation	Biological process	4	239	75	13692	3.0554	0.0420473	0.323395	1.37626	MMP14//BMP4//MED1//COL8A1
GO:0051048	negative regulation of secretion	Biological process	3	141	75	13692	3.88426	0.0421893	0.323919	1.3748	APOA2//SNCA//NMB
GO:0002698	negative regulation of immune effector process	Biological process	2	60	75	13692	6.08533	0.042725	0.326318	1.36932	XCL1//FOXJ1
GO:0042100	B cell proliferation	Biological process	2	60	75	13692	6.08533	0.042725	0.326318	1.36932	VAV3//CLCF1
GO:0050821	protein stabilization	Biological process	2	60	75	13692	6.08533	0.042725	0.326318	1.36932	MSX1//WFS1
GO:0050795	regulation of behavior	Biological process	3	142	75	13692	3.8569	0.0429352	0.326827	1.36719	XCL1//LPAR1//MDK
GO:0042327	positive regulation of phosphorylation	Biological process	6	468	75	13692	2.34051	0.0429408	0.326827	1.36713	BMP4//LPAR1//MDFIC//CAMKK2//SNCA//CLCF1
GO:0030155	regulation of cell adhesion	Biological process	4	241	75	13692	3.03004	0.0431332	0.327723	1.36519	COL8A1//VAV3//MMP14//LAMA2
GO:0060485	mesenchyme development	Biological process	3	143	75	13692	3.82993	0.0436877	0.330937	1.35964	MSX1//WNT10A//BMP4
GO:0051246	regulation of protein metabolic process	Biological process	11	1133	75	13692	1.77243	0.0437073	0.330937	1.35945	BMP4//LPAR1//SNCA//C3//F12//MDFIC//WFS1//CAMKK2//CLCF1//FOXJ1//APOA2
GO:0015908	fatty acid transport	Biological process	2	61	75	13692	5.98557	0.0440199	0.331018	1.35635	ACE//NMB
GO:0043154	negative regulation of cysteine-type endopeptidase activity involved in apoptotic process	Biological process	2	61	75	13692	5.98557	0.0440199	0.331018	1.35635	AQP1//SNCA
GO:0050729	positive regulation of inflammatory response	Biological process	2	61	75	13692	5.98557	0.0440199	0.331018	1.35635	C3//ACE
GO:0051153	regulation of striated muscle cell differentiation	Biological process	2	61	75	13692	5.98557	0.0440199	0.331018	1.35635	BMP4//MSX1
GO:0045927	positive regulation of growth	Biological process	3	144	75	13692	3.80333	0.0444468	0.333655	1.35216	SEMA7A//C3//WFS1
GO:0007264	small GTPase mediated signal transduction	Biological process	6	474	75	13692	2.31089	0.0452101	0.337669	1.34476	VAV3//LPAR1//NTRK1//RERG
GO:0001508	regulation of action potential	Biological process	3	145	75	13692	3.7771	0.0452125	0.337669	1.34474	LAMA2//LPAR1//SCN4B
GO:0030879	mammary gland development	Biological process	3	145	75	13692	3.7771	0.0452125	0.337669	1.34474	MED1//BMP4//MSX1
GO:0001541	ovarian follicle development	Biological process	2	62	75	13692	5.88903	0.0453294	0.337966	1.34362	BMP4//MMP14
GO:0010562	positive regulation of phosphorus metabolic process	Biological process	6	475	75	13692	2.30602	0.0455955	0.338798	1.34108	BMP4//LPAR1//MDFIC//CAMKK2//SNCA//CLCF1
GO:0045937	positive regulation of phosphate metabolic process	Biological process	6	475	75	13692	2.30602	0.0455955	0.338798	1.34108	BMP4//LPAR1//MDFIC//CAMKK2//SNCA//CLCF1
GO:0043549	regulation of kinase activity	Biological process	6	476	75	13692	2.30118	0.045983	0.341099	1.3374	BMP4//LPAR1//MDFIC//CAMKK2//VAV3//SNCA
GO:0006970	response to osmotic stress	Biological process	2	63	75	13692	5.79556	0.0466532	0.343245	1.33112	TRPV4//AQP1
GO:0032846	positive regulation of homeostatic process	Biological process	2	63	75	13692	5.79556	0.0466532	0.343245	1.33112	SNCA//XCL1
GO:0051238	sequestering of metal ion	Biological process	2	63	75	13692	5.79556	0.0466532	0.343245	1.33112	XCL1
GO:0060191	regulation of lipase activity	Biological process	2	63	75	13692	5.79556	0.0466532	0.343245	1.33112	SNCA//APOA2
GO:0055086	nucleobase-containing small molecule metabolic process	Biological process	8	733	75	13692	1.99247	0.0466638	0.343245	1.33102	PRPS2//AQP1//RERG//EPHA5//NTRK1//RGN//FOXJ1//VAV3
GO:0032270	positive regulation of cellular protein metabolic process	Biological process	7	604	75	13692	2.11576	0.0470322	0.345376	1.3276	BMP4//LPAR1//MDFIC//WFS1//CAMKK2//SNCA//CLCF1
GO:0010001	glial cell differentiation	Biological process	3	148	75	13692	3.70054	0.0475491	0.348587	1.32286	LAMA2//CLCF1//BMP4
GO:0090100	positive regulation of transmembrane receptor protein serine/threonine kinase signaling pathway	Biological process	2	64	75	13692	5.705	0.0479912	0.350656	1.31884	BMP4//MSX1
GO:2000117	negative regulation of cysteine-type endopeptidase activity	Biological process	2	64	75	13692	5.705	0.0479912	0.350656	1.31884	AQP1//SNCA
GO:0001816	cytokine production	Biological process	5	362	75	13692	2.52155	0.0482455	0.351454	1.31654	XCL1//APOA2//C3//FOXJ1//SEMA7A
GO:0031346	positive regulation of cell projection organization	Biological process	3	149	75	13692	3.6757	0.048341	0.351454	1.31568	AQP1//NTRK1//SEMA7A
GO:0051924	regulation of calcium ion transport	Biological process	3	149	75	13692	3.6757	0.048341	0.351454	1.31568	SNCA//XCL1//WFS1
GO:0016054	organic acid catabolic process	Biological process	3	150	75	13692	3.6512	0.0491394	0.356078	1.30857	HDC//PON1//PON3
GO:0046395	carboxylic acid catabolic process	Biological process	3	150	75	13692	3.6512	0.0491394	0.356078	1.30857	HDC//PON1//PON3
GO:0071407	cellular response to organic cyclic compound	Biological process	2	65	75	13692	5.61723	0.0493431	0.356203	1.30677	NTRK1//MSX1
GO:0043269	regulation of ion transport	Biological process	4	252	75	13692	2.89778	0.0493885	0.356203	1.30637	SCN4B//SNCA//XCL1//WFS1
GO:0032355	response to estradiol stimulus	Biological process	3	151	75	13692	3.62702	0.0499444	0.356203	1.30151	C3//BMP4//FOXJ1
GO:0045765	regulation of angiogenesis	Biological process	3	151	75	13692	3.62702	0.0499444	0.356203	1.30151	C3//AQP1//NTRK1
