# Supplementary material for: Gene Expression in the Hippocampus in a Rat Model of Premenstrual Dysphoric Disorder After Treatment With Baixiangdan Capsules
Source: Front Psychol. 2018 Nov 13;9:2065. doi: 10.3389/fpsyg.2018.02065 (PMC6242977; doi:10.3389/fpsyg.2018.02065)
Supplement: Supplementary file 3 [file Data_Sheet_3.ZIP › Data Analysis Folder/GO Analysis Report/fluoxetine vs model (down)/BP_result.txt]

GO.ID	Term	Ontology	Count	Pop.Hits	List.Total	Pop.Total	Fold.Enrichment	Pvalue	FDR	Enrichment.Score	GENES
GO:0040011	locomotion	Biological process	18	906	75	13692	3.62701986754967	1.31161932448682e-06	0.00575013911855022	5.88219219336272	ROBO3//XCL1//C3//ENPP2//NTRK1//EPHA5//LMX1A//LAMA2//BMP4//AQP1//ACE//MDK//MMP14//VAV3//SNCA//FOXJ1//CCDC40//LPAR1//
GO:0006935	chemotaxis	Biological process	10	312	75	13692	5.85128205128205	7.30244782420802e-06	0.01097551095014	5.13653153736564	XCL1//NTRK1//EPHA5//LMX1A//LAMA2//ROBO3//BMP4//LPAR1//C3//ENPP2//
GO:0042330	taxis	Biological process	10	313	75	13692	5.83258785942492	7.51061424507753e-06	0.01097551095014	5.12432454337679	XCL1//C3//ENPP2//NTRK1//EPHA5//LMX1A//LAMA2//ROBO3//BMP4//LPAR1//
GO:0006725	cellular aromatic compound metabolic process	Biological process	8	198	75	13692	7.37616161616162	1.22245663697479e-05	0.0133981247412437	4.91276653724039	SLC5A5//MED1//PON3//UGT1A6//PON1//SNCA//HDC//FOLR1//
GO:0065008	regulation of biological quality	Biological process	26	2106	75	13692	2.25382716049383	2.85885893041807e-05	0.018357676312029	4.54380727425116	SNCA//ACE//WFS1//AQP1//C3//F5//F12//SLC5A5//MED1//RGN//TRPV4//SLC4A4//NMB//MSX1//LAMA2//BMP4//BAIAP2L1//APOA2//LPAR1//C1QTNF3//SEMA7A//NTS//XCL1//EPHA5//SCN4B//SLCO1A5//
GO:0002712	regulation of B cell mediated immunity	Biological process	4	33	75	13692	22.1284848484849	3.01244868493239e-05	0.018357676312029	4.52108034227285	C3//FOXJ1//CLCF1//XCL1//
GO:0002889	regulation of immunoglobulin mediated immune response	Biological process	4	33	75	13692	22.1284848484849	3.01244868493239e-05	0.018357676312029	4.52108034227285	C3//FOXJ1//CLCF1//XCL1//
GO:0051179	localization	Biological process	35	3407	75	13692	1.87543293219841	3.34994093285201e-05	0.018357676312029	4.47496285050423	SLC6A6//ROBO3//SNCA//XCL1//APOA2//AQP1//VAV3//SLC4A4//SLC5A5//SCN4B//TRPV4//SLC4A2//GULP1//MED1//BMP4//PON1//ACE//SLC16A8//SLCO1A5//FOLR1//MDK//MMP14//NMB//ENPP2//LAMA2//MSX1//MDFIC//KRT18//C3//FOXJ1//WFS1//CCDC40//EPHA5//LPAR1//CRB3//
GO:0070371	ERK1 and ERK2 cascade	Biological process	6	130	75	13692	8.42584615384615	7.68581208461673e-05	0.0320263363273366	4.11431023808813	C3//BMP4//NTRK1//C1QTNF3//SEMA7A//MED1//
GO:0010033	response to organic substance	Biological process	22	1714	75	13692	2.343243873979	8.4390437647383e-05	0.0320263363273366	4.07370676086546	MED1//SNCA//AQP1//MDK//MMP14//RERG//APOA2//MGST1//BMP4//UGT1A6//FOXJ1//WFS1//C3//ACE//KRT18//NTRK1//F12//EPHA5//MSX1//SLC5A5//XCL1//WNT10A//
GO:0048518	positive regulation of biological process	Biological process	32	3107	75	13692	1.88024460894754	9.04726710147161e-05	0.0320263363273366	4.04348258786581	BMP4//LPAR1//C3//XCL1//SNCA//F12//CLCF1//FOXJ1//MDFIC//NMB//AQP1//WNT10A//MED1//COL8A1//APOA2//PON1//NTRK1//EPHA5//MDK//SERTAD2//MSX1//BAIAP2L1//VAV3//TRPV4//WFS1//CAMKK2//LAMA2//ACE//S100A4//SEMA7A//C1QTNF3//SCN4B//
GO:0044281	small molecule metabolic process	Biological process	21	1601	75	13692	2.39460337289194	9.46371556693812e-05	0.0320263363273366	4.02393832095468	MGST1//PRPS2//AQP1//RERG//HDC//SLC5A5//MED1//SNCA//APOA2//PON1//ELOVL7//UGT1A6//RGN//EPHA5//NTRK1//FOXJ1//ENPP2//VAV3//C1QTNF3//PON3//FOLR1//
GO:0070374	positive regulation of ERK1 and ERK2 cascade	Biological process	5	84	75	13692	10.8666666666667	9.49686068100767e-05	0.0320263363273366	4.02241993305158	C3//BMP4//NTRK1//C1QTNF3//SEMA7A//
GO:0048878	chemical homeostasis	Biological process	14	807	75	13692	3.16708798017348	0.00010579970093497	0.0331304206356363	3.97551555992348	WFS1//AQP1//RGN//TRPV4//SLC4A4//NMB//LAMA2//LPAR1//C1QTNF3//APOA2//XCL1//SNCA//SCN4B//EPHA5//
GO:0048583	regulation of response to stimulus	Biological process	23	1898	75	13692	2.2122655426765	0.000133919318629377	0.0391401528580793	3.87315676900027	LPAR1//C3//XCL1//F12//FOXJ1//APOA2//MDFIC//SNCA//BMP4//EPHA5//MSX1//SOSTDC1//NTRK1//MED1//VAV3//CLCF1//S100A4//TRPV4//SEMA7A//ACE//MDK//RGN//C1QTNF3//
GO:0010647	positive regulation of cell communication	Biological process	13	733	75	13692	3.23776261937244	0.000155325259615878	0.0406011204791259	3.8087579118198	BMP4//EPHA5//MSX1//LAMA2//MED1//LPAR1//CLCF1//S100A4//NTRK1//SNCA//C1QTNF3//C3//SEMA7A//
GO:0023056	positive regulation of signaling	Biological process	13	734	75	13692	3.2333514986376	0.000157440476310479	0.0406011204791259	3.80288360502363	SNCA//BMP4//EPHA5//MSX1//LAMA2//MED1//LPAR1//CLCF1//S100A4//NTRK1//C1QTNF3//C3//SEMA7A//
GO:0070887	cellular response to chemical stimulus	Biological process	17	1182	75	13692	2.62565143824027	0.000175406104024993	0.0410581778190854	3.75595529752502	MED1//XCL1//UGT1A6//PON3//WFS1//KRT18//SNCA//BMP4//EPHA5//AQP1//NTRK1//MSX1//SLC5A5//FOXJ1//MGST1//LPAR1//WNT10A//
GO:0071363	cellular response to growth factor stimulus	Biological process	7	219	75	13692	5.83525114155251	0.000192038694378082	0.0410581778190854	3.71661125534983	MED1//SNCA//XCL1//WNT10A//BMP4//NTRK1//FOXJ1//
GO:2000026	regulation of multicellular organismal development	Biological process	16	1078	75	13692	2.70961038961039	0.000197623476812222	0.0410581778190854	3.70416146438217	BMP4//FOXJ1//NTRK1//TRPV4//LPAR1//MED1//MSX1//WNT10A//LMX1A//C3//AQP1//SEMA7A//LAMA2//CLCF1//ACE//EPHA5//
GO:0071702	organic substance transport	Biological process	10	462	75	13692	3.95151515151515	0.000201567051226684	0.0410581778190854	3.69558045754352	SLC6A6//APOA2//GULP1//PON1//SNCA//SLCO1A5//AQP1//FOLR1//ACE//NMB//
GO:0009719	response to endogenous stimulus	Biological process	15	987	75	13692	2.77446808510638	0.000251293667801166	0.0410581778190854	3.59981845479644	MED1//AQP1//MDK//MMP14//RERG//MGST1//C3//BMP4//FOXJ1//UGT1A6//APOA2//SNCA//SLC5A5//XCL1//WNT10A//
GO:0071310	cellular response to organic substance	Biological process	14	877	75	13692	2.91429874572406	0.000252704884722956	0.0410581778190854	3.59738636319397	MED1//WFS1//UGT1A6//KRT18//BMP4//SNCA//EPHA5//NTRK1//MSX1//AQP1//SLC5A5//XCL1//FOXJ1//WNT10A//
GO:0007275	multicellular organismal development	Biological process	33	3429	75	13692	1.75692038495188	0.000258132468927403	0.0410581778190854	3.58815736473501	BMP4//MMP14//MED1//RPE65//MSX1//ROBO3//ACE//WFS1//UGT1A6//WNT10A//FOXJ1//C3//SOSTDC1//NTRK1//EPHA5//LMX1A//LAMA2//TRPV4//LPAR1//MDK//AQP1//CLCF1//PRPS2//APOA2//SLCO1A5//MGST1//FSCN2//SEMA7A//COL8A1//CCDC40//WIPF3//PRTG//ZAR1//
GO:0042481	regulation of odontogenesis	Biological process	3	23	75	13692	23.8121739130435	0.00025838367588021	0.0410581778190854	3.58773492759294	BMP4//WNT10A//MSX1//
GO:0051960	regulation of nervous system development	Biological process	10	480	75	13692	3.80333333333333	0.000274042824771278	0.0410581778190854	3.56218156452057	NTRK1//TRPV4//LPAR1//LMX1A//MED1//BMP4//SEMA7A//CLCF1//ACE//EPHA5//
GO:0051128	regulation of cellular component organization	Biological process	16	1110	75	13692	2.6314954954955	0.000275928438698205	0.0410581778190854	3.55920353644284	LMX1A//AQP1//APOA2//NTRK1//TRPV4//LPAR1//MSX1//SERTAD2//RERG//BAIAP2L1//SNCA//EPHA5//SEMA7A//BMP4//C3//MMP14//
GO:0048870	cell motility	Biological process	13	779	75	13692	3.04657252888318	0.000282353916627935	0.0410581778190854	3.54920618363774	ROBO3//XCL1//BMP4//AQP1//ACE//MDK//MMP14//VAV3//ENPP2//LAMA2//FOXJ1//CCDC40//LPAR1//
GO:0051674	localization of cell	Biological process	13	779	75	13692	3.04657252888318	0.000282353916627935	0.0410581778190854	3.54920618363774	ROBO3//XCL1//BMP4//AQP1//ACE//MDK//MMP14//VAV3//ENPP2//LAMA2//FOXJ1//CCDC40//LPAR1//
GO:0042592	homeostatic process	Biological process	16	1125	75	13692	2.59640888888889	0.000321129391866054	0.0410581778190854	3.49331994313774	WFS1//AQP1//RGN//TRPV4//SLC4A4//NMB//LAMA2//BMP4//LPAR1//C1QTNF3//APOA2//MED1//XCL1//SNCA//SCN4B//EPHA5//
GO:0042476	odontogenesis	Biological process	5	109	75	13692	8.3743119266055	0.000323199128406787	0.0410581778190854	3.49052981908753	BMP4//MSX1//SOSTDC1//WNT10A//AQP1//
GO:0051239	regulation of multicellular organismal process	Biological process	21	1747	75	13692	2.19448196908987	0.000325010693096109	0.0410581778190854	3.48810235017116	BMP4//SNCA//XCL1//APOA2//FOXJ1//AQP1//C3//NTRK1//TRPV4//LPAR1//F12//LAMA2//MED1//MSX1//WNT10A//LMX1A//SEMA7A//CLCF1//ACE//EPHA5//SCN4B//
GO:0009605	response to external stimulus	Biological process	16	1128	75	13692	2.58950354609929	0.00033090494083159	0.0410581778190854	3.48029674822281	C3//F12//XCL1//ENPP2//BMP4//MMP14//NTRK1//EPHA5//LMX1A//LAMA2//ROBO3//AQP1//ACE//SEMA7A//MED1//LPAR1//
GO:0065009	regulation of molecular function	Biological process	19	1493	75	13692	2.32326858673811	0.000331903948384655	0.0410581778190854	3.47898758112117	BMP4//LPAR1//SNCA//MDFIC//MMP14//FOXJ1//CAMKK2//EPHA5//NTRK1//PON1//RGN//VAV3//AQP1//MSX1//WFS1//XCL1//APOA2//MED1//SCN4B//
GO:0051050	positive regulation of transport	Biological process	10	492	75	13692	3.71056910569106	0.000333624020738137	0.0410581778190854	3.47674268795497	SNCA//AQP1//PON1//NMB//MED1//C3//XCL1//WFS1//BMP4//SCN4B//
GO:0006576	cellular biogenic amine metabolic process	Biological process	5	110	75	13692	8.29818181818182	0.000337156569682271	0.0410581778190854	3.47216837343667	HDC//APOA2//ENPP2//SNCA//PON1//
GO:0032879	regulation of localization	Biological process	17	1252	75	13692	2.47884984025559	0.000348007219790445	0.0410868913051564	3.45841174604587	SNCA//XCL1//APOA2//AQP1//BMP4//PON1//ACE//NMB//ENPP2//LAMA2//MED1//SCN4B//MDFIC//C3//WFS1//EPHA5//LPAR1//
GO:0002700	regulation of production of molecular mediator of immune response	Biological process	4	62	75	13692	11.778064516129	0.000364242728945641	0.0410868913051564	3.43860910890678	CLCF1//XCL1//APOA2//SEMA7A//
GO:0070372	regulation of ERK1 and ERK2 cascade	Biological process	5	112	75	13692	8.15	0.000366437170751896	0.0410868913051564	3.43600047868965	C3//BMP4//NTRK1//C1QTNF3//SEMA7A//
GO:0002702	positive regulation of production of molecular mediator of immune response	Biological process	3	26	75	13692	21.0646153846154	0.00037488039512004	0.0410868913051564	3.426107271005	CLCF1//XCL1//SEMA7A//
GO:0006874	cellular calcium ion homeostasis	Biological process	7	246	75	13692	5.19479674796748	0.000389526061317041	0.0416507866539977	3.40946348046241	TRPV4//NMB//WFS1//XCL1//SNCA//LPAR1//RGN//
GO:0002697	regulation of immune effector process	Biological process	6	177	75	13692	6.18847457627119	0.000412622771939214	0.0418557190082403	3.38444680773795	C3//XCL1//CLCF1//APOA2//FOXJ1//SEMA7A//
GO:0070848	response to growth factor stimulus	Biological process	7	249	75	13692	5.13220883534137	0.000418969053297174	0.0418557190082403	3.37781805454832	MED1//SNCA//BMP4//NTRK1//FOXJ1//XCL1//WNT10A//
GO:0046503	glycerolipid catabolic process	Biological process	3	27	75	13692	20.2844444444444	0.000420084771068105	0.0418557190082403	3.3766630622396	ENPP2//APOA2//CES1D//
GO:0044106	cellular amine metabolic process	Biological process	5	116	75	13692	7.86896551724138	0.000430732336809707	0.0419629014349723	3.3657925227792	HDC//APOA2//ENPP2//SNCA//PON1//
GO:0006928	cellular component movement	Biological process	14	932	75	13692	2.74231759656652	0.000469353611667053	0.0440248892359521	3.32849983589755	ROBO3//XCL1//BMP4//AQP1//ACE//MDK//MMP14//VAV3//ENPP2//LAMA2//FOXJ1//CCDC40//LPAR1//
GO:0055074	calcium ion homeostasis	Biological process	7	254	75	13692	5.03118110236221	0.000471982161060618	0.0440248892359521	3.32607441555944	RGN//TRPV4//NMB//WFS1//XCL1//SNCA//LPAR1//
GO:0043410	positive regulation of MAPK cascade	Biological process	6	184	75	13692	5.95304347826087	0.00050694997028621	0.0442901762127463	3.29503489806453	C3//BMP4//NTRK1//C1QTNF3//SEMA7A//LPAR1//
GO:0018958	phenol-containing compound metabolic process	Biological process	4	68	75	13692	10.7388235294118	0.000518740055100096	0.0442901762127463	3.285050216172	SLC5A5//MED1//SNCA//HDC//
GO:0042180	cellular ketone metabolic process	Biological process	12	723	75	13692	3.03004149377593	0.000522395806101927	0.0442901762127463	3.282000318322	MGST1//HDC//SLC5A5//MED1//SNCA//ELOVL7//UGT1A6//RGN//C1QTNF3//PON1//PON3//FOLR1//
GO:0050776	regulation of immune response	Biological process	8	340	75	13692	4.29552941176471	0.000528036332749326	0.0442901762127463	3.2773361938115	C3//XCL1//FOXJ1//APOA2//CLCF1//VAV3//MED1//SEMA7A//
GO:0050767	regulation of neurogenesis	Biological process	9	428	75	13692	3.8388785046729	0.000529283329601237	0.0442901762127463	3.27631178440701	NTRK1//TRPV4//LPAR1//LMX1A//MED1//BMP4//SEMA7A//CLCF1//ACE//
GO:0016477	cell migration	Biological process	12	725	75	13692	3.02168275862069	0.000535442367535482	0.0442901762127463	3.27128726770476	ROBO3//XCL1//BMP4//AQP1//ACE//ENPP2//LAMA2//MMP14//FOXJ1//LPAR1//MDK//VAV3//
GO:0072503	cellular divalent inorganic cation homeostasis	Biological process	7	262	75	13692	4.8775572519084	0.000567841457377374	0.0453072924738115	3.24577290336888	RGN//TRPV4//NMB//WFS1//XCL1//SNCA//LPAR1//
GO:0048584	positive regulation of response to stimulus	Biological process	14	950	75	13692	2.69035789473684	0.000568408094447909	0.0453072924738115	3.24533974610518	C3//XCL1//BMP4//EPHA5//MSX1//MED1//LPAR1//CLCF1//S100A4//NTRK1//ACE//VAV3//C1QTNF3//SEMA7A//
GO:0048522	positive regulation of cellular process	Biological process	28	2813	75	13692	1.81716317099182	0.000588057780682733	0.0460365234020197	3.23057999943609	BMP4//LPAR1//XCL1//SNCA//MDFIC//CLCF1//NMB//AQP1//COL8A1//APOA2//NTRK1//EPHA5//MDK//MED1//SERTAD2//MSX1//BAIAP2L1//VAV3//TRPV4//WFS1//CAMKK2//LAMA2//ACE//S100A4//SEMA7A//FOXJ1//C3//C1QTNF3//
GO:0044093	positive regulation of molecular function	Biological process	13	848	75	13692	2.79867924528302	0.000635365859159682	0.0472204047249275	3.19697612532397	BMP4//LPAR1//SNCA//MDFIC//MMP14//CAMKK2//NTRK1//PON1//RGN//EPHA5//FOXJ1//VAV3//MED1//
GO:0035116	embryonic hindlimb morphogenesis	Biological process	3	31	75	13692	17.6670967741935	0.000635493585486023	0.0472204047249275	3.19688882874819	BMP4//MSX1//MED1//
GO:0046470	phosphatidylcholine metabolic process	Biological process	3	31	75	13692	17.6670967741935	0.000635493585486023	0.0472204047249275	3.19688882874819	APOA2//ENPP2//PON1//
GO:0010817	regulation of hormone levels	Biological process	8	354	75	13692	4.12564971751412	0.000688271150726189	0.0498482662843762	3.16224043376314	SLC5A5//MED1//NMB//TRPV4//ACE//AQP1//EPHA5//SLCO1A5//
GO:0072507	divalent inorganic cation homeostasis	Biological process	7	271	75	13692	4.71557195571956	0.000693600420471476	0.0498482662843762	3.15889065225563	RGN//TRPV4//NMB//WFS1//XCL1//SNCA//LPAR1//
GO:0042475	odontogenesis of dentin-containing tooth	Biological process	4	75	75	13692	9.73653333333333	0.000752172182822755	0.0531392667760446	3.1236827318947	BMP4//WNT10A//MSX1//SOSTDC1//
GO:0010740	positive regulation of intracellular protein kinase cascade	Biological process	8	360	75	13692	4.05688888888889	0.000768003923986053	0.0531392667760446	3.11463656100868	CLCF1//S100A4//LPAR1//C1QTNF3//C3//BMP4//NTRK1//SEMA7A//
GO:0030030	cell projection organization	Biological process	12	756	75	13692	2.89777777777778	0.000775755719358315	0.0531392667760446	3.11027501384035	NTRK1//EPHA5//LMX1A//LAMA2//ROBO3//AQP1//TRPV4//LPAR1//VAV3//FOXJ1//SEMA7A//BAIAP2L1//
GO:0051129	negative regulation of cellular component organization	Biological process	7	285	75	13692	4.4839298245614	0.000932243481896519	0.0627360179354124	3.03047064447647	APOA2//TRPV4//LPAR1//SNCA//BMP4//MMP14//EPHA5//
GO:0006820	anion transport	Biological process	5	138	75	13692	6.61449275362319	0.00094832957446782	0.0627360179354124	3.02304070538518	SLC4A2//SLC4A4//SLC5A5//SLC16A8//SLCO1A5//
GO:0016064	immunoglobulin mediated immune response	Biological process	4	80	75	13692	9.128	0.000958784945637005	0.0627360179354124	3.01827879366019	C3//XCL1//FOXJ1//CLCF1//
GO:0009308	amine metabolic process	Biological process	5	139	75	13692	6.56690647482014	0.000979561035138257	0.0628886731168105	3.00896849851772	HDC//APOA2//ENPP2//SNCA//PON1//
GO:0002718	regulation of cytokine production involved in immune response	Biological process	3	36	75	13692	15.2133333333333	0.000989808039475348	0.0628886731168105	3.00444902305911	XCL1//APOA2//SEMA7A//
GO:0002706	regulation of lymphocyte mediated immunity	Biological process	4	81	75	13692	9.01530864197531	0.00100444502031727	0.062906956701013	2.99807382997227	C3//XCL1//FOXJ1//CLCF1//
GO:0022008	neurogenesis	Biological process	14	1009	75	13692	2.53304261645193	0.00102802492906966	0.0634195171269591	2.98799635379782	ROBO3//NTRK1//EPHA5//LMX1A//LAMA2//TRPV4//LPAR1//FSCN2//MMP14//MED1//BMP4//SEMA7A//CLCF1//ACE//
GO:0019724	B cell mediated immunity	Biological process	4	82	75	13692	8.90536585365854	0.00105161391115108	0.0634195171269591	2.97814367751414	C3//XCL1//FOXJ1//CLCF1//
GO:0048731	system development	Biological process	29	3069	75	13692	1.72507005539264	0.00107422218290187	0.0634195171269591	2.96890588360043	BMP4//MMP14//MED1//RPE65//ROBO3//ACE//WFS1//MSX1//UGT1A6//WNT10A//FOXJ1//C3//NTRK1//EPHA5//LMX1A//LAMA2//TRPV4//LPAR1//MDK//AQP1//CLCF1//PRPS2//APOA2//SLCO1A5//MGST1//FSCN2//SOSTDC1//SEMA7A//COL8A1//
GO:0007411	axon guidance	Biological process	5	142	75	13692	6.42816901408451	0.00107785725657589	0.0634195171269591	2.96743875008264	NTRK1//EPHA5//LMX1A//LAMA2//ROBO3//
GO:0009967	positive regulation of signal transduction	Biological process	11	677	75	13692	2.96626292466765	0.00108495980486358	0.0634195171269591	2.96458635107748	BMP4//EPHA5//MSX1//MED1//LPAR1//CLCF1//S100A4//NTRK1//C1QTNF3//C3//SEMA7A//
GO:0048545	response to steroid hormone stimulus	Biological process	9	477	75	13692	3.44452830188679	0.00114300907400462	0.0638004494780843	2.94195032185801	C3//BMP4//FOXJ1//AQP1//APOA2//MMP14//MDK//MED1//UGT1A6//
GO:0009887	organ morphogenesis	Biological process	12	792	75	13692	2.76606060606061	0.00116286766661487	0.0638004494780843	2.93446970481491	BMP4//FOXJ1//MSX1//MED1//WNT10A//PRPS2//APOA2//SLCO1A5//FSCN2//SOSTDC1//AQP1//COL8A1//
GO:0050670	regulation of lymphocyte proliferation	Biological process	5	145	75	13692	6.2951724137931	0.00118329953119775	0.0638004494780843	2.92690530754398	VAV3//CLCF1//BMP4//XCL1//FOXJ1//
GO:0002822	regulation of adaptive immune response based on somatic recombination of immune receptors built from immunoglobulin superfamily domains	Biological process	4	85	75	13692	8.59105882352941	0.001202443387364	0.0638004494780843	2.91993536163537	C3//XCL1//FOXJ1//CLCF1//
GO:0032944	regulation of mononuclear cell proliferation	Biological process	5	146	75	13692	6.25205479452055	0.00122008946620773	0.0638004494780843	2.91360832239432	VAV3//CLCF1//BMP4//XCL1//FOXJ1//
GO:0009611	response to wounding	Biological process	11	688	75	13692	2.91883720930233	0.00123610745440985	0.0638004494780843	2.90794377453132	C3//F12//APOA2//F5//AQP1//CDH3//NTRK1//XCL1//SEMA7A//ACE//MDK//
GO:0035137	hindlimb morphogenesis	Biological process	3	39	75	13692	14.0430769230769	0.00125209896867968	0.0638004494780843	2.90236134216972	BMP4//MSX1//MED1//
GO:0072376	protein activation cascade	Biological process	3	39	75	13692	14.0430769230769	0.00125209896867968	0.0638004494780843	2.90236134216972	C3//F12//F5//
GO:0006875	cellular metal ion homeostasis	Biological process	7	300	75	13692	4.25973333333333	0.0012555266738373	0.0638004494780843	2.9011740562069	RGN//TRPV4//NMB//WFS1//XCL1//SNCA//LPAR1//
GO:0051384	response to glucocorticoid stimulus	Biological process	6	219	75	13692	5.00164383561644	0.00125639876183128	0.0638004494780843	2.9008725002663	UGT1A6//AQP1//BMP4//C3//APOA2//MDK//
GO:0032502	developmental process	Biological process	34	3887	75	13692	1.59687162335992	0.00127565153204779	0.0638004494780843	2.89426794503275	MSX1//MED1//BMP4//MMP14//RPE65//ROBO3//ACE//WFS1//UGT1A6//WNT10A//FOXJ1//C3//WIPF3//PRTG//ZAR1//SOSTDC1//NTRK1//EPHA5//LMX1A//LAMA2//SNCA//TRPV4//LPAR1//MDK//AQP1//CLCF1//PRPS2//APOA2//SLCO1A5//MGST1//FSCN2//SEMA7A//COL8A1//CCDC40//
GO:0055080	cation homeostasis	Biological process	8	390	75	13692	3.74482051282051	0.00128603096550869	0.0638004494780843	2.89074857418968	RGN//TRPV4//SLC4A4//NMB//WFS1//XCL1//SNCA//LPAR1//
GO:0019752	carboxylic acid metabolic process	Biological process	11	692	75	13692	2.90196531791908	0.00129521897891184	0.0638004494780843	2.88765680046817	MGST1//HDC//SLC5A5//MED1//SNCA//ELOVL7//UGT1A6//RGN//PON1//PON3//FOLR1//
GO:0043436	oxoacid metabolic process	Biological process	11	692	75	13692	2.90196531791908	0.00129521897891184	0.0638004494780843	2.88765680046817	MGST1//HDC//SLC5A5//MED1//SNCA//ELOVL7//UGT1A6//RGN//PON1//PON3//FOLR1//
GO:0000165	MAPK cascade	Biological process	8	392	75	13692	3.72571428571429	0.00132860373762872	0.0647177642862701	2.87660453013529	MDFIC//LPAR1//MED1//C3//BMP4//NTRK1//C1QTNF3//SEMA7A//
GO:0019725	cellular homeostasis	Biological process	11	696	75	13692	2.88528735632184	0.00135664966147465	0.0653577155593941	2.86753228920993	RGN//TRPV4//AQP1//NMB//LAMA2//WFS1//LPAR1//XCL1//SNCA//SCN4B//EPHA5//
GO:0070663	regulation of leukocyte proliferation	Biological process	5	151	75	13692	6.04503311258278	0.00141688931854601	0.0665504710418575	2.84866407369193	VAV3//CLCF1//BMP4//XCL1//FOXJ1//
GO:0002819	regulation of adaptive immune response	Biological process	4	89	75	13692	8.20494382022472	0.00142630900987065	0.0665504710418575	2.84578637438368	C3//XCL1//FOXJ1//CLCF1//
GO:0051049	regulation of transport	Biological process	13	926	75	13692	2.5629373650108	0.00143009492411369	0.0665504710418575	2.84463513480727	SNCA//APOA2//AQP1//PON1//NMB//MED1//SCN4B//MDFIC//C3//XCL1//WFS1//BMP4//EPHA5//
GO:0042130	negative regulation of T cell proliferation	Biological process	3	41	75	13692	13.3580487804878	0.00144907385730967	0.0665504710418575	2.83890947856982	BMP4//XCL1//FOXJ1//
GO:0009653	anatomical structure morphogenesis	Biological process	20	1819	75	13692	2.00725673446949	0.00146612583073168	0.0665504710418575	2.83382875462853	MSX1//MED1//BMP4//MMP14//FOXJ1//NTRK1//EPHA5//LMX1A//LAMA2//ROBO3//WNT10A//PRPS2//APOA2//SLCO1A5//FSCN2//SOSTDC1//AQP1//C3//SEMA7A//COL8A1//
GO:0048699	generation of neurons	Biological process	13	929	75	13692	2.55466092572659	0.0014724898930338	0.0665504710418575	2.83194767746766	ROBO3//NTRK1//EPHA5//LMX1A//LAMA2//TRPV4//LPAR1//FSCN2//MED1//BMP4//SEMA7A//CLCF1//ACE//
GO:0043408	regulation of MAPK cascade	Biological process	7	309	75	13692	4.13566343042071	0.00148810323780356	0.0665698428013348	2.82736693837809	MDFIC//LPAR1//C3//BMP4//NTRK1//C1QTNF3//SEMA7A//
GO:0006082	organic acid metabolic process	Biological process	11	707	75	13692	2.84039603960396	0.00153811076877824	0.0677838484972646	2.8130123872024	MGST1//HDC//SLC5A5//MED1//SNCA//ELOVL7//UGT1A6//RGN//PON1//PON3//FOLR1//
GO:0002367	cytokine production involved in immune response	Biological process	3	42	75	13692	13.04	0.00155443452014556	0.0677838484972646	2.80842756769503	XCL1//APOA2//SEMA7A//
GO:0042487	regulation of odontogenesis of dentin-containing tooth	Biological process	2	11	75	13692	33.1927272727273	0.00157708771594913	0.0677838484972646	2.80214415100003	BMP4//WNT10A//
GO:0044241	lipid digestion	Biological process	2	11	75	13692	33.1927272727273	0.00157708771594913	0.0677838484972646	2.80214415100003	APOA2//AQP1//
GO:0031100	organ regeneration	Biological process	4	92	75	13692	7.93739130434783	0.0016122189635966	0.0679612301577644	2.79257597479904	PRPS2//APOA2//SLCO1A5//MED1//
GO:0031647	regulation of protein stability	Biological process	4	92	75	13692	7.93739130434783	0.0016122189635966	0.0679612301577644	2.79257597479904	MSX1//WFS1//SNCA//APOA2//
GO:0051240	positive regulation of multicellular organismal process	Biological process	9	502	75	13692	3.27298804780876	0.00162878265345024	0.0680055538354843	2.7881368645588	XCL1//AQP1//C3//F12//BMP4//LAMA2//SNCA//NTRK1//SEMA7A//
GO:0042439	ethanolamine-containing compound metabolic process	Biological process	3	43	75	13692	12.7367441860465	0.00166447968014446	0.0688403671486162	2.77872150231266	APOA2//ENPP2//PON1//
GO:0031960	response to corticosteroid stimulus	Biological process	6	232	75	13692	4.72137931034483	0.00168592110135949	0.0688787671134732	2.77316275358196	C3//BMP4//APOA2//MDK//UGT1A6//AQP1//
GO:0042493	response to drug	Biological process	9	505	75	13692	3.25354455445545	0.00169683094166403	0.0688787671134732	2.77036142507175	AQP1//COX8B//APOA2//SNCA//NTRK1//MDK//CDH3//MGST1//VAV3//
GO:0042221	response to chemical stimulus	Biological process	32	3628	75	13692	1.61023153252481	0.00172027539749725	0.0691897921342013	2.76440202167428	MED1//XCL1//UGT1A6//C3//ENPP2//NTRK1//EPHA5//LMX1A//LAMA2//ROBO3//SNCA//AQP1//COX8B//APOA2//MDK//CDH3//MGST1//VAV3//PON1//MMP14//RERG//PON3//BMP4//FOXJ1//WFS1//ACE//KRT18//F12//MSX1//SLC5A5//LPAR1//WNT10A//
GO:0071383	cellular response to steroid hormone stimulus	Biological process	4	94	75	13692	7.76851063829787	0.00174513700237488	0.0695516419855588	2.75817047297996	BMP4//UGT1A6//AQP1//MED1//
GO:0046700	heterocycle catabolic process	Biological process	8	412	75	13692	3.54485436893204	0.00181939577321781	0.0706611386675071	2.74007281856793	RERG//HDC//EPHA5//NTRK1//RGN//FOXJ1//VAV3//PON3//
GO:0055065	metal ion homeostasis	Biological process	7	321	75	13692	3.98105919003115	0.00184919338660902	0.0706611386675071	2.73301766842687	RGN//TRPV4//NMB//WFS1//XCL1//SNCA//LPAR1//
GO:0060284	regulation of cell development	Biological process	9	512	75	13692	3.2090625	0.00186454348144345	0.0706611386675071	2.72942748436984	NTRK1//TRPV4//LPAR1//BMP4//LMX1A//MED1//SEMA7A//CLCF1//ACE//
GO:0043627	response to estrogen stimulus	Biological process	6	237	75	13692	4.62177215189873	0.00187793000138986	0.0706611386675071	2.72632059981042	C3//BMP4//FOXJ1//AQP1//APOA2//MMP14//
GO:0003091	renal water homeostasis	Biological process	2	12	75	13692	30.4266666666667	0.00188580137411002	0.0706611386675071	2.72450405214519	AQP1//WFS1//
GO:0042538	hyperosmotic salinity response	Biological process	2	12	75	13692	30.4266666666667	0.00188580137411002	0.0706611386675071	2.72450405214519	AQP1//TRPV4//
GO:0071470	cellular response to osmotic stress	Biological process	2	12	75	13692	30.4266666666667	0.00188580137411002	0.0706611386675071	2.72450405214519	TRPV4//AQP1//
GO:0040012	regulation of locomotion	Biological process	8	418	75	13692	3.49397129186603	0.00199170896269624	0.0726654267731948	2.70077412230256	XCL1//BMP4//AQP1//ACE//ENPP2//LAMA2//LPAR1//SNCA//
GO:0050793	regulation of developmental process	Biological process	16	1333	75	13692	2.19126781695424	0.00200643365475618	0.0726654267731948	2.69757519618415	BMP4//FOXJ1//NTRK1//TRPV4//LPAR1//MED1//MSX1//WNT10A//LMX1A//C3//AQP1//SEMA7A//LAMA2//CLCF1//ACE//EPHA5//
GO:0002440	production of molecular mediator of immune response	Biological process	4	98	75	13692	7.45142857142857	0.00203347783315379	0.0726654267731948	2.69176055745731	XCL1//CLCF1//APOA2//SEMA7A//
GO:0019637	organophosphate metabolic process	Biological process	12	846	75	13692	2.58950354609929	0.00203673749457061	0.0726654267731948	2.69106494154765	PRPS2//AQP1//RERG//SNCA//APOA2//EPHA5//NTRK1//RGN//FOXJ1//ENPP2//VAV3//PON1//
GO:0006869	lipid transport	Biological process	5	164	75	13692	5.56585365853658	0.00203770094389431	0.0726654267731948	2.69085955337503	PON1//APOA2//ACE//NMB//GULP1//
GO:0050878	regulation of body fluid levels	Biological process	6	241	75	13692	4.5450622406639	0.00204314502885797	0.0726654267731948	2.6897008046856	WFS1//AQP1//C3//F5//F12//MED1//
GO:0055082	cellular chemical homeostasis	Biological process	10	624	75	13692	2.92564102564103	0.00205531772807394	0.0726654267731948	2.68712103175235	RGN//TRPV4//NMB//LAMA2//WFS1//LPAR1//XCL1//SNCA//SCN4B//EPHA5//
GO:0050801	ion homeostasis	Biological process	10	626	75	13692	2.91629392971246	0.00210412253692842	0.0737957856151536	2.6769289719507	RGN//TRPV4//SLC4A4//NMB//LAMA2//WFS1//LPAR1//XCL1//SNCA//SCN4B//
GO:0050727	regulation of inflammatory response	Biological process	5	167	75	13692	5.46586826347305	0.00220539776686927	0.0754053513809609	2.65651306951723	C3//F12//ACE//XCL1//SEMA7A//
GO:0023051	regulation of signaling	Biological process	19	1744	75	13692	1.98889908256881	0.00221388633988326	0.0754053513809609	2.65484467940517	LPAR1//SNCA//MDFIC//BMP4//EPHA5//NMB//MSX1//SOSTDC1//LAMA2//NTRK1//FOXJ1//MED1//VAV3//CLCF1//S100A4//RGN//C1QTNF3//C3//SEMA7A//
GO:0021542	dentate gyrus development	Biological process	2	13	75	13692	28.0861538461538	0.00222078277336004	0.0754053513809609	2.65349392003994	MDK//LMX1A//
GO:0009966	regulation of signal transduction	Biological process	17	1477	75	13692	2.10123222748815	0.00222943533461646	0.0754053513809609	2.65180511996229	LPAR1//MDFIC//SNCA//BMP4//EPHA5//MSX1//SOSTDC1//NTRK1//FOXJ1//MED1//VAV3//CLCF1//S100A4//RGN//C1QTNF3//C3//SEMA7A//
GO:0002252	immune effector process	Biological process	7	332	75	13692	3.84915662650602	0.00223698183471945	0.0754053513809609	2.65033754255207	C3//XCL1//ACE//CLCF1//APOA2//FOXJ1//SEMA7A//
GO:0006811	ion transport	Biological process	11	742	75	13692	2.70641509433962	0.0022532164760278	0.0754053513809609	2.64719708176573	AQP1//SLC4A4//SLC5A5//SCN4B//TRPV4//SLC4A2//SLC16A8//SLCO1A5//XCL1//SNCA//WFS1//
GO:0002682	regulation of immune system process	Biological process	10	635	75	13692	2.87496062992126	0.0023355126392939	0.0775673288686701	2.63161777806117	C3//XCL1//FOXJ1//CLCF1//APOA2//VAV3//BMP4//SNCA//MED1//SEMA7A//
GO:0030003	cellular cation homeostasis	Biological process	7	337	75	13692	3.79204747774481	0.00243281428243303	0.0785984901275529	2.61389104322415	RGN//TRPV4//NMB//WFS1//XCL1//SNCA//LPAR1//
GO:0043270	positive regulation of ion transport	Biological process	4	103	75	13692	7.08970873786408	0.00243827432877445	0.0785984901275529	2.61291743375842	SNCA//XCL1//WFS1//SCN4B//
GO:0043524	negative regulation of neuron apoptotic process	Biological process	4	103	75	13692	7.08970873786408	0.00243827432877445	0.0785984901275529	2.61291743375842	SNCA//NTRK1//WFS1//CLCF1//
GO:1901215	negative regulation of neuron death	Biological process	4	103	75	13692	7.08970873786408	0.00243827432877445	0.0785984901275529	2.61291743375842	SNCA//NTRK1//WFS1//CLCF1//
GO:0006955	immune response	Biological process	10	641	75	13692	2.84804992199688	0.00250089756486291	0.0796420510984929	2.60190409632462	C3//XCL1//FOXJ1//APOA2//SNCA//CLCF1//VAV3//MED1//SEMA7A//ENPP2//
GO:0007204	elevation of cytosolic calcium ion concentration	Biological process	5	172	75	13692	5.30697674418605	0.00250698062308212	0.0796420510984929	2.60084902277135	XCL1//SNCA//LPAR1//TRPV4//NMB//
GO:0006590	thyroid hormone generation	Biological process	2	14	75	13692	26.08	0.0025817426384607	0.0801587297937728	2.58808705264556	SLC5A5//MED1//
GO:0061311	cell surface receptor signaling pathway involved in heart development	Biological process	2	14	75	13692	26.08	0.0025817426384607	0.0801587297937728	2.58808705264556	BMP4//MSX1//
GO:0032101	regulation of response to external stimulus	Biological process	7	341	75	13692	3.74756598240469	0.00259881655893292	0.0801587297937728	2.58522437469477	C3//F12//XCL1//SEMA7A//ACE//MED1//LPAR1//
GO:0002699	positive regulation of immune effector process	Biological process	4	105	75	13692	6.95466666666667	0.00261466659683155	0.0801587297937728	2.58258368132348	C3//XCL1//CLCF1//SEMA7A//
GO:0002703	regulation of leukocyte mediated immunity	Biological process	4	105	75	13692	6.95466666666667	0.00261466659683155	0.0801587297937728	2.58258368132348	C3//XCL1//FOXJ1//CLCF1//
GO:0010627	regulation of intracellular protein kinase cascade	Biological process	9	540	75	13692	3.04266666666667	0.00267352619038138	0.080917925035487	2.57291555710978	MDFIC//CLCF1//S100A4//LPAR1//C1QTNF3//C3//BMP4//NTRK1//SEMA7A//
GO:0007399	nervous system development	Biological process	17	1503	75	13692	2.06488356620093	0.00268430121984141	0.080917925035487	2.57116875125461	ROBO3//BMP4//NTRK1//EPHA5//LMX1A//LAMA2//MED1//TRPV4//LPAR1//MDK//AQP1//MSX1//FSCN2//MMP14//SEMA7A//CLCF1//ACE//
GO:0048513	organ development	Biological process	23	2341	75	13692	1.79362665527552	0.00269480316039715	0.080917925035487	2.56947295198945	BMP4//MMP14//RPE65//ACE//WFS1//MSX1//UGT1A6//MED1//WNT10A//FOXJ1//LMX1A//MDK//AQP1//EPHA5//NTRK1//CLCF1//PRPS2//APOA2//SLCO1A5//MGST1//FSCN2//SOSTDC1//COL8A1//
GO:0032945	negative regulation of mononuclear cell proliferation	Biological process	3	52	75	13692	10.5323076923077	0.00287750263282854	0.085236294204867	2.54098427033157	BMP4//FOXJ1//XCL1//
GO:0050672	negative regulation of lymphocyte proliferation	Biological process	3	52	75	13692	10.5323076923077	0.00287750263282854	0.085236294204867	2.54098427033157	BMP4//FOXJ1//XCL1//
GO:0043085	positive regulation of catalytic activity	Biological process	10	655	75	13692	2.78717557251908	0.00292373325511659	0.085536270353887	2.53406225247866	BMP4//LPAR1//SNCA//MDFIC//MMP14//CAMKK2//NTRK1//RGN//FOXJ1//VAV3//
GO:0007548	sex differentiation	Biological process	6	259	75	13692	4.22918918918919	0.00292665158601347	0.085536270353887	2.53362897667051	BMP4//MMP14//WNT10A//MGST1//NTRK1//MED1//
GO:0051281	positive regulation of release of sequestered calcium ion into cytosol	Biological process	2	15	75	13692	24.3413333333333	0.00296839400171515	0.0861817172418491	2.52747845466857	SNCA//XCL1//
GO:0021537	telencephalon development	Biological process	5	181	75	13692	5.04309392265193	0.00312385579958756	0.0900298273816615	2.5053090218142	MDK//LMX1A//AQP1//EPHA5//BMP4//
GO:0030031	cell projection assembly	Biological process	5	182	75	13692	5.01538461538462	0.00319858505804975	0.0900298273816615	2.49504209586076	AQP1//VAV3//LPAR1//FOXJ1//BAIAP2L1//
GO:0070664	negative regulation of leukocyte proliferation	Biological process	3	54	75	13692	10.1422222222222	0.00320441156940677	0.0900298273816615	2.4942517089289	BMP4//FOXJ1//XCL1//
GO:0046651	lymphocyte proliferation	Biological process	5	183	75	13692	4.9879781420765	0.00327459772637668	0.0900298273816615	2.48484204405246	VAV3//CLCF1//BMP4//XCL1//FOXJ1//
GO:0032943	mononuclear cell proliferation	Biological process	5	184	75	13692	4.96086956521739	0.00335190632291551	0.0900298273816615	2.47470812727606	VAV3//CLCF1//BMP4//XCL1//FOXJ1//
GO:0006810	transport	Biological process	25	2679	75	13692	1.70362075401269	0.00337549378775309	0.0900298273816615	2.47166268694846	SLC6A6//SNCA//APOA2//AQP1//VAV3//SLC4A4//SLC5A5//SCN4B//TRPV4//SLC4A2//GULP1//MED1//PON1//SLC16A8//SLCO1A5//FOLR1//NMB//MDFIC//KRT18//ACE//C3//XCL1//WFS1//BMP4//EPHA5//
GO:0002507	tolerance induction	Biological process	2	16	75	13692	22.82	0.00338045218691502	0.0900298273816615	2.47102520234162	FOXJ1//C3//
GO:0002823	negative regulation of adaptive immune response based on somatic recombination of immune receptors built from immunoglobulin superfamily domains	Biological process	2	16	75	13692	22.82	0.00338045218691502	0.0900298273816615	2.47102520234162	FOXJ1//XCL1//
GO:0009713	catechol-containing compound biosynthetic process	Biological process	2	16	75	13692	22.82	0.00338045218691502	0.0900298273816615	2.47102520234162	SNCA//HDC//
GO:0034312	diol biosynthetic process	Biological process	2	16	75	13692	22.82	0.00338045218691502	0.0900298273816615	2.47102520234162	SNCA//HDC//
GO:0042423	catecholamine biosynthetic process	Biological process	2	16	75	13692	22.82	0.00338045218691502	0.0900298273816615	2.47102520234162	SNCA//HDC//
GO:0014070	response to organic cyclic compound	Biological process	7	358	75	13692	3.56960893854749	0.00340397647502061	0.0900298273816615	2.46801344999874	SNCA//NTRK1//MSX1//BMP4//MMP14//UGT1A6//FOXJ1//
GO:0045664	regulation of neuron differentiation	Biological process	7	358	75	13692	3.56960893854749	0.00340397647502061	0.0900298273816615	2.46801344999874	NTRK1//TRPV4//LPAR1//LMX1A//MED1//BMP4//SEMA7A//
GO:0007423	sensory organ development	Biological process	8	456	75	13692	3.20280701754386	0.00340445665235641	0.0900298273816615	2.46795219115586	RPE65//MED1//FSCN2//MSX1//BMP4//WNT10A//AQP1//COL8A1//
GO:0002443	leukocyte mediated immunity	Biological process	5	185	75	13692	4.93405405405405	0.00343052336357174	0.0900298273816615	2.46463961856589	C3//XCL1//ACE//FOXJ1//CLCF1//
GO:0046942	carboxylic acid transport	Biological process	5	185	75	13692	4.93405405405405	0.00343052336357174	0.0900298273816615	2.46463961856589	SLC6A6//SLCO1A5//FOLR1//ACE//NMB//
GO:0040008	regulation of growth	Biological process	8	457	75	13692	3.19579868708972	0.00345004812958922	0.0900298273816615	2.46217484629797	LMX1A//MSX1//SERTAD2//RERG//SEMA7A//WFS1//C3//BMP4//
GO:0000003	reproduction	Biological process	13	1027	75	13692	2.31088607594937	0.00356078979853245	0.0915474226261832	2.44845366295363	BMP4//MMP14//ACE//FOXJ1//WIPF3//DNAJB13//SOSTDC1//MED1//WNT10A//MGST1//MDFIC//NTRK1//ZAR1//
GO:0010876	lipid localization	Biological process	5	187	75	13692	4.88128342245989	0.00359173282201266	0.0915474226261832	2.44469597663758	APOA2//GULP1//PON1//ACE//NMB//
GO:0015849	organic acid transport	Biological process	5	187	75	13692	4.88128342245989	0.00359173282201266	0.0915474226261832	2.44469597663758	SLC6A6//SLCO1A5//FOLR1//ACE//NMB//
GO:0051480	cytosolic calcium ion homeostasis	Biological process	5	187	75	13692	4.88128342245989	0.00359173282201266	0.0915474226261832	2.44469597663758	TRPV4//NMB//XCL1//SNCA//LPAR1//
GO:0051247	positive regulation of protein metabolic process	Biological process	10	675	75	13692	2.70459259259259	0.0036256166801562	0.0918768989930912	2.44061811377965	BMP4//LPAR1//C3//F12//MDFIC//WFS1//CAMKK2//SNCA//CLCF1//APOA2//
GO:0071385	cellular response to glucocorticoid stimulus	Biological process	3	57	75	13692	9.60842105263158	0.0037360132685094	0.0929806163012442	2.42759159003558	AQP1//BMP4//UGT1A6//
GO:0006873	cellular ion homeostasis	Biological process	9	568	75	13692	2.89267605633803	0.0037404242224523	0.0929806163012442	2.42707913923748	RGN//TRPV4//NMB//LAMA2//WFS1//LPAR1//XCL1//SNCA//SCN4B//
GO:0031638	zymogen activation	Biological process	2	17	75	13692	21.4776470588235	0.0038176347933905	0.0929806163012442	2.41820561989244	F12//MMP14//
GO:0050891	multicellular organismal water homeostasis	Biological process	2	17	75	13692	21.4776470588235	0.0038176347933905	0.0929806163012442	2.41820561989244	WFS1//AQP1//
GO:0061437	renal system vasculature development	Biological process	2	17	75	13692	21.4776470588235	0.0038176347933905	0.0929806163012442	2.41820561989244	BMP4//AQP1//
GO:0061440	kidney vasculature development	Biological process	2	17	75	13692	21.4776470588235	0.0038176347933905	0.0929806163012442	2.41820561989244	BMP4//AQP1//
GO:0072012	glomerulus vasculature development	Biological process	2	17	75	13692	21.4776470588235	0.0038176347933905	0.0929806163012442	2.41820561989244	BMP4//AQP1//
GO:0071384	cellular response to corticosteroid stimulus	Biological process	3	58	75	13692	9.44275862068966	0.00392443357905551	0.0937934503177303	2.4062230169422	UGT1A6//AQP1//BMP4//
GO:0031347	regulation of defense response	Biological process	6	275	75	13692	3.98312727272727	0.00392893390880189	0.0937934503177303	2.40572527668172	C3//F12//XCL1//SEMA7A//ACE//MED1//
GO:0070661	leukocyte proliferation	Biological process	5	191	75	13692	4.77905759162304	0.00393040323926271	0.0937934503177303	2.40556289094698	VAV3//CLCF1//BMP4//XCL1//FOXJ1//
GO:0006915	apoptotic process	Biological process	15	1295	75	13692	2.11459459459459	0.00397831594572242	0.0937934503177303	2.40030072949837	SNCA//MSX1//WFS1//ACE//BMP4//LPAR1//AQP1//KRT18//MED1//NTRK1//CLCF1//RNF152//DNAJB13//GULP1//
GO:0033500	carbohydrate homeostasis	Biological process	4	118	75	13692	6.18847457627119	0.00397937540125407	0.0937934503177303	2.40018508900068	WFS1//C1QTNF3//NMB//EPHA5//
GO:0042593	glucose homeostasis	Biological process	4	118	75	13692	6.18847457627119	0.00397937540125407	0.0937934503177303	2.40018508900068	EPHA5//WFS1//C1QTNF3//NMB//
GO:0009725	response to hormone stimulus	Biological process	11	801	75	13692	2.50706616729089	0.0040581698521773	0.0941888588785399	2.39166977979661	MED1//C3//BMP4//FOXJ1//UGT1A6//AQP1//APOA2//MMP14//MDK//SLC5A5//RERG//
GO:0071495	cellular response to endogenous stimulus	Biological process	8	470	75	13692	3.10740425531915	0.00408717172199094	0.0941888588785399	2.38857711507863	MED1//UGT1A6//BMP4//SNCA//SLC5A5//AQP1//XCL1//WNT10A//
GO:0022600	digestive system process	Biological process	3	59	75	13692	9.28271186440678	0.00411855261784813	0.0941888588785399	2.38525538118081	AQP1//APOA2//SLCO1A5//
GO:0002694	regulation of leukocyte activation	Biological process	6	279	75	13692	3.92602150537634	0.00421509863122543	0.0941888588785399	2.37519225864403	VAV3//CLCF1//BMP4//FOXJ1//XCL1//SNCA//
GO:0071840	cellular component organization or biogenesis	Biological process	29	3342	75	13692	1.58415320167564	0.00421680113234383	0.0941888588785399	2.37501688017135	MSX1//MED1//LMX1A//BMP4//FOXJ1//VAV3//GULP1//SNCA//TRPV4//NCAPH//NTRK1//EPHA5//LAMA2//ROBO3//AQP1//APOA2//LPAR1//LYZL4//SERTAD2//RERG//BAIAP2L1//CLDN19//SEMA7A//C3//C1QTNF3//MMP14//MGST1//CCDC40//CRB3//
GO:0032409	regulation of transporter activity	Biological process	4	120	75	13692	6.08533333333333	0.00422500396223202	0.0941888588785399	2.37417287943034	SNCA//PON1//APOA2//SCN4B//
GO:0048592	eye morphogenesis	Biological process	4	120	75	13692	6.08533333333333	0.00422500396223202	0.0941888588785399	2.37417287943034	FSCN2//AQP1//BMP4//COL8A1//
GO:0051336	regulation of hydrolase activity	Biological process	9	579	75	13692	2.83772020725389	0.00424155027756795	0.0941888588785399	2.37247538068615	SNCA//MMP14//EPHA5//NTRK1//RGN//FOXJ1//VAV3//AQP1//APOA2//
GO:0002820	negative regulation of adaptive immune response	Biological process	2	18	75	13692	20.2844444444444	0.00427966168016268	0.0941888588785399	2.36859056188542	FOXJ1//XCL1//
GO:0050482	arachidonic acid secretion	Biological process	2	18	75	13692	20.2844444444444	0.00427966168016268	0.0941888588785399	2.36859056188542	ACE//NMB//
GO:0050892	intestinal absorption	Biological process	2	18	75	13692	20.2844444444444	0.00427966168016268	0.0941888588785399	2.36859056188542	APOA2//SLCO1A5//
GO:0060602	branch elongation of an epithelium	Biological process	2	18	75	13692	20.2844444444444	0.00427966168016268	0.0941888588785399	2.36859056188542	BMP4//MED1//
GO:0051234	establishment of localization	Biological process	25	2726	75	13692	1.67424798239178	0.00428767773474232	0.0941888588785399	2.36777786400621	SLC6A6//SNCA//APOA2//AQP1//VAV3//SLC4A4//SLC5A5//SCN4B//TRPV4//SLC4A2//GULP1//MED1//PON1//SLC16A8//SLCO1A5//FOLR1//NMB//MDFIC//KRT18//ACE//C3//XCL1//WFS1//BMP4//EPHA5//
GO:0030001	metal ion transport	Biological process	8	474	75	13692	3.08118143459916	0.00430050578722007	0.0941888588785399	2.36648046356438	AQP1//SLC4A4//SLC5A5//SCN4B//TRPV4//XCL1//SNCA//WFS1//
GO:0030510	regulation of BMP signaling pathway	Biological process	3	60	75	13692	9.128	0.00431842167759729	0.0941888588785399	2.36467495271224	BMP4//MSX1//SOSTDC1//
GO:0001654	eye development	Biological process	6	281	75	13692	3.89807829181495	0.00436384547282928	0.0947084086776414	2.36013063651764	MED1//FSCN2//BMP4//AQP1//COL8A1//RPE65//
GO:0030334	regulation of cell migration	Biological process	7	375	75	13692	3.40778666666667	0.00438768805802932	0.0947567706719238	2.35776425609555	XCL1//BMP4//AQP1//ACE//LPAR1//ENPP2//LAMA2//
GO:0012501	programmed cell death	Biological process	15	1310	75	13692	2.09038167938931	0.00443279513874904	0.0952616367072343	2.3533223391195	RNF152//KRT18//DNAJB13//GULP1//SNCA//NTRK1//MSX1//WFS1//ACE//BMP4//LPAR1//AQP1//MED1//CLCF1//
GO:0046483	heterocycle metabolic process	Biological process	11	813	75	13692	2.47006150061501	0.00453884940468049	0.0970649550737525	2.34305422655463	HDC//PRPS2//AQP1//RERG//EPHA5//NTRK1//RGN//FOXJ1//VAV3//PON3//FOLR1//
GO:0015711	organic anion transport	Biological process	3	62	75	13692	8.83354838709677	0.00473560842060336	0.0985625551965403	2.32462421587171	SLC4A4//SLC16A8//SLCO1A5//
GO:0021766	hippocampus development	Biological process	3	62	75	13692	8.83354838709677	0.00473560842060336	0.0985625551965403	2.32462421587171	MDK//LMX1A//EPHA5//
GO:0030856	regulation of epithelial cell differentiation	Biological process	3	62	75	13692	8.83354838709677	0.00473560842060336	0.0985625551965403	2.32462421587171	BMP4//MED1//FOXJ1//
GO:0033081	regulation of T cell differentiation in thymus	Biological process	2	19	75	13692	19.2168421052632	0.00476625495019766	0.0985625551965403	2.32182273066295	BMP4//FOXJ1//
GO:0042775	mitochondrial ATP synthesis coupled electron transport	Biological process	2	19	75	13692	19.2168421052632	0.00476625495019766	0.0985625551965403	2.32182273066295	COX8B//SNCA//
GO:0046461	neutral lipid catabolic process	Biological process	2	19	75	13692	19.2168421052632	0.00476625495019766	0.0985625551965403	2.32182273066295	APOA2//CES1D//
GO:0046464	acylglycerol catabolic process	Biological process	2	19	75	13692	19.2168421052632	0.00476625495019766	0.0985625551965403	2.32182273066295	APOA2//CES1D//
GO:0043066	negative regulation of apoptotic process	Biological process	9	594	75	13692	2.76606060606061	0.00500831300545816	0.103081897727364	2.3003085367674	SNCA//NTRK1//WFS1//CLCF1//BMP4//AQP1//MSX1//KRT18//MED1//
GO:0050868	negative regulation of T cell activation	Biological process	3	64	75	13692	8.5575	0.00517637792683713	0.105074047117561	2.28597402338492	BMP4//FOXJ1//XCL1//
GO:0016043	cellular component organization	Biological process	28	3233	75	13692	1.58109495824312	0.00526653238175988	0.105074047117561	2.2784752411711	MSX1//MED1//LMX1A//BMP4//FOXJ1//VAV3//GULP1//SNCA//TRPV4//NCAPH//NTRK1//EPHA5//LAMA2//ROBO3//AQP1//APOA2//LPAR1//SERTAD2//RERG//BAIAP2L1//CLDN19//SEMA7A//C3//C1QTNF3//MMP14//MGST1//CCDC40//CRB3//
GO:0002720	positive regulation of cytokine production involved in immune response	Biological process	2	20	75	13692	18.256	0.00527713893476188	0.105074047117561	2.27760147171142	XCL1//SEMA7A//
GO:0032026	response to magnesium ion	Biological process	2	20	75	13692	18.256	0.00527713893476188	0.105074047117561	2.27760147171142	C3//SNCA//
GO:0043586	tongue development	Biological process	2	20	75	13692	18.256	0.00527713893476188	0.105074047117561	2.27760147171142	BMP4//WNT10A//
GO:0043069	negative regulation of programmed cell death	Biological process	9	599	75	13692	2.74297161936561	0.00528664136477887	0.105074047117561	2.27682015026832	SNCA//AQP1//BMP4//MSX1//WFS1//KRT18//MED1//NTRK1//CLCF1//
GO:0030811	regulation of nucleotide catabolic process	Biological process	5	205	75	13692	4.45268292682927	0.00529684407230406	0.105074047117561	2.27598281157161	EPHA5//NTRK1//RGN//FOXJ1//VAV3//
GO:0033121	regulation of purine nucleotide catabolic process	Biological process	5	205	75	13692	4.45268292682927	0.00529684407230406	0.105074047117561	2.27598281157161	EPHA5//NTRK1//RGN//FOXJ1//VAV3//
GO:0007243	intracellular protein kinase cascade	Biological process	10	713	75	13692	2.56044880785414	0.00532660211595795	0.105150629525067	2.27354974273039	MDFIC//CLCF1//S100A4//LPAR1//C1QTNF3//MED1//C3//BMP4//NTRK1//SEMA7A//
GO:2000145	regulation of cell motility	Biological process	7	389	75	13692	3.28514138817481	0.00534867481388914	0.105150629525067	2.2717538053255	XCL1//BMP4//AQP1//ACE//ENPP2//LAMA2//LPAR1//
GO:0008406	gonad development	Biological process	5	206	75	13692	4.43106796116505	0.00540581378457581	0.105799498355269	2.26713891863065	BMP4//MMP14//WNT10A//MGST1//NTRK1//
GO:0048523	negative regulation of cellular process	Biological process	23	2472	75	13692	1.69857605177994	0.00543898029365786	0.105975509366205	2.26448251470407	BMP4//MSX1//FOXJ1//MED1//SNCA//APOA2//NTRK1//RERG//TRPV4//LPAR1//XCL1//MDFIC//SERTAD2//SOSTDC1//AQP1//WFS1//KRT18//CLCF1//LMX1A//C1QTNF3//NMB//MMP14//EPHA5//
GO:0000904	cell morphogenesis involved in differentiation	Biological process	8	495	75	13692	2.95046464646465	0.00556560622808401	0.107962910194338	2.25448752366129	MSX1//BMP4//NTRK1//EPHA5//LMX1A//LAMA2//ROBO3//SEMA7A//
GO:0009914	hormone transport	Biological process	5	208	75	13692	4.38846153846154	0.00562850837928025	0.108702117774293	2.24960668303102	NMB//TRPV4//AQP1//EPHA5//SLCO1A5//
GO:0002704	negative regulation of leukocyte mediated immunity	Biological process	2	21	75	13692	17.3866666666667	0.00581204017787796	0.110302961644229	2.23567139214236	XCL1//FOXJ1//
GO:0002707	negative regulation of lymphocyte mediated immunity	Biological process	2	21	75	13692	17.3866666666667	0.00581204017787796	0.110302961644229	2.23567139214236	XCL1//FOXJ1//
GO:0030224	monocyte differentiation	Biological process	2	21	75	13692	17.3866666666667	0.00581204017787796	0.110302961644229	2.23567139214236	BMP4//MED1//
GO:0045581	negative regulation of T cell differentiation	Biological process	2	21	75	13692	17.3866666666667	0.00581204017787796	0.110302961644229	2.23567139214236	BMP4//FOXJ1//
GO:0050806	positive regulation of synaptic transmission	Biological process	3	67	75	13692	8.17432835820895	0.00588253989537949	0.110726723741879	2.23043511875723	LAMA2//NTRK1//SNCA//
GO:0046434	organophosphate catabolic process	Biological process	7	396	75	13692	3.22707070707071	0.00588488289960262	0.110726723741879	2.23026217454738	RERG//EPHA5//NTRK1//RGN//FOXJ1//VAV3//PON1//
GO:0046660	female sex differentiation	Biological process	4	132	75	13692	5.53212121212121	0.00591656015159811	0.110847007284642	2.22793071580566	BMP4//MMP14//WNT10A//MED1//
GO:0050865	regulation of cell activation	Biological process	6	300	75	13692	3.6512	0.00597768133387287	0.111046214370785	2.22346724062317	VAV3//CLCF1//BMP4//FOXJ1//XCL1//SNCA//
GO:0000902	cell morphogenesis	Biological process	10	725	75	13692	2.51806896551724	0.00597785278090907	0.111046214370785	2.22345478471763	MSX1//BMP4//NTRK1//EPHA5//LMX1A//LAMA2//ROBO3//FOXJ1//SEMA7A//MED1//
GO:0030182	neuron differentiation	Biological process	11	846	75	13692	2.37371158392435	0.00609931908376694	0.112824535287908	2.21471864608247	NTRK1//EPHA5//LMX1A//LAMA2//ROBO3//TRPV4//LPAR1//FSCN2//MED1//BMP4//SEMA7A//
GO:0006575	cellular modified amino acid metabolic process	Biological process	4	134	75	13692	5.44955223880597	0.00623647964904075	0.114877003283171	2.2050604905132	MGST1//SLC5A5//MED1//FOLR1//
GO:0051928	positive regulation of calcium ion transport	Biological process	3	69	75	13692	7.93739130434783	0.00638381375009462	0.117098909959895	2.19491979215954	SNCA//XCL1//WFS1//
GO:0044248	cellular catabolic process	Biological process	14	1232	75	13692	2.07454545454545	0.00645753720173313	0.117957679551659	2.18993308318626	RERG//HDC//APOA2//PON3//PON1//WFS1//EPHA5//NTRK1//RGN//FOXJ1//ENPP2//VAV3//ACE//CES1D//
GO:2000027	regulation of organ morphogenesis	Biological process	4	136	75	13692	5.36941176470588	0.00656772293442192	0.11898075793074	2.18258517662396	BMP4//MSX1//WNT10A//MED1//
GO:0030900	forebrain development	Biological process	6	306	75	13692	3.57960784313726	0.00656782468504539	0.11898075793074	2.18257844835718	BMP4//MDK//LMX1A//AQP1//EPHA5//MSX1//
GO:0010646	regulation of cell communication	Biological process	15	1369	75	13692	2.00029218407597	0.00665476324139195	0.12005959691466	2.17686739094604	SNCA//BMP4//EPHA5//NMB//MSX1//SOSTDC1//LAMA2//MED1//LPAR1//CLCF1//S100A4//NTRK1//C1QTNF3//C3//SEMA7A//
GO:0050790	regulation of catalytic activity	Biological process	13	1108	75	13692	2.14194945848375	0.00673473116891515	0.120298037875277	2.17167973538077	BMP4//LPAR1//SNCA//MDFIC//MMP14//CAMKK2//EPHA5//NTRK1//RGN//FOXJ1//VAV3//AQP1//APOA2//
GO:0008219	cell death	Biological process	15	1372	75	13692	1.99591836734694	0.0067883392967168	0.120298037875277	2.16823645878082	RNF152//KRT18//DNAJB13//GULP1//SNCA//NTRK1//BMP4//LPAR1//MSX1//WFS1//ACE//AQP1//MED1//CLCF1//
GO:0033674	positive regulation of kinase activity	Biological process	6	309	75	13692	3.54485436893204	0.00687832931412673	0.120298037875277	2.16251703527697	BMP4//LPAR1//MDFIC//CAMKK2//VAV3//SNCA//
GO:0051971	positive regulation of transmission of nerve impulse	Biological process	3	71	75	13692	7.71380281690141	0.00690985681879576	0.120298037875277	2.16053095167807	LAMA2//SNCA//NTRK1//
GO:0006972	hyperosmotic response	Biological process	2	23	75	13692	15.8747826086957	0.00695281158707094	0.120298037875277	2.15783953931913	AQP1//TRPV4//
GO:0030104	water homeostasis	Biological process	2	23	75	13692	15.8747826086957	0.00695281158707094	0.120298037875277	2.15783953931913	WFS1//AQP1//
GO:0042403	thyroid hormone metabolic process	Biological process	2	23	75	13692	15.8747826086957	0.00695281158707094	0.120298037875277	2.15783953931913	SLC5A5//MED1//
GO:0042773	ATP synthesis coupled electron transport	Biological process	2	23	75	13692	15.8747826086957	0.00695281158707094	0.120298037875277	2.15783953931913	COX8B//SNCA//
GO:0071312	cellular response to alkaloid	Biological process	2	23	75	13692	15.8747826086957	0.00695281158707094	0.120298037875277	2.15783953931913	NTRK1//MSX1//
GO:0071549	cellular response to dexamethasone stimulus	Biological process	2	23	75	13692	15.8747826086957	0.00695281158707094	0.120298037875277	2.15783953931913	AQP1//BMP4//
GO:0016265	death	Biological process	15	1376	75	13692	1.99011627906977	0.0069698224498906	0.120298037875277	2.15677828503182	RNF152//KRT18//DNAJB13//GULP1//SNCA//NTRK1//BMP4//LPAR1//MSX1//WFS1//ACE//AQP1//MED1//CLCF1//
GO:0060548	negative regulation of cell death	Biological process	9	626	75	13692	2.62466453674121	0.0070043527364051	0.120419930966274	2.15463199114129	SNCA//AQP1//BMP4//MSX1//WFS1//KRT18//MED1//NTRK1//CLCF1//
GO:0032103	positive regulation of response to external stimulus	Biological process	4	139	75	13692	5.25352517985612	0.00708618972648009	0.121350999065972	2.14958722399546	C3//XCL1//ACE//LPAR1//
GO:0051270	regulation of cellular component movement	Biological process	7	412	75	13692	3.10174757281553	0.00726139594650433	0.12344622761107	2.13897988156071	XCL1//BMP4//AQP1//ACE//ENPP2//LAMA2//LPAR1//
GO:0035023	regulation of Rho protein signal transduction	Biological process	4	140	75	13692	5.216	0.0072648555482792	0.12344622761107	2.13877301663216	EPHA5//FOXJ1//LPAR1//VAV3//
GO:0001525	angiogenesis	Biological process	6	314	75	13692	3.4884076433121	0.00741939492751882	0.125585433831052	2.12963151121082	BMP4//C3//AQP1//NTRK1//MMP14//MED1//
GO:0006638	neutral lipid metabolic process	Biological process	3	73	75	13692	7.50246575342466	0.00746096490854029	0.125803346765541	2.1272050026405	APOA2//CES1D//SNCA//
GO:0006767	water-soluble vitamin metabolic process	Biological process	2	24	75	13692	15.2133333333333	0.00755814576647191	0.126953682146409	2.12158473653068	RGN//FOLR1//
GO:0002449	lymphocyte mediated immunity	Biological process	4	142	75	13692	5.14253521126761	0.00763107489870114	0.127689436472923	2.11741428384131	C3//XCL1//FOXJ1//CLCF1//
GO:0031646	positive regulation of neurological system process	Biological process	3	75	75	13692	7.3024	0.00803741547861922	0.133977298320406	2.09488358108014	LAMA2//SNCA//NTRK1//
GO:0002920	regulation of humoral immune response	Biological process	2	25	75	13692	14.6048	0.00818642520067858	0.135431275772735	2.0869057019687	C3//FOXJ1//
GO:0010524	positive regulation of calcium ion transport into cytosol	Biological process	2	25	75	13692	14.6048	0.00818642520067858	0.135431275772735	2.0869057019687	SNCA//XCL1//
GO:0007409	axonogenesis	Biological process	6	321	75	13692	3.41233644859813	0.00822791293626629	0.135605903430795	2.08471031244391	NTRK1//EPHA5//LMX1A//LAMA2//ROBO3//SEMA7A//
GO:0048666	neuron development	Biological process	9	644	75	13692	2.55130434782609	0.00836950871010781	0.13742294451353	2.07730003433067	NTRK1//EPHA5//LMX1A//LAMA2//ROBO3//TRPV4//LPAR1//FSCN2//SEMA7A//
GO:0051347	positive regulation of transferase activity	Biological process	6	323	75	13692	3.39120743034056	0.0084701616230294	0.138556673714033	2.07210830261851	BMP4//LPAR1//MDFIC//CAMKK2//VAV3//SNCA//
GO:0006066	alcohol metabolic process	Biological process	5	230	75	13692	3.96869565217391	0.00852297761481648	0.138902356369351	2.0694086522091	APOA2//PON1//ENPP2//SNCA//HDC//
GO:0048519	negative regulation of biological process	Biological process	24	2719	75	13692	1.61141596175064	0.00862811239356854	0.140094980494091	2.06408420622263	BMP4//MSX1//FOXJ1//MED1//SNCA//XCL1//APOA2//NTRK1//RERG//TRPV4//LPAR1//MDFIC//SERTAD2//SOSTDC1//F12//AQP1//WFS1//KRT18//CLCF1//LMX1A//C1QTNF3//NMB//MMP14//EPHA5//
GO:0046578	regulation of Ras protein signal transduction	Biological process	5	231	75	13692	3.95151515151515	0.00867504822139562	0.140337311448703	2.06172810244743	EPHA5//NTRK1//FOXJ1//VAV3//LPAR1//
GO:0019439	aromatic compound catabolic process	Biological process	2	26	75	13692	14.0430769230769	0.00883738726780846	0.141398196284935	2.05367611314197	PON3//PON1//
GO:0044058	regulation of digestive system process	Biological process	2	26	75	13692	14.0430769230769	0.00883738726780846	0.141398196284935	2.05367611314197	AQP1//APOA2//
GO:0046785	microtubule polymerization	Biological process	2	26	75	13692	14.0430769230769	0.00883738726780846	0.141398196284935	2.05367611314197	SNCA//TRPV4//
GO:0022414	reproductive process	Biological process	12	1018	75	13692	2.15198428290766	0.00894336658051499	0.142165042633053	2.04849896754448	BMP4//MMP14//ACE//FOXJ1//WIPF3//DNAJB13//SOSTDC1//MED1//WNT10A//MGST1//MDFIC//NTRK1//
GO:0009799	specification of symmetry	Biological process	3	78	75	13692	7.02153846153846	0.00895017147963563	0.142165042633053	2.04816864379626	FOXJ1//CCDC40//BMP4//
GO:0045137	development of primary sexual characteristics	Biological process	5	234	75	13692	3.9008547008547	0.00914255442109189	0.144696601379303	2.03893244584258	BMP4//MMP14//WNT10A//MGST1//NTRK1//
GO:0015718	monocarboxylic acid transport	Biological process	3	79	75	13692	6.9326582278481	0.00926736482657118	0.145895792614408	2.0330437398549	SLCO1A5//ACE//NMB//
GO:0051249	regulation of lymphocyte activation	Biological process	5	236	75	13692	3.86779661016949	0.00946374879373658	0.145895792614408	2.02393679616351	VAV3//CLCF1//BMP4//FOXJ1//XCL1//
GO:0051094	positive regulation of developmental process	Biological process	9	657	75	13692	2.50082191780822	0.00947592457494775	0.145895792614408	2.02337840476801	BMP4//MED1//C3//AQP1//NTRK1//SEMA7A//CLCF1//ACE//LPAR1//
GO:0003401	axis elongation	Biological process	2	27	75	13692	13.522962962963	0.00951077146754769	0.145895792614408	2.02178425377657	BMP4//MED1//
GO:0030513	positive regulation of BMP signaling pathway	Biological process	2	27	75	13692	13.522962962963	0.00951077146754769	0.145895792614408	2.02178425377657	BMP4//MSX1//
GO:0046579	positive regulation of Ras protein signal transduction	Biological process	2	27	75	13692	13.522962962963	0.00951077146754769	0.145895792614408	2.02178425377657	LPAR1//NTRK1//
GO:0070613	regulation of protein processing	Biological process	2	27	75	13692	13.522962962963	0.00951077146754769	0.145895792614408	2.02178425377657	C3//F12//
GO:0022603	regulation of anatomical structure morphogenesis	Biological process	8	543	75	13692	2.68965009208103	0.00951783683570271	0.145895792614408	2.02146174458468	BMP4//MSX1//WNT10A//C3//AQP1//NTRK1//SEMA7A//MED1//
GO:0031175	neuron projection development	Biological process	8	543	75	13692	2.68965009208103	0.00951783683570271	0.145895792614408	2.02146174458468	NTRK1//EPHA5//LMX1A//LAMA2//ROBO3//TRPV4//LPAR1//SEMA7A//
GO:0042113	B cell activation	Biological process	4	152	75	13692	4.80421052631579	0.00964503087891536	0.147330367153885	2.01569637760837	NTRK1//CLCF1//VAV3//FOXJ1//
GO:0002460	adaptive immune response based on somatic recombination of immune receptors built from immunoglobulin superfamily domains	Biological process	4	153	75	13692	4.77281045751634	0.00986364033976625	0.14914834759064	2.00596277190529	C3//XCL1//FOXJ1//CLCF1//
GO:0007586	digestion	Biological process	3	81	75	13692	6.76148148148148	0.00992133075835799	0.14914834759064	2.00343007157062	AQP1//APOA2//SLCO1A5//
GO:0050864	regulation of B cell activation	Biological process	3	81	75	13692	6.76148148148148	0.00992133075835799	0.14914834759064	2.00343007157062	VAV3//CLCF1//FOXJ1//
GO:0032989	cellular component morphogenesis	Biological process	10	783	75	13692	2.33154533844189	0.0100546446548971	0.14914834759064	1.99763327336603	MSX1//MED1//BMP4//NTRK1//EPHA5//LMX1A//LAMA2//ROBO3//FOXJ1//SEMA7A//
GO:0048856	anatomical structure development	Biological process	29	3546	75	13692	1.49301748448957	0.0101502354208485	0.14914834759064	1.99352388476656	MSX1//MED1//BMP4//MMP14//RPE65//ROBO3//ACE//WFS1//UGT1A6//WNT10A//FOXJ1//C3//NTRK1//EPHA5//LMX1A//LAMA2//TRPV4//LPAR1//MDK//AQP1//CLCF1//PRPS2//APOA2//SLCO1A5//MGST1//FSCN2//SOSTDC1//SEMA7A//COL8A1//
GO:0030858	positive regulation of epithelial cell differentiation	Biological process	2	28	75	13692	13.04	0.0102063194062938	0.14914834759064	1.99113084456539	BMP4//MED1//
GO:0032309	icosanoid secretion	Biological process	2	28	75	13692	13.04	0.0102063194062938	0.14914834759064	1.99113084456539	ACE//NMB//
GO:0032371	regulation of sterol transport	Biological process	2	28	75	13692	13.04	0.0102063194062938	0.14914834759064	1.99113084456539	PON1//APOA2//
GO:0032374	regulation of cholesterol transport	Biological process	2	28	75	13692	13.04	0.0102063194062938	0.14914834759064	1.99113084456539	PON1//APOA2//
GO:0032410	negative regulation of transporter activity	Biological process	2	28	75	13692	13.04	0.0102063194062938	0.14914834759064	1.99113084456539	APOA2//SNCA//
GO:0045620	negative regulation of lymphocyte differentiation	Biological process	2	28	75	13692	13.04	0.0102063194062938	0.14914834759064	1.99113084456539	BMP4//FOXJ1//
GO:0051414	response to cortisol stimulus	Biological process	2	28	75	13692	13.04	0.0102063194062938	0.14914834759064	1.99113084456539	AQP1//BMP4//
GO:0071548	response to dexamethasone stimulus	Biological process	2	28	75	13692	13.04	0.0102063194062938	0.14914834759064	1.99113084456539	AQP1//BMP4//
GO:0003014	renal system process	Biological process	3	82	75	13692	6.6790243902439	0.0102581554487583	0.149178772556609	1.98893072406278	WFS1//AQP1//BMP4//
GO:0043523	regulation of neuron apoptotic process	Biological process	4	155	75	13692	4.71122580645161	0.0103104854207693	0.149178772556609	1.9867208875197	SNCA//NTRK1//WFS1//CLCF1//
GO:1901214	regulation of neuron death	Biological process	4	155	75	13692	4.71122580645161	0.0103104854207693	0.149178772556609	1.9867208875197	SNCA//NTRK1//WFS1//CLCF1//
GO:0007610	behavior	Biological process	8	552	75	13692	2.64579710144928	0.0104477234045545	0.150259672713048	1.98097833352936	MDK//XCL1//NTRK1//SNCA//NMB//WFS1//ACE//LPAR1//
GO:0009116	nucleoside metabolic process	Biological process	6	338	75	13692	3.2407100591716	0.0104537409163959	0.150259672713048	1.98072826757995	RERG//EPHA5//NTRK1//FOXJ1//VAV3//PRPS2//
GO:0021761	limbic system development	Biological process	3	83	75	13692	6.59855421686747	0.0106015743301032	0.151886607395988	1.97462963736658	MDK//LMX1A//EPHA5//
GO:0080134	regulation of response to stress	Biological process	8	554	75	13692	2.63624548736462	0.0106632694593144	0.152272877230079	1.97210961609386	C3//F12//MDFIC//TRPV4//XCL1//SEMA7A//ACE//MED1//
GO:0006163	purine nucleotide metabolic process	Biological process	8	555	75	13692	2.6314954954955	0.0107722791300774	0.153298732727514	1.96769240172527	PRPS2//AQP1//RERG//EPHA5//NTRK1//RGN//FOXJ1//VAV3//
GO:0034762	regulation of transmembrane transport	Biological process	5	244	75	13692	3.74098360655738	0.0108266183025333	0.153298732727514	1.965507174205	MED1//SCN4B//MDFIC//BMP4//APOA2//
GO:0008285	negative regulation of cell proliferation	Biological process	7	445	75	13692	2.87173033707865	0.0108400107539985	0.153298732727514	1.96497028694893	MED1//BMP4//FOXJ1//XCL1//NTRK1//MSX1//RERG//
GO:0009651	response to salt stress	Biological process	2	29	75	13692	12.5903448275862	0.0109237747823941	0.153466307235258	1.96162726237446	AQP1//TRPV4//
GO:0048593	camera-type eye morphogenesis	Biological process	3	84	75	13692	6.52	0.0109516109307293	0.153466307235258	1.9605219934386	BMP4//AQP1//COL8A1//
GO:0032501	multicellular organismal process	Biological process	42	5780	75	13692	1.32656055363322	0.0109568782309844	0.153466307235258	1.96031316484595	BMP4//MMP14//MED1//RPE65//MDK//MSX1//ROBO3//ACE//WFS1//UGT1A6//WNT10A//FOXJ1//SNCA//C3//XCL1//APOA2//AQP1//F5//F12//WIPF3//PRTG//ZAR1//DNAJB13//SOSTDC1//NTRK1//EPHA5//LMX1A//LAMA2//NMB//TRPV4//LPAR1//CLDN19//CLCF1//PRPS2//SLCO1A5//MGST1//FSCN2//SEMA7A//COL8A1//NTS//SCN4B//CCDC40//
GO:0009893	positive regulation of metabolic process	Biological process	17	1731	75	13692	1.79290583477759	0.0111133231847073	0.155161811597952	1.95415605582284	BMP4//LPAR1//SNCA//C3//F12//MDFIC//WNT10A//MED1//APOA2//MDK//SERTAD2//WFS1//CAMKK2//CLCF1//VAV3//MSX1//FOXJ1//
GO:0071844	cellular component assembly at cellular level	Biological process	11	923	75	13692	2.17568797399783	0.0114017600231563	0.158683542671483	1.94302810398403	TRPV4//AQP1//VAV3//BAIAP2L1//SNCA//LPAR1//FOXJ1//CLDN19//MMP14//EPHA5//CCDC40//
GO:0044092	negative regulation of molecular function	Biological process	8	562	75	13692	2.59871886120996	0.0115587784189253	0.160359761356229	1.93708806158617	FOXJ1//SNCA//AQP1//MSX1//BMP4//WFS1//XCL1//APOA2//
GO:0010604	positive regulation of macromolecule metabolic process	Biological process	16	1599	75	13692	1.82674171357098	0.0117343280865525	0.162281685588158	1.93054177327092	BMP4//LPAR1//SNCA//C3//F12//MDFIC//WNT10A//MED1//MDK//SERTAD2//WFS1//CAMKK2//CLCF1//APOA2//MSX1//FOXJ1//
GO:0010720	positive regulation of cell development	Biological process	4	162	75	13692	4.50765432098765	0.0119773243441537	0.16497057216336	1.92164018965572	SEMA7A//CLCF1//ACE//BMP4//
GO:0034329	cell junction assembly	Biological process	3	87	75	13692	6.2951724137931	0.012041647603165	0.16497057216336	1.91931408649943	TRPV4//CLDN19//MMP14//
GO:0051250	negative regulation of lymphocyte activation	Biological process	3	87	75	13692	6.2951724137931	0.012041647603165	0.16497057216336	1.91931408649943	BMP4//FOXJ1//XCL1//
GO:0003007	heart morphogenesis	Biological process	4	163	75	13692	4.48	0.0122287303298984	0.166251564103444	1.91261863203514	FOXJ1//BMP4//MSX1//MED1//
GO:0006184	GTP catabolic process	Biological process	5	252	75	13692	3.62222222222222	0.0123185433395637	0.166251564103444	1.90944064420012	EPHA5//NTRK1//FOXJ1//VAV3//RERG//
GO:0022607	cellular component assembly	Biological process	14	1330	75	13692	1.92168421052632	0.0123319839512928	0.166251564103444	1.90896704913119	TRPV4//AQP1//VAV3//BAIAP2L1//SNCA//LPAR1//APOA2//FOXJ1//CLDN19//C1QTNF3//MMP14//EPHA5//MGST1//CCDC40//
GO:0009395	phospholipid catabolic process	Biological process	2	31	75	13692	11.778064516129	0.012423393011893	0.166251564103444	1.90575977572969	ENPP2//APOA2//
GO:0051148	negative regulation of muscle cell differentiation	Biological process	2	31	75	13692	11.778064516129	0.012423393011893	0.166251564103444	1.90575977572969	BMP4//MSX1//
GO:0060996	dendritic spine development	Biological process	2	31	75	13692	11.778064516129	0.012423393011893	0.166251564103444	1.90575977572969	EPHA5//LPAR1//
GO:0071320	cellular response to cAMP	Biological process	2	31	75	13692	11.778064516129	0.012423393011893	0.166251564103444	1.90575977572969	AQP1//SLC5A5//
GO:0002250	adaptive immune response	Biological process	4	164	75	13692	4.45268292682927	0.0124835060645485	0.166251564103444	1.90366342341625	C3//XCL1//FOXJ1//CLCF1//
GO:0032147	activation of protein kinase activity	Biological process	4	164	75	13692	4.45268292682927	0.0124835060645485	0.166251564103444	1.90366342341625	BMP4//LPAR1//MDFIC//CAMKK2//
GO:0001558	regulation of cell growth	Biological process	5	253	75	13692	3.60790513833992	0.0125143741227501	0.166251564103444	1.90259086573878	MSX1//SERTAD2//RERG//SEMA7A//LMX1A//
GO:0048468	cell development	Biological process	14	1333	75	13692	1.91735933983496	0.0125624558297647	0.166386121926551	1.9009254522343	MSX1//BMP4//NTRK1//EPHA5//LMX1A//LAMA2//ROBO3//TRPV4//LPAR1//MED1//FSCN2//SEMA7A//CLCF1//ACE//
GO:1901069	guanosine-containing compound catabolic process	Biological process	5	254	75	13692	3.59370078740157	0.0127123143680907	0.167863813824427	1.89577537581964	RERG//EPHA5//NTRK1//FOXJ1//VAV3//
GO:0045766	positive regulation of angiogenesis	Biological process	3	89	75	13692	6.15370786516854	0.0128018148298079	0.168538006648282	1.89272845889107	C3//AQP1//NTRK1//
GO:0006152	purine nucleoside catabolic process	Biological process	5	255	75	13692	3.57960784313725	0.0129123740676671	0.16897865048553	1.88899390105675	RERG//EPHA5//NTRK1//FOXJ1//VAV3//
GO:0046130	purine ribonucleoside catabolic process	Biological process	5	255	75	13692	3.57960784313725	0.0129123740676671	0.16897865048553	1.88899390105675	RERG//EPHA5//NTRK1//FOXJ1//VAV3//
GO:0042981	regulation of apoptotic process	Biological process	12	1070	75	13692	2.04740186915888	0.0129795416589342	0.169352114978475	1.88674064332226	XCL1//SNCA//ACE//BMP4//MSX1//LPAR1//AQP1//WFS1//KRT18//MED1//NTRK1//CLCF1//
GO:0006812	cation transport	Biological process	8	575	75	13692	2.5399652173913	0.0131315880278538	0.170267514527896	1.88168275067894	AQP1//SLC4A4//SLC5A5//SCN4B//TRPV4//XCL1//SNCA//WFS1//
GO:0051057	positive regulation of small GTPase mediated signal transduction	Biological process	2	32	75	13692	11.41	0.0132050535902109	0.170267514527896	1.87925983195152	LPAR1//NTRK1//
GO:0051279	regulation of release of sequestered calcium ion into cytosol	Biological process	2	32	75	13692	11.41	0.0132050535902109	0.170267514527896	1.87925983195152	SNCA//XCL1//
GO:0071715	icosanoid transport	Biological process	2	32	75	13692	11.41	0.0132050535902109	0.170267514527896	1.87925983195152	ACE//NMB//
GO:0007266	Rho protein signal transduction	Biological process	4	168	75	13692	4.34666666666667	0.0135366143643166	0.174030842736551	1.86848994323991	VAV3//LPAR1//
GO:0045595	regulation of cell differentiation	Biological process	11	947	75	13692	2.12054910242872	0.0136296850536645	0.174715027120658	1.86551417945776	NTRK1//TRPV4//LPAR1//FOXJ1//BMP4//MED1//LMX1A//SEMA7A//CLCF1//ACE//MSX1//
GO:0042454	ribonucleoside catabolic process	Biological process	5	259	75	13692	3.52432432432432	0.0137340050295918	0.175539003060439	1.86220279789685	RERG//EPHA5//NTRK1//FOXJ1//VAV3//
GO:0009056	catabolic process	Biological process	15	1487	75	13692	1.84156018829859	0.0137954718706499	0.17581206011898	1.86026343999708	RERG//HDC//APOA2//PON3//LYZL4//PON1//WFS1//EPHA5//NTRK1//RGN//FOXJ1//ENPP2//ACE//VAV3//CES1D//
GO:0043067	regulation of programmed cell death	Biological process	12	1080	75	13692	2.02844444444444	0.0138961699777201	0.176463773119982	1.85710488224559	XCL1//SNCA//MSX1//WFS1//ACE//BMP4//LPAR1//AQP1//KRT18//MED1//NTRK1//CLCF1//
GO:0006119	oxidative phosphorylation	Biological process	2	33	75	13692	11.0642424242424	0.0140076170268599	0.176463773119982	1.85363574052506	COX8B//SNCA//
GO:0046688	response to copper ion	Biological process	2	33	75	13692	11.0642424242424	0.0140076170268599	0.176463773119982	1.85363574052506	AQP1//SNCA//
GO:0046717	acid secretion	Biological process	2	33	75	13692	11.0642424242424	0.0140076170268599	0.176463773119982	1.85363574052506	ACE//NMB//
GO:0009612	response to mechanical stimulus	Biological process	4	170	75	13692	4.29552941176471	0.0140837813622892	0.176713380394326	1.85128072557064	AQP1//NTRK1//BMP4//MMP14//
GO:0006195	purine nucleotide catabolic process	Biological process	6	361	75	13692	3.03423822714681	0.0141080481610434	0.176713380394326	1.85053306643865	RERG//EPHA5//NTRK1//RGN//FOXJ1//VAV3//
GO:0009164	nucleoside catabolic process	Biological process	5	261	75	13692	3.49731800766284	0.0141577923391632	0.176831229672055	1.84900446201825	RERG//EPHA5//NTRK1//FOXJ1//VAV3//
GO:0002376	immune system process	Biological process	13	1218	75	13692	1.94850574712644	0.0143087644834055	0.178209157656959	1.84439786457737	SNCA//C3//XCL1//BMP4//ACE//FOXJ1//CLCF1//APOA2//ENPP2//NTRK1//MED1//VAV3//SEMA7A//
GO:0051056	regulation of small GTPase mediated signal transduction	Biological process	5	262	75	13692	3.48396946564886	0.0143729626257327	0.178501609493519	1.8424537037243	EPHA5//NTRK1//FOXJ1//VAV3//LPAR1//
GO:0030029	actin filament-based process	Biological process	6	363	75	13692	3.01752066115702	0.0144631763637053	0.179114590899672	1.83973631798616	FOXJ1//TRPV4//BAIAP2L1//AQP1//EPHA5//
GO:0051402	neuron apoptotic process	Biological process	4	172	75	13692	4.24558139534884	0.0146448449203117	0.180853521494779	1.83431522286319	SNCA//NTRK1//WFS1//CLCF1//
GO:0002455	humoral immune response mediated by circulating immunoglobulin	Biological process	2	34	75	13692	10.7388235294118	0.0148308372618248	0.181615616077765	1.82883433056795	FOXJ1//C3//
GO:0030032	lamellipodium assembly	Biological process	2	34	75	13692	10.7388235294118	0.0148308372618248	0.181615616077765	1.82883433056795	AQP1//VAV3//
GO:0033344	cholesterol efflux	Biological process	2	34	75	13692	10.7388235294118	0.0148308372618248	0.181615616077765	1.82883433056795	PON1//APOA2//
GO:0072523	purine-containing compound catabolic process	Biological process	6	366	75	13692	2.9927868852459	0.0150075448707902	0.183052622710951	1.82369034948084	RERG//EPHA5//NTRK1//RGN//FOXJ1//VAV3//
GO:0046039	GTP metabolic process	Biological process	5	265	75	13692	3.44452830188679	0.0150316934707898	0.183052622710951	1.82299208903458	RERG//EPHA5//NTRK1//FOXJ1//VAV3//
GO:0030509	BMP signaling pathway	Biological process	3	95	75	13692	5.76505263157895	0.0152445489495356	0.184619067941337	1.81688542086408	BMP4//MSX1//SOSTDC1//
GO:0050671	positive regulation of lymphocyte proliferation	Biological process	3	95	75	13692	5.76505263157895	0.0152445489495356	0.184619067941337	1.81688542086408	VAV3//CLCF1//XCL1//
GO:0006952	defense response	Biological process	9	711	75	13692	2.31088607594937	0.0153009291987003	0.184791387347389	1.81528219443635	MDK//C3//F12//APOA2//SNCA//XCL1//SEMA7A//ACE//MED1//
GO:0051130	positive regulation of cellular component organization	Biological process	7	478	75	13692	2.67347280334728	0.0155644268111449	0.185733331507617	1.80786686838593	AQP1//NTRK1//BAIAP2L1//TRPV4//SEMA7A//SNCA//C3//
GO:0002637	regulation of immunoglobulin production	Biological process	2	35	75	13692	10.432	0.0156744702404497	0.185733331507617	1.80480712836247	CLCF1//XCL1//
GO:0022904	respiratory electron transport chain	Biological process	2	35	75	13692	10.432	0.0156744702404497	0.185733331507617	1.80480712836247	COX8B//SNCA//
GO:0030890	positive regulation of B cell proliferation	Biological process	2	35	75	13692	10.432	0.0156744702404497	0.185733331507617	1.80480712836247	VAV3//CLCF1//
GO:0030901	midbrain development	Biological process	2	35	75	13692	10.432	0.0156744702404497	0.185733331507617	1.80480712836247	MSX1//LMX1A//
GO:0071560	cellular response to transforming growth factor beta stimulus	Biological process	2	35	75	13692	10.432	0.0156744702404497	0.185733331507617	1.80480712836247	XCL1//WNT10A//
GO:0032946	positive regulation of mononuclear cell proliferation	Biological process	3	96	75	13692	5.705	0.0156754864639184	0.185733331507617	1.80477897264607	VAV3//CLCF1//XCL1//
GO:0009166	nucleotide catabolic process	Biological process	6	370	75	13692	2.96043243243243	0.0157554372801275	0.186177458318272	1.80256953881108	RERG//EPHA5//NTRK1//RGN//FOXJ1//VAV3//
GO:0007267	cell-cell signaling	Biological process	9	715	75	13692	2.29795804195804	0.0158191520287969	0.186427856167327	1.80081680017365	BMP4//SNCA//NMB//TRPV4//LAMA2//AQP1//EPHA5//NTRK1//XCL1//
GO:0048858	cell projection morphogenesis	Biological process	7	480	75	13692	2.66233333333333	0.0158914776771764	0.186778118329065	1.79883571782055	NTRK1//EPHA5//LMX1A//LAMA2//ROBO3//FOXJ1//SEMA7A//
GO:0006954	inflammatory response	Biological process	6	371	75	13692	2.95245283018868	0.0159463937999001	0.186922434274765	1.79733751510709	C3//F12//APOA2//XCL1//SEMA7A//ACE//
GO:0072521	purine-containing compound metabolic process	Biological process	8	597	75	13692	2.44636515912898	0.0161452921759886	0.188749229065424	1.79195409129275	PRPS2//AQP1//RERG//EPHA5//NTRK1//RGN//FOXJ1//VAV3//
GO:0045321	leukocyte activation	Biological process	7	483	75	13692	2.64579710144928	0.0163912319449257	0.190855354390603	1.78538840416124	SNCA//NTRK1//CLCF1//VAV3//BMP4//FOXJ1//XCL1//
GO:0045926	negative regulation of growth	Biological process	4	178	75	13692	4.10247191011236	0.0164125156490094	0.190855354390603	1.78482484681106	MSX1//SERTAD2//RERG//BMP4//
GO:0010977	negative regulation of neuron projection development	Biological process	2	36	75	13692	10.1422222222222	0.0165382738993305	0.191302883310462	1.78150981976016	TRPV4//LPAR1//
GO:0042401	cellular biogenic amine biosynthetic process	Biological process	2	36	75	13692	10.1422222222222	0.0165382738993305	0.191302883310462	1.78150981976016	HDC//SNCA//
GO:0031099	regeneration	Biological process	4	180	75	13692	4.05688888888889	0.0170302491512064	0.196355119286138	1.76877899829679	PRPS2//APOA2//SLCO1A5//MED1//
GO:0035556	intracellular signal transduction	Biological process	15	1527	75	13692	1.79332023575639	0.0172640066452622	0.196355119286138	1.76285840549248	MDFIC//CLCF1//VAV3//RERG//EPHA5//LPAR1//S100A4//NTRK1//RGN//C1QTNF3//MED1//C3//BMP4//SEMA7A//
GO:0048667	cell morphogenesis involved in neuron differentiation	Biological process	6	378	75	13692	2.89777777777778	0.0173284102047547	0.196355119286138	1.76124127981197	NTRK1//EPHA5//LMX1A//LAMA2//ROBO3//SEMA7A//
GO:0043087	regulation of GTPase activity	Biological process	4	181	75	13692	4.03447513812155	0.0173445179275141	0.196355119286138	1.76083776640883	EPHA5//NTRK1//FOXJ1//VAV3//
GO:0070997	neuron death	Biological process	4	181	75	13692	4.03447513812155	0.0173445179275141	0.196355119286138	1.76083776640883	SNCA//NTRK1//WFS1//CLCF1//
GO:0031344	regulation of cell projection organization	Biological process	5	275	75	13692	3.31927272727273	0.0173734642084633	0.196355119286138	1.76011357610586	AQP1//NTRK1//TRPV4//LPAR1//SEMA7A//
GO:0002381	immunoglobulin production involved in immunoglobulin mediated immune response	Biological process	2	37	75	13692	9.86810810810811	0.017422008152299	0.196355119286138	1.75890178737673	XCL1//CLCF1//
GO:0007043	cell-cell junction assembly	Biological process	2	37	75	13692	9.86810810810811	0.017422008152299	0.196355119286138	1.75890178737673	CLDN19//TRPV4//
GO:0072210	metanephric nephron development	Biological process	2	37	75	13692	9.86810810810811	0.017422008152299	0.196355119286138	1.75890178737673	BMP4//AQP1//
GO:0002695	negative regulation of leukocyte activation	Biological process	3	100	75	13692	5.4768	0.0174677227467139	0.196355119286138	1.75776370995701	BMP4//FOXJ1//XCL1//
GO:0070665	positive regulation of leukocyte proliferation	Biological process	3	100	75	13692	5.4768	0.0174677227467139	0.196355119286138	1.75776370995701	VAV3//CLCF1//XCL1//
GO:0042060	wound healing	Biological process	5	276	75	13692	3.30724637681159	0.0176202241100663	0.19702793739558	1.75398857213588	C3//F5//F12//AQP1//CDH3//
GO:1901068	guanosine-containing compound metabolic process	Biological process	5	276	75	13692	3.30724637681159	0.0176202241100663	0.19702793739558	1.75398857213588	RERG//EPHA5//NTRK1//FOXJ1//VAV3//
GO:0042063	gliogenesis	Biological process	4	182	75	13692	4.01230769230769	0.0176624040594122	0.19702793739558	1.75295018418548	LAMA2//MMP14//CLCF1//BMP4//
GO:1901292	nucleoside phosphate catabolic process	Biological process	6	380	75	13692	2.88252631578947	0.0177380256282476	0.197327554726476	1.75109472196068	RERG//EPHA5//NTRK1//RGN//FOXJ1//VAV3//
GO:0048608	reproductive structure development	Biological process	5	277	75	13692	3.29530685920578	0.0178693063928857	0.197327554726476	1.74789230455023	BMP4//MMP14//WNT10A//MGST1//NTRK1//
GO:0051090	regulation of sequence-specific DNA binding transcription factor activity	Biological process	5	277	75	13692	3.29530685920578	0.0178693063928857	0.197327554726476	1.74789230455023	FOXJ1//EPHA5//WFS1//XCL1//NTRK1//
GO:0061458	reproductive system development	Biological process	5	277	75	13692	3.29530685920578	0.0178693063928857	0.197327554726476	1.74789230455023	BMP4//MMP14//WNT10A//MGST1//NTRK1//
GO:0006865	amino acid transport	Biological process	3	101	75	13692	5.42257425742574	0.0179329513068708	0.19753281037518	1.74634823074947	SLC6A6//FOLR1//SLCO1A5//
GO:0032990	cell part morphogenesis	Biological process	7	493	75	13692	2.59212981744422	0.01813812078827	0.198250124567655	1.74140771030575	NTRK1//EPHA5//LMX1A//LAMA2//ROBO3//FOXJ1//SEMA7A//
GO:0033124	regulation of GTP catabolic process	Biological process	4	184	75	13692	3.96869565217391	0.0183090751283273	0.198250124567655	1.73733359326295	EPHA5//NTRK1//FOXJ1//VAV3//
GO:0006805	xenobiotic metabolic process	Biological process	2	38	75	13692	9.60842105263158	0.0183254348764971	0.198250124567655	1.73694571042642	PON3//UGT1A6//
GO:0009309	amine biosynthetic process	Biological process	2	38	75	13692	9.60842105263158	0.0183254348764971	0.198250124567655	1.73694571042642	HDC//SNCA//
GO:0014910	regulation of smooth muscle cell migration	Biological process	2	38	75	13692	9.60842105263158	0.0183254348764971	0.198250124567655	1.73694571042642	LPAR1//ACE//
GO:0071466	cellular response to xenobiotic stimulus	Biological process	2	38	75	13692	9.60842105263158	0.0183254348764971	0.198250124567655	1.73694571042642	UGT1A6//PON3//
GO:0048514	blood vessel morphogenesis	Biological process	6	383	75	13692	2.85994778067885	0.0183649267175627	0.198250124567655	1.73601080030108	BMP4//MMP14//MED1//C3//AQP1//NTRK1//
GO:0016485	protein processing	Biological process	3	102	75	13692	5.36941176470588	0.0184050640280647	0.198250124567655	1.73506266737858	C3//F12//MMP14//
GO:0043433	negative regulation of sequence-specific DNA binding transcription factor activity	Biological process	3	102	75	13692	5.36941176470588	0.0184050640280647	0.198250124567655	1.73506266737858	FOXJ1//WFS1//XCL1//
GO:0040007	growth	Biological process	9	734	75	13692	2.23847411444142	0.0184601319696516	0.198355927830766	1.73376519857085	LMX1A//MSX1//SERTAD2//RERG//SEMA7A//WFS1//C3//BMP4//MED1//
GO:0010941	regulation of cell death	Biological process	12	1124	75	13692	1.94903914590747	0.0185360495688819	0.198684697579409	1.73198281783142	XCL1//SNCA//BMP4//LPAR1//MSX1//WFS1//ACE//AQP1//KRT18//MED1//NTRK1//CLCF1//
GO:0042129	regulation of T cell proliferation	Biological process	3	103	75	13692	5.31728155339806	0.0188840677190434	0.201482948780741	1.72390445084012	BMP4//XCL1//FOXJ1//
GO:0097285	cell-type specific apoptotic process	Biological process	5	281	75	13692	3.24839857651246	0.0188890264481945	0.201482948780741	1.72379042530065	SNCA//NTRK1//WFS1//CLCF1//BMP4//
GO:0007389	pattern specification process	Biological process	6	387	75	13692	2.83038759689922	0.0192243384536111	0.204066585425257	1.71614859617618	BMP4//FOXJ1//WNT10A//MSX1//CCDC40//SOSTDC1//
GO:0034655	nucleobase-containing compound catabolic process	Biological process	6	387	75	13692	2.83038759689922	0.0192243384536111	0.204066585425257	1.71614859617618	RERG//EPHA5//NTRK1//RGN//FOXJ1//VAV3//
GO:0019233	sensory perception of pain	Biological process	3	104	75	13692	5.26615384615385	0.019369968420447	0.204129667200095	1.71287108732615	NTRK1//ACE//AQP1//
GO:0030326	embryonic limb morphogenesis	Biological process	3	104	75	13692	5.26615384615385	0.019369968420447	0.204129667200095	1.71287108732615	MSX1//BMP4//MED1//
GO:0035113	embryonic appendage morphogenesis	Biological process	3	104	75	13692	5.26615384615385	0.019369968420447	0.204129667200095	1.71287108732615	BMP4//MSX1//MED1//
GO:0030154	cell differentiation	Biological process	20	2291	75	13692	1.59371453513749	0.019736177535471	0.207490173418477	1.70473695683365	BMP4//ROBO3//MSX1//NTRK1//EPHA5//LMX1A//LAMA2//TRPV4//LPAR1//WNT10A//CLCF1//MED1//FOXJ1//MGST1//FSCN2//MMP14//SEMA7A//ACE//MDK//WIPF3//
GO:0002526	acute inflammatory response	Biological process	3	105	75	13692	5.216	0.0198627714152593	0.207579906945298	1.7019601553179	C3//F12//APOA2//
GO:0048638	regulation of developmental growth	Biological process	3	105	75	13692	5.216	0.0198627714152593	0.207579906945298	1.7019601553179	SEMA7A//C3//BMP4//
GO:0048812	neuron projection morphogenesis	Biological process	6	390	75	13692	2.80861538461538	0.0198867611580806	0.207579906945298	1.7014359421501	NTRK1//EPHA5//LMX1A//LAMA2//ROBO3//SEMA7A//
GO:0009755	hormone-mediated signaling pathway	Biological process	2	40	75	13692	9.128	0.020190422980777	0.209254880254672	1.69485458267631	MED1//BMP4//
GO:0048639	positive regulation of developmental growth	Biological process	2	40	75	13692	9.128	0.020190422980777	0.209254880254672	1.69485458267631	SEMA7A//C3//
GO:0071559	response to transforming growth factor beta stimulus	Biological process	2	40	75	13692	9.128	0.020190422980777	0.209254880254672	1.69485458267631	XCL1//WNT10A//
GO:0050866	negative regulation of cell activation	Biological process	3	106	75	13692	5.16679245283019	0.020362481239158	0.210540372057709	1.6911693028177	BMP4//FOXJ1//XCL1//
GO:0045860	positive regulation of protein kinase activity	Biological process	5	287	75	13692	3.18048780487805	0.0204896736785901	0.211357010369268	1.68846495817841	BMP4//LPAR1//MDFIC//CAMKK2//SNCA//
GO:0008283	cell proliferation	Biological process	13	1280	75	13692	1.854125	0.0208350771719409	0.214262627195132	1.68120488660166	MMP14//BMP4//CLCF1//NMB//NTRK1//MSX1//RERG//MED1//VAV3//XCL1//FOXJ1//AQP1//COL8A1//
GO:0034599	cellular response to oxidative stress	Biological process	3	107	75	13692	5.1185046728972	0.0208691016907667	0.214262627195132	1.68049624471219	AQP1//MGST1//SNCA//
GO:0006584	catecholamine metabolic process	Biological process	2	41	75	13692	8.90536585365854	0.0211515178076214	0.214648736269936	1.6746584627181	SNCA//HDC//
GO:0009712	catechol-containing compound metabolic process	Biological process	2	41	75	13692	8.90536585365854	0.0211515178076214	0.214648736269936	1.6746584627181	SNCA//HDC//
GO:0014909	smooth muscle cell migration	Biological process	2	41	75	13692	8.90536585365854	0.0211515178076214	0.214648736269936	1.6746584627181	ACE//LPAR1//
GO:0015909	long-chain fatty acid transport	Biological process	2	41	75	13692	8.90536585365854	0.0211515178076214	0.214648736269936	1.6746584627181	ACE//NMB//
GO:0034311	diol metabolic process	Biological process	2	41	75	13692	8.90536585365854	0.0211515178076214	0.214648736269936	1.6746584627181	SNCA//HDC//
GO:0008585	female gonad development	Biological process	3	108	75	13692	5.07111111111111	0.0213826358418065	0.215994183249953	1.66993876025946	BMP4//MMP14//WNT10A//
GO:0051604	protein maturation	Biological process	3	108	75	13692	5.07111111111111	0.0213826358418065	0.215994183249953	1.66993876025946	C3//F12//MMP14//
GO:0042306	regulation of protein import into nucleus	Biological process	3	109	75	13692	5.0245871559633	0.0219030860471505	0.220236534932816	1.65949469069294	MED1//MDFIC//BMP4//
GO:1900180	regulation of protein localization to nucleus	Biological process	3	109	75	13692	5.0245871559633	0.0219030860471505	0.220236534932816	1.65949469069294	MED1//MDFIC//BMP4//
GO:0072009	nephron epithelium development	Biological process	2	42	75	13692	8.69333333333333	0.0221313719719952	0.221771801635872	1.6549916623765	BMP4//AQP1//
GO:1900542	regulation of purine nucleotide metabolic process	Biological process	5	293	75	13692	3.11535836177474	0.0221771003567658	0.221771801635872	1.65409523823099	EPHA5//NTRK1//RGN//FOXJ1//VAV3//
GO:0046649	lymphocyte activation	Biological process	6	400	75	13692	2.7384	0.0222075321437381	0.221771801635872	1.65349970060984	NTRK1//CLCF1//VAV3//BMP4//FOXJ1//XCL1//
GO:0002684	positive regulation of immune system process	Biological process	6	403	75	13692	2.71801488833747	0.0229381498661187	0.227867088810592	1.63944161413043	C3//XCL1//CLCF1//FOXJ1//VAV3//SEMA7A//
GO:0007265	Ras protein signal transduction	Biological process	5	296	75	13692	3.08378378378378	0.0230538580646311	0.227867088810592	1.63725638498272	VAV3//LPAR1//NTRK1//
GO:0031110	regulation of microtubule polymerization or depolymerization	Biological process	2	43	75	13692	8.49116279069768	0.0231297569618416	0.227867088810592	1.63582893059668	SNCA//TRPV4//
GO:0031532	actin cytoskeleton reorganization	Biological process	2	43	75	13692	8.49116279069768	0.0231297569618416	0.227867088810592	1.63582893059668	BAIAP2L1//TRPV4//
GO:0042733	embryonic digit morphogenesis	Biological process	2	43	75	13692	8.49116279069768	0.0231297569618416	0.227867088810592	1.63582893059668	MSX1//BMP4//
GO:0046165	alcohol biosynthetic process	Biological process	2	43	75	13692	8.49116279069768	0.0231297569618416	0.227867088810592	1.63582893059668	SNCA//HDC//
GO:0006950	response to stress	Biological process	19	2176	75	13692	1.59404411764706	0.0232310436283907	0.228021645564932	1.63393127957254	MDK//ACE//MMP14//C3//F12//APOA2//F5//TRPV4//AQP1//VAV3//MDFIC//WFS1//SNCA//CDH3//NTRK1//XCL1//SEMA7A//MED1//MGST1//
GO:0046879	hormone secretion	Biological process	4	198	75	13692	3.68808080808081	0.0232494697918624	0.228021645564932	1.63358694682108	NMB//TRPV4//AQP1//EPHA5//
GO:0044085	cellular component biogenesis	Biological process	14	1442	75	13692	1.77242718446602	0.0234949352757678	0.229914723770013	1.62902574704093	TRPV4//AQP1//VAV3//BAIAP2L1//SNCA//LPAR1//APOA2//FOXJ1//CLDN19//C1QTNF3//MMP14//EPHA5//MGST1//CCDC40//
GO:0006140	regulation of nucleotide metabolic process	Biological process	5	299	75	13692	3.05284280936455	0.0239529003440597	0.233874198459594	1.62064189238896	EPHA5//NTRK1//RGN//FOXJ1//VAV3//
GO:0006814	sodium ion transport	Biological process	3	113	75	13692	4.84672566371681	0.0240540699742514	0.23434009503804	1.61881142998398	SCN4B//SLC4A4//SLC5A5//
GO:0009410	response to xenobiotic stimulus	Biological process	2	44	75	13692	8.29818181818182	0.0241464461467333	0.23471844768798	1.6171467792991	UGT1A6//PON3//
GO:0010959	regulation of metal ion transport	Biological process	4	201	75	13692	3.63303482587065	0.0244038771432033	0.236599681764236	1.61254117004923	SNCA//XCL1//WFS1//SCN4B//
GO:0009150	purine ribonucleotide metabolic process	Biological process	6	409	75	13692	2.67814180929095	0.0244479141968976	0.236599681764236	1.61175818731413	PRPS2//RERG//EPHA5//NTRK1//FOXJ1//VAV3//
GO:0034330	cell junction organization	Biological process	3	114	75	13692	4.80421052631579	0.0246091113761458	0.237635119544104	1.6089040681909	TRPV4//CLDN19//MMP14//
GO:0010522	regulation of calcium ion transport into cytosol	Biological process	2	45	75	13692	8.11377777777778	0.0251812147645661	0.240618828771707	1.59892332296435	SNCA//XCL1//
GO:0014812	muscle cell migration	Biological process	2	45	75	13692	8.11377777777778	0.0251812147645661	0.240618828771707	1.59892332296435	ACE//LPAR1//
GO:0032835	glomerulus development	Biological process	2	45	75	13692	8.11377777777778	0.0251812147645661	0.240618828771707	1.59892332296435	BMP4//AQP1//
GO:0048732	gland development	Biological process	5	303	75	13692	3.01254125412541	0.0251866038683937	0.240618828771707	1.5988303883038	MED1//BMP4//MSX1//MDK//WNT10A//
GO:0001822	kidney development	Biological process	4	203	75	13692	3.59724137931035	0.0251925279211253	0.240618828771707	1.59872825143354	BMP4//AQP1//ACE//WFS1//
GO:0007596	blood coagulation	Biological process	3	116	75	13692	4.72137931034483	0.0257399388321807	0.245312808348435	1.58939248947817	F5//F12//C3//
GO:0042127	regulation of cell proliferation	Biological process	11	1042	75	13692	1.92721689059501	0.0258387640240481	0.245720480436935	1.58772826429822	BMP4//CLCF1//NMB//NTRK1//MSX1//RERG//MED1//VAV3//XCL1//FOXJ1//AQP1//
GO:0034763	negative regulation of transmembrane transport	Biological process	2	46	75	13692	7.93739130434783	0.0262338399083386	0.248638177035352	1.58113813606052	MDFIC//APOA2//
GO:0007599	hemostasis	Biological process	3	117	75	13692	4.68102564102564	0.0263157194672453	0.248638177035352	1.57978475194793	C3//F5//F12//
GO:0021543	pallium development	Biological process	3	117	75	13692	4.68102564102564	0.0263157194672453	0.248638177035352	1.57978475194793	MDK//LMX1A//EPHA5//
GO:0051345	positive regulation of hydrolase activity	Biological process	5	307	75	13692	2.97328990228013	0.0264606651976073	0.249470013389915	1.57739924223397	SNCA//MMP14//NTRK1//RGN//FOXJ1//
GO:0044270	cellular nitrogen compound catabolic process	Biological process	6	418	75	13692	2.62047846889952	0.0268359506501896	0.252465252468737	1.57128301543867	RERG//EPHA5//NTRK1//RGN//FOXJ1//VAV3//
GO:0009259	ribonucleotide metabolic process	Biological process	6	419	75	13692	2.61422434367542	0.0271105593850114	0.254502553198908	1.56686152132334	PRPS2//RERG//EPHA5//NTRK1//FOXJ1//VAV3//
GO:0002673	regulation of acute inflammatory response	Biological process	2	47	75	13692	7.76851063829787	0.027304100513018	0.255226389443648	1.56377212598313	C3//F12//
GO:0021983	pituitary gland development	Biological process	2	47	75	13692	7.76851063829787	0.027304100513018	0.255226389443648	1.56377212598313	BMP4//MSX1//
GO:0031401	positive regulation of protein modification process	Biological process	7	537	75	13692	2.37973929236499	0.0274047020763255	0.255621731707683	1.56217491489487	BMP4//LPAR1//MDFIC//WFS1//CAMKK2//SNCA//CLCF1//
GO:0050817	coagulation	Biological process	3	119	75	13692	4.60235294117647	0.0274879962600633	0.255854300645685	1.56085691693769	C3//F5//F12//
GO:0009117	nucleotide metabolic process	Biological process	8	664	75	13692	2.19951807228916	0.028407430249895	0.263852064015974	1.54656805099256	PRPS2//AQP1//RERG//EPHA5//NTRK1//RGN//FOXJ1//VAV3//
GO:0046128	purine ribonucleoside metabolic process	Biological process	5	314	75	13692	2.90700636942675	0.0287885597532987	0.266826735641568	1.54078006165338	RERG//EPHA5//NTRK1//FOXJ1//VAV3//
GO:0030098	lymphocyte differentiation	Biological process	4	212	75	13692	3.44452830188679	0.0289316507931228	0.267023909635896	1.53862678550549	NTRK1//CLCF1//BMP4//FOXJ1//
GO:0072001	renal system development	Biological process	4	212	75	13692	3.44452830188679	0.0289316507931228	0.267023909635896	1.53862678550549	BMP4//ACE//WFS1//AQP1//
GO:0044087	regulation of cellular component biogenesis	Biological process	5	315	75	13692	2.89777777777778	0.0291314202579084	0.268302828593845	1.53563834149192	AQP1//BAIAP2L1//SNCA//MMP14//EPHA5//
GO:0048762	mesenchymal cell differentiation	Biological process	3	122	75	13692	4.48918032786885	0.0292981268976353	0.268687176963197	1.53316014428836	MSX1//WNT10A//BMP4//
GO:0034504	protein localization to nucleus	Biological process	4	213	75	13692	3.42835680751174	0.0293664469961054	0.268687176963197	1.53214859495924	MED1//MDFIC//BMP4//MSX1//
GO:0002444	myeloid leukocyte mediated immunity	Biological process	2	49	75	13692	7.45142857142857	0.0294966529765994	0.268687176963197	1.53022726118323	C3//ACE//
GO:0010463	mesenchymal cell proliferation	Biological process	2	49	75	13692	7.45142857142857	0.0294966529765994	0.268687176963197	1.53022726118323	BMP4//MSX1//
GO:0045685	regulation of glial cell differentiation	Biological process	2	49	75	13692	7.45142857142857	0.0294966529765994	0.268687176963197	1.53022726118323	CLCF1//BMP4//
GO:0051704	multi-organism process	Biological process	9	797	75	13692	2.06153074027604	0.0295408803139281	0.268687176963197	1.52957656691896	XCL1//SOSTDC1//BAIAP2L1//ACE//SNCA//UGT1A6//MGST1//MED1//AQP1//
GO:0055085	transmembrane transport	Biological process	7	546	75	13692	2.34051282051282	0.0296379523187314	0.269011973013082	1.52815180499081	MED1//SCN4B//AQP1//MDFIC//BMP4//APOA2//TRPV4//
GO:0002521	leukocyte differentiation	Biological process	5	317	75	13692	2.8794952681388	0.0298249242592212	0.269592717427682	1.52542065055264	NTRK1//CLCF1//BMP4//MED1//FOXJ1//
GO:0042278	purine nucleoside metabolic process	Biological process	5	317	75	13692	2.8794952681388	0.0298249242592212	0.269592717427682	1.52542065055264	RERG//EPHA5//NTRK1//FOXJ1//VAV3//
GO:0007420	brain development	Biological process	7	549	75	13692	2.32772313296903	0.0304091368980245	0.27430793448753	1.51699590625326	BMP4//MDK//LMX1A//AQP1//EPHA5//MSX1//MED1//
GO:0035270	endocrine system development	Biological process	3	124	75	13692	4.41677419354839	0.0305392866049508	0.274502158943906	1.51514111224201	BMP4//MSX1//MDK//
GO:0031109	microtubule polymerization or depolymerization	Biological process	2	50	75	13692	7.3024	0.0306185117982596	0.274502158943906	1.51401592185169	SNCA//TRPV4//
GO:0035094	response to nicotine	Biological process	2	50	75	13692	7.3024	0.0306185117982596	0.274502158943906	1.51401592185169	NTRK1//MSX1//
GO:0006644	phospholipid metabolic process	Biological process	4	216	75	13692	3.38074074074074	0.0306941859512175	0.274619002469668	1.51294388017201	APOA2//ENPP2//PON1//SNCA//
GO:0001817	regulation of cytokine production	Biological process	5	320	75	13692	2.8525	0.0308847159935536	0.275200396170201	1.51025638794777	XCL1//APOA2//C3//FOXJ1//SEMA7A//
GO:0016049	cell growth	Biological process	5	320	75	13692	2.8525	0.0308847159935536	0.275200396170201	1.51025638794777	LMX1A//MSX1//SERTAD2//RERG//SEMA7A//
GO:0030308	negative regulation of cell growth	Biological process	3	125	75	13692	4.38144	0.0311701664867694	0.276060626016156	1.50626087805386	MSX1//SERTAD2//RERG//
GO:0044242	cellular lipid catabolic process	Biological process	3	125	75	13692	4.38144	0.0311701664867694	0.276060626016156	1.50626087805386	APOA2//ENPP2//CES1D//
GO:0060560	developmental growth involved in morphogenesis	Biological process	3	125	75	13692	4.38144	0.0311701664867694	0.276060626016156	1.50626087805386	SEMA7A//BMP4//MED1//
GO:0046486	glycerolipid metabolic process	Biological process	4	218	75	13692	3.3497247706422	0.0315988519204656	0.27929307826476	1.50032869629503	APOA2//ENPP2//CES1D//PON1//
GO:0030888	regulation of B cell proliferation	Biological process	2	51	75	13692	7.15921568627451	0.0317571399806664	0.280127367555818	1.49815861665249	VAV3//CLCF1//
GO:0009119	ribonucleoside metabolic process	Biological process	5	323	75	13692	2.82600619195046	0.0319680712715422	0.281069906817741	1.49528356521077	RERG//EPHA5//NTRK1//FOXJ1//VAV3//
GO:0001775	cell activation	Biological process	7	555	75	13692	2.30255855855856	0.0319922179521106	0.281069906817741	1.49495565016372	SNCA//NTRK1//CLCF1//VAV3//BMP4//FOXJ1//XCL1//
GO:0009203	ribonucleoside triphosphate catabolic process	Biological process	5	324	75	13692	2.81728395061728	0.0323344486185835	0.281169350944668	1.49033454043662	RERG//EPHA5//NTRK1//FOXJ1//VAV3//
GO:0009207	purine ribonucleoside triphosphate catabolic process	Biological process	5	324	75	13692	2.81728395061728	0.0323344486185835	0.281169350944668	1.49033454043662	RERG//EPHA5//NTRK1//FOXJ1//VAV3//
GO:0003006	developmental process involved in reproduction	Biological process	6	437	75	13692	2.50654462242563	0.0323779262364976	0.281169350944668	1.48975097068107	BMP4//MMP14//WNT10A//MGST1//NTRK1//MED1//
GO:0032318	regulation of Ras GTPase activity	Biological process	3	127	75	13692	4.31244094488189	0.0324524843927924	0.281169350944668	1.48875205027255	EPHA5//NTRK1//FOXJ1//
GO:0035107	appendage morphogenesis	Biological process	3	127	75	13692	4.31244094488189	0.0324524843927924	0.281169350944668	1.48875205027255	BMP4//MSX1//MED1//
GO:0035108	limb morphogenesis	Biological process	3	127	75	13692	4.31244094488189	0.0324524843927924	0.281169350944668	1.48875205027255	BMP4//MSX1//MED1//
GO:0046545	development of primary female sexual characteristics	Biological process	3	127	75	13692	4.31244094488189	0.0324524843927924	0.281169350944668	1.48875205027255	BMP4//MMP14//WNT10A//
GO:0003001	generation of a signal involved in cell-cell signaling	Biological process	5	325	75	13692	2.80861538461538	0.0327034632083103	0.281673836356056	1.48540625429328	SNCA//NMB//TRPV4//AQP1//EPHA5//
GO:0006520	cellular amino acid metabolic process	Biological process	5	325	75	13692	2.80861538461538	0.0327034632083103	0.281673836356056	1.48540625429328	MGST1//HDC//SLC5A5//MED1//FOLR1//
GO:0023061	signal release	Biological process	5	325	75	13692	2.80861538461538	0.0327034632083103	0.281673836356056	1.48540625429328	SNCA//NMB//TRPV4//AQP1//EPHA5//
GO:0035637	multicellular organismal signaling	Biological process	7	558	75	13692	2.29017921146953	0.0328042946568858	0.28181178687609	1.48406929580992	SNCA//CLDN19//LAMA2//LPAR1//EPHA5//NTRK1//SCN4B//
GO:0002705	positive regulation of leukocyte mediated immunity	Biological process	2	52	75	13692	7.02153846153846	0.0329123254745799	0.28181178687609	1.48264143082937	C3//XCL1//
GO:0002708	positive regulation of lymphocyte mediated immunity	Biological process	2	52	75	13692	7.02153846153846	0.0329123254745799	0.28181178687609	1.48264143082937	C3//XCL1//
GO:0032870	cellular response to hormone stimulus	Biological process	5	326	75	13692	2.8	0.0330751195831761	0.282653653513926	1.48049857694486	MED1//BMP4//SLC5A5//UGT1A6//AQP1//
GO:0030335	positive regulation of cell migration	Biological process	4	222	75	13692	3.28936936936937	0.0334551548464535	0.285159605826573	1.47553695565737	XCL1//BMP4//AQP1//LPAR1//
GO:0006753	nucleoside phosphate metabolic process	Biological process	8	686	75	13692	2.12897959183673	0.0335650194823711	0.285159605826573	1.47411309639851	PRPS2//AQP1//RERG//EPHA5//NTRK1//RGN//FOXJ1//VAV3//
GO:0042098	T cell proliferation	Biological process	3	129	75	13692	4.24558139534884	0.0337621508716458	0.285159605826573	1.47156989374271	BMP4//XCL1//FOXJ1//
GO:0009146	purine nucleoside triphosphate catabolic process	Biological process	5	328	75	13692	2.78292682926829	0.0338263754347952	0.285159605826573	1.47074453525962	RERG//EPHA5//NTRK1//FOXJ1//VAV3//
GO:0009154	purine ribonucleotide catabolic process	Biological process	5	328	75	13692	2.78292682926829	0.0338263754347952	0.285159605826573	1.47074453525962	RERG//EPHA5//NTRK1//FOXJ1//VAV3//
GO:0009894	regulation of catabolic process	Biological process	6	442	75	13692	2.47819004524887	0.0339521274067318	0.285159605826573	1.46913300806808	EPHA5//NTRK1//RGN//FOXJ1//VAV3//APOA2//
GO:0046903	secretion	Biological process	8	688	75	13692	2.12279069767442	0.0340637816832526	0.285159605826573	1.46770713931529	SNCA//APOA2//MED1//AQP1//NMB//TRPV4//ACE//EPHA5//
GO:0002821	positive regulation of adaptive immune response	Biological process	2	53	75	13692	6.88905660377358	0.0340838579956944	0.285159605826573	1.46745125277238	C3//XCL1//
GO:0002824	positive regulation of adaptive immune response based on somatic recombination of immune receptors built from immunoglobulin superfamily domains	Biological process	2	53	75	13692	6.88905660377358	0.0340838579956944	0.285159605826573	1.46745125277238	C3//XCL1//
GO:0007229	integrin-mediated signaling pathway	Biological process	2	53	75	13692	6.88905660377358	0.0340838579956944	0.285159605826573	1.46745125277238	VAV3//SEMA7A//
GO:0042490	mechanoreceptor differentiation	Biological process	2	53	75	13692	6.88905660377358	0.0340838579956944	0.285159605826573	1.46745125277238	BMP4//NTRK1//
GO:0009261	ribonucleotide catabolic process	Biological process	5	329	75	13692	2.77446808510638	0.0342059835729388	0.285636251397645	1.4658979171775	RERG//EPHA5//NTRK1//FOXJ1//VAV3//
GO:0001568	blood vessel development	Biological process	6	443	75	13692	2.47259593679458	0.0342728571750779	0.285650581474414	1.46504968886904	BMP4//MMP14//MED1//C3//AQP1//NTRK1//
GO:0051258	protein polymerization	Biological process	3	130	75	13692	4.21292307692308	0.0344272144625496	0.286392615187509	1.46309811503809	BAIAP2L1//SNCA//TRPV4//
GO:0002088	lens development in camera-type eye	Biological process	2	54	75	13692	6.76148148148148	0.0352715290120901	0.291755439979251	1.45257571336568	BMP4//MED1//
GO:0015918	sterol transport	Biological process	2	54	75	13692	6.76148148148148	0.0352715290120901	0.291755439979251	1.45257571336568	PON1//APOA2//
GO:0030301	cholesterol transport	Biological process	2	54	75	13692	6.76148148148148	0.0352715290120901	0.291755439979251	1.45257571336568	PON1//APOA2//
GO:0009143	nucleoside triphosphate catabolic process	Biological process	5	333	75	13692	2.74114114114114	0.0357510479655152	0.294830156155905	1.44671122326234	RERG//EPHA5//NTRK1//FOXJ1//VAV3//
GO:0046822	regulation of nucleocytoplasmic transport	Biological process	3	132	75	13692	4.14909090909091	0.0357777470517658	0.294830156155905	1.44638701071644	MED1//MDFIC//BMP4//
GO:2000147	positive regulation of cell motility	Biological process	4	227	75	13692	3.21691629955947	0.0358639022411413	0.294985642448712	1.44534245795307	XCL1//BMP4//AQP1//LPAR1//
GO:0010975	regulation of neuron projection development	Biological process	4	228	75	13692	3.20280701754386	0.0363574644944241	0.295031323822995	1.43940641132675	NTRK1//TRPV4//LPAR1//SEMA7A//
GO:0050769	positive regulation of neurogenesis	Biological process	3	133	75	13692	4.11789473684211	0.0364631924038922	0.295031323822995	1.4381453109224	SEMA7A//CLCF1//ACE//
GO:0035050	embryonic heart tube development	Biological process	2	55	75	13692	6.63854545454546	0.0364751317317663	0.295031323822995	1.43800313095539	FOXJ1//MED1//
GO:0035966	response to topologically incorrect protein	Biological process	2	55	75	13692	6.63854545454546	0.0364751317317663	0.295031323822995	1.43800313095539	WFS1//F12//
GO:0050871	positive regulation of B cell activation	Biological process	2	55	75	13692	6.63854545454546	0.0364751317317663	0.295031323822995	1.43800313095539	VAV3//CLCF1//
GO:0051209	release of sequestered calcium ion into cytosol	Biological process	2	55	75	13692	6.63854545454546	0.0364751317317663	0.295031323822995	1.43800313095539	SNCA//XCL1//
GO:0051282	regulation of sequestering of calcium ion	Biological process	2	55	75	13692	6.63854545454546	0.0364751317317663	0.295031323822995	1.43800313095539	XCL1//SNCA//
GO:0051283	negative regulation of sequestering of calcium ion	Biological process	2	55	75	13692	6.63854545454546	0.0364751317317663	0.295031323822995	1.43800313095539	XCL1//SNCA//
GO:0060443	mammary gland morphogenesis	Biological process	2	55	75	13692	6.63854545454546	0.0364751317317663	0.295031323822995	1.43800313095539	BMP4//MED1//
GO:0048869	cellular developmental process	Biological process	20	2442	75	13692	1.4951678951679	0.036736310025322	0.296596654053428	1.43490446850167	MSX1//MED1//BMP4//ROBO3//NTRK1//EPHA5//LMX1A//LAMA2//TRPV4//LPAR1//WNT10A//MDK//WIPF3//CLCF1//FOXJ1//MGST1//FSCN2//MMP14//SEMA7A//ACE//
GO:0051493	regulation of cytoskeleton organization	Biological process	4	229	75	13692	3.18882096069869	0.0368549701625013	0.296905267992371	1.43350393606555	BAIAP2L1//SNCA//TRPV4//EPHA5//
GO:0001934	positive regulation of protein phosphorylation	Biological process	6	451	75	13692	2.42873614190687	0.0369099842736866	0.296905267992371	1.43285613984505	BMP4//LPAR1//MDFIC//CAMKK2//SNCA//CLCF1//
GO:0043279	response to alkaloid	Biological process	3	134	75	13692	4.08716417910448	0.0371554071998048	0.297786663919459	1.42997797473907	SNCA//NTRK1//MSX1//
GO:0090092	regulation of transmembrane receptor protein serine/threonine kinase signaling pathway	Biological process	3	134	75	13692	4.08716417910448	0.0371554071998048	0.297786663919459	1.42997797473907	BMP4//MSX1//SOSTDC1//
GO:0072358	cardiovascular system development	Biological process	8	701	75	13692	2.08342368045649	0.0374303190462196	0.29889711966963	1.42677647105758	BMP4//MMP14//MED1//FOXJ1//MSX1//C3//AQP1//NTRK1//
GO:0072359	circulatory system development	Biological process	8	701	75	13692	2.08342368045649	0.0374303190462196	0.29889711966963	1.42677647105758	BMP4//MMP14//MED1//FOXJ1//MSX1//C3//AQP1//NTRK1//
GO:0051208	sequestering of calcium ion	Biological process	2	56	75	13692	6.52	0.0376944610902556	0.300459122581237	1.42372246132379	XCL1//
GO:0048736	appendage development	Biological process	3	135	75	13692	4.05688888888889	0.0378543783824504	0.30064057034178	1.4218838810948	BMP4//MSX1//MED1//
GO:0060173	limb development	Biological process	3	135	75	13692	4.05688888888889	0.0378543783824504	0.30064057034178	1.4218838810948	BMP4//MSX1//MED1//
GO:0030036	actin cytoskeleton organization	Biological process	5	339	75	13692	2.69262536873156	0.0381489674315262	0.302432320469821	1.41851721248916	TRPV4//BAIAP2L1//AQP1//EPHA5//FOXJ1//
GO:0034341	response to interferon-gamma	Biological process	2	57	75	13692	6.40561403508772	0.0389293137383191	0.306402354450253	1.40972325213306	MED1//SNCA//
GO:0043255	regulation of carbohydrate biosynthetic process	Biological process	2	57	75	13692	6.40561403508772	0.0389293137383191	0.306402354450253	1.40972325213306	C1QTNF3//SNCA//
GO:0071295	cellular response to vitamin	Biological process	2	57	75	13692	6.40561403508772	0.0389293137383191	0.306402354450253	1.40972325213306	MED1//AQP1//
GO:0072073	kidney epithelium development	Biological process	2	57	75	13692	6.40561403508772	0.0389293137383191	0.306402354450253	1.40972325213306	BMP4//AQP1//
GO:0050896	response to stimulus	Biological process	44	6556	75	13692	1.22523489932886	0.039243365343294	0.308320633808245	1.4062337564564	LPAR1//MDK//ACE//MMP14//C3//XCL1//MED1//F12//APOA2//FOXJ1//BMP4//F5//SOSTDC1//BAIAP2L1//UGT1A6//ENPP2//TRPV4//AQP1//VAV3//CLCF1//NMB//SEMA7A//MDFIC//RERG//NTRK1//EPHA5//LMX1A//LAMA2//ROBO3//SNCA//COX8B//CDH3//MGST1//PON1//PON3//MSX1//WFS1//KRT18//S100A4//RGN//C1QTNF3//WNT10A//SLC5A5//RPE65//
GO:0051272	positive regulation of cellular component movement	Biological process	4	234	75	13692	3.12068376068376	0.0394017170327864	0.309010961487899	1.40448485224508	XCL1//BMP4//AQP1//LPAR1//
GO:0032368	regulation of lipid transport	Biological process	2	58	75	13692	6.2951724137931	0.0401794880297213	0.313987300396253	1.39599560136785	PON1//APOA2//
GO:0045665	negative regulation of neuron differentiation	Biological process	2	58	75	13692	6.2951724137931	0.0401794880297213	0.313987300396253	1.39599560136785	LMX1A//MED1//
GO:0006816	calcium ion transport	Biological process	4	236	75	13692	3.09423728813559	0.0404480790723358	0.314422859696106	1.39310209872647	XCL1//SNCA//WFS1//TRPV4//
GO:0040017	positive regulation of locomotion	Biological process	4	236	75	13692	3.09423728813559	0.0404480790723358	0.314422859696106	1.39310209872647	XCL1//BMP4//AQP1//LPAR1//
GO:0007417	central nervous system development	Biological process	8	712	75	13692	2.05123595505618	0.0404503861470355	0.314422859696106	1.39307732817467	BMP4//LMX1A//MED1//MDK//AQP1//EPHA5//MSX1//CLCF1//
GO:0033157	regulation of intracellular protein transport	Biological process	3	139	75	13692	3.94014388489209	0.0407175492104142	0.315939355289302	1.39021837007269	MED1//MDFIC//BMP4//
GO:0060341	regulation of cellular localization	Biological process	7	587	75	13692	2.17703577512777	0.0413783781280893	0.320447853784533	1.38322653599569	SNCA//APOA2//NMB//MED1//MDFIC//BMP4//EPHA5//
GO:0050777	negative regulation of immune response	Biological process	2	59	75	13692	6.18847457627119	0.0414447840090853	0.320447853784533	1.38253011936251	FOXJ1//XCL1//
GO:0001944	vasculature development	Biological process	6	465	75	13692	2.35561290322581	0.0418338737854473	0.322886800484861	1.37847191821285	BMP4//MMP14//MED1//C3//AQP1//NTRK1//
GO:0043010	camera-type eye development	Biological process	4	239	75	13692	3.05539748953975	0.0420472860181297	0.323395266497334	1.37626203090979	MED1//AQP1//BMP4//COL8A1//
GO:0050673	epithelial cell proliferation	Biological process	4	239	75	13692	3.05539748953975	0.0420472860181297	0.323395266497334	1.37626203090979	MMP14//BMP4//MED1//COL8A1//
GO:0051048	negative regulation of secretion	Biological process	3	141	75	13692	3.88425531914894	0.0421892989199086	0.323919240744097	1.3747976914407	APOA2//SNCA//NMB//
GO:0002698	negative regulation of immune effector process	Biological process	2	60	75	13692	6.08533333333333	0.0427250033998263	0.326317796001461	1.3693178940484	XCL1//FOXJ1//
GO:0042100	B cell proliferation	Biological process	2	60	75	13692	6.08533333333333	0.0427250033998263	0.326317796001461	1.3693178940484	VAV3//CLCF1//
GO:0050821	protein stabilization	Biological process	2	60	75	13692	6.08533333333333	0.0427250033998263	0.326317796001461	1.3693178940484	MSX1//WFS1//
GO:0050795	regulation of behavior	Biological process	3	142	75	13692	3.8569014084507	0.0429351598700066	0.326827172051077	1.36718691565725	XCL1//LPAR1//MDK//
GO:0042327	positive regulation of phosphorylation	Biological process	6	468	75	13692	2.34051282051282	0.0429407963278788	0.326827172051077	1.36712990592686	BMP4//LPAR1//MDFIC//CAMKK2//SNCA//CLCF1//
GO:0030155	regulation of cell adhesion	Biological process	4	241	75	13692	3.03004149377593	0.0431332049581927	0.327722652576632	1.3651882709534	COL8A1//VAV3//MMP14//LAMA2//
GO:0060485	mesenchyme development	Biological process	3	143	75	13692	3.82993006993007	0.0436876561123523	0.330937452406441	1.35964125501068	MSX1//WNT10A//BMP4//
GO:0051246	regulation of protein metabolic process	Biological process	11	1133	75	13692	1.77242718446602	0.0437072958356134	0.330937452406441	1.35944606241908	BMP4//LPAR1//SNCA//C3//F12//MDFIC//WFS1//CAMKK2//CLCF1//FOXJ1//APOA2//
GO:0015908	fatty acid transport	Biological process	2	61	75	13692	5.9855737704918	0.0440199495921646	0.331017939986363	1.35635045909883	ACE//NMB//
GO:0043154	negative regulation of cysteine-type endopeptidase activity involved in apoptotic process	Biological process	2	61	75	13692	5.9855737704918	0.0440199495921646	0.331017939986363	1.35635045909883	AQP1//SNCA//
GO:0050729	positive regulation of inflammatory response	Biological process	2	61	75	13692	5.9855737704918	0.0440199495921646	0.331017939986363	1.35635045909883	C3//ACE//
GO:0051153	regulation of striated muscle cell differentiation	Biological process	2	61	75	13692	5.9855737704918	0.0440199495921646	0.331017939986363	1.35635045909883	BMP4//MSX1//
GO:0045927	positive regulation of growth	Biological process	3	144	75	13692	3.80333333333333	0.0444467705405754	0.333655208989525	1.35215978896508	SEMA7A//C3//WFS1//
GO:0007264	small GTPase mediated signal transduction	Biological process	6	474	75	13692	2.31088607594937	0.0452100549608036	0.3376687172425	1.34476496500377	VAV3//LPAR1//NTRK1//RERG//
GO:0001508	regulation of action potential	Biological process	3	145	75	13692	3.77710344827586	0.0452124856344315	0.3376687172425	1.34474161622066	LAMA2//LPAR1//SCN4B//
GO:0030879	mammary gland development	Biological process	3	145	75	13692	3.77710344827586	0.0452124856344315	0.3376687172425	1.34474161622066	MED1//BMP4//MSX1//
GO:0001541	ovarian follicle development	Biological process	2	62	75	13692	5.88903225806452	0.0453294276312166	0.337966344787846	1.34361976468659	BMP4//MMP14//
GO:0010562	positive regulation of phosphorus metabolic process	Biological process	6	475	75	13692	2.30602105263158	0.0455954765371799	0.338797574811859	1.34107824094054	BMP4//LPAR1//MDFIC//CAMKK2//SNCA//CLCF1//
GO:0045937	positive regulation of phosphate metabolic process	Biological process	6	475	75	13692	2.30602105263158	0.0455954765371799	0.338797574811859	1.34107824094054	BMP4//LPAR1//MDFIC//CAMKK2//SNCA//CLCF1//
GO:0043549	regulation of kinase activity	Biological process	6	476	75	13692	2.30117647058823	0.0459829648253039	0.341098676470613	1.33740303033168	BMP4//LPAR1//MDFIC//CAMKK2//VAV3//SNCA//
GO:0006970	response to osmotic stress	Biological process	2	63	75	13692	5.79555555555556	0.0466532442051634	0.343244818732598	1.33111815060105	TRPV4//AQP1//
GO:0032846	positive regulation of homeostatic process	Biological process	2	63	75	13692	5.79555555555556	0.0466532442051634	0.343244818732598	1.33111815060105	SNCA//XCL1//
GO:0051238	sequestering of metal ion	Biological process	2	63	75	13692	5.79555555555556	0.0466532442051634	0.343244818732598	1.33111815060105	XCL1//
GO:0060191	regulation of lipase activity	Biological process	2	63	75	13692	5.79555555555556	0.0466532442051634	0.343244818732598	1.33111815060105	SNCA//APOA2//
GO:0055086	nucleobase-containing small molecule metabolic process	Biological process	8	733	75	13692	1.9924693042292	0.0466637572912018	0.343244818732598	1.33102029543639	PRPS2//AQP1//RERG//EPHA5//NTRK1//RGN//FOXJ1//VAV3//
GO:0032270	positive regulation of cellular protein metabolic process	Biological process	7	604	75	13692	2.11576158940397	0.0470322112546063	0.345375568074027	1.32760460209386	BMP4//LPAR1//MDFIC//WFS1//CAMKK2//SNCA//CLCF1//
GO:0010001	glial cell differentiation	Biological process	3	148	75	13692	3.70054054054054	0.0475490536445007	0.348587042102828	1.32285812228201	LAMA2//CLCF1//BMP4//
GO:0090100	positive regulation of transmembrane receptor protein serine/threonine kinase signaling pathway	Biological process	2	64	75	13692	5.705	0.0479912076334965	0.350655757108748	1.31883832149986	BMP4//MSX1//
GO:2000117	negative regulation of cysteine-type endopeptidase activity	Biological process	2	64	75	13692	5.705	0.0479912076334965	0.350655757108748	1.31883832149986	AQP1//SNCA//
GO:0001816	cytokine production	Biological process	5	362	75	13692	2.52154696132597	0.0482455192117597	0.351454215761111	1.31654301541803	XCL1//APOA2//C3//FOXJ1//SEMA7A//
GO:0031346	positive regulation of cell projection organization	Biological process	3	149	75	13692	3.67570469798658	0.0483409881623974	0.351454215761111	1.31568447620619	AQP1//NTRK1//SEMA7A//
GO:0051924	regulation of calcium ion transport	Biological process	3	149	75	13692	3.67570469798658	0.0483409881623974	0.351454215761111	1.31568447620619	SNCA//XCL1//WFS1//
GO:0016054	organic acid catabolic process	Biological process	3	150	75	13692	3.6512	0.0491394297770365	0.356078115938063	1.30856988745959	HDC//PON1//PON3//
GO:0046395	carboxylic acid catabolic process	Biological process	3	150	75	13692	3.6512	0.0491394297770365	0.356078115938063	1.30856988745959	HDC//PON1//PON3//
GO:0071407	cellular response to organic cyclic compound	Biological process	2	65	75	13692	5.61723076923077	0.0493431278553408	0.356203191946829	1.30677332409519	NTRK1//MSX1//
GO:0043269	regulation of ion transport	Biological process	4	252	75	13692	2.89777777777778	0.0493884831427328	0.356203191946829	1.30637431202143	SCN4B//SNCA//XCL1//WFS1//
GO:0032355	response to estradiol stimulus	Biological process	3	151	75	13692	3.62701986754967	0.0499443586282074	0.356203191946829	1.30151355959022	C3//BMP4//FOXJ1//
GO:0045765	regulation of angiogenesis	Biological process	3	151	75	13692	3.62701986754967	0.0499443586282074	0.356203191946829	1.30151355959022	C3//AQP1//NTRK1//
