# Supplementary material for: Gene Expression in the Hippocampus in a Rat Model of Premenstrual Dysphoric Disorder After Treatment With Baixiangdan Capsules
Source: Front Psychol. 2018 Nov 13;9:2065. doi: 10.3389/fpsyg.2018.02065 (PMC6242977; doi:10.3389/fpsyg.2018.02065)
Supplement: Supplementary file 3 [file Data_Sheet_3.ZIP › Data Analysis Folder/GO Analysis Report/fluoxetine vs model (down)/CC_result(Rat).xls]

## Sheet: CC
#Column "GO.ID" stands for the ID of gene ontology term
#Column "Term" stands for the name of gene ontology term
#Column "Ontology" stands for the ontology of GOID belongs to
#Column "Count" stands for the number of DE genes associated with the listed GOID
#Column "Pop.Hits" stands for the number of background population genes associated with the listed GOID
#Column "List.Total" stands for the total number of DE genes
#Column "Pop.Total" stands for the total number of background population genes
#Column "Fold.Enrichment" stands for the Fold Enrichment value of the GOID, it equals (Count/Pop.Hits)/(List.Total/Pop.Total)
#Column "Pvalue" stands for the significance testing value of the GOID
#Column "FDR" stands for the false discovery rate of the GOID, using Benjamini & Hochberg (1995) method
#Column "Enrichment.Score" stands for the Enrichment Score value of the GOID, it equals (-log10(Pvalue))
#Column "GENES" stands for the DE genes associated with the GOID
GO.ID	Term	Ontology	Count	Pop.Hits	List.Total	Pop.Total	Fold.Enrichment	Pvalue	FDR	Enrichment.Score	GENES
GO:0044421	extracellular region part	Cellular component	19	887	90	15288	3.63863	7.58404e-07	0.000352928	6.1201	C1QTNF3//COL8A1//BMP4//WNT10A//LAMA2//C3//ACE//APOA2//GDF15//PON1//ENPP2//XCL1//SOSTDC1//F5//F12//PON3//AQP1//SNCA//CLCF1
GO:0005576	extracellular region	Cellular component	24	1410	90	15288	2.89135	1.31444e-06	0.000352928	5.88126	C1QTNF3//COL8A1//BMP4//WNT10A//LAMA2//C3//ACE//APOA2//GDF15//PON1//ENPP2//XCL1//SOSTDC1//F5//F12//PON3//AQP1//SNCA//CLCF1//MDK//NTS//SCGN//SCGB1C1//RGD1563000
GO:0005615	extracellular space	Cellular component	15	707	90	15288	3.60396	1.4735e-05	0.00263756	4.83165	APOA2//PON1//CLCF1//C3//ACE//BMP4//GDF15//ENPP2//XCL1//SOSTDC1//C1QTNF3//F5//F12//PON3//WNT10A
GO:0031091	platelet alpha granule	Cellular component	2	14	90	15288	24.2667	0.00297858	0.241939	2.52599	SNCA//F5
GO:0043005	neuron projection	Cellular component	11	742	90	15288	2.51824	0.00412778	0.241939	2.38428	SNCA//NTRK1//EPHA5//ROBO3//HDC//TRPV4//AQP1//LPAR1//LAMA2//S100A4//KLC3
GO:0005578	proteinaceous extracellular matrix	Cellular component	6	262	90	15288	3.89008	0.00448444	0.241939	2.34829	C1QTNF3//COL8A1//LAMA2//SNCA//BMP4//WNT10A
GO:0042995	cell projection	Cellular component	15	1211	90	15288	2.10405	0.00452587	0.241939	2.3443	AQP1//FOLR1//TRPV4//CCDC40//KLC3//S100A4//SNCA//NTRK1//EPHA5//ROBO3//HDC//SLCO1A5//FSCN2//LPAR1//LAMA2
GO:0031012	extracellular matrix	Cellular component	7	350	90	15288	3.39733	0.00456567	0.241939	2.3405	C1QTNF3//COL8A1//BMP4//WNT10A//LAMA2//SNCA//MMP14
GO:0071944	cell periphery	Cellular component	29	3081	90	15288	1.59887	0.00464657	0.241939	2.33287	ACE//AQP1//SNCA//NTRK1//TRPV4//EPHA5//RPE65//SLC5A5//LPAR1//CDH3//KCNE2//VAV3//RHBDL2//BAIAP2L1//SCN4B//WNT10A//CDH19//EPS8L2//FOLR1//SLC6A6//SLCO1A5//SLC4A4//CLDN19//EPN3//SEMA7A//SLC16A8//SLC4A2//LAMA2//SSPN
GO:0016323	basolateral plasma membrane	Cellular component	6	273	90	15288	3.73333	0.005466	0.241939	2.26233	TRPV4//AQP1//SLC16A8//SLC4A2//SLC4A4//CLDN19
GO:0034364	high-density lipoprotein particle	Cellular component	2	19	90	15288	17.8807	0.00549117	0.241939	2.26034	APOA2//PON1
GO:0005903	brush border	Cellular component	3	61	90	15288	8.3541	0.00555021	0.241939	2.25569	AQP1//SLCO1A5//FOLR1
GO:0005886	plasma membrane	Cellular component	28	2986	90	15288	1.59286	0.00585699	0.241939	2.23233	SCN4B//FOLR1//SLC6A6//NTRK1//EPHA5//SLCO1A5//SLC4A4//CLDN19//TRPV4//KCNE2//ACE//SEMA7A//AQP1//SLC16A8//SLC4A2//LAMA2//SSPN//SNCA//RPE65//SLC5A5//LPAR1//CDH3//VAV3//RHBDL2//BAIAP2L1//WNT10A//CDH19//EPS8L2
GO:0031226	intrinsic to plasma membrane	Cellular component	8	480	90	15288	2.83111	0.00728356	0.27404	2.13766	SCN4B//FOLR1//SLC6A6//NTRK1//EPHA5//SLCO1A5//SLC4A4//KCNE2
GO:0031982	vesicle	Cellular component	11	807	90	15288	2.31541	0.00765476	0.27404	2.11607	NTS//SSPN//SCGN//LPAR1//SNCA//EPN3//F5//NTRK1//BMP4//MMP14//AQP1
GO:0031988	membrane-bounded vesicle	Cellular component	10	715	90	15288	2.37576	0.00921315	0.309216	2.03559	NTS//SSPN//SCGN//LPAR1//SNCA//EPN3//F5//MMP14//AQP1//BMP4
GO:0034358	plasma lipoprotein particle	Cellular component	2	27	90	15288	12.5827	0.0109329	0.345351	1.96126	APOA2//PON1
GO:0032994	protein-lipid complex	Cellular component	2	28	90	15288	12.1333	0.0117292	0.349921	1.93073	APOA2//PON1
GO:0044420	extracellular matrix part	Cellular component	4	154	90	15288	4.41212	0.0129573	0.366214	1.88749	C1QTNF3//COL8A1//LAMA2//SNCA
GO:0005887	integral to plasma membrane	Cellular component	7	439	90	15288	2.70858	0.0148603	0.398998	1.82797	SCN4B//KCNE2//SLC6A6//NTRK1//EPHA5//SLCO1A5//SLC4A4
GO:0009925	basal plasma membrane	Cellular component	2	35	90	15288	9.70667	0.0179785	0.459736	1.74525	AQP1//SLC16A8
GO:0044459	plasma membrane part	Cellular component	15	1426	90	15288	1.78682	0.0188935	0.461174	1.72369	SCN4B//FOLR1//SLC6A6//NTRK1//EPHA5//SLCO1A5//SLC4A4//CLDN19//TRPV4//KCNE2//ACE//SEMA7A//AQP1//SLC16A8//SLC4A2
GO:0042383	sarcolemma	Cellular component	3	101	90	15288	5.04554	0.0217291	0.498835	1.66296	AQP1//LAMA2//SSPN
GO:0030133	transport vesicle	Cellular component	3	102	90	15288	4.99608	0.0222943	0.498835	1.65181	SCGN//NTS//SSPN
GO:0045178	basal part of cell	Cellular component	2	41	90	15288	8.28618	0.0242207	0.520261	1.61581	AQP1//SLC16A8
GO:0031526	brush border membrane	Cellular component	2	42	90	15288	8.08889	0.0253358	0.523282	1.59626	AQP1//SLCO1A5
GO:0031410	cytoplasmic vesicle	Cellular component	9	749	90	15288	2.04112	0.031954	0.63553	1.49547	NTS//SSPN//SCGN//LPAR1//SNCA//EPN3//F5//MMP14//NTRK1
GO:0005581	collagen	Cellular component	2	55	90	15288	6.17697	0.0416094	0.79801	1.38081	C1QTNF3//COL8A1
GO:0016023	cytoplasmic membrane-bounded vesicle	Cellular component	8	680	90	15288	1.99843	0.0467719	0.818108	1.33001	NTS//SSPN//SCGN//LPAR1//SNCA//EPN3//F5//MMP14
GO:0030424	axon	Cellular component	5	334	90	15288	2.54291	0.0471861	0.818108	1.32619	AQP1//SNCA//NTRK1//EPHA5//ROBO3
GO:0005791	rough endoplasmic reticulum	Cellular component	2	59	90	15288	5.75819	0.0472278	0.818108	1.3258	SNCA//EPHA5
