# Supplementary material for: Gene Expression in the Hippocampus in a Rat Model of Premenstrual Dysphoric Disorder After Treatment With Baixiangdan Capsules
Source: Front Psychol. 2018 Nov 13;9:2065. doi: 10.3389/fpsyg.2018.02065 (PMC6242977; doi:10.3389/fpsyg.2018.02065)
Supplement: Supplementary file 3 [file Data_Sheet_3.ZIP › Data Analysis Folder/GO Analysis Report/fluoxetine vs model (down)/CC_result.txt]

GO.ID	Term	Ontology	Count	Pop.Hits	List.Total	Pop.Total	Fold.Enrichment	Pvalue	FDR	Enrichment.Score	GENES
GO:0044421	extracellular region part	Cellular component	19	887	90	15288	3.63863209319805	7.58404080730685e-07	0.000352927889095735	6.12009933886349	C1QTNF3//COL8A1//BMP4//WNT10A//LAMA2//C3//ACE//APOA2//GDF15//PON1//ENPP2//XCL1//SOSTDC1//F5//F12//PON3//AQP1//SNCA//CLCF1//
GO:0005576	extracellular region	Cellular component	24	1410	90	15288	2.8913475177305	1.31444278992825e-06	0.000352927889095735	5.88125831146645	C1QTNF3//COL8A1//BMP4//WNT10A//LAMA2//C3//ACE//APOA2//GDF15//PON1//ENPP2//XCL1//SOSTDC1//F5//F12//PON3//AQP1//SNCA//CLCF1//MDK//NTS//SCGN//SCGB1C1//RGD1563000//
GO:0005615	extracellular space	Cellular component	15	707	90	15288	3.6039603960396	1.47349839345749e-05	0.00263756212428891	4.8316503333213	APOA2//PON1//CLCF1//C3//ACE//BMP4//GDF15//ENPP2//XCL1//SOSTDC1//C1QTNF3//F5//F12//PON3//WNT10A//
GO:0031091	platelet alpha granule	Cellular component	2	14	90	15288	24.2666666666667	0.00297857755673348	0.241938603226129	2.52599108718076	SNCA//F5//
GO:0043005	neuron projection	Cellular component	11	742	90	15288	2.51823899371069	0.0041277832953091	0.241938603226129	2.38428311082897	SNCA//NTRK1//EPHA5//ROBO3//HDC//TRPV4//AQP1//LPAR1//LAMA2//S100A4//KLC3//
GO:0005578	proteinaceous extracellular matrix	Cellular component	6	262	90	15288	3.89007633587786	0.00448444355265891	0.241938603226129	2.34829143823912	C1QTNF3//COL8A1//LAMA2//SNCA//BMP4//WNT10A//
GO:0042995	cell projection	Cellular component	15	1211	90	15288	2.10404624277457	0.00452586564485958	0.241938603226129	2.34429834268402	AQP1//FOLR1//TRPV4//CCDC40//KLC3//S100A4//SNCA//NTRK1//EPHA5//ROBO3//HDC//SLCO1A5//FSCN2//LPAR1//LAMA2//
GO:0031012	extracellular matrix	Cellular component	7	350	90	15288	3.39733333333333	0.00456567092199847	0.241938603226129	2.34049539418405	C1QTNF3//COL8A1//BMP4//WNT10A//LAMA2//SNCA//MMP14//
GO:0071944	cell periphery	Cellular component	29	3081	90	15288	1.59887482419128	0.00464657143681153	0.241938603226129	2.33286738157985	ACE//AQP1//SNCA//NTRK1//TRPV4//EPHA5//RPE65//SLC5A5//LPAR1//CDH3//KCNE2//VAV3//RHBDL2//BAIAP2L1//SCN4B//WNT10A//CDH19//EPS8L2//FOLR1//SLC6A6//SLCO1A5//SLC4A4//CLDN19//EPN3//SEMA7A//SLC16A8//SLC4A2//LAMA2//SSPN//
GO:0016323	basolateral plasma membrane	Cellular component	6	273	90	15288	3.73333333333333	0.00546599624809844	0.241938603226129	2.2623306707463	TRPV4//AQP1//SLC16A8//SLC4A2//SLC4A4//CLDN19//
GO:0034364	high-density lipoprotein particle	Cellular component	2	19	90	15288	17.880701754386	0.00549116715925888	0.241938603226129	2.26033533552232	APOA2//PON1//
GO:0005903	brush border	Cellular component	3	61	90	15288	8.35409836065574	0.0055502060295325	0.241938603226129	2.25569089510646	AQP1//SLCO1A5//FOLR1//
GO:0005886	plasma membrane	Cellular component	28	2986	90	15288	1.59285554811342	0.00585698667027873	0.241938603226129	2.23232576436729	SCN4B//FOLR1//SLC6A6//NTRK1//EPHA5//SLCO1A5//SLC4A4//CLDN19//TRPV4//KCNE2//ACE//SEMA7A//AQP1//SLC16A8//SLC4A2//LAMA2//SSPN//SNCA//RPE65//SLC5A5//LPAR1//CDH3//VAV3//RHBDL2//BAIAP2L1//WNT10A//CDH19//EPS8L2//
GO:0031226	intrinsic to plasma membrane	Cellular component	8	480	90	15288	2.83111111111111	0.00728356372847288	0.274040498843142	2.13765607550633	SCN4B//FOLR1//SLC6A6//NTRK1//EPHA5//SLCO1A5//SLC4A4//KCNE2//
GO:0031982	vesicle	Cellular component	11	807	90	15288	2.3154068566708	0.00765476253751792	0.274040498843142	2.11606827723812	NTS//SSPN//SCGN//LPAR1//SNCA//EPN3//F5//NTRK1//BMP4//MMP14//AQP1//
GO:0031988	membrane-bounded vesicle	Cellular component	10	715	90	15288	2.37575757575758	0.0092131478760363	0.309216275589468	2.03559195811859	NTS//SSPN//SCGN//LPAR1//SNCA//EPN3//F5//MMP14//AQP1//BMP4//
GO:0034358	plasma lipoprotein particle	Cellular component	2	27	90	15288	12.5827160493827	0.0109329072930527	0.345351248021724	1.96126433453372	APOA2//PON1//
GO:0032994	protein-lipid complex	Cellular component	2	28	90	15288	12.1333333333333	0.0117292078581216	0.349921367767294	1.93073131733574	APOA2//PON1//
GO:0044420	extracellular matrix part	Cellular component	4	154	90	15288	4.41212121212121	0.0129573006751425	0.366214234871133	1.8874854632796	C1QTNF3//COL8A1//LAMA2//SNCA//
GO:0005887	integral to plasma membrane	Cellular component	7	439	90	15288	2.7085801063022	0.0148602705891884	0.398998265319709	1.82797328247844	SCN4B//KCNE2//SLC6A6//NTRK1//EPHA5//SLCO1A5//SLC4A4//
GO:0009925	basal plasma membrane	Cellular component	2	35	90	15288	9.70666666666667	0.0179784832430976	0.459735500073496	1.74524695036357	AQP1//SLC16A8//
GO:0044459	plasma membrane part	Cellular component	15	1426	90	15288	1.78681626928471	0.0188935481141918	0.461174333514591	1.72368647607941	SCN4B//FOLR1//SLC6A6//NTRK1//EPHA5//SLCO1A5//SLC4A4//CLDN19//TRPV4//KCNE2//ACE//SEMA7A//AQP1//SLC16A8//SLC4A2//
GO:0042383	sarcolemma	Cellular component	3	101	90	15288	5.04554455445545	0.0217290786610673	0.498835181175169	1.66295868789472	AQP1//LAMA2//SSPN//
GO:0030133	transport vesicle	Cellular component	3	102	90	15288	4.99607843137255	0.0222943097731919	0.498835181175169	1.65180596876556	SCGN//NTS//SSPN//
GO:0045178	basal part of cell	Cellular component	2	41	90	15288	8.28617886178862	0.0242207186610828	0.520261036840059	1.61581297490427	AQP1//SLC16A8//
GO:0031526	brush border membrane	Cellular component	2	42	90	15288	8.08888888888889	0.0253358301540577	0.523282338181884	1.59626486104295	AQP1//SLCO1A5//
GO:0031410	cytoplasmic vesicle	Cellular component	9	749	90	15288	2.0411214953271	0.0319540173383628	0.635529900396327	1.49547453349294	NTS//SSPN//SCGN//LPAR1//SNCA//EPN3//F5//MMP14//NTRK1//
GO:0005581	collagen	Cellular component	2	55	90	15288	6.1769696969697	0.0416094489993555	0.798009789737639	1.38080803518335	C1QTNF3//COL8A1//
GO:0016023	cytoplasmic membrane-bounded vesicle	Cellular component	8	680	90	15288	1.99843137254902	0.0467719144024714	0.818107720569469	1.33001485379442	NTS//SSPN//SCGN//LPAR1//SNCA//EPN3//F5//MMP14//
GO:0030424	axon	Cellular component	5	334	90	15288	2.54291417165669	0.0471860817819452	0.818107720569469	1.32618608392276	AQP1//SNCA//NTRK1//EPHA5//ROBO3//
GO:0005791	rough endoplasmic reticulum	Cellular component	2	59	90	15288	5.75819209039548	0.0472278199956304	0.818107720569469	1.32580210070149	SNCA//EPHA5//
