# Supplementary material for: Gene Expression in the Hippocampus in a Rat Model of Premenstrual Dysphoric Disorder After Treatment With Baixiangdan Capsules
Source: Front Psychol. 2018 Nov 13;9:2065. doi: 10.3389/fpsyg.2018.02065 (PMC6242977; doi:10.3389/fpsyg.2018.02065)
Supplement: Supplementary file 3 [file Data_Sheet_3.ZIP › Data Analysis Folder/GO Analysis Report/fluoxetine vs model (down)/MF_result(Rat).xls]

## Sheet: MF
#Column "GO.ID" stands for the ID of gene ontology term
#Column "Term" stands for the name of gene ontology term
#Column "Ontology" stands for the ontology of GOID belongs to
#Column "Count" stands for the number of DE genes associated with the listed GOID
#Column "Pop.Hits" stands for the number of background population genes associated with the listed GOID
#Column "List.Total" stands for the total number of DE genes
#Column "Pop.Total" stands for the total number of background population genes
#Column "Fold.Enrichment" stands for the Fold Enrichment value of the GOID, it equals (Count/Pop.Hits)/(List.Total/Pop.Total)
#Column "Pvalue" stands for the significance testing value of the GOID
#Column "FDR" stands for the false discovery rate of the GOID, using Benjamini & Hochberg (1995) method
#Column "Enrichment.Score" stands for the Enrichment Score value of the GOID, it equals (-log10(Pvalue))
#Column "GENES" stands for the DE genes associated with the GOID
GO.ID	Term	Ontology	Count	Pop.Hits	List.Total	Pop.Total	Fold.Enrichment	Pvalue	FDR	Enrichment.Score	GENES
GO:0005102	receptor binding	Molecular function	19	1052	81	14392	3.20903	4.29439e-06	0.00385207	5.3671	WNT10A//AQP1//NTRK1//BMP4//GDF15//CLCF1//VAV3//MMP14//SEMA7A//NTS//XCL1//MDK//MED1//NMB//ACE//APOA2//S100A4//EPHA5//LAMA2
GO:0052689	carboxylic ester hydrolase activity	Molecular function	6	104	81	14392	10.2507	2.57716e-05	0.0115585	4.58886	PON1//PON3//CES1D//RGN//ENPP2//RPE65
GO:0005515	protein binding	Molecular function	43	4586	81	14392	1.66598	5.88557e-05	0.0141304	4.23021	DNAJB13//WNT10A//LPAR1//MSX1//SNCA//ACE//TRPV4//WIPF3//BAIAP2L1//FSCN2//LAMA2//CLCF1//NTRK1//AQP1//BMP4//GDF15//VAV3//MMP14//SEMA7A//NTS//CAMKK2//XCL1//KLC3//MDK//FOXJ1//MDFIC//MED1//S100A4//MGST1//C1QTNF3//CRB3//UGT1A6//WFS1//NMB//APOA2//HDC//PRPS2//PON1//PON3//ROBO3//SCN4B//EPHA5//C3
GO:0042803	protein homodimerization activity	Molecular function	12	558	81	14392	3.82105	6.30117e-05	0.0141304	4.20058	HDC//S100A4//PRPS2//BMP4//APOA2//NTRK1//PON1//UGT1A6//MGST1//XCL1//PON3//ROBO3
GO:0042802	identical protein binding	Molecular function	14	827	81	14392	3.00787	0.000191088	0.0342812	3.71877	HDC//S100A4//PRPS2//BMP4//APOA2//NTRK1//PON1//UGT1A6//MGST1//XCL1//PON3//ROBO3//SNCA//C1QTNF3
GO:0015291	secondary active transmembrane transporter activity	Molecular function	6	158	81	14392	6.7473	0.000262073	0.0391798	3.58158	SLC6A6//SLC4A2//SLC4A4//SLC5A5//SLC16A8//SLCO1A5
GO:0005509	calcium ion binding	Molecular function	10	531	81	14392	3.34612	0.000766851	0.0862413	3.11529	S100A4//RGN//SNCA//MMP14//CAMKK2//PON1//ENPP2//SCGN//CDH19//CALML4
GO:0046983	protein dimerization activity	Molecular function	13	839	81	14392	2.75307	0.000769153	0.0862413	3.11399	HDC//S100A4//PRPS2//BMP4//APOA2//NTRK1//PON1//UGT1A6//MGST1//XCL1//PON3//ROBO3//CLCF1
GO:0015077	monovalent inorganic cation transmembrane transporter activity	Molecular function	7	310	81	14392	4.01211	0.00179008	0.167722	2.74713	COX8B//SCN4B//KCNE2//AQP1//SLC6A6//SLC5A5//SLC4A4
GO:0005452	inorganic anion exchanger activity	Molecular function	2	12	81	14392	29.6132	0.00199073	0.167722	2.70099	SLC4A2//SLC4A4
GO:0005215	transporter activity	Molecular function	14	1052	81	14392	2.36455	0.0020568	0.167722	2.68681	SLC6A6//COX8B//AQP1//SCN4B//KCNE2//TRPV4//APOA2//SLC4A2//SLC4A4//SLCO1A5//SLC5A5//FOLR1//SLC16A8//WFS1
GO:0022857	transmembrane transporter activity	Molecular function	12	839	81	14392	2.5413	0.00245057	0.172318	2.61073	SLC6A6//COX8B//AQP1//SCN4B//KCNE2//TRPV4//SLC4A2//SLC4A4//SLCO1A5//SLC5A5//FOLR1//SLC16A8
GO:0022890	inorganic cation transmembrane transporter activity	Molecular function	8	429	81	14392	3.31336	0.0028063	0.172318	2.55187	COX8B//SCN4B//KCNE2//TRPV4//AQP1//SLC6A6//SLC5A5//SLC4A4
GO:0046873	metal ion transmembrane transporter activity	Molecular function	7	337	81	14392	3.69066	0.00286169	0.172318	2.54338	SCN4B//KCNE2//TRPV4//AQP1//SLC6A6//SLC5A5//SLC4A4
GO:0015293	symporter activity	Molecular function	4	106	81	14392	6.70487	0.00299448	0.172318	2.52368	SLC6A6//SLC5A5//SLC4A4//SLC16A8
GO:0015301	anion:anion antiporter activity	Molecular function	2	15	81	14392	23.6905	0.00313258	0.172318	2.5041	SLC4A2//SLC4A4
GO:0015075	ion transmembrane transporter activity	Molecular function	10	648	81	14392	2.74196	0.00335448	0.172318	2.47437	COX8B//AQP1//SCN4B//KCNE2//TRPV4//SLC6A6//SLC4A2//SLC4A4//SLC5A5//SLCO1A5
GO:0022892	substrate-specific transporter activity	Molecular function	12	880	81	14392	2.4229	0.00361898	0.172318	2.44141	SLC6A6//COX8B//AQP1//SCN4B//KCNE2//TRPV4//APOA2//SLC4A2//SLC4A4//SLCO1A5//SLC5A5//SLC16A8
GO:0015081	sodium ion transmembrane transporter activity	Molecular function	4	112	81	14392	6.34568	0.00364998	0.172318	2.43771	SCN4B//SLC6A6//SLC5A5//SLC4A4
GO:0022891	substrate-specific transmembrane transporter activity	Molecular function	11	772	81	14392	2.5317	0.00385626	0.172953	2.41383	SLC6A6//COX8B//AQP1//SCN4B//KCNE2//TRPV4//SLC4A2//SLC4A4//SLCO1A5//SLC5A5//SLC16A8
GO:0019894	kinesin binding	Molecular function	2	19	81	14392	18.7031	0.00502779	0.214758	2.29862	SNCA//KLC3
GO:0008509	anion transmembrane transporter activity	Molecular function	4	127	81	14392	5.59619	0.00570055	0.232427	2.24408	SLC4A2//SLC4A4//SLC5A5//SLCO1A5
GO:0005125	cytokine activity	Molecular function	4	130	81	14392	5.46705	0.00618673	0.241048	2.20854	XCL1//BMP4//GDF15//CLCF1
GO:0022804	active transmembrane transporter activity	Molecular function	6	297	81	14392	3.58947	0.00653147	0.241048	2.18499	SLC6A6//SLC4A2//SLC4A4//SLC5A5//SLC16A8//SLCO1A5
GO:0043014	alpha-tubulin binding	Molecular function	2	22	81	14392	16.1526	0.00671817	0.241048	2.17275	SNCA//TRPV4
GO:0008028	monocarboxylic acid transmembrane transporter activity	Molecular function	2	23	81	14392	15.4503	0.00733129	0.252246	2.13482	SLCO1A5//SLC16A8
GO:0008324	cation transmembrane transporter activity	Molecular function	8	507	81	14392	2.80361	0.00759269	0.252246	2.1196	COX8B//AQP1//SCN4B//KCNE2//TRPV4//SLC6A6//SLC5A5//SLC4A4
GO:0015294	solute:cation symporter activity	Molecular function	3	73	81	14392	7.30188	0.0080501	0.257891	2.0942	SLC6A6//SLC5A5//SLC4A4
GO:0015296	anion:cation symporter activity	Molecular function	2	26	81	14392	13.6676	0.00931556	0.278535	2.03079	SLC5A5//SLC4A4
GO:0048487	beta-tubulin binding	Molecular function	2	26	81	14392	13.6676	0.00931556	0.278535	2.03079	SNCA//TRPV4
GO:0046875	ephrin receptor binding	Molecular function	2	31	81	14392	11.4632	0.0130889	0.378733	1.8831	AQP1//NTRK1
GO:0019904	protein domain specific binding	Molecular function	8	564	81	14392	2.52027	0.0138596	0.388501	1.85825	WIPF3//CRB3//BAIAP2L1//LPAR1//TRPV4//MED1//SNCA//FOXJ1
GO:0008017	microtubule binding	Molecular function	3	94	81	14392	5.67061	0.015952	0.401094	1.79719	SNCA//TRPV4//KLC3
GO:0015103	inorganic anion transmembrane transporter activity	Molecular function	3	94	81	14392	5.67061	0.015952	0.401094	1.79719	SLC4A4//SLC4A2//SLC5A5
GO:0016597	amino acid binding	Molecular function	3	94	81	14392	5.67061	0.015952	0.401094	1.79719	FOLR1//MGST1//HDC
GO:0017124	SH3 domain binding	Molecular function	3	95	81	14392	5.61092	0.0164066	0.401094	1.78498	WIPF3//CRB3//BAIAP2L1
GO:0003779	actin binding	Molecular function	5	264	81	14392	3.36513	0.0165446	0.401094	1.78134	TRPV4//FSCN2//ACE//WIPF3//BAIAP2L1
GO:0046943	carboxylic acid transmembrane transporter activity	Molecular function	3	97	81	14392	5.49523	0.0173375	0.406387	1.76101	SLC6A6//SLCO1A5//SLC16A8
GO:0031406	carboxylic acid binding	Molecular function	4	177	81	14392	4.01534	0.017669	0.406387	1.75279	FOLR1//HDC//MGST1//SNCA
GO:0005342	organic acid transmembrane transporter activity	Molecular function	3	99	81	14392	5.38421	0.0182976	0.410323	1.73761	SLC6A6//SLCO1A5//SLC16A8
GO:0043176	amine binding	Molecular function	2	39	81	14392	9.11174	0.0202628	0.443311	1.6933	SLC6A6//APOA2
GO:0001664	G-protein coupled receptor binding	Molecular function	4	195	81	14392	3.6447	0.0242189	0.517248	1.61584	XCL1//NMB//ACE//WNT10A
GO:0015297	antiporter activity	Molecular function	2	45	81	14392	7.89684	0.0264923	0.552642	1.57688	SLC4A2//SLC4A4
GO:0008092	cytoskeletal protein binding	Molecular function	7	529	81	14392	2.35114	0.0292229	0.595229	1.53428	ACE//TRPV4//WIPF3//BAIAP2L1//FSCN2//SNCA//KLC3
GO:0015370	solute:sodium symporter activity	Molecular function	2	48	81	14392	7.40329	0.029861	0.595229	1.5249	SLC6A6//SLC5A5
GO:0004714	transmembrane receptor protein tyrosine kinase activity	Molecular function	2	55	81	14392	6.46105	0.0383357	0.74574	1.4164	EPHA5//NTRK1
GO:0008083	growth factor activity	Molecular function	3	133	81	14392	4.0078	0.0390744	0.74574	1.40811	BMP4//GDF15//MDK
GO:0005178	integrin binding	Molecular function	2	60	81	14392	5.92263	0.0448819	0.75884	1.34793	MMP14//SEMA7A
GO:0004175	endopeptidase activity	Molecular function	5	346	81	14392	2.56762	0.0454068	0.75884	1.34288	RHBDL2//F5//F12//MMP14//ACE
GO:0046982	protein heterodimerization activity	Molecular function	5	347	81	14392	2.56022	0.0458743	0.75884	1.33843	S100A4//APOA2//UGT1A6//ROBO3//CLCF1
