# Supplementary material for: Gene Expression in the Hippocampus in a Rat Model of Premenstrual Dysphoric Disorder After Treatment With Baixiangdan Capsules
Source: Front Psychol. 2018 Nov 13;9:2065. doi: 10.3389/fpsyg.2018.02065 (PMC6242977; doi:10.3389/fpsyg.2018.02065)
Supplement: Supplementary file 3 [file Data_Sheet_3.ZIP › Data Analysis Folder/GO Analysis Report/fluoxetine vs model (down)/MF_result.txt]

GO.ID	Term	Ontology	Count	Pop.Hits	List.Total	Pop.Total	Fold.Enrichment	Pvalue	FDR	Enrichment.Score	GENES
GO:0005102	receptor binding	Molecular function	19	1052	81	14392	3.20903159179458	4.29438945892972e-06	0.00385206734465996	5.36709857187131	WNT10A//AQP1//NTRK1//BMP4//GDF15//CLCF1//VAV3//MMP14//SEMA7A//NTS//XCL1//MDK//MED1//NMB//ACE//APOA2//S100A4//EPHA5//LAMA2//
GO:0052689	carboxylic ester hydrolase activity	Molecular function	6	104	81	14392	10.2507122507122	2.5771553753216e-05	0.0115585418583174	4.58885939727733	PON1//PON3//CES1D//RGN//ENPP2//RPE65//
GO:0005515	protein binding	Molecular function	43	4586	81	14392	1.66598288941653	5.88557298765769e-05	0.0141303626060293	4.23021125019278	DNAJB13//WNT10A//LPAR1//MSX1//SNCA//ACE//TRPV4//WIPF3//BAIAP2L1//FSCN2//LAMA2//CLCF1//NTRK1//AQP1//BMP4//GDF15//VAV3//MMP14//SEMA7A//NTS//CAMKK2//XCL1//KLC3//MDK//FOXJ1//MDFIC//MED1//S100A4//MGST1//C1QTNF3//CRB3//UGT1A6//WFS1//NMB//APOA2//HDC//PRPS2//PON1//PON3//ROBO3//SCN4B//EPHA5//C3//
GO:0042803	protein homodimerization activity	Molecular function	12	558	81	14392	3.82105402893933	6.3011650417076e-05	0.0141303626060293	4.20057914508505	HDC//S100A4//PRPS2//BMP4//APOA2//NTRK1//PON1//UGT1A6//MGST1//XCL1//PON3//ROBO3//
GO:0042802	identical protein binding	Molecular function	14	827	81	14392	3.00786719811307	0.000191088282939472	0.0342812379593413	3.71876594199125	HDC//S100A4//PRPS2//BMP4//APOA2//NTRK1//PON1//UGT1A6//MGST1//XCL1//PON3//ROBO3//SNCA//C1QTNF3//
GO:0015291	secondary active transmembrane transporter activity	Molecular function	6	158	81	14392	6.74730426629161	0.000262072553316327	0.0391798467207909	3.5815784600432	SLC6A6//SLC4A2//SLC4A4//SLC5A5//SLC16A8//SLCO1A5//
GO:0005509	calcium ion binding	Molecular function	10	531	81	14392	3.34612075980563	0.000766850772886506	0.0862413270674826	3.11528914037607	S100A4//RGN//SNCA//MMP14//CAMKK2//PON1//ENPP2//SCGN//CDH19//CALML4//
GO:0046983	protein dimerization activity	Molecular function	13	839	81	14392	2.7530717049986	0.000769153418662052	0.0862413270674826	3.11398702530537	HDC//S100A4//PRPS2//BMP4//APOA2//NTRK1//PON1//UGT1A6//MGST1//XCL1//PON3//ROBO3//CLCF1//
GO:0015077	monovalent inorganic cation transmembrane transporter activity	Molecular function	7	310	81	14392	4.0121067303863	0.00179008148320867	0.167722437467063	2.74712719980085	COX8B//SCN4B//KCNE2//AQP1//SLC6A6//SLC5A5//SLC4A4//
GO:0005452	inorganic anion exchanger activity	Molecular function	2	12	81	14392	29.6131687242798	0.00199072842052896	0.167722437467063	2.70098798332291	SLC4A2//SLC4A4//
GO:0005215	transporter activity	Molecular function	14	1052	81	14392	2.3645495939539	0.00205679689201527	0.167722437467063	2.68680859261842	SLC6A6//COX8B//AQP1//SCN4B//KCNE2//TRPV4//APOA2//SLC4A2//SLC4A4//SLCO1A5//SLC5A5//FOLR1//SLC16A8//WFS1//
GO:0022857	transmembrane transporter activity	Molecular function	12	839	81	14392	2.54129695846025	0.00245056567470784	0.172317603209185	2.61073365398342	SLC6A6//COX8B//AQP1//SCN4B//KCNE2//TRPV4//SLC4A2//SLC4A4//SLCO1A5//SLC5A5//FOLR1//SLC16A8//
GO:0022890	inorganic cation transmembrane transporter activity	Molecular function	8	429	81	14392	3.31336153558376	0.00280630455461432	0.172317603209185	2.55186519887749	COX8B//SCN4B//KCNE2//TRPV4//AQP1//SLC6A6//SLC5A5//SLC4A4//
GO:0046873	metal ion transmembrane transporter activity	Molecular function	7	337	81	14392	3.69066197750669	0.00286168807453509	0.172317603209185	2.54337770631731	SCN4B//KCNE2//TRPV4//AQP1//SLC6A6//SLC5A5//SLC4A4//
GO:0015293	symporter activity	Molecular function	4	106	81	14392	6.70486839040298	0.0029944790000419	0.172317603209185	2.52367872822943	SLC6A6//SLC5A5//SLC4A4//SLC16A8//
GO:0015301	anion:anion antiporter activity	Molecular function	2	15	81	14392	23.6905349794239	0.00313257658721654	0.172317603209185	2.50409830229744	SLC4A2//SLC4A4//
GO:0015075	ion transmembrane transporter activity	Molecular function	10	648	81	14392	2.74196006706295	0.00335447902177714	0.172317603209185	2.47437491976811	COX8B//AQP1//SCN4B//KCNE2//TRPV4//SLC6A6//SLC4A2//SLC4A4//SLC5A5//SLCO1A5//
GO:0022892	substrate-specific transporter activity	Molecular function	12	880	81	14392	2.42289562289562	0.00361898303839856	0.172317603209185	2.44141345235662	SLC6A6//COX8B//AQP1//SCN4B//KCNE2//TRPV4//APOA2//SLC4A2//SLC4A4//SLCO1A5//SLC5A5//SLC16A8//
GO:0015081	sodium ion transmembrane transporter activity	Molecular function	4	112	81	14392	6.34567901234568	0.00364998267667169	0.172317603209185	2.43770919676099	SCN4B//SLC6A6//SLC5A5//SLC4A4//
GO:0022891	substrate-specific transmembrane transporter activity	Molecular function	11	772	81	14392	2.53169577176486	0.00385626444327305	0.172953460280796	2.41383319201081	SLC6A6//COX8B//AQP1//SCN4B//KCNE2//TRPV4//SLC4A2//SLC4A4//SLCO1A5//SLC5A5//SLC16A8//
GO:0019894	kinesin binding	Molecular function	2	19	81	14392	18.7030539311241	0.00502778634796131	0.214758302577205	2.29862318561474	SNCA//KLC3//
GO:0008509	anion transmembrane transporter activity	Molecular function	4	127	81	14392	5.59618936521824	0.00570055459496219	0.232427157803686	2.24408289067573	SLC4A2//SLC4A4//SLC5A5//SLCO1A5//
GO:0005125	cytokine activity	Molecular function	4	130	81	14392	5.4670465337132	0.00618673395634727	0.24104786174138	2.20853855923045	XCL1//BMP4//GDF15//CLCF1//
GO:0022804	active transmembrane transporter activity	Molecular function	6	297	81	14392	3.5894749968824	0.00653146919684111	0.24104786174138	2.1849891169926	SLC6A6//SLC4A2//SLC4A4//SLC5A5//SLC16A8//SLCO1A5//
GO:0043014	alpha-tubulin binding	Molecular function	2	22	81	14392	16.1526374859708	0.00671816783002732	0.24104786174138	2.17274915102363	SNCA//TRPV4//
GO:0008028	monocarboxylic acid transmembrane transporter activity	Molecular function	2	23	81	14392	15.4503488996243	0.00733128501180012	0.252246141227116	2.13481989648818	SLCO1A5//SLC16A8//
GO:0008324	cation transmembrane transporter activity	Molecular function	8	507	81	14392	2.80361360703241	0.00759269321419413	0.252246141227116	2.11960414760981	COX8B//AQP1//SCN4B//KCNE2//TRPV4//SLC6A6//SLC5A5//SLC4A4//
GO:0015294	solute:cation symporter activity	Molecular function	3	73	81	14392	7.30187721968544	0.00805009676891459	0.2578906000613	2.09419889901685	SLC6A6//SLC5A5//SLC4A4//
GO:0015296	anion:cation symporter activity	Molecular function	2	26	81	14392	13.667616334283	0.00931556214722896	0.278535308202146	2.03079093249365	SLC5A5//SLC4A4//
GO:0048487	beta-tubulin binding	Molecular function	2	26	81	14392	13.667616334283	0.00931556214722896	0.278535308202146	2.03079093249365	SNCA//TRPV4//
GO:0046875	ephrin receptor binding	Molecular function	2	31	81	14392	11.463162086818	0.0130888710654534	0.378732817603603	1.88309781037725	AQP1//NTRK1//
GO:0019904	protein domain specific binding	Molecular function	8	564	81	14392	2.52026967866211	0.013859554036071	0.388500624073615	1.85825074395145	WIPF3//CRB3//BAIAP2L1//LPAR1//TRPV4//MED1//SNCA//FOXJ1//
GO:0008017	microtubule binding	Molecular function	3	94	81	14392	5.67060677698976	0.015951969610559	0.401094008242998	1.79718568638818	SNCA//TRPV4//KLC3//
GO:0015103	inorganic anion transmembrane transporter activity	Molecular function	3	94	81	14392	5.67060677698976	0.015951969610559	0.401094008242998	1.79718568638818	SLC4A4//SLC4A2//SLC5A5//
GO:0016597	amino acid binding	Molecular function	3	94	81	14392	5.67060677698976	0.015951969610559	0.401094008242998	1.79718568638818	FOLR1//MGST1//HDC//
GO:0017124	SH3 domain binding	Molecular function	3	95	81	14392	5.61091617933723	0.0164065810796988	0.401094008242998	1.78498191089807	WIPF3//CRB3//BAIAP2L1//
GO:0003779	actin binding	Molecular function	5	264	81	14392	3.36513280957725	0.0165445689018851	0.401094008242998	1.78134454467044	TRPV4//FSCN2//ACE//WIPF3//BAIAP2L1//
GO:0046943	carboxylic acid transmembrane transporter activity	Molecular function	3	97	81	14392	5.49522718594883	0.0173375432500168	0.406386619413795	1.76101244253177	SLC6A6//SLCO1A5//SLC16A8//
GO:0031406	carboxylic acid binding	Molecular function	4	177	81	14392	4.01534491176676	0.0176689834527737	0.406386619413795	1.75278843597997	FOLR1//HDC//MGST1//SNCA//
GO:0005342	organic acid transmembrane transporter activity	Molecular function	3	99	81	14392	5.38421249532361	0.0182975541316371	0.410322651401962	1.73760695934745	SLC6A6//SLCO1A5//SLC16A8//
GO:0043176	amine binding	Molecular function	2	39	81	14392	9.11174422285533	0.0202628218288168	0.443311004401187	1.69330007430904	SLC6A6//APOA2//
GO:0001664	G-protein coupled receptor binding	Molecular function	4	195	81	14392	3.64469768914213	0.0242189482385152	0.517247537379718	1.61584472098352	XCL1//NMB//ACE//WNT10A//
GO:0015297	antiporter activity	Molecular function	2	45	81	14392	7.89684499314129	0.0264922954961341	0.552641606047263	1.57688040945994	SLC4A2//SLC4A4//
GO:0008092	cytoskeletal protein binding	Molecular function	7	529	81	14392	2.35114004994282	0.0292229064333365	0.595228775614374	1.53427659246784	ACE//TRPV4//WIPF3//BAIAP2L1//FSCN2//SNCA//KLC3//
GO:0015370	solute:sodium symporter activity	Molecular function	2	48	81	14392	7.40329218106996	0.0298609753652696	0.595228775614374	1.52489601078258	SLC6A6//SLC5A5//
GO:0004714	transmembrane receptor protein tyrosine kinase activity	Molecular function	2	55	81	14392	6.46105499438833	0.038335666900802	0.745739739549439	1.41639697720183	EPHA5//NTRK1//
GO:0008083	growth factor activity	Molecular function	3	133	81	14392	4.00779727095517	0.0390744345137387	0.745739739549439	1.40810729838465	BMP4//GDF15//MDK//
GO:0005178	integrin binding	Molecular function	2	60	81	14392	5.92263374485597	0.0448819367314777	0.758840228115256	1.34792841080613	MMP14//SEMA7A//
GO:0004175	endopeptidase activity	Molecular function	5	346	81	14392	2.56761578534218	0.0454067819046659	0.758840228115256	1.34287927657449	RHBDL2//F5//F12//MMP14//ACE//
GO:0046982	protein heterodimerization activity	Molecular function	5	347	81	14392	2.56021631622016	0.0458743357439749	0.758840228115256	1.33843021123718	S100A4//APOA2//UGT1A6//ROBO3//CLCF1//
