# Supplementary material for: Gene Expression in the Hippocampus in a Rat Model of Premenstrual Dysphoric Disorder After Treatment With Baixiangdan Capsules
Source: Front Psychol. 2018 Nov 13;9:2065. doi: 10.3389/fpsyg.2018.02065 (PMC6242977; doi:10.3389/fpsyg.2018.02065)
Supplement: Supplementary file 3 [file Data_Sheet_3.ZIP › Data Analysis Folder/GO Analysis Report/fluoxetine vs model (up)/BP_result(Rat).xls]

## Sheet: BP
#Column "GO.ID" stands for the ID of gene ontology term
#Column "Term" stands for the name of gene ontology term
#Column "Ontology" stands for the ontology of GOID belongs to
#Column "Count" stands for the number of DE genes associated with the listed GOID
#Column "Pop.Hits" stands for the number of background population genes associated with the listed GOID
#Column "List.Total" stands for the total number of DE genes
#Column "Pop.Total" stands for the total number of background population genes
#Column "Fold.Enrichment" stands for the Fold Enrichment value of the GOID, it equals (Count/Pop.Hits)/(List.Total/Pop.Total)
#Column "Pvalue" stands for the significance testing value of the GOID
#Column "FDR" stands for the false discovery rate of the GOID, using Benjamini & Hochberg (1995) method
#Column "Enrichment.Score" stands for the Enrichment Score value of the GOID, it equals (-log10(Pvalue))
#Column "GENES" stands for the DE genes associated with the GOID
GO.ID	Term	Ontology	Count	Pop.Hits	List.Total	Pop.Total	Fold.Enrichment	Pvalue	FDR	Enrichment.Score	GENES
GO:0009582	detection of abiotic stimulus	Biological process	2	69	7	13692	56.6957	0.000517111	1	3.28642	TULP1//CALCA
GO:0009581	detection of external stimulus	Biological process	2	82	7	13692	47.7073	0.000729705	1	3.13685	TULP1//CALCA
GO:0009605	response to external stimulus	Biological process	4	1128	7	13692	6.93617	0.00130933	1	2.88295	CALCA//TULP1//RXRG//ABCG2
GO:2000021	regulation of ion homeostasis	Biological process	2	129	7	13692	30.3256	0.00179335	1	2.74633	CALCA//RXRG
GO:0007565	female pregnancy	Biological process	2	158	7	13692	24.7595	0.00267513	1	2.57266	CALCA//ABCG2
GO:0033273	response to vitamin	Biological process	2	212	7	13692	18.4528	0.0047607	1	2.32233	RXRG//ABCG2
GO:0016048	detection of temperature stimulus	Biological process	1	10	7	13692	195.6	0.0051024	1	2.29223	CALCA
GO:0046415	urate metabolic process	Biological process	1	10	7	13692	195.6	0.0051024	1	2.29223	ABCG2
GO:0002031	G-protein coupled receptor internalization	Biological process	1	11	7	13692	177.818	0.00561141	1	2.25093	CALCA
GO:0045986	negative regulation of smooth muscle contraction	Biological process	1	11	7	13692	177.818	0.00561141	1	2.25093	CALCA
GO:0046851	negative regulation of bone remodeling	Biological process	1	11	7	13692	177.818	0.00561141	1	2.25093	CALCA
GO:0006855	drug transmembrane transport	Biological process	1	12	7	13692	163	0.0061202	1	2.21323	ABCG2
GO:0045649	regulation of macrophage differentiation	Biological process	1	12	7	13692	163	0.0061202	1	2.21323	CALCA
GO:0050951	sensory perception of temperature stimulus	Biological process	1	12	7	13692	163	0.0061202	1	2.21323	CALCA
GO:0032844	regulation of homeostatic process	Biological process	2	247	7	13692	15.8381	0.00641154	1	2.19304	CALCA//RXRG
GO:0003085	negative regulation of systemic arterial blood pressure	Biological process	1	14	7	13692	139.714	0.00713711	1	2.14648	CALCA
GO:0034104	negative regulation of tissue remodeling	Biological process	1	14	7	13692	139.714	0.00713711	1	2.14648	CALCA
GO:0051593	response to folic acid	Biological process	1	14	7	13692	139.714	0.00713711	1	2.14648	ABCG2
GO:0045671	negative regulation of osteoclast differentiation	Biological process	1	15	7	13692	130.4	0.00764522	1	2.11661	CALCA
GO:0045762	positive regulation of adenylate cyclase activity	Biological process	1	15	7	13692	130.4	0.00764522	1	2.11661	CALCA
GO:0031644	regulation of neurological system process	Biological process	2	279	7	13692	14.0215	0.00812034	1	2.09043	RXRG//CALCA
GO:0045932	negative regulation of muscle contraction	Biological process	1	17	7	13692	115.059	0.00866079	1	2.06244	CALCA
GO:0051482	elevation of cytosolic calcium ion concentration involved in phospholipase C-activating G-protein coupled signaling pathway	Biological process	1	17	7	13692	115.059	0.00866079	1	2.06244	CALCA
GO:0015893	drug transport	Biological process	1	18	7	13692	108.667	0.00916824	1	2.03771	ABCG2
GO:0032732	positive regulation of interleukin-1 production	Biological process	1	18	7	13692	108.667	0.00916824	1	2.03771	CALCA
GO:0001976	neurological system process involved in regulation of systemic arterial blood pressure	Biological process	1	19	7	13692	102.947	0.00967547	1	2.01433	CALCA
GO:0002029	desensitization of G-protein coupled receptor protein signaling pathway	Biological process	1	19	7	13692	102.947	0.00967547	1	2.01433	CALCA
GO:0022401	negative adaptation of signaling pathway	Biological process	1	19	7	13692	102.947	0.00967547	1	2.01433	CALCA
GO:0032757	positive regulation of interleukin-8 production	Biological process	1	19	7	13692	102.947	0.00967547	1	2.01433	CALCA
GO:0006897	endocytosis	Biological process	2	308	7	13692	12.7013	0.00982937	1	2.00747	CALCA//TULP1
GO:0030225	macrophage differentiation	Biological process	1	20	7	13692	97.8	0.0101825	1	1.99215	CALCA
GO:0031281	positive regulation of cyclase activity	Biological process	1	20	7	13692	97.8	0.0101825	1	1.99215	CALCA
GO:0045494	photoreceptor cell maintenance	Biological process	1	20	7	13692	97.8	0.0101825	1	1.99215	TULP1
GO:0002548	monocyte chemotaxis	Biological process	1	21	7	13692	93.1429	0.0106893	1	1.97105	CALCA
GO:0023058	adaptation of signaling pathway	Biological process	1	21	7	13692	93.1429	0.0106893	1	1.97105	CALCA
GO:0031641	regulation of myelination	Biological process	1	21	7	13692	93.1429	0.0106893	1	1.97105	RXRG
GO:0007584	response to nutrient	Biological process	2	327	7	13692	11.9633	0.0110301	1	1.95742	RXRG//ABCG2
GO:0051349	positive regulation of lyase activity	Biological process	1	22	7	13692	88.9091	0.0111958	1	1.95094	CALCA
GO:0007602	phototransduction	Biological process	1	23	7	13692	85.0435	0.0117022	1	1.93173	TULP1
GO:0032845	negative regulation of homeostatic process	Biological process	1	23	7	13692	85.0435	0.0117022	1	1.93173	CALCA
GO:0045909	positive regulation of vasodilation	Biological process	1	23	7	13692	85.0435	0.0117022	1	1.93173	CALCA
GO:0045761	regulation of adenylate cyclase activity	Biological process	1	24	7	13692	81.5	0.0122083	1	1.91335	CALCA
GO:0045124	regulation of bone resorption	Biological process	1	25	7	13692	78.24	0.0127142	1	1.89571	CALCA
GO:0048384	retinoic acid receptor signaling pathway	Biological process	1	26	7	13692	75.2308	0.0132198	1	1.87877	RXRG
GO:0045935	positive regulation of nucleobase-containing compound metabolic process	Biological process	3	1077	7	13692	5.44847	0.0133513	1	1.87448	CALCA//PLAGL1//RXRG
GO:0001578	microtubule bundle formation	Biological process	1	27	7	13692	72.4444	0.0137253	1	1.86248	KIF20A
GO:0051173	positive regulation of nitrogen compound metabolic process	Biological process	3	1096	7	13692	5.35401	0.0140098	1	1.85357	CALCA//PLAGL1//RXRG
GO:0002762	negative regulation of myeloid leukocyte differentiation	Biological process	1	28	7	13692	69.8571	0.0142305	1	1.84678	CALCA
GO:0042462	eye photoreceptor cell development	Biological process	1	28	7	13692	69.8571	0.0142305	1	1.84678	TULP1
GO:0051926	negative regulation of calcium ion transport	Biological process	1	28	7	13692	69.8571	0.0142305	1	1.84678	CALCA
GO:0030279	negative regulation of ossification	Biological process	1	29	7	13692	67.4483	0.0147355	1	1.83163	CALCA
GO:0009583	detection of light stimulus	Biological process	1	30	7	13692	65.2	0.0152403	1	1.81701	TULP1
GO:0010039	response to iron ion	Biological process	1	30	7	13692	65.2	0.0152403	1	1.81701	ABCG2
GO:0046850	regulation of bone remodeling	Biological process	1	30	7	13692	65.2	0.0152403	1	1.81701	CALCA
GO:0031279	regulation of cyclase activity	Biological process	1	31	7	13692	63.0968	0.0157449	1	1.80286	CALCA
GO:0042312	regulation of vasodilation	Biological process	1	31	7	13692	63.0968	0.0157449	1	1.80286	CALCA
GO:0043954	cellular component maintenance	Biological process	1	31	7	13692	63.0968	0.0157449	1	1.80286	TULP1
GO:0031328	positive regulation of cellular biosynthetic process	Biological process	3	1153	7	13692	5.08933	0.0161008	1	1.79315	CALCA//PLAGL1//RXRG
GO:0032652	regulation of interleukin-1 production	Biological process	1	32	7	13692	61.125	0.0162492	1	1.78917	CALCA
GO:0048265	response to pain	Biological process	1	32	7	13692	61.125	0.0162492	1	1.78917	CALCA
GO:0042461	photoreceptor cell development	Biological process	1	33	7	13692	59.2727	0.0167533	1	1.7759	TULP1
GO:0009891	positive regulation of biosynthetic process	Biological process	3	1178	7	13692	4.98132	0.0170732	1	1.76768	CALCA//PLAGL1//RXRG
GO:0050766	positive regulation of phagocytosis	Biological process	1	34	7	13692	57.5294	0.0172572	1	1.76303	TULP1
GO:0051339	regulation of lyase activity	Biological process	1	34	7	13692	57.5294	0.0172572	1	1.76303	CALCA
GO:0007159	leukocyte cell-cell adhesion	Biological process	1	35	7	13692	55.8857	0.0177609	1	1.75054	CALCA
GO:0001754	eye photoreceptor cell differentiation	Biological process	1	36	7	13692	54.3333	0.0182643	1	1.7384	TULP1
GO:0032677	regulation of interleukin-8 production	Biological process	1	37	7	13692	52.8649	0.0187676	1	1.72659	CALCA
GO:0007566	embryo implantation	Biological process	1	38	7	13692	51.4737	0.0192706	1	1.71511	CALCA
GO:0032612	interleukin-1 production	Biological process	1	39	7	13692	50.1538	0.0197734	1	1.70392	CALCA
GO:0032637	interleukin-8 production	Biological process	1	39	7	13692	50.1538	0.0197734	1	1.70392	CALCA
GO:0045670	regulation of osteoclast differentiation	Biological process	1	39	7	13692	50.1538	0.0197734	1	1.70392	CALCA
GO:0002763	positive regulation of myeloid leukocyte differentiation	Biological process	1	40	7	13692	48.9	0.0202759	1	1.69302	CALCA
GO:0034103	regulation of tissue remodeling	Biological process	1	40	7	13692	48.9	0.0202759	1	1.69302	CALCA
GO:0007189	adenylate cyclase-activating G-protein coupled receptor signaling pathway	Biological process	1	41	7	13692	47.7073	0.0207783	1	1.68239	CALCA
GO:0045778	positive regulation of ossification	Biological process	1	42	7	13692	46.5714	0.0212804	1	1.67202	CALCA
GO:0045776	negative regulation of blood pressure	Biological process	1	43	7	13692	45.4884	0.0217823	1	1.6619	CALCA
GO:0010522	regulation of calcium ion transport into cytosol	Biological process	1	45	7	13692	43.4667	0.0227855	1	1.64234	CALCA
GO:0046530	photoreceptor cell differentiation	Biological process	1	45	7	13692	43.4667	0.0227855	1	1.64234	TULP1
GO:0002027	regulation of heart rate	Biological process	1	46	7	13692	42.5217	0.0232867	1	1.63289	CALCA
GO:0006940	regulation of smooth muscle contraction	Biological process	1	46	7	13692	42.5217	0.0232867	1	1.63289	CALCA
GO:0050764	regulation of phagocytosis	Biological process	1	46	7	13692	42.5217	0.0232867	1	1.63289	TULP1
GO:0031645	negative regulation of neurological system process	Biological process	1	47	7	13692	41.617	0.0237878	1	1.62365	CALCA
GO:0045453	bone resorption	Biological process	1	47	7	13692	41.617	0.0237878	1	1.62365	CALCA
GO:0031667	response to nutrient levels	Biological process	2	490	7	13692	7.98367	0.0238184	1	1.62309	RXRG//ABCG2
GO:0044057	regulation of system process	Biological process	2	495	7	13692	7.90303	0.0242776	1	1.61479	CALCA//RXRG
GO:0007200	phospholipase C-activating G-protein coupled receptor signaling pathway	Biological process	1	48	7	13692	40.75	0.0242886	1	1.6146	CALCA
GO:0030819	positive regulation of cAMP biosynthetic process	Biological process	1	50	7	13692	39.12	0.0252895	1	1.59706	CALCA
GO:0043271	negative regulation of ion transport	Biological process	1	50	7	13692	39.12	0.0252895	1	1.59706	CALCA
GO:0030816	positive regulation of cAMP metabolic process	Biological process	1	51	7	13692	38.3529	0.0257897	1	1.58855	CALCA
GO:0009991	response to extracellular stimulus	Biological process	2	515	7	13692	7.59612	0.0261519	1	1.5825	RXRG//ABCG2
GO:0045638	negative regulation of myeloid cell differentiation	Biological process	1	52	7	13692	37.6154	0.0262896	1	1.58022	CALCA
GO:0031623	receptor internalization	Biological process	1	53	7	13692	36.9057	0.0267893	1	1.57204	CALCA
GO:0030316	osteoclast differentiation	Biological process	1	55	7	13692	35.5636	0.027788	1	1.55614	CALCA
GO:0042311	vasodilation	Biological process	1	55	7	13692	35.5636	0.027788	1	1.55614	CALCA
GO:0045744	negative regulation of G-protein coupled receptor protein signaling pathway	Biological process	1	57	7	13692	34.3158	0.0287859	1	1.54082	CALCA
GO:0030804	positive regulation of cyclic nucleotide biosynthetic process	Biological process	1	60	7	13692	32.6	0.0302811	1	1.51883	CALCA
GO:0007422	peripheral nervous system development	Biological process	1	61	7	13692	32.0656	0.030779	1	1.51175	RXRG
GO:0030810	positive regulation of nucleotide biosynthetic process	Biological process	1	61	7	13692	32.0656	0.030779	1	1.51175	CALCA
GO:1900373	positive regulation of purine nucleotide biosynthetic process	Biological process	1	61	7	13692	32.0656	0.030779	1	1.51175	CALCA
GO:0045639	positive regulation of myeloid cell differentiation	Biological process	1	62	7	13692	31.5484	0.0312767	1	1.50478	CALCA
GO:0006873	cellular ion homeostasis	Biological process	2	568	7	13692	6.88732	0.0314043	1	1.50301	CALCA//RXRG
GO:0030801	positive regulation of cyclic nucleotide metabolic process	Biological process	1	63	7	13692	31.0476	0.0317743	1	1.49792	CALCA
GO:0045981	positive regulation of nucleotide metabolic process	Biological process	1	65	7	13692	30.0923	0.0327686	1	1.48454	CALCA
GO:1900544	positive regulation of purine nucleotide metabolic process	Biological process	1	65	7	13692	30.0923	0.0327686	1	1.48454	CALCA
GO:0033555	multicellular organismal response to stress	Biological process	1	67	7	13692	29.194	0.0337621	1	1.47157	CALCA
GO:0046849	bone remodeling	Biological process	1	67	7	13692	29.194	0.0337621	1	1.47157	CALCA
GO:0030817	regulation of cAMP biosynthetic process	Biological process	1	70	7	13692	27.9429	0.0352507	1	1.45283	CALCA
GO:0060402	calcium ion transport into cytosol	Biological process	1	71	7	13692	27.5493	0.0357465	1	1.44677	CALCA
GO:0007218	neuropeptide signaling pathway	Biological process	1	72	7	13692	27.1667	0.036242	1	1.44079	CALCA
GO:0060401	cytosolic calcium ion transport	Biological process	1	72	7	13692	27.1667	0.036242	1	1.44079	CALCA
GO:0048522	positive regulation of cellular process	Biological process	4	2813	7	13692	2.78137	0.0365255	1	1.4374	CALCA//PLAGL1//RXRG//TULP1
GO:0003073	regulation of systemic arterial blood pressure	Biological process	1	73	7	13692	26.7945	0.0367373	1	1.43489	CALCA
GO:0030814	regulation of cAMP metabolic process	Biological process	1	73	7	13692	26.7945	0.0367373	1	1.43489	CALCA
GO:0055082	cellular chemical homeostasis	Biological process	2	624	7	13692	6.26923	0.0373874	1	1.42727	CALCA//RXRG
GO:0050801	ion homeostasis	Biological process	2	626	7	13692	6.2492	0.0376091	1	1.42471	CALCA//RXRG
GO:0002761	regulation of myeloid leukocyte differentiation	Biological process	1	75	7	13692	26.08	0.0377273	1	1.42334	CALCA
GO:0045807	positive regulation of endocytosis	Biological process	1	75	7	13692	26.08	0.0377273	1	1.42334	TULP1
GO:0006939	smooth muscle contraction	Biological process	1	77	7	13692	25.4026	0.0387164	1	1.4121	CALCA
GO:0010604	positive regulation of macromolecule metabolic process	Biological process	3	1599	7	13692	3.66979	0.0387378	1	1.41186	CALCA//PLAGL1//RXRG
GO:0000910	cytokinesis	Biological process	1	79	7	13692	24.7595	0.0397047	1	1.40116	KIF20A
GO:0031325	positive regulation of cellular metabolic process	Biological process	3	1621	7	13692	3.61999	0.0401516	1	1.3963	CALCA//PLAGL1//RXRG
GO:0006171	cAMP biosynthetic process	Biological process	1	81	7	13692	24.1481	0.0406921	1	1.39049	CALCA
GO:0006909	phagocytosis	Biological process	1	85	7	13692	23.0118	0.0426642	1	1.36994	TULP1
GO:0009408	response to heat	Biological process	1	85	7	13692	23.0118	0.0426642	1	1.36994	CALCA
GO:0030802	regulation of cyclic nucleotide biosynthetic process	Biological process	1	85	7	13692	23.0118	0.0426642	1	1.36994	CALCA
GO:1900371	regulation of purine nucleotide biosynthetic process	Biological process	1	85	7	13692	23.0118	0.0426642	1	1.36994	CALCA
GO:0045944	positive regulation of transcription from RNA polymerase II promoter	Biological process	2	674	7	13692	5.80415	0.0430884	1	1.36564	PLAGL1//RXRG
GO:0001935	endothelial cell proliferation	Biological process	1	86	7	13692	22.7442	0.0431567	1	1.36495	CALCA
GO:0006937	regulation of muscle contraction	Biological process	1	86	7	13692	22.7442	0.0431567	1	1.36495	CALCA
GO:0030808	regulation of nucleotide biosynthetic process	Biological process	1	86	7	13692	22.7442	0.0431567	1	1.36495	CALCA
GO:0042552	myelination	Biological process	1	89	7	13692	21.9775	0.0446329	1	1.35035	RXRG
GO:0007188	adenylate cyclase-modulating G-protein coupled receptor signaling pathway	Biological process	1	90	7	13692	21.7333	0.0451245	1	1.34559	CALCA
GO:0019725	cellular homeostasis	Biological process	2	696	7	13692	5.62069	0.0457	1	1.34008	CALCA//RXRG
GO:0007272	ensheathment of neurons	Biological process	1	92	7	13692	21.2609	0.0461071	1	1.33623	RXRG
GO:0008366	axon ensheathment	Biological process	1	92	7	13692	21.2609	0.0461071	1	1.33623	RXRG
GO:0072358	cardiovascular system development	Biological process	2	701	7	13692	5.5806	0.0463021	1	1.3344	CALCA//RXRG
GO:0072359	circulatory system development	Biological process	2	701	7	13692	5.5806	0.0463021	1	1.3344	CALCA//RXRG
GO:0030799	regulation of cyclic nucleotide metabolic process	Biological process	1	93	7	13692	21.0323	0.0465981	1	1.33163	CALCA
GO:0043542	endothelial cell migration	Biological process	1	94	7	13692	20.8085	0.0470888	1	1.32708	CALCA
GO:0007631	feeding behavior	Biological process	1	95	7	13692	20.5895	0.0475794	1	1.32258	CALCA
GO:0009893	positive regulation of metabolic process	Biological process	3	1731	7	13692	3.38995	0.0476464	1	1.32197	CALCA//PLAGL1//RXRG
GO:0008277	regulation of G-protein coupled receptor protein signaling pathway	Biological process	1	96	7	13692	20.375	0.0480697	1	1.31813	CALCA
GO:0046058	cAMP metabolic process	Biological process	1	97	7	13692	20.1649	0.0485598	1	1.31372	CALCA
GO:0016192	vesicle-mediated transport	Biological process	2	723	7	13692	5.41079	0.0489886	1	1.3099	CALCA//TULP1
GO:0007187	G-protein coupled receptor signaling pathway, coupled to cyclic nucleotide second messenger	Biological process	1	98	7	13692	19.9592	0.0490497	1	1.30936	CALCA
GO:0008016	regulation of heart contraction	Biological process	1	99	7	13692	19.7576	0.0495394	1	1.30505	CALCA
