# Supplementary material for: Gene Expression in the Hippocampus in a Rat Model of Premenstrual Dysphoric Disorder After Treatment With Baixiangdan Capsules
Source: Front Psychol. 2018 Nov 13;9:2065. doi: 10.3389/fpsyg.2018.02065 (PMC6242977; doi:10.3389/fpsyg.2018.02065)
Supplement: Supplementary file 3 [file Data_Sheet_3.ZIP › Data Analysis Folder/GO Analysis Report/fluoxetine vs model (up)/BP_result.txt]

GO.ID	Term	Ontology	Count	Pop.Hits	List.Total	Pop.Total	Fold.Enrichment	Pvalue	FDR	Enrichment.Score	GENES
GO:0009582	detection of abiotic stimulus	Biological process	2	69	7	13692	56.695652173913	0.000517111013268678	1	3.28641621266135	TULP1//CALCA//
GO:0009581	detection of external stimulus	Biological process	2	82	7	13692	47.7073170731707	0.000729705083535811	1	3.1368526281973	TULP1//CALCA//
GO:0009605	response to external stimulus	Biological process	4	1128	7	13692	6.93617021276596	0.00130932762594054	1	2.88295166870144	CALCA//TULP1//RXRG//ABCG2//
GO:2000021	regulation of ion homeostasis	Biological process	2	129	7	13692	30.3255813953488	0.00179335052459084	1	2.74633481583813	CALCA//RXRG//
GO:0007565	female pregnancy	Biological process	2	158	7	13692	24.7594936708861	0.0026751296589516	1	2.5726551636231	CALCA//ABCG2//
GO:0033273	response to vitamin	Biological process	2	212	7	13692	18.4528301886792	0.00476069571585254	1	2.32232957596075	RXRG//ABCG2//
GO:0016048	detection of temperature stimulus	Biological process	1	10	7	13692	195.6	0.00510240194927647	1	2.29222533218707	CALCA//
GO:0046415	urate metabolic process	Biological process	1	10	7	13692	195.6	0.00510240194927647	1	2.29222533218707	ABCG2//
GO:0002031	G-protein coupled receptor internalization	Biological process	1	11	7	13692	177.818181818182	0.0056114125607627	1	2.2509278000408	CALCA//
GO:0045986	negative regulation of smooth muscle contraction	Biological process	1	11	7	13692	177.818181818182	0.0056114125607627	1	2.2509278000408	CALCA//
GO:0046851	negative regulation of bone remodeling	Biological process	1	11	7	13692	177.818181818182	0.0056114125607627	1	2.2509278000408	CALCA//
GO:0006855	drug transmembrane transport	Biological process	1	12	7	13692	163	0.00612019993829882	1	2.21323438983458	ABCG2//
GO:0045649	regulation of macrophage differentiation	Biological process	1	12	7	13692	163	0.00612019993829882	1	2.21323438983458	CALCA//
GO:0050951	sensory perception of temperature stimulus	Biological process	1	12	7	13692	163	0.00612019993829882	1	2.21323438983458	CALCA//
GO:0032844	regulation of homeostatic process	Biological process	2	247	7	13692	15.8380566801619	0.00641154206693006	1	2.19303750392666	CALCA//RXRG//
GO:0003085	negative regulation of systemic arterial blood pressure	Biological process	1	14	7	13692	139.714285714286	0.00713710531786382	1	2.14647789457982	CALCA//
GO:0034104	negative regulation of tissue remodeling	Biological process	1	14	7	13692	139.714285714286	0.00713710531786382	1	2.14647789457982	CALCA//
GO:0051593	response to folic acid	Biological process	1	14	7	13692	139.714285714286	0.00713710531786382	1	2.14647789457982	ABCG2//
GO:0045671	negative regulation of osteoclast differentiation	Biological process	1	15	7	13692	130.4	0.00764522348300256	1	2.1166098148931	CALCA//
GO:0045762	positive regulation of adenylate cyclase activity	Biological process	1	15	7	13692	130.4	0.00764522348300256	1	2.1166098148931	CALCA//
GO:0031644	regulation of neurological system process	Biological process	2	279	7	13692	14.0215053763441	0.00812033775804157	1	2.09042590630033	RXRG//CALCA//
GO:0045932	negative regulation of muscle contraction	Biological process	1	17	7	13692	115.058823529412	0.00866079117159435	1	2.06244243295228	CALCA//
GO:0051482	elevation of cytosolic calcium ion concentration involved in phospholipase C-activating G-protein coupled signaling pathway	Biological process	1	17	7	13692	115.058823529412	0.00866079117159435	1	2.06244243295228	CALCA//
GO:0015893	drug transport	Biological process	1	18	7	13692	108.666666666667	0.00916824085801515	1	2.03771398591629	ABCG2//
GO:0032732	positive regulation of interleukin-1 production	Biological process	1	18	7	13692	108.666666666667	0.00916824085801515	1	2.03771398591629	CALCA//
GO:0001976	neurological system process involved in regulation of systemic arterial blood pressure	Biological process	1	19	7	13692	102.947368421053	0.00967546788112383	1	2.01432802441994	CALCA//
GO:0002029	desensitization of G-protein coupled receptor protein signaling pathway	Biological process	1	19	7	13692	102.947368421053	0.00967546788112383	1	2.01432802441994	CALCA//
GO:0022401	negative adaptation of signaling pathway	Biological process	1	19	7	13692	102.947368421053	0.00967546788112383	1	2.01432802441994	CALCA//
GO:0032757	positive regulation of interleukin-8 production	Biological process	1	19	7	13692	102.947368421053	0.00967546788112383	1	2.01432802441994	CALCA//
GO:0006897	endocytosis	Biological process	2	308	7	13692	12.7012987012987	0.00982937499248846	1	2.00747409620072	CALCA//TULP1//
GO:0030225	macrophage differentiation	Biological process	1	20	7	13692	97.8	0.0101824723223463	1	1.99214676172501	CALCA//
GO:0031281	positive regulation of cyclase activity	Biological process	1	20	7	13692	97.8	0.0101824723223463	1	1.99214676172501	CALCA//
GO:0045494	photoreceptor cell maintenance	Biological process	1	20	7	13692	97.8	0.0101824723223463	1	1.99214676172501	TULP1//
GO:0002548	monocyte chemotaxis	Biological process	1	21	7	13692	93.1428571428571	0.010689254263082	1	1.97105259233337	CALCA//
GO:0023058	adaptation of signaling pathway	Biological process	1	21	7	13692	93.1428571428571	0.010689254263082	1	1.97105259233337	CALCA//
GO:0031641	regulation of myelination	Biological process	1	21	7	13692	93.1428571428571	0.010689254263082	1	1.97105259233337	RXRG//
GO:0007584	response to nutrient	Biological process	2	327	7	13692	11.9633027522936	0.0110300550830799	1	1.95742231872772	RXRG//ABCG2//
GO:0051349	positive regulation of lyase activity	Biological process	1	22	7	13692	88.9090909090909	0.0111958137847087	1	1.9509443335844	CALCA//
GO:0007602	phototransduction	Biological process	1	23	7	13692	85.0434782608696	0.011702150968579	1	1.93173430338836	TULP1//
GO:0032845	negative regulation of homeostatic process	Biological process	1	23	7	13692	85.0434782608696	0.011702150968579	1	1.93173430338836	CALCA//
GO:0045909	positive regulation of vasodilation	Biological process	1	23	7	13692	85.0434782608696	0.011702150968579	1	1.93173430338836	CALCA//
GO:0045761	regulation of adenylate cyclase activity	Biological process	1	24	7	13692	81.5	0.0122082658960221	1	1.91334602035269	CALCA//
GO:0045124	regulation of bone resorption	Biological process	1	25	7	13692	78.24	0.0127141586483436	1	1.89571237370859	CALCA//
GO:0048384	retinoic acid receptor signaling pathway	Biological process	1	26	7	13692	75.2307692307692	0.0132198293068247	1	1.87877415238311	RXRG//
GO:0045935	positive regulation of nucleobase-containing compound metabolic process	Biological process	3	1077	7	13692	5.44846796657382	0.0133512905036701	1	1.8744767544091	CALCA//PLAGL1//RXRG//
GO:0001578	microtubule bundle formation	Biological process	1	27	7	13692	72.4444444444444	0.0137252779527232	1	1.8624788518242	KIF20A//
GO:0051173	positive regulation of nitrogen compound metabolic process	Biological process	3	1096	7	13692	5.35401459854015	0.014009810577595	1	1.85356773663866	CALCA//PLAGL1//RXRG//
GO:0002762	negative regulation of myeloid leukocyte differentiation	Biological process	1	28	7	13692	69.8571428571428	0.0142305046672742	1	1.84677969792513	CALCA//
GO:0042462	eye photoreceptor cell development	Biological process	1	28	7	13692	69.8571428571428	0.0142305046672742	1	1.84677969792513	TULP1//
GO:0051926	negative regulation of calcium ion transport	Biological process	1	28	7	13692	69.8571428571428	0.0142305046672742	1	1.84677969792513	CALCA//
GO:0030279	negative regulation of ossification	Biological process	1	29	7	13692	67.448275862069	0.0147355095316858	1	1.83163484230652	CALCA//
GO:0009583	detection of light stimulus	Biological process	1	30	7	13692	65.2	0.0152402926271468	1	1.8170066940768	TULP1//
GO:0010039	response to iron ion	Biological process	1	30	7	13692	65.2	0.0152402926271468	1	1.8170066940768	ABCG2//
GO:0046850	regulation of bone remodeling	Biological process	1	30	7	13692	65.2	0.0152402926271468	1	1.8170066940768	CALCA//
GO:0031279	regulation of cyclase activity	Biological process	1	31	7	13692	63.0967741935484	0.0157448540348184	1	1.80286136120507	CALCA//
GO:0042312	regulation of vasodilation	Biological process	1	31	7	13692	63.0967741935484	0.0157448540348184	1	1.80286136120507	CALCA//
GO:0043954	cellular component maintenance	Biological process	1	31	7	13692	63.0967741935484	0.0157448540348184	1	1.80286136120507	TULP1//
GO:0031328	positive regulation of cellular biosynthetic process	Biological process	3	1153	7	13692	5.08933217692975	0.016100830942707	1	1.7931517100228	CALCA//PLAGL1//RXRG//
GO:0032652	regulation of interleukin-1 production	Biological process	1	32	7	13692	61.125	0.0162491938358399	1	1.78916818061317	CALCA//
GO:0048265	response to pain	Biological process	1	32	7	13692	61.125	0.0162491938358399	1	1.78916818061317	CALCA//
GO:0042461	photoreceptor cell development	Biological process	1	33	7	13692	59.2727272727273	0.0167533121113269	1	1.77589932059877	TULP1//
GO:0009891	positive regulation of biosynthetic process	Biological process	3	1178	7	13692	4.98132427843803	0.0170732487270664	1	1.7676838327227	CALCA//PLAGL1//RXRG//
GO:0050766	positive regulation of phagocytosis	Biological process	1	34	7	13692	57.5294117647059	0.0172572089423702	1	1.76302944262681	TULP1//
GO:0051339	regulation of lyase activity	Biological process	1	34	7	13692	57.5294117647059	0.0172572089423702	1	1.76302944262681	CALCA//
GO:0007159	leukocyte cell-cell adhesion	Biological process	1	35	7	13692	55.8857142857143	0.0177608844100375	1	1.75053541215901	CALCA//
GO:0001754	eye photoreceptor cell differentiation	Biological process	1	36	7	13692	54.3333333333333	0.0182643385953729	1	1.738396050229	TULP1//
GO:0032677	regulation of interleukin-8 production	Biological process	1	37	7	13692	52.8648648648649	0.0187675715793976	1	1.72659191906205	CALCA//
GO:0007566	embryo implantation	Biological process	1	38	7	13692	51.4736842105263	0.0192705834431059	1	1.71510513628977	CALCA//
GO:0032612	interleukin-1 production	Biological process	1	39	7	13692	50.1538461538462	0.0197733742674723	1	1.70391921330134	CALCA//
GO:0032637	interleukin-8 production	Biological process	1	39	7	13692	50.1538461538462	0.0197733742674723	1	1.70391921330134	CALCA//
GO:0045670	regulation of osteoclast differentiation	Biological process	1	39	7	13692	50.1538461538462	0.0197733742674723	1	1.70391921330134	CALCA//
GO:0002763	positive regulation of myeloid leukocyte differentiation	Biological process	1	40	7	13692	48.9	0.0202759441334451	1	1.69301891406384	CALCA//
GO:0034103	regulation of tissue remodeling	Biological process	1	40	7	13692	48.9	0.0202759441334451	1	1.69301891406384	CALCA//
GO:0007189	adenylate cyclase-activating G-protein coupled receptor signaling pathway	Biological process	1	41	7	13692	47.7073170731707	0.0207782931219501	1	1.68239013137773	CALCA//
GO:0045778	positive regulation of ossification	Biological process	1	42	7	13692	46.5714285714286	0.0212804213138885	1	1.6720197780459	CALCA//
GO:0045776	negative regulation of blood pressure	Biological process	1	43	7	13692	45.4883720930233	0.0217823287901376	1	1.66189569085021	CALCA//
GO:0010522	regulation of calcium ion transport into cytosol	Biological process	1	45	7	13692	43.4666666666667	0.0227854819189625	1	1.64234178154136	CALCA//
GO:0046530	photoreceptor cell differentiation	Biological process	1	45	7	13692	43.4666666666667	0.0227854819189625	1	1.64234178154136	TULP1//
GO:0002027	regulation of heart rate	Biological process	1	46	7	13692	42.5217391304348	0.0232867277331757	1	1.63289153453399	CALCA//
GO:0006940	regulation of smooth muscle contraction	Biological process	1	46	7	13692	42.5217391304348	0.0232867277331757	1	1.63289153453399	CALCA//
GO:0050764	regulation of phagocytosis	Biological process	1	46	7	13692	42.5217391304348	0.0232867277331757	1	1.63289153453399	TULP1//
GO:0031645	negative regulation of neurological system process	Biological process	1	47	7	13692	41.6170212765957	0.0237877531549745	1	1.62364657681429	CALCA//
GO:0045453	bone resorption	Biological process	1	47	7	13692	41.6170212765957	0.0237877531549745	1	1.62364657681429	CALCA//
GO:0031667	response to nutrient levels	Biological process	2	490	7	13692	7.98367346938775	0.0238184291586701	1	1.62308688392029	RXRG//ABCG2//
GO:0044057	regulation of system process	Biological process	2	495	7	13692	7.9030303030303	0.0242775825723387	1	1.61479456009111	CALCA//RXRG//
GO:0007200	phospholipase C-activating G-protein coupled receptor signaling pathway	Biological process	1	48	7	13692	40.75	0.0242885582651189	1	1.61459826354342	CALCA//
GO:0030819	positive regulation of cAMP biosynthetic process	Biological process	1	50	7	13692	39.12	0.0252895078733613	1	1.59705962182061	CALCA//
GO:0043271	negative regulation of ion transport	Biological process	1	50	7	13692	39.12	0.0252895078733613	1	1.59705962182061	CALCA//
GO:0030816	positive regulation of cAMP metabolic process	Biological process	1	51	7	13692	38.3529411764706	0.0257896525328605	1	1.58855450912526	CALCA//
GO:0009991	response to extracellular stimulus	Biological process	2	515	7	13692	7.59611650485437	0.0261519153960782	1	1.58249649740917	RXRG//ABCG2//
GO:0045638	negative regulation of myeloid cell differentiation	Biological process	1	52	7	13692	37.6153846153846	0.0262895772035054	1	1.58021639828546	CALCA//
GO:0031623	receptor internalization	Biological process	1	53	7	13692	36.9056603773585	0.026789281965938	1	1.57203892664599	CALCA//
GO:0030316	osteoclast differentiation	Biological process	1	55	7	13692	35.5636363636364	0.0277880320886099	1	1.5561422082899	CALCA//
GO:0042311	vasodilation	Biological process	1	55	7	13692	35.5636363636364	0.0277880320886099	1	1.5561422082899	CALCA//
GO:0045744	negative regulation of G-protein coupled receptor protein signaling pathway	Biological process	1	57	7	13692	34.3157894736842	0.028785903545532	1	1.54082013415465	CALCA//
GO:0030804	positive regulation of cyclic nucleotide biosynthetic process	Biological process	1	60	7	13692	32.6	0.0302810646418877	1	1.51882885968819	CALCA//
GO:0007422	peripheral nervous system development	Biological process	1	61	7	13692	32.0655737704918	0.0307790130388583	1	1.5117453103866	RXRG//
GO:0030810	positive regulation of nucleotide biosynthetic process	Biological process	1	61	7	13692	32.0655737704918	0.0307790130388583	1	1.5117453103866	CALCA//
GO:1900373	positive regulation of purine nucleotide biosynthetic process	Biological process	1	61	7	13692	32.0655737704918	0.0307790130388583	1	1.5117453103866	CALCA//
GO:0045639	positive regulation of myeloid cell differentiation	Biological process	1	62	7	13692	31.5483870967742	0.0312767422523226	1	1.50477848884493	CALCA//
GO:0006873	cellular ion homeostasis	Biological process	2	568	7	13692	6.88732394366197	0.031404261008943	1	1.50301142176363	CALCA//RXRG//
GO:0030801	positive regulation of cyclic nucleotide metabolic process	Biological process	1	63	7	13692	31.047619047619	0.0317742523626842	1	1.4979246594547	CALCA//
GO:0045981	positive regulation of nucleotide metabolic process	Biological process	1	65	7	13692	30.0923076923077	0.0327686155956035	1	1.48454190624931	CALCA//
GO:1900544	positive regulation of purine nucleotide metabolic process	Biological process	1	65	7	13692	30.0923076923077	0.0327686155956035	1	1.48454190624931	CALCA//
GO:0033555	multicellular organismal response to stress	Biological process	1	67	7	13692	29.1940298507463	0.0337621033803822	1	1.47157050464005	CALCA//
GO:0046849	bone remodeling	Biological process	1	67	7	13692	29.1940298507463	0.0337621033803822	1	1.47157050464005	CALCA//
GO:0030817	regulation of cAMP biosynthetic process	Biological process	1	70	7	13692	27.9428571428571	0.0352506949974105	1	1.45283231610337	CALCA//
GO:0060402	calcium ion transport into cytosol	Biological process	1	71	7	13692	27.5492957746479	0.0357464551746989	1	1.44676701888102	CALCA//
GO:0007218	neuropeptide signaling pathway	Biological process	1	72	7	13692	27.1666666666667	0.0362419969714668	1	1.44078788026139	CALCA//
GO:0060401	cytosolic calcium ion transport	Biological process	1	72	7	13692	27.1666666666667	0.0362419969714668	1	1.44078788026139	CALCA//
GO:0048522	positive regulation of cellular process	Biological process	4	2813	7	13692	2.78137220049769	0.0365255121183517	1	1.43740368617765	CALCA//PLAGL1//RXRG//TULP1//
GO:0003073	regulation of systemic arterial blood pressure	Biological process	1	73	7	13692	26.7945205479452	0.0367373204678838	1	1.43489252327382	CALCA//
GO:0030814	regulation of cAMP metabolic process	Biological process	1	73	7	13692	26.7945205479452	0.0367373204678838	1	1.43489252327382	CALCA//
GO:0055082	cellular chemical homeostasis	Biological process	2	624	7	13692	6.26923076923077	0.0373874077889543	1	1.42727464508861	CALCA//RXRG//
GO:0050801	ion homeostasis	Biological process	2	626	7	13692	6.24920127795527	0.0376090607768258	1	1.42470751221799	CALCA//RXRG//
GO:0002761	regulation of myeloid leukocyte differentiation	Biological process	1	75	7	13692	26.08	0.0377273128802235	1	1.4233441262289	CALCA//
GO:0045807	positive regulation of endocytosis	Biological process	1	75	7	13692	26.08	0.0377273128802235	1	1.4233441262289	TULP1//
GO:0006939	smooth muscle contraction	Biological process	1	77	7	13692	25.4025974025974	0.0387164330525991	1	1.41210466109843	CALCA//
GO:0010604	positive regulation of macromolecule metabolic process	Biological process	3	1599	7	13692	3.66979362101313	0.0387378117799737	1	1.41186491533408	CALCA//PLAGL1//RXRG//
GO:0000910	cytokinesis	Biological process	1	79	7	13692	24.7594936708861	0.039704681625516	1	1.4011582820466	KIF20A//
GO:0031325	positive regulation of cellular metabolic process	Biological process	3	1621	7	13692	3.61998766193708	0.0401516183643172	1	1.39629694521649	CALCA//PLAGL1//RXRG//
GO:0006171	cAMP biosynthetic process	Biological process	1	81	7	13692	24.1481481481481	0.0406920592391034	1	1.39049033193215	CALCA//
GO:0006909	phagocytosis	Biological process	1	85	7	13692	23.0117647058824	0.0426642041469228	1	1.36993635123428	TULP1//
GO:0009408	response to heat	Biological process	1	85	7	13692	23.0117647058824	0.0426642041469228	1	1.36993635123428	CALCA//
GO:0030802	regulation of cyclic nucleotide biosynthetic process	Biological process	1	85	7	13692	23.0117647058824	0.0426642041469228	1	1.36993635123428	CALCA//
GO:1900371	regulation of purine nucleotide biosynthetic process	Biological process	1	85	7	13692	23.0117647058824	0.0426642041469228	1	1.36993635123428	CALCA//
GO:0045944	positive regulation of transcription from RNA polymerase II promoter	Biological process	2	674	7	13692	5.80415430267062	0.043088397932828	1	1.36563965308886	PLAGL1//RXRG//
GO:0001935	endothelial cell proliferation	Biological process	1	86	7	13692	22.7441860465116	0.0431566970234549	1	1.36495180123146	CALCA//
GO:0006937	regulation of muscle contraction	Biological process	1	86	7	13692	22.7441860465116	0.0431566970234549	1	1.36495180123146	CALCA//
GO:0030808	regulation of nucleotide biosynthetic process	Biological process	1	86	7	13692	22.7441860465116	0.0431566970234549	1	1.36495180123146	CALCA//
GO:0042552	myelination	Biological process	1	89	7	13692	21.9775280898876	0.0446328728895681	1	1.35034515797393	RXRG//
GO:0007188	adenylate cyclase-modulating G-protein coupled receptor signaling pathway	Biological process	1	90	7	13692	21.7333333333333	0.0451244975230886	1	1.34558762107886	CALCA//
GO:0019725	cellular homeostasis	Biological process	2	696	7	13692	5.62068965517241	0.0456999752548394	1	1.34008403508747	CALCA//RXRG//
GO:0007272	ensheathment of neurons	Biological process	1	92	7	13692	21.2608695652174	0.046107096285863	1	1.33623222774232	RXRG//
GO:0008366	axon ensheathment	Biological process	1	92	7	13692	21.2608695652174	0.046107096285863	1	1.33623222774232	RXRG//
GO:0072358	cardiovascular system development	Biological process	2	701	7	13692	5.58059914407989	0.0463020981745501	1	1.33439932852885	CALCA//RXRG//
GO:0072359	circulatory system development	Biological process	2	701	7	13692	5.58059914407989	0.0463020981745501	1	1.33439932852885	CALCA//RXRG//
GO:0030799	regulation of cyclic nucleotide metabolic process	Biological process	1	93	7	13692	21.0322580645161	0.0465980705745397	1	1.33163206520223	CALCA//
GO:0043542	endothelial cell migration	Biological process	1	94	7	13692	20.8085106382979	0.0470888282409841	1	1.32708211641237	CALCA//
GO:0007631	feeding behavior	Biological process	1	95	7	13692	20.5894736842105	0.0475793693648485	1	1.3225813185657	CALCA//
GO:0009893	positive regulation of metabolic process	Biological process	3	1731	7	13692	3.38994800693241	0.0476464217790843	1	1.32196970908546	CALCA//PLAGL1//RXRG//
GO:0008277	regulation of G-protein coupled receptor protein signaling pathway	Biological process	1	96	7	13692	20.375	0.0480696940257628	1	1.31812864224301	CALCA//
GO:0046058	cAMP metabolic process	Biological process	1	97	7	13692	20.1649484536082	0.0485598023033313	1	1.31372309002891	CALCA//
GO:0016192	vesicle-mediated transport	Biological process	2	723	7	13692	5.41078838174274	0.0489886275311371	1	1.30990472759824	CALCA//TULP1//
GO:0007187	G-protein coupled receptor signaling pathway, coupled to cyclic nucleotide second messenger	Biological process	1	98	7	13692	19.9591836734694	0.0490496942771357	1	1.30936369519875	CALCA//
GO:0008016	regulation of heart contraction	Biological process	1	99	7	13692	19.7575757575758	0.0495393700267356	1	1.30504952047227	CALCA//
